# Supplementary material for: Tumor Imaging Heterogeneity Index-Inspired Insights into the Unveiling Tumor Microenvironment of Breast Cancer
Source: Int J Mol Sci. 2025 Nov 30;26(23):11624. doi: 10.3390/ijms262311624 (PMC12692328; doi:10.3390/ijms262311624)
Supplement: Supplementary file 1 [file ijms-26-11624-s001.zip]

Archive with 10 entries (10 files):
- ijms-3982674-supplementary.pdf
- Table.S1.xlsx
- Table.S2.xlsx
- Table.S3.xlsx
- Table.S4.xlsx
- Table.S5.xlsx
- Table.S6.xlsx
- Table.S7.xlsx
- Table.S8.xlsx
- The Caption for Table.S1-S8.pdf
