# Supplementary material for: Tumor Imaging Heterogeneity Index-Inspired Insights into the Unveiling Tumor Microenvironment of Breast Cancer
Source: Int J Mol Sci. 2025 Nov 30;26(23):11624. doi: 10.3390/ijms262311624 (PMC12692328; doi:10.3390/ijms262311624)
Supplement: Supplementary file 1 [file ijms-26-11624-s001.zip › Table.S1.xlsx]

## Sheet: allsmple_module
Table.S1. Ten functional gene modules of TIHI-associated genes identified by WGCNA. "Grey" represents genes that could not be assigned to any module and were excluded from subsequent analyses.
datSummary	colorNEW	kMEblack	kMEblue	kMEbrown	kMEgreen	kMEgrey	kMEmagenta	kMEpink	kMEpurple	kMEred	kMEturquoise	kMEyellow	annotation
NELL2	turquoise	0.183524	-0.167351	0.339264	-0.193213	-0.0862757	0.123321	0.30326	-0.101172	-0.0708047	0.220276	0.0511533	Th17 cell differentiation module
ZBTB4	blue	0.36629	-0.48422	0.389296	-0.487698	0.00263854	0.185938	0.519223	-0.100751	-0.315303	0.0179232	0.438851	Cell cycle module
SERPINF1	yellow	0.452586	-0.373936	0.155893	-0.301406	0.0300426	0.26309	0.186803	-0.338695	-0.225804	0.358272	0.746742	TGF-beta signaling module
PMP22	yellow	0.322274	-0.272656	0.152148	-0.235403	0.105095	0.169479	0.15229	-0.253057	-0.110042	0.0460254	0.559937	TGF-beta signaling module
SKAP1	turquoise	0.26225	-0.305541	0.408379	-0.309901	0.0143794	0.172493	0.392043	-0.17473	-0.202423	0.480173	0.133371	Th17 cell differentiation module
SPNS3	turquoise	0.323275	-0.0646908	-0.070554	-0.0446182	0.0366121	0.284292	0.011132	-0.000342598	0.114407	0.710992	0.135282	Th17 cell differentiation module
COPZ2	yellow	0.413749	-0.4786	0.277148	-0.343273	0.125799	0.289253	0.217257	-0.175487	-0.240604	0.0551018	0.796195	TGF-beta signaling module
B3GNT8	brown	0.339855	-0.465559	0.541002	-0.265061	0.0284685	0.307862	0.344497	-0.258163	-0.125593	-0.0179035	0.407701	Carbon metabolism module
C3	turquoise	0.247485	-0.304013	-0.102644	-0.0473279	-0.0292473	0.133911	-0.118108	-0.170767	-0.252657	0.530004	0.268341	Th17 cell differentiation module
MSH6	blue	-0.307689	0.624335	-0.525268	0.509398	-0.0989424	-0.237048	-0.410672	0.0964144	0.341626	-0.178324	-0.436803	Cell cycle module
SNRPG	blue	-0.308917	0.665158	-0.387814	0.172011	0.181342	-0.265096	-0.118505	0.482694	0.300748	-0.132955	-0.441238	Cell cycle module
MRPL19	blue	-0.12129	0.397991	-0.213501	0.0655122	0.106336	-0.111062	-0.0404941	0.0854525	0.193069	-0.181868	-0.206395	Cell cycle module
BANK1	turquoise	0.411217	-0.092629	0.00372908	-0.20802	-0.0423117	0.234059	0.239444	-0.0377442	0.0282781	0.780913	0.152141	Th17 cell differentiation module
CCT7	blue	-0.42908	0.459572	-0.244504	0.386183	0.0286096	-0.273572	-0.421808	0.0534592	0.083124	-0.220847	-0.464035	Cell cycle module
CCT4	blue	-0.316736	0.633621	-0.427267	0.307779	-0.0364986	-0.207735	-0.355011	0.0497507	0.275797	-0.160608	-0.417575	Cell cycle module
MSH2	blue	-0.331223	0.721701	-0.514022	0.333461	-0.0443998	-0.281604	-0.26417	0.206617	0.303728	-0.206303	-0.518842	Cell cycle module
WISP2	yellow	0.414851	-0.392826	0.311344	-0.290959	0.0389627	0.40061	0.274661	-0.234705	-0.192633	0.231114	0.635351	TGF-beta signaling module
MATN4	brown	-0.0160559	0.314479	-0.476198	0.376662	-0.0640353	0.068517	-0.417878	0.0572289	0.415827	0.0580142	-0.105634	Carbon metabolism module
SMOX	pink	-0.158909	0.228116	-0.504184	0.403265	-0.00195482	-0.0631042	-0.543896	0.153354	0.2981	-0.0709972	-0.107407	Glycolytic module
RSPH1	brown	0.166029	-0.504769	0.734253	-0.387351	0.0480283	0.213733	0.491012	-0.165374	-0.274489	-0.113405	0.214748	Carbon metabolism module
CFHR3	turquoise	0.515616	-0.208128	0.1523	-0.529224	0.0382338	0.210796	0.466465	0.00935398	-0.135363	0.424045	0.589454	Th17 cell differentiation module
LCK	turquoise	0.143486	-0.0546082	-0.179648	0.0612956	-0.0735438	0.0537853	-0.120313	-0.108402	-0.103216	0.840583	-0.018919	Th17 cell differentiation module
SELL	turquoise	0.390798	-0.0760902	0.00822407	-0.0473565	-0.00526009	0.261414	0.125917	0.0709976	0.146573	0.757753	0.150542	Th17 cell differentiation module
HSPB7	magenta	0.554373	-0.267609	0.224766	-0.117634	0.0192113	0.773192	0.159298	-0.0913186	0.285537	0.239443	0.525557	PPAR signaling module
FCER1A	black	0.623005	-0.222928	0.172741	-0.391873	-0.0491691	0.348698	0.365213	-0.130295	-0.0627068	0.319664	0.409508	PI3K-Akt signaling module
NDUFS5	blue	-0.190909	0.529078	-0.303497	0.168829	0.0112281	-0.108676	-0.16878	0.0992559	0.26789	-0.098227	-0.284724	Cell cycle module
CDCA5	blue	-0.4672	0.737231	-0.551849	0.73934	0.0485722	-0.304469	-0.588369	0.211331	0.37749	-0.142135	-0.531101	Cell cycle module
STT3A	blue	-0.185412	0.333397	-0.297487	0.0558568	0.0331288	-0.213063	-0.160652	0.0155586	0.0153439	-0.138896	-0.151609	Cell cycle module
IL18	turquoise	0.110878	0.00481931	-0.121736	-0.103271	-0.0181551	0.029564	0.0849858	-0.0310121	0.0144152	0.71812	0.0853536	Th17 cell differentiation module
ZBTB16	blue	0.412599	-0.437639	0.370483	-0.307172	-0.0587326	0.372105	0.304536	-0.0465066	-0.121247	0.142172	0.334506	Cell cycle module
HPGDS	yellow	0.466373	-0.410646	0.499501	-0.525087	0.0322384	0.335443	0.540312	-0.146461	-0.126639	0.150972	0.56457	TGF-beta signaling module
GLI1	black	0.704208	-0.364226	0.323179	-0.295631	-0.0677546	0.472012	0.369516	-0.0161081	0.0950146	0.33687	0.504455	PI3K-Akt signaling module
TESPA1	turquoise	0.464995	-0.198947	0.119473	-0.0162522	-0.102499	0.416068	0.11123	-0.126477	0.32156	0.811781	0.279833	Th17 cell differentiation module
GRASP	black	0.723777	-0.378312	0.164491	-0.159826	-0.055274	0.451836	0.202641	-0.299473	-0.0152236	0.350029	0.613172	PI3K-Akt signaling module
FRY	black	0.537989	-0.329976	0.415743	-0.333873	-0.0420416	0.391734	0.484148	-0.171505	0.213396	0.0866514	0.456793	PI3K-Akt signaling module
BTF3P11	green	0.19782	-0.19725	0.521412	-0.462699	-0.00590836	0.0960921	0.533031	-0.0757009	-0.269539	-0.0862881	0.0912586	Cellular senescence module
L2HGDH	red	0.0506097	0.0114214	0.0772711	0.0906018	-0.0969869	0.145673	0.047913	0.290636	0.487774	-0.0752739	0.0117747	Oxytocin signaling module
FOS	yellow	0.215715	-0.0787893	-0.01727	-0.0914876	-0.0806709	0.163831	0.0712941	-0.054657	0.0605447	0.199619	0.253133	TGF-beta signaling module
CPEB1	yellow	0.358949	-0.20621	0.104801	-0.147462	0.0497105	0.307735	0.138395	-0.133337	0.150291	0.111914	0.414088	TGF-beta signaling module
NDN	yellow	0.620157	-0.480347	0.295575	-0.464814	0.0362777	0.367101	0.409316	-0.102435	-0.196765	0.184697	0.782529	TGF-beta signaling module
CMC2	blue	-0.311332	0.625929	-0.402151	0.269577	0.0691646	-0.279056	-0.2505	0.153852	0.215025	-0.0192001	-0.39322	Cell cycle module
CORO1A	turquoise	0.0500326	-0.101565	-0.147242	0.151912	-0.0339579	0.0491414	-0.261786	-0.208699	-0.195471	0.731055	0.0104053	Th17 cell differentiation module
LOC728392	black	0.624352	-0.380389	0.209035	-0.319223	-0.0921796	0.312981	0.337552	-0.0565231	-0.0871899	0.417881	0.513464	PI3K-Akt signaling module
CEP76	blue	-0.183319	0.589823	-0.323344	0.296283	-0.0450377	-0.0782802	-0.192133	0.22812	0.521124	-0.0467798	-0.319755	Cell cycle module
ERCC1	turquoise	-0.0706293	-0.082105	0.0704101	0.0986534	-0.044711	0.0237989	-0.193011	-0.302092	-0.119145	-0.00982506	0.0712626	Th17 cell differentiation module
FAM136A	blue	-0.344532	0.626904	-0.555487	0.420386	0.0110336	-0.27626	-0.430474	0.331361	0.318481	-0.153312	-0.488399	Cell cycle module
YPEL5	pink	0.256603	-0.21907	0.360398	-0.561589	0.0634567	0.101721	0.595363	-0.195404	-0.19446	0.139531	0.221987	Glycolytic module
EBF4	blue	0.217495	-0.564117	0.484944	-0.1364	0.0144793	0.201604	0.17223	-0.300626	-0.27259	0.0062207	0.378889	Cell cycle module
SLC5A3	red	0.0874911	0.166079	-0.155913	-0.0148122	-0.072681	0.0589218	0.0680313	0.193789	0.406757	-0.00354733	0.153309	Oxytocin signaling module
LRIG1	brown	0.283011	-0.489015	0.545033	-0.306218	-0.114817	0.191425	0.403602	-0.344741	-0.283306	-0.0486419	0.307177	Carbon metabolism module
NICN1	blue	0.168372	-0.390579	0.373534	-0.0868467	-0.0293387	0.226633	0.141478	-0.334068	-0.123087	0.102243	0.265126	Cell cycle module
CTSO	black	0.542312	-0.351182	0.434405	-0.513148	0.106016	0.298134	0.627165	-0.0417039	-0.0609274	0.346979	0.531455	PI3K-Akt signaling module
DUSP1	yellow	0.350776	-0.208066	0.192122	-0.280922	0.0579263	0.176964	0.346627	-0.0146569	-0.0709387	0.154518	0.368642	TGF-beta signaling module
TERT	red	-0.00305111	0.167808	-0.161869	0.331063	-0.0854539	0.104259	-0.238725	0.183816	0.448137	0.1263	-0.10559	Oxytocin signaling module
CTHRC1	yellow	0.260293	-0.101866	-0.0115397	-0.309001	0.0429202	0.035933	0.224337	-0.106153	-0.106476	0.0441831	0.590347	TGF-beta signaling module
GPR34	turquoise	0.445452	-0.142359	0.183806	-0.499202	0.0170888	0.220364	0.507558	-0.0784979	-0.0788515	0.423994	0.42789	Th17 cell differentiation module
AGO2	green	-0.315595	0.438103	-0.544113	0.615505	-0.00914146	-0.173415	-0.641662	0.0660565	0.334578	-0.0569746	-0.287732	Cellular senescence module
GGTA1P	turquoise	0.526379	-0.132722	0.0621939	-0.389392	-0.0152458	0.306545	0.389821	-0.0247514	-0.0437461	0.604411	0.324811	Th17 cell differentiation module
CCL21	turquoise	0.522842	-0.172622	0.0230637	-0.153194	-0.0130092	0.27788	0.127748	-0.0757626	0.0566422	0.528895	0.295919	Th17 cell differentiation module
CST1	turquoise	0.311937	-0.325541	0.338271	-0.176209	-0.054781	0.270494	0.205583	-0.165974	0.0501473	0.294338	0.326308	Th17 cell differentiation module
AR	brown	0.359122	-0.63979	0.727853	-0.451067	-0.013536	0.271314	0.551059	-0.215325	-0.305998	-0.0272127	0.468129	Carbon metabolism module
SPARCL1	black	0.734113	-0.36428	0.420208	-0.661967	0.010183	0.327356	0.701951	-0.0663247	-0.211943	0.172013	0.589968	PI3K-Akt signaling module
NACC2	green	-0.094407	0.145582	-0.291396	0.32445	0.155597	-0.0578205	-0.321252	0.117453	0.173439	0.0504568	0.0199532	Cellular senescence module
PRDX4	blue	-0.294455	0.512454	-0.444817	0.30237	0.0857231	-0.20939	-0.382772	0.055763	0.189458	0.00444245	-0.30068	Cell cycle module
PGRMC1	blue	-0.205438	0.445625	-0.347119	0.0677684	0.000129975	-0.188791	-0.141965	0.324447	0.138394	-0.262799	-0.301252	Cell cycle module
CXCR3	turquoise	0.168364	-0.0948406	-0.0903511	0.0552864	-0.0226091	0.0886689	-0.048155	-0.0507875	-0.0217631	0.842364	0.0429186	Th17 cell differentiation module
TRIM63	yellow	0.494095	-0.35973	0.423621	-0.326946	0.00729214	0.408645	0.394685	-0.0760879	0.0151296	0.197714	0.403374	TGF-beta signaling module
ACKR1	turquoise	0.681121	-0.275307	0.225137	-0.106503	-0.0418252	0.60579	0.172242	-0.017178	0.308625	0.537966	0.395088	Th17 cell differentiation module
RGL1	turquoise	0.431902	-0.0409127	-0.246923	-0.108564	-0.0609589	0.24018	0.0519649	-0.130255	0.0490644	0.546001	0.318937	Th17 cell differentiation module
FUCA1	turquoise	0.249791	-0.327124	0.322396	-0.254444	-0.0583485	0.137675	0.306282	-0.260216	-0.287367	0.4742	0.196256	Th17 cell differentiation module
UBE2T	blue	-0.446715	0.739386	-0.342977	0.495307	0.089531	-0.273679	-0.346016	0.22002	0.376862	-0.240847	-0.552523	Cell cycle module
CEP55	blue	-0.416195	0.857061	-0.585679	0.514566	0.00828133	-0.289687	-0.396071	0.278256	0.532873	-0.0832842	-0.517654	Cell cycle module
MS4A1	turquoise	0.405331	-0.0157564	0.0249354	-0.17706	-0.0513792	0.26083	0.235438	0.0399613	0.213836	0.770528	0.103596	Th17 cell differentiation module
INCENP	green	-0.235656	0.47488	-0.521854	0.626938	0.0149467	-0.140402	-0.486481	0.317447	0.423335	-0.0402687	-0.315541	Cellular senescence module
C16orf54	turquoise	0.377958	-0.0982464	0.0207949	-0.0516848	0.00973961	0.288505	0.131363	0.133739	0.164406	0.76964	0.184176	Th17 cell differentiation module
DPEP2	turquoise	0.438511	-0.308768	0.199682	-0.0841452	-0.0311188	0.387342	0.127461	-0.197186	0.0871998	0.758543	0.419838	Th17 cell differentiation module
ASF1B	green	-0.441716	0.345184	-0.257032	0.639084	-0.090763	-0.199936	-0.538216	0.0189615	0.178979	-0.116574	-0.410836	Cellular senescence module
EMP3	turquoise	0.0357474	-0.0770282	-0.109111	0.018495	0.024879	0.0182207	-0.150565	-0.176874	-0.0740008	0.514628	0.27454	Th17 cell differentiation module
URI1	blue	-0.301095	0.527625	-0.421599	0.186042	-0.064715	-0.22207	-0.232698	0.149966	0.254319	-0.137027	-0.373787	Cell cycle module
S1PR4	turquoise	0.303115	-0.0580212	-0.0927724	-0.0210067	-0.0119474	0.188998	0.0238378	-0.108389	-0.0198144	0.902942	0.0692376	Th17 cell differentiation module
CFD	magenta	0.526203	-0.376873	0.461916	-0.301007	0.0216324	0.643026	0.375576	-0.280605	-0.187448	0.346187	0.423089	PPAR signaling module
NUDT5	blue	-0.441539	0.70197	-0.553396	0.363585	-0.0324708	-0.308714	-0.437428	0.115169	0.292387	-0.0688363	-0.499032	Cell cycle module
HOXD1	yellow	0.475055	-0.347304	0.376446	-0.237751	0.00727025	0.379433	0.315242	-0.157674	0.0873704	0.143989	0.49684	TGF-beta signaling module
LGALS2	turquoise	0.247968	0.0545141	-0.0815901	-0.0632367	-0.0226043	0.105757	0.0717369	-0.0701823	0.00215334	0.714246	-0.0083996	Th17 cell differentiation module
TTLL1	magenta	0.0646983	-0.218248	0.210176	0.0296242	-0.0294645	0.214538	-0.0601382	-0.155714	-0.000692916	-0.041083	0.139785	PPAR signaling module
CYB561D2	brown	0.0840635	-0.322379	0.609521	-0.272436	0.0809114	0.134492	0.322472	-0.341838	-0.277214	0.0707332	0.146855	Carbon metabolism module
SEPP1	pink	0.544313	-0.329545	0.408485	-0.566814	-0.0102766	0.324164	0.601334	-0.0876055	-0.228916	0.264781	0.401291	Glycolytic module
SNCB	purple	0.0502825	0.0161209	-0.0627174	0.245074	0.035918	0.158019	-0.194162	0.376069	0.391766	0.106747	0.00561785	Ferroptosis module
CCNB1	blue	-0.433175	0.674649	-0.276885	0.48177	-0.0308279	-0.297424	-0.303038	0.101937	0.282825	-0.220126	-0.48803	Cell cycle module
PAK1IP1	blue	-0.22748	0.690397	-0.576892	0.212458	0.00169779	-0.213793	-0.256252	0.380249	0.385763	-0.123116	-0.374317	Cell cycle module
VNN2	turquoise	0.183237	-0.000195466	-0.123357	-0.129456	0.0321543	0.133895	0.0918009	-0.0187412	0.0619311	0.649034	0.061306	Th17 cell differentiation module
NUDT18	blue	0.23291	-0.428969	0.463757	-0.243191	0.0875483	0.259222	0.256615	-0.35362	-0.204187	0.29044	0.37839	Cell cycle module
IDNK	pink	0.279287	-0.291742	0.528679	-0.458602	0.071177	0.240753	0.584043	0.0091698	-0.139073	0.204444	0.201238	Glycolytic module
CCL19	turquoise	0.473627	-0.101046	0.016075	-0.246088	-0.0261069	0.270115	0.205411	-0.14766	-0.0910875	0.686263	0.144613	Th17 cell differentiation module
MRPL14	blue	-0.362627	0.517307	-0.249396	0.254621	0.148563	-0.201707	-0.283009	0.210292	0.216051	-0.203133	-0.412084	Cell cycle module
LOXL1	yellow	0.472828	-0.653048	0.39931	-0.357858	-0.0182593	0.277242	0.269283	-0.313421	-0.361917	0.107346	0.815849	TGF-beta signaling module
NAP1L2	turquoise	0.48207	-0.25828	0.297305	-0.291665	-0.016279	0.30788	0.378286	-0.0576959	0.0467684	0.258345	0.298539	Th17 cell differentiation module
NAP1L3	yellow	0.638906	-0.248406	0.274936	-0.438741	0.0143852	0.370888	0.493491	0.0037664	0.160471	0.139601	0.693428	TGF-beta signaling module
CLSPN	red	0.00809672	0.410749	-0.286182	0.485066	-0.077657	0.150609	-0.300712	0.140372	0.773022	0.16601	-0.0859627	Oxytocin signaling module
FBXL15	brown	0.13507	-0.278714	0.426432	-0.109464	0.0954072	0.198192	0.161485	-0.260158	-0.16657	0.145947	0.151913	Carbon metabolism module
TNFRSF25	turquoise	0.314672	-0.0802623	-0.0748719	0.0100596	-0.167033	0.219673	0.0202265	-0.168936	0.180047	0.634781	0.116065	Th17 cell differentiation module
DCUN1D5	blue	-0.256055	0.592494	-0.465963	0.196871	0.0413118	-0.191171	-0.267992	0.180899	0.303023	-0.0601155	-0.27523	Cell cycle module
EML3	turquoise	0.16231	-0.458353	0.173903	0.166773	-0.0516493	0.224213	-0.206541	-0.331175	-0.131253	0.21749	0.268582	Th17 cell differentiation module
ITGA7	black	0.639639	-0.300706	0.109272	-0.102494	-0.0968465	0.644361	0.0978871	-0.195269	-0.0189511	0.145408	0.357671	PI3K-Akt signaling module
NCKAP1L	turquoise	0.209273	-0.131232	-0.0285844	0.0479338	-0.0435903	0.237779	-0.0731349	-0.0829193	0.139699	0.775212	0.181705	Th17 cell differentiation module
ARG2	blue	-0.165839	0.459145	-0.376661	0.278729	-0.0571689	-0.0768815	-0.299479	0.067397	0.37759	-0.0934137	-0.210231	Cell cycle module
GRK5	turquoise	0.505709	-0.142767	-0.127073	-0.0915758	-0.0261519	0.3063	0.0539668	-0.0766866	0.0845055	0.519956	0.305456	Th17 cell differentiation module
GZMH	turquoise	0.0916966	0.0960485	-0.120725	0.00307524	-0.0378156	0.0544297	0.0306891	-0.022661	0.0866316	0.765472	-0.0741839	Th17 cell differentiation module
NEIL1	brown	0.33451	-0.496252	0.559058	-0.387525	-0.0326623	0.272286	0.402688	-0.297529	-0.178499	0.0257112	0.357314	Carbon metabolism module
PLEKHO2	turquoise	0.136988	-0.254178	-0.0537594	0.0978526	0.0272148	0.124502	-0.194277	-0.334202	-0.206256	0.658828	0.293873	Th17 cell differentiation module
C19orf80	magenta	0.489747	-0.234997	0.355734	-0.120151	-0.0028065	0.742076	0.245103	-0.0991387	0.259703	0.22737	0.341467	PPAR signaling module
GZMM	turquoise	0.255205	-0.102899	-0.00383671	-0.0819707	0.000836928	0.188165	0.0747801	0.0523375	-0.033678	0.782144	0.0579774	Th17 cell differentiation module
MOB3A	turquoise	0.201441	-0.517364	0.138233	0.0815659	-0.0823207	0.17571	-0.117088	-0.213765	-0.273631	0.429512	0.305503	Th17 cell differentiation module
SIDT1	brown	0.336706	-0.610342	0.712423	-0.416799	-0.021267	0.249817	0.531731	-0.228802	-0.260321	0.212535	0.395156	Carbon metabolism module
GLT8D1	yellow	0.35047	-0.366038	0.475739	-0.492862	-0.0531	0.188052	0.468819	-0.419149	-0.27606	-0.00975535	0.528432	TGF-beta signaling module
MND1	blue	-0.321653	0.730346	-0.410525	0.37465	-0.00888283	-0.259311	-0.242321	0.299097	0.418081	-0.111237	-0.442891	Cell cycle module
GZMA	turquoise	0.142792	0.0799916	-0.120777	-0.0983699	-0.0171944	0.0176148	0.115441	0.00257598	-0.0258501	0.796883	-0.0667208	Th17 cell differentiation module
PJA2	pink	0.310445	-0.263324	0.410721	-0.65358	-0.063481	0.104131	0.712748	-0.0305642	-0.169212	-0.0164444	0.278522	Glycolytic module
GPX3	magenta	0.366312	-0.291164	-0.00541593	0.0193878	-0.00384267	0.613371	-0.120309	-0.128298	-0.05389	0.33237	0.318083	PPAR signaling module
LSP1	turquoise	0.280624	-0.288539	-0.0264093	0.06476	-0.0643888	0.249154	-0.139709	-0.257125	-0.0425952	0.577496	0.382101	Th17 cell differentiation module
KIFC1	blue	-0.435668	0.625009	-0.54338	0.696601	-0.0611587	-0.224943	-0.628601	0.17012	0.352734	-0.145632	-0.483168	Cell cycle module
RARRES2	yellow	0.325233	-0.307181	0.0978362	-0.248165	0.0960495	0.228054	0.123651	-0.259535	-0.145704	0.34198	0.675335	TGF-beta signaling module
DOK2	turquoise	0.19713	-0.0610547	-0.133586	0.112024	-0.0519827	0.217207	-0.153068	-0.0997474	0.107483	0.822726	0.114985	Th17 cell differentiation module
TLE1	pink	-0.14727	0.215948	-0.451522	0.402481	-0.0886561	-0.0113499	-0.494909	0.130101	0.258272	-0.00587401	-0.148581	Glycolytic module
SLCO2A1	black	0.599201	-0.438087	0.217729	-0.221591	-0.0307214	0.349939	0.211219	-0.253683	-0.154693	0.306685	0.52519	PI3K-Akt signaling module
HHAT	brown	0.332127	-0.521188	0.71021	-0.468968	0.0908215	0.281884	0.546396	-0.221088	-0.25067	-0.174962	0.388459	Carbon metabolism module
BTK	turquoise	0.245472	-0.134695	-0.047183	-0.114558	-0.0106597	0.174789	0.100429	0.154209	0.0415379	0.808577	0.188343	Th17 cell differentiation module
DKC1	blue	-0.305156	0.65362	-0.449276	0.45261	-0.0667758	-0.178053	-0.409274	0.0428116	0.413153	-0.211512	-0.441211	Cell cycle module
PLOD1	pink	-0.185902	0.127137	-0.473753	0.495793	-0.0797802	-0.0400482	-0.676094	-0.129223	0.21216	-0.0402011	-0.0023304	Glycolytic module
SELP	black	0.788039	-0.319432	0.217804	-0.287323	-0.0410802	0.514936	0.33418	-0.0826299	0.0677517	0.636869	0.414962	PI3K-Akt signaling module
MNDA	turquoise	0.169543	0.0845863	-0.154774	-0.173423	0.0106908	0.0448172	0.147203	-0.101904	0.0174102	0.675742	0.127216	Th17 cell differentiation module
FAIM3	turquoise	0.302518	-0.391994	0.284897	-0.124585	0.0336361	0.247491	0.146889	0.0718176	-0.1571	0.434631	0.237268	Th17 cell differentiation module
CDK1	blue	-0.441537	0.779439	-0.445922	0.39911	-0.0107954	-0.352304	-0.304633	0.225735	0.308109	-0.184698	-0.543084	Cell cycle module
COMMD3	green	0.0745714	-0.0214751	0.355337	-0.366735	-0.0255225	0.0236004	0.402798	-0.254122	-0.101735	0.0302828	0.0650854	Cellular senescence module
GLUD1	brown	0.198921	-0.17812	0.472139	-0.414813	0.032543	0.120201	0.517382	-0.06777	-0.0813113	-0.0668843	0.154222	Carbon metabolism module
ADRA2A	yellow	0.643764	-0.600485	0.493781	-0.461165	-0.0310869	0.468442	0.483043	-0.230285	-0.194325	0.25637	0.706358	TGF-beta signaling module
CHORDC1	blue	-0.148902	0.552678	-0.405058	0.0403835	-0.0172941	-0.219289	-0.0100757	0.444946	0.392854	-0.0634865	-0.280487	Cell cycle module
CD3D	turquoise	0.175252	0.0460819	-0.107037	-0.0753885	-0.0309078	0.0470368	0.0705689	-0.0674228	-0.0179582	0.866705	-0.0175305	Th17 cell differentiation module
LGALS12	magenta	0.420984	-0.241845	0.211486	-0.159292	0.00742135	0.677469	0.15169	-0.101462	0.067829	0.195533	0.329932	PPAR signaling module
CDK2AP1	brown	-0.230862	0.506778	-0.645587	0.367349	0.00807381	-0.207043	-0.498634	0.0903986	0.296396	-0.180607	-0.267128	Carbon metabolism module
IGFBP6	yellow	0.594936	-0.46587	0.34662	-0.237242	0.0245815	0.456446	0.232639	-0.427756	-0.12556	0.345942	0.689276	TGF-beta signaling module
SERP2	brown	0.31251	-0.312477	0.502563	-0.334204	0.063525	0.22236	0.436967	-0.0521189	-0.070174	0.015113	0.279714	Carbon metabolism module
FBXL3	pink	0.263145	-0.14	0.285736	-0.584229	-0.0124226	0.080338	0.616828	-0.0993676	-0.183125	0.025476	0.263344	Glycolytic module
RTN1	turquoise	0.287817	-0.279607	0.323866	-0.119515	-0.0273254	0.273556	0.212652	-0.0889159	0.050638	0.368737	0.255722	Th17 cell differentiation module
CTSG	black	0.714106	-0.42156	0.441849	-0.411351	0.00744174	0.503173	0.447272	-0.217227	-0.189312	0.256751	0.513598	PI3K-Akt signaling module
NFATC4	yellow	0.335285	-0.424084	0.457416	-0.153535	0.00741348	0.348337	0.187238	-0.201608	-0.0315244	0.0744544	0.455431	TGF-beta signaling module
IFT140	brown	0.119686	-0.576214	0.563936	-0.135519	0.0384733	0.228817	0.144888	-0.237305	-0.321976	-0.135026	0.236135	Carbon metabolism module
ZNF688	brown	0.288969	-0.456662	0.696536	-0.347457	0.0764293	0.316112	0.478244	-0.296052	-0.185226	0.150507	0.323522	Carbon metabolism module
ABI3	turquoise	0.225262	-0.215371	-0.0427504	0.0949475	-0.026193	0.171426	-0.120453	-0.237715	-0.0436298	0.787216	0.199855	Th17 cell differentiation module
TBX21	turquoise	0.229278	-0.028955	-0.112039	0.0143063	-0.0295367	0.129027	0.0471108	-0.0124168	0.0744446	0.887993	0.0160081	Th17 cell differentiation module
GPR18	turquoise	0.340457	0.0100108	-0.0208765	-0.181037	-0.0691779	0.159783	0.216241	-0.0157949	0.0947623	0.868164	0.0394637	Th17 cell differentiation module
HAUS8	blue	-0.31051	0.553706	-0.406822	0.521423	-0.104582	-0.151603	-0.460515	0.107968	0.390468	0.0211906	-0.36552	Cell cycle module
ETHE1	yellow	0.139834	-0.202922	0.222493	-0.216739	0.0672428	0.143539	0.132384	-0.267393	-0.12549	0.0933749	0.262399	TGF-beta signaling module
IGFLR1	turquoise	0.0850327	0.0211546	-0.13571	0.106808	0.0252276	0.0651463	-0.0925632	-0.132791	0.0186028	0.6499	0.0168109	Th17 cell differentiation module
LMAN2L	turquoise	-0.0855855	0.00186185	0.16754	-0.044294	-0.0968649	-0.0705073	0.0924039	-0.0424007	-0.0310045	-0.249266	-0.118689	Th17 cell differentiation module
LINC00341	turquoise	0.603788	-0.406691	0.132397	-0.259998	-0.0176321	0.42155	0.249176	-0.108725	-0.179752	0.590541	0.506643	Th17 cell differentiation module
PRKCD	blue	-0.0377154	-0.416264	0.34939	0.0957898	0.0228623	0.131339	-0.107606	-0.28247	-0.246899	0.109318	0.143442	Cell cycle module
GNAI2	turquoise	0.074923	-0.316147	0.123285	0.0387494	-0.0164919	0.0677442	-0.127266	-0.330399	-0.318771	0.279789	0.260836	Th17 cell differentiation module
RAD1	blue	-0.279359	0.44618	-0.265654	0.129148	0.0433619	-0.186669	-0.0977339	0.29694	0.257292	-0.121472	-0.272537	Cell cycle module
ADRB2	turquoise	0.47722	-0.295644	0.244134	-0.363483	-0.027071	0.31142	0.382731	-0.171625	-0.135645	0.631319	0.35306	Th17 cell differentiation module
BYSL	pink	-0.382627	0.525257	-0.493196	0.565446	0.0372956	-0.184166	-0.658563	0.0500527	0.285211	-0.192274	-0.40951	Glycolytic module
HINT3	blue	-0.0567844	0.185245	-0.216036	0.14967	-0.0459806	0.0297844	-0.117959	0.166367	0.241995	-0.0505989	-0.134292	Cell cycle module
RIPK3	turquoise	0.316935	-0.40971	0.400408	-0.137867	-0.0484692	0.352026	0.19211	-0.214819	0.0694612	0.435493	0.333706	Th17 cell differentiation module
GIMAP6	turquoise	0.466605	-0.142649	0.0365069	-0.233301	-0.0352378	0.231431	0.224959	-0.211139	-0.105304	0.846905	0.235325	Th17 cell differentiation module
AOAH	turquoise	0.221334	-0.0758758	-0.0704337	-0.0195341	-0.0548131	0.134992	0.0149977	0.00406802	0.0438146	0.848831	0.0954785	Th17 cell differentiation module
TPK1	turquoise	0.412863	-0.237877	0.17355	-0.329047	0.0487185	0.261227	0.326927	-0.156159	-0.054364	0.642124	0.361934	Th17 cell differentiation module
LPL	magenta	0.387612	-0.0525038	-0.0542896	-0.0963759	0.0439204	0.546644	0.0359807	-0.0269193	0.0112103	0.125413	0.218015	PPAR signaling module
CTSV	blue	-0.319285	0.613537	-0.598908	0.43282	0.0491972	-0.215689	-0.435897	0.211283	0.372505	-0.162229	-0.369295	Cell cycle module
PTGDS	turquoise	0.442586	-0.243569	0.0325276	-0.151131	-0.0451659	0.236268	0.123132	-0.201809	-0.158202	0.749639	0.227728	Th17 cell differentiation module
STX8	green	0.0258827	0.00222649	0.132446	-0.251586	0.0532406	0.0728473	0.148154	-0.0650225	-0.0555261	0.0693261	0.13385	Cellular senescence module
RAB33A	turquoise	0.309917	-0.0441681	-0.00454804	-0.168574	-0.00444186	0.174902	0.189476	-0.0524865	0.0356241	0.799277	0.180521	Th17 cell differentiation module
SH3BGRL	pink	0.312943	-0.378176	0.522854	-0.564043	-0.0534592	0.171402	0.616046	-0.166757	-0.255515	0.0930177	0.352072	Glycolytic module
RBM3	green	0.182619	-0.0951256	0.221036	-0.356555	0.0970373	0.110954	0.32447	-0.166854	-0.183991	-0.00598094	0.196054	Cellular senescence module
IL2RG	turquoise	0.148195	-0.0585326	-0.165506	0.152321	-0.0839286	0.146495	-0.147425	0.00338889	0.119463	0.852712	0.0381201	Th17 cell differentiation module
KIF4A	blue	-0.474909	0.620351	-0.461294	0.703936	-0.0910239	-0.246155	-0.612311	0.184229	0.451638	-0.1514	-0.490188	Cell cycle module
RLIM	red	0.00861802	0.402315	-0.332177	0.184794	-0.0157677	0.0616838	-0.113911	0.329585	0.639356	0.107479	-0.13056	Oxytocin signaling module
CHAC1	blue	-0.205426	0.288899	-0.3267	0.297158	0.065467	-0.0626489	-0.340695	0.316015	0.35844	0.0375982	-0.163917	Cell cycle module
CDC7	blue	-0.24851	0.667445	-0.477937	0.424325	0.00255469	-0.202014	-0.303327	0.173886	0.473869	-0.0761823	-0.451232	Cell cycle module
TMEM183B	blue	-0.306551	0.459716	-0.176693	0.107732	0.0173096	-0.155156	-0.196791	0.15245	0.166848	-0.189721	-0.367639	Cell cycle module
KIF18A	blue	-0.246566	0.727992	-0.374649	0.359169	-0.0630231	-0.122286	-0.189927	0.24691	0.586014	-0.0553544	-0.378703	Cell cycle module
VPS37B	green	-0.0911406	-0.0384839	-0.176036	0.343813	0.027419	-0.0226411	-0.383439	-0.281581	-0.0012729	0.0250701	-0.00273695	Cellular senescence module
TROAP	green	-0.370555	0.448536	-0.338056	0.776049	-0.0898784	-0.173531	-0.587914	0.0458039	0.348498	-0.110456	-0.406695	Cellular senescence module
ARHGDIB	turquoise	0.239772	-0.315481	0.145471	-0.250698	0.0368067	0.123181	0.158144	-0.199876	-0.274002	0.578931	0.271297	Th17 cell differentiation module
YPEL3	blue	0.125646	-0.513271	0.349385	-0.029073	-0.0064151	0.209142	0.0128811	-0.155101	-0.21762	0.0799039	0.200317	Cell cycle module
FOXM1	green	-0.456081	0.508067	-0.578859	0.786331	-0.06438	-0.279273	-0.741275	0.107593	0.302442	-0.128897	-0.454485	Cellular senescence module
HVCN1	turquoise	0.30663	-0.153286	-0.06937	0.0328058	-0.0878472	0.231151	-0.0391845	-0.0809804	0.102725	0.842256	0.206247	Th17 cell differentiation module
LIMA1	pink	0.460341	-0.542035	0.567434	-0.580458	0.038695	0.250269	0.633409	-0.237672	-0.368745	0.0961037	0.581513	Glycolytic module
CILP	yellow	0.60086	-0.555014	0.417447	-0.456059	-0.0167389	0.370033	0.461164	-0.222253	-0.327091	0.298015	0.689284	TGF-beta signaling module
IGFL2	yellow	0.163089	-0.160787	0.162503	-0.209063	0.0640398	0.162891	0.202287	-0.0334083	0.0562128	0.262654	0.421091	TGF-beta signaling module
AOX1	black	0.574233	-0.238575	0.266096	-0.28792	-0.0445545	0.440136	0.34885	-0.112722	0.0721013	0.356419	0.426419	PI3K-Akt signaling module
PTCD3	red	0.0319879	0.297366	-0.172994	0.163613	-0.0458768	0.0798009	-0.0844109	0.131749	0.571973	0.043702	-0.129773	Oxytocin signaling module
NOP58	blue	-0.160805	0.648507	-0.369894	0.129884	-0.0665916	-0.156088	-0.0663424	0.275767	0.441303	-0.0717602	-0.370802	Cell cycle module
TOX2	turquoise	0.225975	-0.187629	-0.13153	0.135956	-0.0408842	0.13657	-0.126964	-0.0820137	0.0209852	0.61512	0.141268	Th17 cell differentiation module
SULF2	yellow	0.323081	-0.386508	0.273973	-0.225737	0.0431542	0.215991	0.253894	-0.211474	-0.145133	0.013707	0.563669	TGF-beta signaling module
C3orf18	brown	0.30365	-0.465528	0.580141	-0.358323	0.087707	0.285756	0.412963	-0.185015	-0.17774	0.00558048	0.399817	Carbon metabolism module
NCAPG	blue	-0.394097	0.803517	-0.488084	0.55497	-0.0445904	-0.269122	-0.368454	0.283928	0.566135	-0.148784	-0.531844	Cell cycle module
GZMK	turquoise	0.298087	-0.0774759	0.0360256	-0.189564	-0.0323992	0.129932	0.203249	-0.146398	-0.119103	0.836819	0.0765682	Th17 cell differentiation module
SKP2	blue	-0.236073	0.641124	-0.46834	0.45365	-0.0703376	-0.0538607	-0.400486	0.237338	0.617782	0.048947	-0.348668	Cell cycle module
UQCC2	blue	-0.237587	0.310128	0.0603495	0.0990241	0.161553	-0.0978685	-0.0639362	-0.0164268	0.0678914	-0.212233	-0.241813	Cell cycle module
EIF3B	pink	-0.313445	0.265095	-0.283889	0.485763	0.0310149	-0.110109	-0.575255	-0.147255	0.111891	-0.132545	-0.273493	Glycolytic module
PPP3CC	turquoise	0.300672	-0.14033	0.0155449	-0.247078	0.0420892	0.12364	0.249775	-0.0665484	-0.0829933	0.488471	0.245085	Th17 cell differentiation module
CHRNA6	turquoise	0.374611	-0.254749	0.310303	-0.144035	-0.0643061	0.443656	0.210506	-0.0634465	0.297352	0.319278	0.408263	Th17 cell differentiation module
PPAPDC3	yellow	0.561295	-0.389289	0.173208	-0.265455	0.0578616	0.383213	0.221423	-0.183955	-0.0654659	0.230253	0.807928	TGF-beta signaling module
REXO4	green	-0.133163	0.170236	-0.122894	0.413557	-0.0291273	0.0182557	-0.328337	-0.0552698	0.230426	0.0719998	-0.1667	Cellular senescence module
INVS	red	0.0507919	0.208122	-0.185173	0.28881	0.00775873	0.0925724	-0.156832	0.0796404	0.568851	0.148751	-0.0249075	Oxytocin signaling module
ARHGAP4	turquoise	0.178769	-0.275232	-0.0337523	0.0395012	-0.00147049	0.100668	-0.116397	-0.0126324	-0.200017	0.607753	0.15561	Th17 cell differentiation module
GLRX2	blue	-0.346149	0.419683	-0.2346	0.133731	0.073193	-0.210268	-0.207381	0.240019	0.085497	-0.186615	-0.342159	Cell cycle module
AUNIP	blue	-0.43993	0.705531	-0.525388	0.61535	-0.135405	-0.213658	-0.551876	0.296896	0.508884	-0.134788	-0.514444	Cell cycle module
CCT3	blue	-0.42801	0.446473	-0.210621	0.299934	-0.047015	-0.212565	-0.393804	-0.00663326	0.105245	-0.289551	-0.427595	Cell cycle module
CD2	turquoise	0.201678	-0.0651762	-0.0943663	-0.0514177	-0.0234158	0.0571638	0.0556248	-0.0993222	-0.0988893	0.863932	0.0516179	Th17 cell differentiation module
ADIRF	brown	0.39967	-0.487102	0.718685	-0.492037	0.0844861	0.364874	0.579539	-0.261149	-0.305724	-0.00368562	0.410406	Carbon metabolism module
PALD1	turquoise	0.470677	-0.276942	0.0838838	-0.172155	-0.112955	0.299767	0.153858	-0.0859853	0.00781117	0.482458	0.427925	Th17 cell differentiation module
HSPB2	yellow	0.33548	-0.0670085	-0.109668	-0.11177	0.134271	0.296747	-0.00230699	-0.0894734	0.0682515	0.0653428	0.417294	TGF-beta signaling module
BIN2	turquoise	0.181022	-0.0414283	-0.178886	0.00956872	-0.0701464	0.104467	-0.0747727	0.0191924	0.0536399	0.831429	0.0832827	Th17 cell differentiation module
PTPN6	turquoise	-0.0333469	-0.316642	0.035393	0.156649	-0.0440665	0.0566618	-0.231556	-0.187702	-0.183387	0.549414	0.0261477	Th17 cell differentiation module
CRYL1	blue	0.347912	-0.456232	0.47753	-0.344873	0.0972398	0.268944	0.349547	-0.304538	-0.199346	0.130503	0.435291	Cell cycle module
BUB1B	blue	-0.40336	0.692631	-0.437909	0.582512	-0.0950192	-0.228172	-0.467051	0.147402	0.455533	-0.193138	-0.496512	Cell cycle module
MMP2	yellow	0.424439	-0.531272	0.117339	-0.186546	0.00557582	0.235245	0.0731603	-0.251983	-0.217461	0.215827	0.796329	TGF-beta signaling module
MMD	yellow	0.256964	-0.0646231	0.136118	-0.106383	0.218581	0.320416	0.210912	-0.0774043	0.0161979	0.0649239	0.313836	TGF-beta signaling module
MFAP4	yellow	0.783483	-0.564103	0.362551	-0.436046	-0.0348634	0.469748	0.424512	-0.304148	-0.253969	0.405239	0.760383	TGF-beta signaling module
ICAM3	turquoise	0.0815846	-0.141275	0.195013	-0.113506	-0.00872429	0.0957507	0.101852	-0.184932	-0.134915	0.58727	0.00539216	Th17 cell differentiation module
PRAM1	turquoise	0.307462	-0.372013	0.103126	0.0564208	0.000396841	0.282945	-0.0249484	-0.288561	-0.050706	0.609335	0.365208	Th17 cell differentiation module
TBC1D10A	blue	0.227568	-0.388388	0.34467	-0.0921061	0.0347022	0.249273	0.116428	-0.368371	-0.226401	0.124675	0.30641	Cell cycle module
EFCC1	brown	0.416005	-0.501915	0.700102	-0.402752	0.0544848	0.380819	0.537931	-0.188442	-0.0683549	0.0838506	0.397681	Carbon metabolism module
PCDHB11	brown	-0.0791973	0.28194	-0.50887	0.363088	-0.0893902	-0.0708128	-0.415698	0.0672731	0.258069	-0.0539487	-0.110443	Carbon metabolism module
PRPF40A	blue	-0.0169992	0.321721	-0.146889	-0.0779604	-0.129089	-0.0898437	0.15196	0.154855	0.332028	-0.0539901	-0.162219	Cell cycle module
BAIAP2L1	green	-0.204994	0.265079	-0.373585	0.422536	0.0242146	-0.0422177	-0.406556	0.224217	0.386258	-0.147049	-0.192515	Cellular senescence module
RBM28	blue	-0.275945	0.478798	-0.553774	0.513832	-0.0875237	-0.182437	-0.561001	-0.00414989	0.327218	-0.0987539	-0.325009	Cell cycle module
NCAPG2	blue	-0.27346	0.572	-0.433454	0.462231	0.0312543	-0.190043	-0.285011	0.298947	0.408783	-0.129335	-0.374423	Cell cycle module
HTR2B	black	0.681715	-0.368938	0.41731	-0.540968	0.0111219	0.454214	0.569352	-0.0542999	-0.0347452	0.300634	0.58239	PI3K-Akt signaling module
CST5	blue	0.339147	-0.574671	0.466583	-0.230391	0.0187043	0.226996	0.256092	-0.126682	-0.355926	0.272942	0.348517	Cell cycle module
SNAI3	turquoise	0.382085	-0.222781	0.0792935	0.011895	-0.0209166	0.366787	0.0431936	-0.069114	0.164454	0.826896	0.29359	Th17 cell differentiation module
ITM2A	turquoise	0.525909	-0.153999	0.123783	-0.388582	-0.0698546	0.217926	0.383142	-0.0724373	-0.13934	0.608393	0.193667	Th17 cell differentiation module
MAL	turquoise	0.262728	-0.0801432	-0.127779	-0.0238794	0.0104503	0.132326	-0.0103548	-0.0693516	-0.0175516	0.6632	0.119507	Th17 cell differentiation module
C11orf52	brown	0.0207704	-0.286646	0.469555	-0.332739	0.153998	0.0515346	0.315827	-0.230496	-0.267935	-0.203306	0.107639	Carbon metabolism module
CPA3	yellow	0.550921	-0.475534	0.631047	-0.600163	0.0178295	0.316798	0.647825	-0.140691	-0.260675	0.160696	0.538061	TGF-beta signaling module
PTTG2	blue	-0.456755	0.767633	-0.435132	0.52542	-0.0153648	-0.293675	-0.427234	0.21254	0.372309	-0.067197	-0.551406	Cell cycle module
PAPD7	green	-0.166402	0.302259	-0.445268	0.390942	-0.134773	-0.17316	-0.334287	0.0452513	0.23713	-0.0690395	-0.184599	Cellular senescence module
HLA-DQB2	turquoise	0.016012	-0.0886073	-0.10309	-0.0248427	-0.00809159	-0.00901332	-0.081409	-0.126006	-0.141576	0.626367	0.0594143	Th17 cell differentiation module
SRPK1	blue	-0.341682	0.690384	-0.672255	0.371539	-0.0307709	-0.292096	-0.446409	0.2002	0.300213	-0.155511	-0.455565	Cell cycle module
GMNN	blue	-0.293073	0.701047	-0.404887	0.326461	0.0209251	-0.264311	-0.219208	0.139616	0.312163	-0.136408	-0.416048	Cell cycle module
IGF2BP3	brown	-0.154779	0.45517	-0.550714	0.327112	0.0322657	-0.0972126	-0.37666	0.196279	0.429855	0.131307	-0.205899	Carbon metabolism module
CNIH4	blue	-0.285293	0.521605	-0.241127	0.181262	0.155355	-0.157779	-0.179279	0.0156383	0.221573	-0.15598	-0.28515	Cell cycle module
TRAF5	blue	0.363907	-0.374052	0.429463	-0.357129	-0.0442997	0.181634	0.46888	-0.159349	-0.103699	0.138505	0.282627	Cell cycle module
CALHM2	yellow	0.370253	-0.524344	0.323444	-0.163914	-0.0444461	0.28051	0.11612	-0.329362	-0.279691	0.319669	0.531973	TGF-beta signaling module
SHOC2	pink	0.239471	-0.069759	0.339186	-0.484471	0.0296711	0.127505	0.574804	-0.102187	-0.0566985	0.0490113	0.137305	Glycolytic module
RHOBTB2	yellow	0.371452	-0.631554	0.414244	-0.165916	-0.0500947	0.289033	0.174396	-0.359997	-0.303688	0.142116	0.566197	TGF-beta signaling module
LCP1	turquoise	0.101592	0.0359999	-0.210492	-0.0225551	0.00660822	-0.00614562	-0.038252	-0.107711	-0.0989971	0.697241	0.0293401	Th17 cell differentiation module
DHRS12	blue	0.270047	-0.389601	0.457807	-0.348909	0.0901323	0.255126	0.356691	-0.229137	-0.125107	0.082024	0.335747	Cell cycle module
ASB2	turquoise	0.247521	-0.0455539	-0.173626	0.0211373	-0.0603152	0.122444	-0.0586634	-0.101716	0.0272566	0.764899	0.0838349	Th17 cell differentiation module
RNASE4	brown	0.347819	-0.386628	0.523265	-0.572849	-0.0492138	0.269289	0.562238	-0.209924	-0.219369	-0.0474731	0.409639	Carbon metabolism module
APH1B	blue	0.162406	-0.384422	0.417963	-0.239068	0.0443262	0.17356	0.254047	-0.291188	-0.145917	0.279347	0.297979	Cell cycle module
FANCA	green	-0.242369	0.580458	-0.543011	0.627345	-0.0819692	-0.0920947	-0.540497	0.152161	0.568816	0.095876	-0.358669	Cellular senescence module
CD79B	turquoise	0.233978	0.073003	-0.159797	0.0412248	-0.0810353	0.17434	-0.0545396	-0.056006	0.169574	0.794828	-0.0231479	Th17 cell differentiation module
NBR1	brown	0.300134	-0.408472	0.546882	-0.405447	-0.00405155	0.205197	0.5114	-0.385755	-0.328013	0.0420227	0.263208	Carbon metabolism module
TRPV2	turquoise	0.225524	-0.143875	-0.0629671	0.0823928	0.0278173	0.171305	-0.0678747	-0.305753	-0.0323296	0.740191	0.270743	Th17 cell differentiation module
AXL	turquoise	0.338711	-0.500182	0.174766	-0.178571	0.00336948	0.155179	0.120192	-0.348191	-0.321208	0.368099	0.657919	Th17 cell differentiation module
GMFG	turquoise	0.341828	0.0185443	-0.0371067	-0.225719	0.00976762	0.149177	0.211003	-0.137237	-0.0363075	0.834724	0.144698	Th17 cell differentiation module
CCNE1	brown	-0.379323	0.650739	-0.695177	0.56432	-0.0154319	-0.238266	-0.592712	0.158969	0.387091	-0.0067339	-0.406501	Carbon metabolism module
SEPT1	turquoise	0.324047	-0.148711	0.0195419	0.0411395	-0.0961883	0.285443	-0.00144993	-0.134778	0.184874	0.886395	0.151629	Th17 cell differentiation module
PCMTD2	pink	0.258047	-0.298756	0.455913	-0.315497	-0.00839764	0.132596	0.517664	-0.062254	-0.132609	-0.127862	0.112747	Glycolytic module
GINS1	red	-0.221544	0.521847	-0.279736	0.527855	-0.016096	-0.00565668	-0.319695	0.317092	0.658554	-0.0277626	-0.293278	Oxytocin signaling module
UBA7	turquoise	0.14324	-0.448686	0.185185	-0.0209005	-0.0426536	0.119454	-0.0409057	-0.317644	-0.244663	0.525713	0.214151	Th17 cell differentiation module
GALNT15	yellow	0.502125	-0.411014	0.24773	-0.251277	0.00417506	0.456244	0.24521	-0.166359	0.0444579	0.134655	0.723086	TGF-beta signaling module
NAT6	magenta	0.279127	-0.340803	0.356519	0.024881	0.0288662	0.383	0.0799739	-0.160536	0.225526	0.169296	0.292874	PPAR signaling module
TRAT1	turquoise	0.351025	0.0535694	0.00964892	-0.202025	-0.078446	0.209996	0.291961	0.0449261	0.196387	0.830781	0.0612481	Th17 cell differentiation module
TACC3	green	-0.246345	0.280333	-0.302469	0.655685	-0.136282	-0.084838	-0.565679	-0.069539	0.226793	0.0893405	-0.252401	Cellular senescence module
TWIST2	yellow	0.579518	-0.34222	0.0789557	-0.210049	-0.0324463	0.38586	0.156405	-0.210933	-0.0748871	0.336141	0.69301	TGF-beta signaling module
FBXL5	pink	0.383621	-0.350277	0.640825	-0.644797	0.0120175	0.195324	0.778884	-0.175279	-0.272563	0.0210712	0.322282	Glycolytic module
F2R	black	0.684353	-0.519704	0.372461	-0.464648	0.0200385	0.337482	0.534405	-0.0415914	-0.199202	0.240122	0.658049	PI3K-Akt signaling module
CXCL14	yellow	0.442159	-0.434115	0.431552	-0.413665	-0.0758407	0.275951	0.45475	-0.246289	-0.271744	0.208761	0.469506	TGF-beta signaling module
SPINK1	brown	-0.0505719	0.164365	-0.251677	0.0591361	0.0240373	-0.00621591	-0.116898	0.0867212	0.321285	-0.105598	0.160056	Carbon metabolism module
SFRP4	yellow	0.635942	-0.484008	0.359242	-0.51166	0.0120802	0.365698	0.50674	-0.199741	-0.237467	0.29555	0.76718	TGF-beta signaling module
CCNE2	blue	-0.0968407	0.528047	-0.130601	0.250748	0.075716	-0.0140626	-0.0196009	0.250794	0.521007	-0.0918483	-0.218743	Cell cycle module
ASPN	yellow	0.418281	-0.377923	0.353082	-0.54907	0.0367216	0.207981	0.493204	-0.121685	-0.171464	-0.0965572	0.749991	TGF-beta signaling module
CTPS1	brown	-0.384815	0.608521	-0.687276	0.633776	-0.0326866	-0.27425	-0.648657	0.198621	0.359675	-0.147071	-0.428634	Carbon metabolism module
FHL1	magenta	0.572013	-0.333673	0.165318	-0.239395	0.0137191	0.649435	0.15788	-0.0152879	-0.0457987	0.212027	0.561594	PPAR signaling module
NARF	green	-0.374266	0.380681	-0.412347	0.559733	-0.00312247	-0.197084	-0.504281	-0.029129	0.200378	-0.0816901	-0.324319	Cellular senescence module
CCL14	black	0.86902	-0.402039	0.356411	-0.412962	-0.0423673	0.618384	0.44662	-0.213849	-0.0892892	0.393863	0.513482	PI3K-Akt signaling module
TREX1	turquoise	0.0449501	-0.198729	0.217543	-0.00465681	0.0902137	0.0725207	0.0312851	-0.208118	-0.146851	0.33034	0.0320369	Th17 cell differentiation module
FAM198B	pink	0.495215	-0.513164	0.648004	-0.634371	0.06783	0.238678	0.723544	-0.214987	-0.326314	0.00885461	0.585953	Glycolytic module
CFP	turquoise	0.479265	-0.0940906	-0.0232546	-0.0545214	-0.0725761	0.325123	0.0799866	-0.132801	0.0586829	0.754927	0.145832	Th17 cell differentiation module
EXO1	blue	-0.393673	0.771719	-0.590546	0.639451	-0.0407486	-0.21516	-0.548728	0.182926	0.513998	-0.112659	-0.479196	Cell cycle module
MYOC	turquoise	0.499299	-0.0773278	0.203345	-0.0237808	0.0116265	0.5944	0.187009	0.0248003	0.518407	0.338605	0.317813	Th17 cell differentiation module
POLR3GL	turquoise	0.280106	-0.129235	0.185669	-0.405581	0.0232048	0.184951	0.360477	-0.107394	-0.173038	0.300264	0.227841	Th17 cell differentiation module
EFEMP2	yellow	0.448045	-0.522927	0.227463	-0.209997	0.0416972	0.293825	0.122436	-0.314388	-0.233802	0.14795	0.806211	TGF-beta signaling module
SYNDIG1	yellow	0.292512	-0.441719	0.258542	-0.270057	0.0727571	0.221063	0.202711	-0.221197	-0.140213	0.0642085	0.771634	TGF-beta signaling module
PCOLCE	yellow	0.344426	-0.540091	0.12333	-0.000619085	0.0235779	0.227781	-0.0968697	-0.328693	-0.276406	0.170119	0.693076	TGF-beta signaling module
ABCF1	pink	-0.404664	0.121623	-0.391117	0.511743	-0.0459999	-0.226098	-0.698918	-0.0888958	-0.0725433	-0.137957	-0.281263	Glycolytic module
TMEM176A	turquoise	0.107496	-0.14501	-0.0751729	0.0827455	-0.0423152	0.0737445	-0.151052	-0.21161	-0.0469426	0.43049	0.174793	Th17 cell differentiation module
MIS18A	blue	-0.331981	0.469686	-0.284861	0.468804	-0.0701847	-0.12108	-0.394616	0.111637	0.355268	-0.150937	-0.373535	Cell cycle module
PECAM1	turquoise	0.54999	-0.290921	0.0747182	-0.25987	-0.0205986	0.3078	0.207329	-0.169914	-0.135921	0.648673	0.382346	Th17 cell differentiation module
DSCC1	blue	-0.29982	0.715514	-0.443325	0.451923	0.0291957	-0.206804	-0.35778	0.246572	0.465125	-0.138448	-0.406797	Cell cycle module
NCAPD2	green	-0.27277	0.343984	-0.487734	0.666201	-0.12708	-0.161871	-0.599091	0.00604176	0.278239	-0.00725484	-0.277725	Cellular senescence module
GPR171	turquoise	0.225614	0.0820174	-0.124914	-0.111491	-0.0489078	0.0523185	0.140335	-0.0372012	0.0462671	0.831375	-0.0192654	Th17 cell differentiation module
CENPE	blue	-0.309519	0.73468	-0.353575	0.388414	-0.0663215	-0.234308	-0.225562	0.0848134	0.462838	-0.136357	-0.427662	Cell cycle module
MTFR2	blue	-0.430813	0.74538	-0.579713	0.505243	0.0136883	-0.284596	-0.463804	0.205888	0.405481	-0.0475313	-0.506794	Cell cycle module
LRRC17	yellow	0.586936	-0.459591	0.559162	-0.539171	-0.0162101	0.349914	0.59808	-0.16175	-0.104342	-0.0218164	0.729527	TGF-beta signaling module
GAB3	turquoise	0.490943	-0.182623	0.0703089	-0.0992274	-0.0901721	0.378345	0.184277	-0.0690261	0.318298	0.849556	0.366881	Th17 cell differentiation module
GPR183	turquoise	0.247909	0.144864	-0.224947	-0.18024	-0.0189354	0.0607395	0.104717	-0.010682	0.0357133	0.690309	0.0587472	Th17 cell differentiation module
NDUFAF3	brown	0.129435	-0.152766	0.46548	-0.12706	0.117822	0.190582	0.213614	-0.30782	-0.0819565	0.0307285	0.153407	Carbon metabolism module
BORA	blue	-0.323708	0.723609	-0.526066	0.318983	-0.00658214	-0.261607	-0.272238	0.2263	0.417718	-0.0259438	-0.408339	Cell cycle module
XPO5	pink	-0.215969	0.353103	-0.441935	0.566285	-0.0473178	-0.00699094	-0.629421	0.0697895	0.478615	-0.0150276	-0.253741	Glycolytic module
KIF20A	blue	-0.346111	0.673415	-0.487871	0.624556	-0.143448	-0.200175	-0.486486	0.11041	0.444618	-0.135606	-0.391824	Cell cycle module
GEM	black	0.709687	-0.31405	0.188389	-0.373814	-0.0951572	0.325355	0.406309	-0.166526	-0.068152	0.252762	0.541155	PI3K-Akt signaling module
ILF2	blue	-0.341809	0.647943	-0.519994	0.375231	-0.0547775	-0.2046	-0.451435	0.0501427	0.308336	-0.15359	-0.436789	Cell cycle module
DNASE1L3	turquoise	0.624439	-0.149729	0.138921	-0.299304	-0.0397656	0.420458	0.335634	-0.0394128	0.0279377	0.691773	0.236399	Th17 cell differentiation module
SLC52A2	green	-0.242786	0.162154	-0.147089	0.501693	0.0486818	-0.0766618	-0.466986	-0.173714	0.0711164	-0.0611626	-0.187121	Cellular senescence module
MRPS17	blue	-0.3142	0.531479	-0.251182	0.143682	0.0752766	-0.194643	-0.189599	0.146431	0.240014	-0.191492	-0.370068	Cell cycle module
PPM1M	turquoise	0.244076	-0.350927	0.169478	-0.00390819	-0.0701269	0.330146	-0.069351	-0.13	0.0604239	0.563719	0.311543	Th17 cell differentiation module
LMNB1	blue	-0.218169	0.42121	-0.297702	0.458442	-0.103621	-0.159364	-0.283816	0.0807548	0.204647	-0.00406836	-0.331106	Cell cycle module
IARS	blue	-0.228942	0.383279	-0.315466	0.278021	-0.0941934	-0.15612	-0.257736	0.163736	0.393691	-0.122528	-0.259439	Cell cycle module
TCEAL4	brown	0.25187	-0.330735	0.612876	-0.473661	0.0350931	0.193266	0.516876	-0.188277	-0.238635	-0.17507	0.299178	Carbon metabolism module
C1QTNF5	yellow	0.506921	-0.459547	0.221326	-0.267345	0.0587815	0.334831	0.152494	-0.35165	-0.14114	0.0504083	0.80586	TGF-beta signaling module
TTK	blue	-0.372071	0.863051	-0.650481	0.426067	-0.0521327	-0.242395	-0.385277	0.361186	0.584899	-0.0965538	-0.507406	Cell cycle module
PLIN1	magenta	0.630276	-0.348556	0.320548	-0.264891	0.0196892	0.937066	0.292787	-0.106389	-0.0254215	0.240308	0.415377	PPAR signaling module
CCNDBP1	pink	0.287962	-0.353708	0.451225	-0.632353	0.050269	0.121856	0.608673	-0.0991245	-0.376563	0.184797	0.263779	Glycolytic module
CCL17	turquoise	0.233989	-0.0103823	-0.0598062	-0.0668105	-0.00722916	0.170807	0.0601274	-0.11753	0.0449177	0.640935	0.0993066	Th17 cell differentiation module
C16orf59	green	-0.358391	0.374385	-0.143662	0.584513	0.0375242	-0.128357	-0.424673	-0.0895165	0.204174	-0.228553	-0.340592	Cellular senescence module
NUP85	green	-0.341595	0.351991	-0.197424	0.472404	0.0548849	-0.247951	-0.296791	0.165481	0.121483	-0.205561	-0.360889	Cellular senescence module
GABARAP	turquoise	-0.0948815	-0.041026	0.0165344	-0.112297	0.0403548	-0.0478007	-0.0811093	-0.0864642	-0.236147	0.0927366	0.0449694	Th17 cell differentiation module
COLEC12	yellow	0.395643	-0.335663	0.211421	-0.332555	0.00660012	0.210666	0.338688	-0.108338	-0.153595	0.126572	0.605207	TGF-beta signaling module
PLIN4	magenta	0.539645	-0.394213	0.276971	-0.161858	0.0167298	0.853267	0.164188	-0.208811	-0.156507	0.207192	0.38921	PPAR signaling module
GPX4	brown	0.0606019	-0.326079	0.509829	-0.107723	-0.000984852	0.170955	0.162268	-0.257166	-0.313384	-0.00949284	0.0984613	Carbon metabolism module
MRPS5	blue	-0.412897	0.566079	-0.526539	0.386092	-0.00231459	-0.277859	-0.463825	0.294656	0.233791	-0.10182	-0.459218	Cell cycle module
WDR12	blue	-0.279277	0.693171	-0.461336	0.260298	-0.0588632	-0.180951	-0.276392	0.22954	0.434537	-0.164543	-0.45031	Cell cycle module
PLCB4	blue	0.00226955	0.297458	-0.325003	0.165775	-0.0312692	0.0239323	-0.16743	0.149185	0.446897	-0.062422	-0.112166	Cell cycle module
DNMT3B	blue	-0.0882079	0.390414	-0.334907	0.377022	0.0217435	-0.0341858	-0.26839	0.159473	0.371564	-0.111588	-0.184862	Cell cycle module
SPCS1	brown	-0.0152651	-0.173875	0.462398	-0.294162	0.0461424	0.0377547	0.293327	-0.175229	-0.228813	-0.00869658	-0.0104715	Carbon metabolism module
ZMYND10	brown	0.212952	-0.500041	0.799493	-0.294464	0.0101529	0.290168	0.45499	-0.202596	-0.192022	-0.0961908	0.271293	Carbon metabolism module
VILL	turquoise	0.320562	-0.267162	0.215085	-0.102526	-0.0168679	0.316715	0.112086	-0.231886	0.0296417	0.366152	0.210481	Th17 cell differentiation module
RNASE6	turquoise	0.17784	0.0116151	-0.0599834	-0.243356	0.0240162	0.0211689	0.187983	0.106395	-0.0863634	0.662769	0.0955153	Th17 cell differentiation module
CDO1	black	0.630366	-0.207715	0.171052	-0.291656	-0.0350079	0.587506	0.302231	-0.0456244	0.0548117	0.193069	0.445089	PI3K-Akt signaling module
CRTAM	turquoise	0.35392	-0.0966146	0.0491754	-0.186331	-0.0148137	0.200012	0.268128	0.0323044	0.0816082	0.882977	0.182932	Th17 cell differentiation module
C3orf80	yellow	0.449049	-0.213071	0.188166	-0.386229	0.135565	0.213141	0.455868	0.280982	0.130026	0.190904	0.56887	TGF-beta signaling module
BACH2	turquoise	0.496577	-0.0391578	-0.0386479	-0.0739913	-0.0887009	0.372077	0.120655	-0.086445	0.44721	0.500626	0.370981	Th17 cell differentiation module
RGL4	turquoise	0.332005	0.00502915	-0.0453795	-0.158235	-0.0222938	0.183526	0.189259	-0.00457342	0.060884	0.888968	0.0702328	Th17 cell differentiation module
PTCRA	turquoise	0.310893	-0.109418	0.0854493	-0.017426	0.0774917	0.314589	0.111057	0.0511912	0.196031	0.738721	0.186162	Th17 cell differentiation module
JMJD6	green	-0.336735	0.156818	-0.26456	0.543139	0.00625387	-0.182803	-0.481643	0.198353	0.0433747	-0.114841	-0.250809	Cellular senescence module
C11orf84	red	-0.14363	0.228919	-0.228378	0.51171	-0.0589987	0.0510393	-0.460808	0.0510477	0.427292	-0.00711428	-0.146136	Oxytocin signaling module
CHKB	turquoise	0.146834	-0.263138	0.124384	-0.144669	0.0576042	0.0780359	0.0264715	-0.0417087	-0.160289	0.300538	0.184127	Th17 cell differentiation module
FAM78A	turquoise	0.320593	-0.232252	-0.0309281	-0.0587762	-0.0318054	0.156893	0.0699528	-0.10888	-0.12262	0.888444	0.257576	Th17 cell differentiation module
RFTN1	turquoise	0.25979	-0.178358	-0.0959013	-0.150269	0.0505004	0.0785061	0.0718945	0.0133169	-0.187361	0.52151	0.271884	Th17 cell differentiation module
ST6GALNAC6	blue	0.261157	-0.488894	0.360632	-0.211881	-0.0213439	0.270877	0.0614331	-0.256628	-0.363428	0.169169	0.384479	Cell cycle module
BLK	turquoise	0.441877	-0.146321	0.0432472	-0.092246	-0.0548751	0.316921	0.125194	-0.127731	0.100388	0.829601	0.173931	Th17 cell differentiation module
ZNF683	turquoise	0.13905	-0.119769	-0.0182021	0.0114619	-0.0349419	0.0519928	0.0403803	-0.157562	-0.0423565	0.741208	0.0664051	Th17 cell differentiation module
MED30	blue	-0.266491	0.641181	-0.395964	0.280983	0.0237019	-0.221497	-0.225411	0.34953	0.323214	-0.120641	-0.4289	Cell cycle module
KCNK5	brown	-0.20912	0.505173	-0.702314	0.461723	0.00720012	-0.136929	-0.564633	0.189648	0.351202	-0.0239634	-0.321596	Carbon metabolism module
IL33	black	0.681979	-0.119427	0.120004	-0.378526	-0.0918495	0.439559	0.372518	-0.0696249	0.026901	0.482681	0.25344	PI3K-Akt signaling module
FANCC	green	-0.225848	0.28902	-0.305006	0.533244	-0.124979	-0.0713614	-0.432249	0.0538229	0.28197	-0.153661	-0.264488	Cellular senescence module
MEF2C	turquoise	0.536654	-0.180775	-0.069399	-0.229786	-0.0352316	0.251492	0.187043	-0.142542	-0.0228606	0.559668	0.384285	Th17 cell differentiation module
DEF6	turquoise	0.0582337	-0.195155	0.00361829	0.166092	-0.0904997	0.0966338	-0.21715	-0.254313	-0.0454236	0.593038	-0.0173635	Th17 cell differentiation module
CLECL1	turquoise	0.326578	-9.21812e-05	0.0451514	-0.156016	-0.034613	0.236597	0.219151	-0.0295099	0.200848	0.758584	0.129637	Th17 cell differentiation module
SMG5	pink	-0.245548	0.23179	-0.38448	0.604321	-0.086026	-0.0425373	-0.632985	-0.0879533	0.296427	-0.0520302	-0.236035	Glycolytic module
FAM83D	green	-0.450044	0.634673	-0.57466	0.663031	-0.0245106	-0.317193	-0.560855	0.234969	0.363729	-0.190455	-0.449498	Cellular senescence module
WDR5	green	-0.156412	0.202031	-0.270858	0.498876	-0.0711824	-0.0436405	-0.43029	-0.0137648	0.223309	-0.0614424	-0.133956	Cellular senescence module
C16orf45	brown	0.387542	-0.5665	0.641418	-0.420841	1.01493e-05	0.30575	0.472754	-0.211013	-0.208412	-0.023754	0.565489	Carbon metabolism module
KCNJ2	brown	0.0637932	0.207456	-0.441481	0.154295	-0.0495556	-0.0317821	-0.196885	0.0813239	0.26347	0.202727	0.0909604	Carbon metabolism module
IQGAP3	green	-0.185527	0.324396	-0.270831	0.454194	0.0134676	-0.040262	-0.377654	0.166662	0.307301	-0.109532	-0.185688	Cellular senescence module
CNRIP1	yellow	0.776382	-0.403052	0.305405	-0.462265	0.0387943	0.492207	0.476335	-0.116898	-0.00305927	0.37651	0.822284	TGF-beta signaling module
ISLR	yellow	0.376667	-0.459568	0.225554	-0.193095	0.0235485	0.236328	0.132015	-0.296487	-0.181709	0.0953016	0.677521	TGF-beta signaling module
IRF8	turquoise	0.332652	-0.0411369	-0.0432554	-0.142229	0.0147706	0.168692	0.192092	0.0981614	0.0399251	0.814308	0.153283	Th17 cell differentiation module
TLR10	turquoise	0.428394	-0.0106349	0.0528781	-0.0758483	-0.0409297	0.361656	0.195958	0.0896903	0.425227	0.70489	0.192273	Th17 cell differentiation module
TBC1D31	red	0.0999162	0.364375	-0.102368	0.181677	-0.0381867	0.118383	-0.0104764	0.0860497	0.579707	0.0966893	-0.0642597	Oxytocin signaling module
SUDS3	turquoise	-0.101849	0.103841	0.131151	0.000522108	0.0599413	-0.0668945	0.152423	0.0814865	0.133013	-0.27934	-0.221015	Th17 cell differentiation module
ZCCHC24	yellow	0.701746	-0.69011	0.467864	-0.452408	-0.0472275	0.45616	0.420766	-0.262237	-0.340777	0.260318	0.83012	TGF-beta signaling module
SKA3	blue	-0.436022	0.760854	-0.563248	0.610033	0.0360874	-0.302005	-0.483806	0.308226	0.471065	-0.164166	-0.512615	Cell cycle module
CYB561A3	turquoise	0.0969062	-0.367069	0.0069144	0.118546	-0.0464905	0.108006	-0.210417	-0.178735	-0.292778	0.539887	0.172061	Th17 cell differentiation module
CCR7	turquoise	0.316911	-0.109486	-0.0432231	-0.0928343	-0.0136172	0.132737	0.0916566	-0.0562172	-0.137181	0.833964	0.0749492	Th17 cell differentiation module
RSRP1	grey	0.0534137	0.141061	-0.0105373	-0.0420888	-0.707745	-0.024798	0.125613	-0.0462631	0.128826	0.0239332	-0.0769852
TUBGCP4	red	-0.162217	0.270767	-0.0806076	0.379394	-0.00909581	0.026673	-0.240491	0.175603	0.43564	-0.13577	-0.194891	Oxytocin signaling module
CD247	turquoise	0.187402	0.00362652	-0.143078	-0.0506038	-0.0487498	0.0502503	0.036675	0.0102865	-0.0456626	0.862972	-0.0128603	Th17 cell differentiation module
COA7	brown	-0.323069	0.496966	-0.559179	0.531998	-0.0231471	-0.149772	-0.594648	0.0282251	0.322669	-0.0870312	-0.352816	Carbon metabolism module
SAC3D1	green	-0.353726	0.412735	-0.236481	0.567709	0.0285121	-0.12857	-0.457365	-0.0059195	0.219993	-0.160888	-0.35993	Cellular senescence module
FAM27E3	red	-0.0209954	0.319201	-0.224353	0.333473	-0.0928167	0.0721344	-0.244735	0.200312	0.61891	-0.0686136	-0.129021	Oxytocin signaling module
MRTO4	green	-0.355048	0.393605	-0.374056	0.513957	-0.0509236	-0.200199	-0.46164	0.291658	0.335144	-0.0720737	-0.391127	Cellular senescence module
PLEKHO1	turquoise	0.0805447	-0.0205096	-0.216742	0.0805034	-0.0672485	0.0290235	-0.214995	-0.186385	-0.0937912	0.459767	0.111936	Th17 cell differentiation module
TAF13	red	0.0463508	0.339613	-0.161462	0.121511	0.0356665	0.13767	-0.0770451	0.223241	0.658499	0.108642	-0.0258234	Oxytocin signaling module
CD1B	turquoise	0.358495	0.0193263	0.0137567	-0.0415131	-0.0378886	0.30214	0.150832	0.0307485	0.412643	0.630811	0.185109	Th17 cell differentiation module
CBX2	red	-0.0123257	0.334144	-0.319484	0.427065	0.0242881	0.0981326	-0.31201	0.266902	0.578613	0.104342	-0.0342487	Oxytocin signaling module
WDR81	turquoise	0.323738	-0.394982	0.0955758	0.0677136	-0.0413093	0.246984	-0.0676719	-0.436452	-0.140625	0.420334	0.455433	Th17 cell differentiation module
FANCB	red	-0.0627156	0.580296	-0.388935	0.376807	-0.0549331	0.0875613	-0.255289	0.345456	0.856162	0.0744047	-0.209725	Oxytocin signaling module
HLF	black	0.505346	-0.136732	0.0718329	-0.121792	0.00203125	0.402528	0.186031	-0.0490638	0.19631	0.152982	0.282131	PI3K-Akt signaling module
TCL1A	turquoise	0.27003	0.00157268	-0.103017	-0.0328496	-0.0295124	0.146295	0.0279152	-0.0301508	-0.00545933	0.767659	-0.00480391	Th17 cell differentiation module
E2F8	blue	-0.166956	0.430492	-0.30753	0.542897	-0.0354371	-0.0672642	-0.301273	0.0716784	0.410625	0.000713943	-0.258766	Cell cycle module
BEND3	brown	-0.198296	0.483503	-0.538519	0.439715	-0.0423746	-0.04994	-0.451906	0.283809	0.487882	-0.082978	-0.290419	Carbon metabolism module
TSHZ3	yellow	0.594669	-0.527297	0.310233	-0.395878	0.0319956	0.316072	0.400676	-0.235863	-0.151639	0.134508	0.867482	TGF-beta signaling module
TEX30	blue	-0.258418	0.654398	-0.445541	0.225336	0.00176772	-0.240368	-0.192499	0.17839	0.294797	-0.132558	-0.37092	Cell cycle module
ATG16L2	blue	0.364954	-0.424024	0.454719	-0.179564	-0.0466698	0.257732	0.355423	-0.0809868	-0.0297004	0.257847	0.289742	Cell cycle module
HSPA4L	blue	-0.101957	0.465525	-0.275422	0.302694	0.045835	-0.0253147	-0.179367	0.271999	0.524299	-0.0858492	-0.232412	Cell cycle module
TPGS1	brown	0.178721	-0.266764	0.402219	-0.0850195	0.0675671	0.242473	0.0960042	-0.340837	-0.0953238	0.0999252	0.261811	Carbon metabolism module
GIMAP2	turquoise	0.347878	0.00558717	0.0484905	-0.387787	-0.0389236	0.0872926	0.405346	-0.0202494	-0.0544454	0.697973	0.116166	Th17 cell differentiation module
CLCN5	red	0.0501394	0.390646	-0.422153	0.306487	0.0461354	0.106639	-0.248728	0.367447	0.641686	0.108868	-0.0527485	Oxytocin signaling module
ADIPOQ	magenta	0.608536	-0.321464	0.298437	-0.225191	0.00383057	0.924507	0.268747	-0.179416	0.0320309	0.24912	0.422673	PPAR signaling module
MCM4	blue	-0.438416	0.530797	-0.474294	0.610555	-0.0667969	-0.270666	-0.560084	0.192192	0.323841	-0.153091	-0.46402	Cell cycle module
ICOS	turquoise	0.106336	0.114963	-0.145044	-0.00168344	-0.0151082	0.0313338	0.0214173	-0.0570229	0.0870424	0.816784	-0.0413775	Th17 cell differentiation module
CCDC12	brown	0.0296536	-0.0229883	0.213144	0.0230986	-0.0114472	0.143281	-0.0378792	-0.322042	-0.0422154	0.182642	0.0146238	Carbon metabolism module
LOC100505502	green	-0.245937	0.341278	-0.24524	0.557346	0.0370833	-0.101614	-0.363595	0.0416653	0.269466	-0.0716777	-0.297776	Cellular senescence module
TEK	black	0.859231	-0.39925	0.300046	-0.395637	0.035049	0.487379	0.470672	-0.0969428	-0.0155216	0.329925	0.616519	PI3K-Akt signaling module
CDCA8	blue	-0.439773	0.693879	-0.584854	0.764296	-0.0551477	-0.282293	-0.655979	0.0534087	0.348483	-0.119791	-0.502965	Cell cycle module
CIDEA	magenta	0.54296	-0.303673	0.239572	-0.162225	0.0141086	0.8697	0.168435	-0.184951	-0.0321183	0.228442	0.369718	PPAR signaling module
TMEM204	yellow	0.589608	-0.478566	0.367493	-0.469079	0.0395992	0.311398	0.370251	-0.236404	-0.28859	0.113193	0.733052	TGF-beta signaling module
TPSAB1	yellow	0.511858	-0.627883	0.633072	-0.434958	0.0198607	0.355891	0.470154	-0.249125	-0.309267	0.197184	0.598062	TGF-beta signaling module
OGFOD1	blue	-0.230716	0.432502	-0.361249	0.217494	-0.00171613	-0.168652	-0.270623	0.21431	0.229665	-0.0800447	-0.210583	Cell cycle module
HBA1	black	0.36649	-0.224104	0.18078	-0.125888	0.00785998	0.325019	0.120552	-0.11085	-0.0600873	0.160645	0.262318	PI3K-Akt signaling module
OIP5	blue	-0.400227	0.690265	-0.345926	0.44605	-0.00845533	-0.26611	-0.292415	0.219338	0.332363	-0.175292	-0.50848	Cell cycle module
DHX58	turquoise	0.103692	-0.235434	0.322858	-0.107946	0.0857171	0.0656732	0.207679	-0.189298	-0.159503	0.325129	0.0372893	Th17 cell differentiation module
AARS2	pink	-0.0609395	0.106929	-0.318015	0.350442	-0.0763942	-0.0282018	-0.393346	0.11544	0.195806	-0.0361207	-0.0955594	Glycolytic module
CNIH3	yellow	0.461981	-0.420965	0.418675	-0.327526	0.0306636	0.30167	0.363153	-0.264023	-0.0895909	-0.0609426	0.644035	TGF-beta signaling module
EMC3-AS1	red	-0.102131	0.250236	-0.268235	0.403388	-0.126212	0.00163275	-0.283266	0.1452	0.467673	-0.0625392	-0.165512	Oxytocin signaling module
SLC45A4	green	0.0157243	0.172242	-0.321614	0.350381	-0.0511891	0.03364	-0.341913	-0.00305725	0.220352	0.119607	-0.0708374	Cellular senescence module
PLCD4	brown	0.31985	-0.455283	0.70556	-0.33712	-0.0331537	0.311433	0.509905	-0.152531	-0.0401903	-0.016967	0.29379	Carbon metabolism module
STAMBPL1	turquoise	0.299536	0.0862559	-0.0409624	-0.210727	-0.101066	0.176757	0.255237	0.1185	0.271711	0.650437	0.0943396	Th17 cell differentiation module
PAOX	turquoise	0.103926	-0.18867	0.258545	0.027787	-0.0100814	0.173228	0.0396273	-0.231017	0.0910493	0.387067	0.0863772	Th17 cell differentiation module
GTF2H3	red	-0.0684824	0.211467	0.174026	-0.00100035	0.149532	0.0412537	0.203658	0.316017	0.388105	-0.0777431	-0.133683	Oxytocin signaling module
LIPE	magenta	0.585446	-0.473146	0.409457	-0.290092	0.0181292	0.794173	0.32113	-0.291118	-0.230856	0.19476	0.444425	PPAR signaling module
CKAP2L	blue	-0.349272	0.755051	-0.429133	0.546942	0.00363654	-0.189327	-0.374695	0.24512	0.538368	-0.0886059	-0.456292	Cell cycle module
RNASEL	pink	0.454551	-0.548765	0.56704	-0.551576	0.0317752	0.215546	0.668098	-0.157038	-0.28351	0.221404	0.558425	Glycolytic module
HCST	turquoise	0.229267	0.045247	-0.11787	-0.0483647	0.0127452	0.146166	0.0438223	-0.123508	0.0222489	0.857242	0.0591709	Th17 cell differentiation module
ORC2	red	-0.0252393	0.265045	-0.163799	0.144499	-0.113245	0.0159692	-0.0371143	0.252759	0.489656	0.0602439	-0.150494	Oxytocin signaling module
SNRNP27	blue	-0.0546075	0.485114	-0.149129	-0.0633551	-0.00953946	-0.0938405	0.160834	0.185852	0.24171	-0.10081	-0.199509	Cell cycle module
CCDC97	blue	0.162868	-0.33428	0.309957	0.0692005	-0.0235208	0.139545	0.0644912	-0.368274	-0.193889	0.110679	0.168744	Cell cycle module
VAMP5	turquoise	0.239471	-0.172309	0.0473415	-0.122399	0.0413236	0.147361	0.0700626	-0.234886	-0.128549	0.717179	0.265455	Th17 cell differentiation module
TIMP3	yellow	0.37924	-0.571314	0.435816	-0.365322	0.0480384	0.239665	0.320721	-0.27847	-0.344837	-0.023284	0.672948	TGF-beta signaling module
XPO1	blue	-0.283952	0.661489	-0.439743	0.178301	-0.0706137	-0.311311	-0.100533	0.336544	0.288256	-0.23309	-0.441581	Cell cycle module
SUSD3	brown	0.23581	-0.383677	0.613083	-0.328682	0.030932	0.181082	0.431958	-0.147254	-0.254981	0.180783	0.182957	Carbon metabolism module
LAMP5	yellow	0.537108	-0.546759	0.556423	-0.509684	-0.0405515	0.283524	0.53282	-0.214803	-0.26413	0.152041	0.666829	TGF-beta signaling module
PCTP	grey	0.0173102	0.109651	0.0543576	-0.0695868	0.707745	-0.0109072	0.15127	0.0851511	0.0422931	-0.039742	-0.046762
TOX4	blue	0.315478	-0.54744	0.575021	-0.291693	0.0115002	0.228413	0.409362	-0.430567	-0.280234	0.0660362	0.349124	Cell cycle module
S1PR1	black	0.810416	-0.341009	0.174973	-0.287817	-0.084319	0.484252	0.350156	-0.20492	0.015512	0.558306	0.511617	PI3K-Akt signaling module
CREBRF	pink	0.349031	-0.198176	0.248819	-0.542441	-0.041538	0.0866997	0.624623	-0.0197539	-0.0533643	0.275866	0.224395	Glycolytic module
GCN1L1	turquoise	0.0386156	-0.133196	0.0627085	0.232504	0.00419838	0.072839	-0.1025	0.000816155	0.0927021	-0.0990368	0.0117716	Th17 cell differentiation module
FBXL16	brown	0.1289	-0.406867	0.491945	-0.252373	-0.0174432	0.144687	0.3123	-0.0736707	-0.257924	-0.111634	0.148991	Carbon metabolism module
CX3CR1	yellow	0.608457	-0.518801	0.341132	-0.459299	-0.0808207	0.353566	0.421561	-0.202183	-0.225529	0.237143	0.576396	TGF-beta signaling module
CCT6B	green	0.0960351	0.0481328	0.203618	-0.277289	0.142738	0.142428	0.310482	0.17423	0.146788	-0.0452826	-0.00366398	Cellular senescence module
GHRL	turquoise	0.16549	0.0423296	-0.153301	-0.0273072	-0.0669715	0.137502	-0.0766804	-0.0179447	0.128352	0.446743	0.00034864	Th17 cell differentiation module
SGOL2	blue	-0.191999	0.700457	-0.316297	0.210449	-0.0863698	-0.137383	-0.0604012	0.279251	0.501358	-0.107427	-0.357905	Cell cycle module
CCR5	turquoise	0.129478	-0.0222373	-0.153628	-0.0131967	-0.0104987	0.0242529	-0.0101878	-0.105455	-0.0729845	0.844357	0.0352616	Th17 cell differentiation module
LOC401127	black	-0.279197	0.17293	0.0429644	0.313152	-0.00247686	-0.112336	-0.205132	0.14906	0.126529	-0.191441	-0.227199	PI3K-Akt signaling module
SFR1	turquoise	0.186484	0.125626	0.0901956	-0.284763	0.0581027	0.0883636	0.395639	0.250044	0.150956	0.119782	0.0589983	Th17 cell differentiation module
PREX1	brown	0.252891	-0.534553	0.613946	-0.203562	-0.0475168	0.1933	0.371421	-0.172967	-0.260908	0.189597	0.311542	Carbon metabolism module
SH3TC1	turquoise	0.295114	-0.455068	0.201279	-0.00595891	-0.0356258	0.286228	-0.0396137	-0.295663	-0.204227	0.500425	0.380084	Th17 cell differentiation module
SMIM3	yellow	0.417825	-0.450405	0.27833	-0.399182	0.101838	0.308553	0.361994	0.0240459	-0.205844	0.088737	0.686579	TGF-beta signaling module
RAB37	turquoise	0.462888	-0.379003	0.478088	-0.274937	-0.0170983	0.312135	0.424737	-0.151957	-0.111449	0.614984	0.234052	Th17 cell differentiation module
KLF9	yellow	0.452568	-0.349306	0.310217	-0.456081	0.0150248	0.238441	0.462073	-0.347806	-0.167114	0.101749	0.50671	TGF-beta signaling module
NCAPH	red	-0.198879	0.543314	-0.373525	0.566619	-0.00901554	-0.0249301	-0.386928	0.204803	0.681424	-0.0621	-0.294679	Oxytocin signaling module
TIMM50	blue	-0.382167	0.433569	-0.318466	0.414571	0.12275	-0.214068	-0.393635	0.289586	0.184191	-0.160363	-0.38906	Cell cycle module
DIXDC1	yellow	0.529096	-0.391024	0.342447	-0.380861	-0.00548665	0.389841	0.396891	-0.12602	-0.0145417	0.0813452	0.580779	TGF-beta signaling module
GSAP	turquoise	0.186691	-0.084095	0.222598	-0.302876	-0.0216984	0.0786483	0.42063	-0.231133	0.0364254	0.384632	0.0983971	Th17 cell differentiation module
TXNDC15	yellow	0.37154	-0.277894	0.334125	-0.404772	0.0341181	0.208995	0.496844	-0.0326519	0.0341303	0.245468	0.432522	TGF-beta signaling module
HOMER1	blue	-0.0449966	0.338272	-0.259603	0.0781157	0.0610314	-0.0688808	-0.019642	0.338109	0.37393	-0.153881	-0.128384	Cell cycle module
POLR3G	red	-0.134752	0.586184	-0.407782	0.356612	0.0125799	0.0148498	-0.294386	0.371082	0.727079	0.0295359	-0.285664	Oxytocin signaling module
SPDL1	blue	-0.191796	0.643379	-0.291644	0.168239	-0.0536959	-0.156899	-0.052216	0.201053	0.434884	-0.166531	-0.290815	Cell cycle module
CIT	green	-0.127869	0.371278	-0.261667	0.616517	-0.0418261	-0.0232862	-0.341389	0.13551	0.46406	-0.0961208	-0.247902	Cellular senescence module
R3HCC1	turquoise	0.0636767	-0.204839	0.183285	-0.000997715	-0.00392498	0.140508	-0.0915072	-0.385811	-0.205692	0.0473252	0.177085	Th17 cell differentiation module
TMEM55A	black	0.377422	-0.183857	0.185624	-0.214165	0.0558291	0.215373	0.271347	-0.211886	0.0110201	0.090083	0.321034	PI3K-Akt signaling module
AOC3	black	0.768172	-0.543076	0.333212	-0.343123	0.013543	0.68304	0.328463	-0.2613	-0.262506	0.170729	0.646425	PI3K-Akt signaling module
EZH1	blue	0.266859	-0.483823	0.30744	0.00270505	-0.115019	0.325642	-0.0130304	-0.258204	-0.0990948	0.207471	0.228668	Cell cycle module
TTC21A	blue	0.308292	-0.426405	0.488572	-0.231394	0.0451473	0.304152	0.323923	-0.23012	-0.000714201	0.0767274	0.30409	Cell cycle module
DDIAS	blue	-0.365302	0.684302	-0.530556	0.486781	-0.0201496	-0.26276	-0.390671	0.284478	0.448124	-0.0700429	-0.464539	Cell cycle module
PRKAR2B	magenta	0.161256	0.00345578	0.126422	-0.19845	0.0314756	0.205113	0.245984	0.0285458	-0.00430231	-0.0499379	-0.0138486	PPAR signaling module
INTS8	blue	-0.124034	0.39532	-0.121521	0.0655258	-0.000435916	-0.108614	-0.0177073	0.0559799	0.302445	-0.0787918	-0.203622	Cell cycle module
ND2	purple	-0.0796632	0.0727655	-0.0400237	0.233414	0.0111035	-0.0103826	-0.157906	-0.0095933	0.212014	-0.0166993	-0.12463	Ferroptosis module
SIT1	turquoise	0.229528	-0.0381241	-0.0545379	-0.02037	-0.054264	0.171252	-0.0099651	-0.151677	0.0174977	0.875035	0.0453219	Th17 cell differentiation module
TCEAL3	brown	0.205391	-0.479676	0.680468	-0.403173	0.0921428	0.166286	0.487286	-0.179292	-0.351471	-0.129486	0.330581	Carbon metabolism module
KLF17	purple	0.0769525	-0.0201676	-0.046538	0.0365213	-0.0329034	0.0784268	0.0531005	0.67915	0.330323	0.0409963	0.00998669	Ferroptosis module
CRIP1	brown	0.259119	-0.520675	0.737216	-0.401394	0.0590348	0.210473	0.510426	-0.237873	-0.306499	0.0524231	0.347548	Carbon metabolism module
DSC2	brown	-0.221674	0.517155	-0.678651	0.400522	-0.0460529	-0.0794597	-0.496239	0.205801	0.533421	-0.0570113	-0.266977	Carbon metabolism module
EPB41L3	turquoise	0.2861	-0.188535	0.268706	-0.276576	0.0319639	0.209132	0.358556	-0.160271	-0.0811802	0.31554	0.261512	Th17 cell differentiation module
GLUD2	brown	0.166701	-0.192039	0.416671	-0.362836	-0.0460205	0.129718	0.371421	-0.172237	-0.100261	-0.0699611	0.206667	Carbon metabolism module
CHD1L	blue	-0.221141	0.407167	-0.462276	0.267293	-0.0167493	-0.115389	-0.359519	0.220141	0.369638	-0.00875898	-0.304854	Cell cycle module
TNFAIP8L2	turquoise	0.218068	-0.0675235	-0.106052	-0.077032	-0.00112232	0.120117	0.0239574	-0.0566361	-0.022725	0.857551	0.166596	Th17 cell differentiation module
PSRC1	blue	-0.348883	0.616227	-0.4844	0.620258	-0.0839933	-0.189383	-0.541172	0.152432	0.434117	-0.166286	-0.46632	Cell cycle module
EGR2	turquoise	0.305279	-0.0546033	-0.171943	-0.00464291	-0.0414348	0.156262	0.0311407	-0.0394848	0.0730993	0.47315	0.200011	Th17 cell differentiation module
HHEX	turquoise	0.529833	-0.342615	0.371597	-0.381681	-0.0435939	0.300984	0.501697	-0.162683	-0.116569	0.448099	0.378995	Th17 cell differentiation module
ST14	pink	-0.338608	0.186694	-0.4451	0.409408	0.0376463	-0.187616	-0.620518	-0.103786	-0.0206826	-0.06348	-0.198555	Glycolytic module
DDX55	red	-0.190326	0.233949	-0.170834	0.377431	-0.052696	-0.0755198	-0.312075	0.11864	0.325682	-0.103389	-0.25563	Oxytocin signaling module
CKAP4	brown	-0.0572903	0.10656	-0.313691	0.0899712	0.00880183	-0.107054	-0.166735	0.300616	0.145525	-0.094275	0.038794	Carbon metabolism module
CD27	turquoise	0.206733	-0.0730957	-0.0681113	-0.0105029	-0.0662122	0.106765	-0.00126942	-0.17996	-0.0508682	0.874032	0.0538364	Th17 cell differentiation module
NINJ2	yellow	0.169205	-0.174587	-0.0810367	-0.0247998	0.00935696	0.148798	-0.0853242	-0.199957	-0.0524263	0.255201	0.432182	TGF-beta signaling module
C14orf93	brown	0.246042	-0.261471	0.448019	-0.152314	0.088501	0.266487	0.260972	-0.205918	0.0450269	0.0604393	0.222744	Carbon metabolism module
CDKN3	blue	-0.32078	0.620989	-0.227403	0.291776	0.047894	-0.216749	-0.148199	0.212388	0.319874	-0.154843	-0.345322	Cell cycle module
UCK2	blue	-0.420438	0.675593	-0.653941	0.553733	0.0554089	-0.260322	-0.617541	0.281714	0.357174	-0.116351	-0.456092	Cell cycle module
PSTPIP1	turquoise	0.22749	-0.163538	-0.102118	0.0582444	-0.052857	0.15925	-0.0919508	-0.218786	-0.0394837	0.864363	0.182694	Th17 cell differentiation module
CDH3	brown	-0.168962	0.370858	-0.658805	0.281447	-0.0225575	-0.166404	-0.46287	0.0824355	0.215673	0.0569537	-0.108728	Carbon metabolism module
MAP4K1	turquoise	0.189308	-0.188679	-0.0465604	0.171803	-0.0695005	0.218112	-0.171805	-0.141684	0.06187	0.737231	0.0950633	Th17 cell differentiation module
HTR7	blue	0.305024	-0.39823	0.481941	-0.30899	0.0397693	0.269523	0.381577	-0.103282	-0.117723	-0.0365322	0.289467	Cell cycle module
TNFRSF8	turquoise	0.259919	0.0538679	-0.245318	0.155544	-0.0221688	0.216901	-0.142054	-0.061813	0.163793	0.755036	0.0837906	Th17 cell differentiation module
TYMS	blue	-0.342934	0.601582	-0.494328	0.567248	-0.0450231	-0.257785	-0.446333	0.187167	0.258411	-0.133422	-0.43544	Cell cycle module
FYN	turquoise	0.386908	-0.198978	-0.185503	0.0404213	-0.0642868	0.190681	-0.105531	-0.132693	-0.0595775	0.620887	0.341401	Th17 cell differentiation module
ZNF671	turquoise	0.381652	-0.413341	0.457095	-0.344095	-0.0878267	0.213078	0.413798	-0.158609	-0.118697	0.400018	0.328389	Th17 cell differentiation module
EDARADD	pink	-0.445238	0.291917	-0.411879	0.300781	0.0527285	-0.301964	-0.49532	0.486009	0.0354348	-0.14737	-0.337961	Glycolytic module
PINLYP	turquoise	0.530878	-0.219726	0.205141	-0.266784	0.0296766	0.380413	0.281522	-0.0541466	0.126276	0.4656	0.532727	Th17 cell differentiation module
MATK	turquoise	0.282887	-0.160395	0.0486166	0.0503917	-0.0419264	0.312695	-0.0252991	-0.105944	0.148034	0.59216	0.226644	Th17 cell differentiation module
SPC25	blue	-0.356341	0.72065	-0.346885	0.429456	0.0166786	-0.269495	-0.257014	0.194161	0.339285	-0.11248	-0.460574	Cell cycle module
XCL2	turquoise	0.188244	0.0730486	-0.0706262	-0.0782918	-0.00710924	0.0773336	0.118235	0.00800342	0.0872437	0.793198	-0.0365392	Th17 cell differentiation module
PLK3	turquoise	0.298089	-0.3688	0.0576147	-0.0407966	0.0431128	0.228557	-0.0170939	-0.229221	-0.111142	0.352679	0.499116	Th17 cell differentiation module
CD1C	turquoise	0.553739	-0.11571	0.12879	-0.170968	-0.0485501	0.384749	0.266502	-0.0776256	0.29415	0.635704	0.305939	Th17 cell differentiation module
NUAK2	turquoise	0.250238	-0.37876	0.324058	-0.0258825	-0.0287767	0.218862	0.162793	-0.2184	-0.143405	0.408797	0.161479	Th17 cell differentiation module
NAALADL1	turquoise	0.538208	-0.246662	0.233304	-0.141499	-0.0305761	0.497459	0.185813	-0.107539	0.360214	0.534605	0.566494	Th17 cell differentiation module
CD248	yellow	0.635969	-0.491714	0.179206	-0.14473	0.00368244	0.420849	0.11773	-0.35844	-0.160837	0.238726	0.737816	TGF-beta signaling module
LYL1	turquoise	0.460778	-0.365527	0.158228	-0.0402729	-0.041417	0.410406	0.0143971	-0.291689	-0.00441945	0.769478	0.398629	Th17 cell differentiation module
SLC43A1	yellow	0.281828	-0.272042	0.245476	-0.0876819	-0.0571593	0.266776	0.0845179	-0.237489	0.0404866	0.174343	0.342627	TGF-beta signaling module
BLOC1S1	brown	0.116828	-0.127012	0.478568	-0.165057	0.0342573	0.201375	0.260753	-0.404417	-0.0650135	0.116977	0.0973736	Carbon metabolism module
TYRO3	green	-0.0706341	0.246065	-0.327046	0.444265	-0.0283146	0.12262	-0.465638	-0.00954487	0.302269	-0.117519	-0.0591539	Cellular senescence module
SLC25A19	green	-0.375105	0.41746	-0.312861	0.577099	0.0608676	-0.157094	-0.458901	0.153468	0.283269	0.135646	-0.383304	Cellular senescence module
NOL11	green	-0.221387	0.414456	-0.0195518	0.123481	0.0912476	-0.197844	0.0485289	0.0295269	0.122172	-0.201747	-0.347572	Cellular senescence module
ADORA2B	brown	-0.160506	0.46713	-0.595641	0.334809	0.0505987	-0.105002	-0.414375	0.187777	0.40027	-0.0227227	-0.144251	Carbon metabolism module
ZC3H15	blue	-0.156802	0.513031	-0.213399	-0.0788474	-0.0587533	-0.16349	0.0927839	0.123961	0.229421	-0.117799	-0.284446	Cell cycle module
DHRS9	turquoise	0.301425	-0.105521	0.0776181	-0.184311	-0.0119055	0.247499	0.209601	-0.0574286	0.044312	0.60659	0.176514	Th17 cell differentiation module
FAP	yellow	0.488222	-0.325521	0.283985	-0.558284	0.105625	0.1845	0.530984	-0.0594236	-0.159172	0.0771783	0.763284	TGF-beta signaling module
HSPE1	blue	-0.25913	0.490014	-0.111287	0.0750519	0.0308794	-0.180882	-0.0154309	0.14741	0.20024	-0.179731	-0.371533	Cell cycle module
CDC45	blue	-0.421438	0.691008	-0.499848	0.702339	0.0340569	-0.2467	-0.564427	0.119627	0.415882	-0.104192	-0.483089	Cell cycle module
GTSE1	green	-0.384183	0.394086	-0.456059	0.757669	-0.102442	-0.174248	-0.683656	0.0137372	0.341001	-0.0506188	-0.332468	Cellular senescence module
RHOH	turquoise	0.276602	-0.312898	0.49603	-0.323335	-0.0106927	0.144022	0.438183	-0.187919	-0.199809	0.476204	0.180868	Th17 cell differentiation module
CPZ	yellow	0.435402	-0.546488	0.207003	-0.144924	-0.0313545	0.294008	0.0682453	-0.340861	-0.237601	0.327571	0.675133	TGF-beta signaling module
CCNA2	blue	-0.345889	0.778454	-0.551015	0.577998	-0.0576624	-0.196855	-0.449005	0.199171	0.578625	-0.0221793	-0.486774	Cell cycle module
ANKHD1-EIF4EBP3	brown	0.119298	-0.325561	0.546107	-0.245173	0.0261709	0.156285	0.331346	-0.223779	-0.178147	0.00694243	0.110572	Carbon metabolism module
SLCO4A1	green	-0.129472	0.250116	-0.349589	0.438707	-0.00988151	-0.0393435	-0.394211	0.204825	0.355577	0.0985232	-0.159429	Cellular senescence module
TARP	turquoise	0.172297	-0.0406926	0.0234203	-0.0890203	0.0127814	0.10511	0.134187	0.178676	0.11379	0.621943	0.0395558	Th17 cell differentiation module
FZD9	brown	-0.168466	0.458075	-0.580235	0.44005	0.0206551	-0.056922	-0.511289	0.235702	0.448756	-0.0179011	-0.250152	Carbon metabolism module
PTTG3P	blue	-0.262521	0.578077	-0.327142	0.36956	0.0414696	-0.0827358	-0.284488	0.644653	0.575382	0.00145526	-0.392395	Cell cycle module
PDGFRL	yellow	0.469743	-0.390246	0.20961	-0.403464	0.0602555	0.205583	0.327831	-0.103853	-0.231137	0.0556749	0.761381	TGF-beta signaling module
XPA	brown	0.410672	-0.234286	0.507226	-0.393746	-0.0496845	0.334536	0.57601	-0.212714	0.107399	0.103625	0.303143	Carbon metabolism module
CPXM1	yellow	0.460775	-0.369425	0.0280073	-0.0283894	-0.0372504	0.341383	-0.0746547	-0.169383	-0.0284341	0.311114	0.594376	TGF-beta signaling module
INPP5D	turquoise	0.300236	-0.266235	-0.0557667	-0.0544892	-0.035335	0.125887	0.031304	-0.0838956	-0.172106	0.845039	0.213223	Th17 cell differentiation module
CD40LG	turquoise	0.453992	-0.116095	0.0369074	-0.0331357	-0.0454496	0.34897	0.135014	0.0116202	0.234746	0.789732	0.242894	Th17 cell differentiation module
CXorf21	turquoise	0.242796	-0.0132392	-0.138891	-0.0227369	-0.0886235	0.176183	0.0438534	-0.0292146	0.18475	0.730724	0.178113	Th17 cell differentiation module
UBASH3A	turquoise	0.361583	-0.10456	0.0420525	0.0360448	-0.0903447	0.336875	0.0494967	-0.119313	0.322928	0.831904	0.196537	Th17 cell differentiation module
PHLDA3	yellow	0.263277	-0.444377	0.299138	-0.231828	0.152073	0.241677	0.132361	-0.352384	-0.306303	-0.0187109	0.466985	TGF-beta signaling module
MSTO1	purple	-0.0695827	0.0204543	-0.172378	0.368682	-0.0133801	0.106592	-0.345072	0.39318	0.334949	0.00522044	-0.0839549	Ferroptosis module
HSD11B1	turquoise	0.25358	0.0854373	-0.179403	-0.101932	-0.00453788	0.201247	0.0693981	-0.0416952	0.0343079	0.683977	0.0318056	Th17 cell differentiation module
ZWINT	blue	-0.346393	0.568802	-0.151994	0.284601	0.0515914	-0.258661	-0.13041	0.103771	0.240454	-0.295339	-0.401343	Cell cycle module
SUPV3L1	blue	-0.215716	0.469065	-0.427651	0.216636	0.00987082	-0.211927	-0.228271	0.502071	0.240888	-0.104993	-0.396385	Cell cycle module
RASGRP2	turquoise	0.505021	-0.195823	0.00703277	-0.142958	-0.0278585	0.275162	0.126401	-0.182487	-0.0563745	0.80267	0.256687	Th17 cell differentiation module
SELM	turquoise	0.054983	-0.0727302	0.0085533	-0.07101	-0.0254846	0.109302	-0.0683446	-0.174583	-0.0188027	0.166457	0.192634	Th17 cell differentiation module
ZPR1	blue	-0.397348	0.508502	-0.490365	0.268419	0.0407972	-0.296836	-0.421057	0.237337	0.13617	-0.0727264	-0.353653	Cell cycle module
ARHGAP9	turquoise	0.292711	-0.215456	-0.0801073	-0.0638626	-0.046255	0.151488	0.0222427	-0.111329	-0.106691	0.907963	0.199235	Th17 cell differentiation module
SELPLG	turquoise	0.164124	-0.284325	0.0255933	0.0456141	-0.0602041	0.187064	-0.12369	-0.226942	-0.0734765	0.760685	0.245222	Th17 cell differentiation module
DCN	yellow	0.550164	-0.384198	0.276455	-0.560467	0.034432	0.2517	0.475335	-0.236125	-0.228167	0.265176	0.814706	TGF-beta signaling module
DIS3L	blue	0.102913	-0.395749	0.422658	-0.122712	-0.0260132	0.10648	0.185694	-0.363858	-0.277036	-0.00597395	0.144574	Cell cycle module
NAT9	green	-0.208378	0.183156	-0.0870056	0.441753	0.0885383	-0.0869967	-0.305278	-0.05529	0.18509	-0.109097	-0.22325	Cellular senescence module
EVI2B	turquoise	0.299574	-0.0387458	-0.0487974	-0.216892	-0.0266147	0.149	0.228449	0.0111698	0.0911013	0.848568	0.185123	Th17 cell differentiation module
LXN	turquoise	0.230734	0.0320239	-0.0662818	-0.33136	0.0447341	0.0530115	0.248744	-0.0641115	-0.038813	0.272974	0.250057	Th17 cell differentiation module
CALR	blue	-0.0826356	0.248913	-0.3301	0.306318	-0.0591201	-0.031321	-0.353452	-0.169033	0.241089	0.10979	-0.0283712	Cell cycle module
COX7A1	yellow	0.526595	-0.36935	0.403915	-0.471848	0.102322	0.371582	0.459975	-0.206822	-0.18793	0.0881696	0.653987	TGF-beta signaling module
LMNB2	purple	-0.335176	0.461221	-0.543435	0.485023	0.0364399	-0.248409	-0.429444	0.636842	0.274504	-0.148585	-0.369355	Ferroptosis module
TMEM37	turquoise	0.429109	-0.331339	0.21292	-0.184203	0.128967	0.573736	0.194765	-0.130457	-0.115	0.432342	0.455459	Th17 cell differentiation module
CST7	turquoise	0.290472	-0.0766329	-0.00377961	0.0102033	-0.0358501	0.250573	0.033227	-0.0858859	0.181575	0.854115	0.164493	Th17 cell differentiation module
TPX2	green	-0.482895	0.532192	-0.526038	0.785983	-0.117787	-0.292152	-0.713952	0.0233161	0.268208	-0.168026	-0.464628	Cellular senescence module
ABHD14A	brown	0.209954	-0.333193	0.505219	-0.134805	0.0985335	0.292784	0.229105	-0.175154	-0.146374	0.206215	0.200528	Carbon metabolism module
CLEC3B	black	0.647674	-0.422337	0.442068	-0.425343	0.045763	0.498849	0.423925	-0.256817	-0.260478	0.210743	0.48343	PI3K-Akt signaling module
HMMR	blue	-0.364812	0.701116	-0.277333	0.334855	0.0381325	-0.251159	-0.150871	0.191518	0.367754	-0.121587	-0.474978	Cell cycle module
CD74	turquoise	0.0995385	-0.291458	-0.0401256	0.100062	-0.0624632	0.101136	-0.175772	-0.280112	-0.186147	0.683898	0.160518	Th17 cell differentiation module
TARS	blue	-0.310864	0.514648	-0.395023	0.0723882	0.012202	-0.291948	-0.128212	0.20331	0.183313	-0.162065	-0.290828	Cell cycle module
CDC25C	blue	-0.297224	0.574467	-0.173218	0.486777	-0.0365043	-0.102864	-0.268495	0.298698	0.50287	-0.132594	-0.419119	Cell cycle module
SMOC2	yellow	0.588045	-0.561507	0.475032	-0.456462	-0.00640256	0.361763	0.454392	-0.252296	-0.217737	0.0954911	0.691305	TGF-beta signaling module
CD83	turquoise	0.0127665	0.177627	-0.319551	0.0627515	-0.0110822	-0.0586741	-0.124577	-0.0513849	0.050747	0.569311	-0.0415835	Th17 cell differentiation module
LY86	turquoise	0.367074	-0.263745	0.194769	-0.283865	0.0335053	0.241973	0.251984	-0.218468	-0.119285	0.681204	0.401949	Th17 cell differentiation module
LAMA2	black	0.753477	-0.437606	0.386032	-0.494823	-0.072925	0.456631	0.487741	-0.16391	-0.0724541	0.210567	0.626643	PI3K-Akt signaling module
RECQL4	green	-0.24258	0.305184	-0.163271	0.564457	-0.0552282	-0.126193	-0.391567	0.0136732	0.2051	-0.151684	-0.293876	Cellular senescence module
SNAPC3	blue	-0.0743289	0.302501	-0.187284	0.152185	-0.17533	0.00667354	-0.103673	0.0864703	0.323436	-0.105881	-0.21556	Cell cycle module
LGI2	turquoise	0.476244	-0.0667546	-0.0194707	-0.0633193	-0.0197769	0.372272	0.147227	0.0169421	0.393799	0.498428	0.401761	Th17 cell differentiation module
SLC25A20	brown	0.171629	-0.182014	0.384514	-0.271121	0.123858	0.256472	0.296565	-0.103659	-0.125189	0.119798	0.125029	Carbon metabolism module
MFSD7	blue	0.30438	-0.511112	0.544664	-0.336549	0.0669692	0.303396	0.338192	-0.381559	-0.262809	0.15089	0.447619	Cell cycle module
GPIHBP1	black	0.806582	-0.489843	0.432485	-0.361855	-0.0462112	0.655087	0.410425	-0.245583	-0.162175	0.235181	0.536941	PI3K-Akt signaling module
TTC25	brown	0.269279	-0.305399	0.572234	-0.260422	0.0264634	0.262931	0.449822	-0.111227	0.0267927	-0.0831665	0.265942	Carbon metabolism module
HCLS1	turquoise	0.198707	-0.123201	-0.164567	-0.0144808	-0.0215981	0.082299	-0.043072	-0.0989208	-0.119302	0.833877	0.144004	Th17 cell differentiation module
TCEAL1	brown	0.343594	-0.364554	0.697951	-0.586847	0.0284111	0.233174	0.698829	-0.161331	-0.214467	-0.0861837	0.307417	Carbon metabolism module
MMP23B	yellow	0.724347	-0.523356	0.337087	-0.357821	-0.0155937	0.492478	0.329973	-0.256245	-0.171747	0.300055	0.744008	TGF-beta signaling module
RAD54L	green	-0.402469	0.665963	-0.635525	0.78146	-0.112152	-0.258745	-0.652619	0.202196	0.486089	-0.128379	-0.498505	Cellular senescence module
NSUN2	green	-0.207752	0.168599	-0.22178	0.307647	0.0336536	-0.137935	-0.266519	-0.117634	0.100121	-0.11144	-0.179989	Cellular senescence module
NUF2	blue	-0.371329	0.812871	-0.460539	0.448924	-0.0411616	-0.268824	-0.31373	0.186346	0.442661	-0.158036	-0.511374	Cell cycle module
CD53	turquoise	0.0863459	-0.0187333	-0.166406	-0.0664461	-0.066269	0.0115585	-0.0423234	-0.093533	-0.099663	0.779856	0.0378609	Th17 cell differentiation module
G0S2	magenta	0.416526	-0.101476	-0.0022679	-0.168205	0.021655	0.690093	0.0974002	-0.0779059	-0.0670304	0.304655	0.243498	PPAR signaling module
URB2	blue	-0.270042	0.618453	-0.490312	0.419977	0.0370156	-0.131674	-0.369259	0.343133	0.486254	-0.168935	-0.397425	Cell cycle module
RBP4	magenta	0.432077	-0.235643	0.141701	-0.136376	0.0211398	0.707131	0.113341	-0.11956	-0.0863193	0.138784	0.303047	PPAR signaling module
TCF7	turquoise	0.350747	-0.160816	-0.0661372	0.101794	-0.117645	0.271664	-0.0794416	-0.207696	0.118809	0.686855	0.195589	Th17 cell differentiation module
SERPINH1	yellow	0.107608	0.0575569	-0.317985	0.199264	-0.0271152	0.0440231	-0.281702	-0.048119	0.219647	-0.0534351	0.37506	TGF-beta signaling module
RILPL2	turquoise	0.238556	-0.138964	0.143128	-0.25388	0.0142999	0.12573	0.254517	-0.0132364	-0.122802	0.473398	0.110047	Th17 cell differentiation module
TSPAN11	turquoise	0.381849	-0.239524	-0.0295144	-0.0293377	0.0151484	0.224714	0.0150895	0.141989	0.0599447	0.417878	0.36375	Th17 cell differentiation module
TMEM119	yellow	0.663606	-0.42625	0.260939	-0.260672	-0.0426959	0.461226	0.254693	-0.238429	-0.0297964	0.495378	0.71151	TGF-beta signaling module
N4BP2L1	turquoise	0.368741	-0.0168635	0.0422045	-0.191548	-0.165042	0.219589	0.288168	-0.133419	0.217439	0.520435	0.133428	Th17 cell differentiation module
NUP155	blue	-0.418804	0.697817	-0.52293	0.392335	-0.0323006	-0.289238	-0.380445	0.223459	0.395422	-0.159896	-0.499603	Cell cycle module
BAZ1A	blue	-0.0680924	0.360802	-0.215436	0.0113484	-0.0366701	-0.125302	0.0453767	-0.0289982	0.173844	0.103212	-0.18047	Cell cycle module
CCDC176	brown	0.363072	-0.3033	0.649559	-0.520847	-0.0131324	0.327733	0.633362	-0.15228	0.03897	-0.0396749	0.358465	Carbon metabolism module
TINF2	blue	0.241471	-0.450055	0.453589	-0.187721	0.0184683	0.151398	0.239206	-0.395361	-0.387893	0.195159	0.346259	Cell cycle module
CCL7	blue	-0.306029	0.431639	-0.42531	0.365385	0.0686009	-0.122133	-0.366686	0.144929	0.368993	0.109489	-0.254012	Cell cycle module
FAM117A	turquoise	0.187199	-0.240841	0.158825	-0.0543706	0.00622119	0.0941357	0.131914	-0.0639425	-0.163657	0.387324	0.0375304	Th17 cell differentiation module
EVI2A	turquoise	0.353464	-0.0120586	0.0142934	-0.394933	-0.032714	0.136269	0.388315	-0.0671794	0.0278193	0.686257	0.282287	Th17 cell differentiation module
CTC1	turquoise	0.297052	-0.391741	0.374948	-0.0197965	-0.0266183	0.310239	0.127372	-0.233808	0.0544059	0.290956	0.244282	Th17 cell differentiation module
DENND1C	turquoise	0.322246	-0.234796	-0.0550203	0.0482871	-0.0547878	0.218094	-0.0387184	-0.17936	-0.0109355	0.891079	0.212612	Th17 cell differentiation module
DDX39A	blue	-0.314168	0.51006	-0.348485	0.546281	-0.0230533	-0.207237	-0.436755	0.0612211	0.316174	0.00526226	-0.403058	Cell cycle module
RASAL3	turquoise	0.390753	-0.29647	0.0543144	-0.0776021	-0.0511963	0.214745	0.0979787	-0.2927	-0.121018	0.902331	0.272239	Th17 cell differentiation module
NOSTRIN	brown	0.456167	-0.518894	0.700534	-0.649235	-0.0237838	0.316399	0.695262	-0.198237	-0.274367	0.047504	0.395659	Carbon metabolism module
PSME4	brown	-0.282856	0.489425	-0.592722	0.300897	-0.015174	-0.163216	-0.399987	0.188424	0.321784	-0.0473227	-0.351053	Carbon metabolism module
MYLK2	red	0.109731	0.142344	-0.0434765	0.314746	0.0288021	0.203315	-0.154224	0.0367619	0.555714	0.0235503	0.106671	Oxytocin signaling module
E2F1	green	-0.338213	0.475286	-0.323209	0.70915	0.1107	-0.114198	-0.521757	0.144033	0.370284	-0.164924	-0.357458	Cellular senescence module
TIGIT	turquoise	0.130443	0.0782395	-0.164428	0.04817	-0.0361453	0.0709957	-0.0224218	-0.0669783	0.104442	0.875168	-0.036949	Th17 cell differentiation module
PRRT3	brown	0.124491	-0.383172	0.60065	-0.176871	0.0730496	0.173466	0.331971	-0.151045	-0.145135	-0.149248	0.179362	Carbon metabolism module
BTLA	turquoise	0.365234	0.0387241	-0.0426008	-0.107878	-0.0579958	0.23929	0.181655	0.0255437	0.226796	0.87086	0.0767584	Th17 cell differentiation module
ADH1C	magenta	0.63154	-0.322913	0.297358	-0.347466	0.00038718	0.790415	0.328631	-0.189569	-0.131526	0.264202	0.393407	PPAR signaling module
OGN	yellow	0.72671	-0.396898	0.431353	-0.55505	-0.0313821	0.462943	0.576556	-0.130059	-0.0986171	0.151094	0.692	TGF-beta signaling module
PVRIG	turquoise	0.25119	-0.126277	-0.0703493	-0.00423368	-0.0375479	0.134849	0.0151094	-0.0870519	-0.0644648	0.892585	0.0570087	Th17 cell differentiation module
SIGIRR	brown	0.151466	-0.390597	0.595819	-0.179849	0.033813	0.168787	0.285092	-0.355612	-0.26175	0.104996	0.157957	Carbon metabolism module
CD52	turquoise	0.255579	-0.0447217	-0.0123775	-0.166087	0.0306849	0.141632	0.145819	-0.0928043	-0.128202	0.803456	0.077975	Th17 cell differentiation module
MRPS21	blue	-0.191044	0.471942	-0.284009	0.115488	-0.0085736	-0.0964332	-0.180686	0.0696934	0.254312	-0.0533114	-0.279338	Cell cycle module
KIF5B	blue	-0.191039	0.487725	-0.314576	0.078361	-0.0161271	-0.140962	-0.0358866	0.212303	0.330034	-0.142108	-0.249781	Cell cycle module
PLAC9	black	0.844845	-0.400149	0.398888	-0.420244	-0.00348947	0.686159	0.442682	-0.238937	0.00340287	0.288044	0.719375	PI3K-Akt signaling module
CH25H	turquoise	0.578311	-0.248454	0.0618709	-0.2669	-0.0688109	0.280574	0.256533	-0.116292	-0.0328594	0.476623	0.48798	Th17 cell differentiation module
SORL1	blue	0.351421	-0.491317	0.357897	-0.263474	-0.0968255	0.232064	0.30501	-0.309392	-0.267919	0.253328	0.368271	Cell cycle module
ATP6V0A2	blue	-0.189815	0.530379	-0.530816	0.384078	-0.00748687	-0.13574	-0.396419	0.0503184	0.409971	0.133317	-0.301639	Cell cycle module
IFFO1	turquoise	0.479515	-0.520545	0.178517	-0.249117	0.0326961	0.265039	0.215998	-0.216507	-0.203535	0.669936	0.670346	Th17 cell differentiation module
ACACB	magenta	0.577705	-0.441659	0.443441	-0.162243	-0.0184042	0.693665	0.2818	-0.14646	0.0929285	0.25246	0.438206	PPAR signaling module
CD69	turquoise	0.264775	0.10832	-0.094314	-0.187226	-0.037203	0.103768	0.243855	0.10209	0.119281	0.787571	-0.000252883	Th17 cell differentiation module
LHFP	black	0.809006	-0.534417	0.320982	-0.42305	-0.0090013	0.434733	0.458789	-0.225494	-0.224008	0.208446	0.754059	PI3K-Akt signaling module
GEMIN2	blue	-0.041558	0.381775	-0.0771806	-0.0346548	0.0233119	-0.0332464	0.180946	0.377552	0.413339	-0.0660481	-0.139721	Cell cycle module
FABP4	magenta	0.634218	-0.180899	0.215995	-0.255967	0.0328238	0.831092	0.31609	-0.00129117	0.181202	0.276365	0.418061	PPAR signaling module
DLGAP5	blue	-0.410291	0.827241	-0.538835	0.483912	-0.0598117	-0.287632	-0.385753	0.16647	0.456582	-0.131914	-0.482414	Cell cycle module
C15orf27	turquoise	0.370748	-0.145366	0.123823	-0.110051	-0.0420865	0.287712	0.164415	-0.0236868	0.186495	0.55783	0.321229	Th17 cell differentiation module
CHRNA5	blue	-0.238652	0.568929	-0.523987	0.461499	0.0208528	-0.114006	-0.408549	0.194956	0.502263	-0.0649606	-0.28857	Cell cycle module
RAD51	blue	-0.405053	0.567145	-0.313912	0.610506	-0.0227002	-0.214479	-0.452044	0.0995754	0.335258	-0.241163	-0.435968	Cell cycle module
MVP	blue	0.220594	-0.589994	0.349728	-0.21716	0.0191545	0.174469	0.164317	-0.395388	-0.365518	0.314931	0.496194	Cell cycle module
SPAG5	blue	-0.302735	0.366482	-0.109865	0.476335	0.0222992	-0.178113	-0.294273	-0.0286664	0.160858	-0.146489	-0.291612	Cell cycle module
RTN2	brown	0.221656	-0.494776	0.570494	-0.187226	0.101453	0.286423	0.256332	-0.337631	-0.171038	-0.055237	0.345345	Carbon metabolism module
DNAJB1	turquoise	-0.322482	0.0668331	-0.0135193	0.128936	-0.0641488	-0.190093	-0.150129	0.198729	-0.0775474	-0.284556	-0.23307	Th17 cell differentiation module
NAPSB	turquoise	0.307555	-0.209497	0.131893	-0.200254	-0.00576648	0.147948	0.181483	-0.202296	-0.178464	0.7387	0.177961	Th17 cell differentiation module
LILRA4	turquoise	0.0408972	-0.101591	-0.114941	0.177848	-0.00409536	0.100444	-0.219754	-0.0787265	-0.0105602	0.727651	0.0394509	Th17 cell differentiation module
OCEL1	brown	0.165467	-0.593657	0.673455	-0.195551	0.0316292	0.219013	0.285925	-0.391019	-0.332196	0.000765923	0.332598	Carbon metabolism module
CYTIP	turquoise	0.121249	0.0791085	-0.227969	-0.0878252	-0.0557	0.0109278	0.0165721	-0.0316842	0.0134232	0.82302	-0.00754216	Th17 cell differentiation module
EPCAM	turquoise	-0.296599	0.36237	-0.217362	0.158725	0.0872815	-0.239997	-0.15575	0.178332	0.0952941	-0.318208	-0.380832	Th17 cell differentiation module
CD28	turquoise	0.476459	-0.088951	0.0685105	-0.138585	-0.0522937	0.34702	0.231725	-0.143383	0.188626	0.802571	0.267902	Th17 cell differentiation module
HSPA12B	yellow	0.727724	-0.660508	0.418916	-0.333668	0.0256646	0.490394	0.315785	-0.295031	-0.257269	0.214355	0.770575	TGF-beta signaling module
RANBP1	blue	-0.262769	0.723	-0.461784	0.424168	0.0210983	-0.14942	-0.369742	0.144819	0.427777	-0.118011	-0.399804	Cell cycle module
CIDEC	magenta	0.383464	-0.208491	0.223579	-0.158525	0.0620852	0.780452	0.149483	-0.0396348	-0.0800202	0.120161	0.235968	PPAR signaling module
ITPR1	pink	0.392274	-0.427036	0.584339	-0.490371	-0.0217958	0.246193	0.614103	-0.246881	-0.199884	0.187909	0.331999	Glycolytic module
LTB	turquoise	0.15476	0.0328462	-0.206377	-0.043793	-0.0221004	0.0206766	0.0113591	0.125789	-0.0596003	0.755777	-0.0517624	Th17 cell differentiation module
CCDC170	brown	0.408459	-0.471682	0.721944	-0.341125	0.00882921	0.418834	0.538225	-0.0814479	-0.00692182	0.131762	0.412099	Carbon metabolism module
OMD	yellow	0.495346	-0.35184	0.393477	-0.536009	0.0171508	0.325199	0.542435	-0.032404	-0.0103752	0.161339	0.726349	TGF-beta signaling module
S100A4	turquoise	0.0637303	0.0683194	-0.209043	0.00893997	0.0975845	0.0619511	-0.105497	-0.114592	0.0805217	0.389172	0.251075	Th17 cell differentiation module
DYNLRB2	brown	0.320052	-0.471655	0.827281	-0.497648	0.0733026	0.2908	0.66537	-0.166159	-0.213034	-0.031034	0.303185	Carbon metabolism module
CASC1	brown	0.321876	-0.258393	0.572523	-0.313321	-0.0398221	0.376216	0.46715	-0.0324036	0.206573	0.0548781	0.258779	Carbon metabolism module
RFC5	blue	-0.239443	0.416659	-0.0795835	0.322117	0.0216846	-0.127692	-0.122103	-0.0252919	0.20914	-0.215267	-0.369913	Cell cycle module
WDR6	blue	0.100818	-0.385527	0.331634	0.0611666	-0.064129	0.227352	-0.0621412	-0.265691	-0.026594	-0.00376252	0.162078	Cell cycle module
REEP1	brown	0.297765	-0.406787	0.593228	-0.373745	0.0156888	0.271996	0.479193	-0.175892	-0.162031	-0.0270075	0.316863	Carbon metabolism module
ERCC6L	blue	-0.275683	0.674725	-0.40978	0.500371	-0.0956036	-0.132622	-0.362019	0.167457	0.56925	-0.0715692	-0.381892	Cell cycle module
RGS1	turquoise	-0.0245998	0.219645	-0.243904	-0.0869441	0.0167823	-0.0856999	0.0694075	0.165523	0.0862457	0.471318	-0.0495222	Th17 cell differentiation module
PRPF3	blue	-0.387221	0.424686	-0.397535	0.388696	-0.0900645	-0.227309	-0.443901	0.229152	0.259231	-0.152644	-0.41793	Cell cycle module
TXNIP	turquoise	0.490687	-0.2465	0.263942	-0.416075	0.00149037	0.323422	0.428988	-0.222634	-0.191914	0.47823	0.301671	Th17 cell differentiation module
LIPA	turquoise	0.182125	-0.105788	0.169115	-0.28311	0.115718	0.121185	0.329007	0.0180582	-0.13101	0.441081	0.13254	Th17 cell differentiation module
HTRA1	yellow	0.604414	-0.584532	0.424704	-0.49283	0.0438337	0.338745	0.446703	-0.248731	-0.260185	0.0538961	0.8989	TGF-beta signaling module
PTPRCAP	turquoise	0.224621	-0.0733955	-0.0681975	0.000268856	-0.0577569	0.156403	-0.0133857	-0.109786	-0.00690281	0.908364	0.0292624	Th17 cell differentiation module
CD3G	turquoise	0.230597	-0.00267213	-0.0838938	-0.0881157	-0.0422223	0.0961963	0.115529	-0.0244738	0.021716	0.887307	0.0297519	Th17 cell differentiation module
NLRP3	turquoise	0.429976	-0.213945	-0.0145725	-0.107399	-0.00214264	0.289966	0.0669835	-0.224804	0.0180587	0.697499	0.4083	Th17 cell differentiation module
LRMP	turquoise	0.400569	-0.0436323	-0.0178589	-0.245589	-0.0603524	0.160094	0.263461	-0.0860976	-0.010459	0.831264	0.137493	Th17 cell differentiation module
KLRB1	turquoise	0.405864	-0.0426682	0.0162094	-0.259556	-0.0518598	0.186046	0.274355	-0.11352	-0.02353	0.813134	0.141158	Th17 cell differentiation module
FLT3	turquoise	0.346875	-0.2171	0.408219	-0.217444	-0.0311385	0.235138	0.400174	-0.0594849	0.0887014	0.39981	0.192472	Th17 cell differentiation module
ARHGEF40	yellow	0.486401	-0.460652	0.192038	-0.147604	-0.00922845	0.345076	0.125549	-0.262221	-0.146113	0.0489091	0.654822	TGF-beta signaling module
SAPCD2	pink	-0.333377	0.232277	-0.198152	0.576475	-0.0351434	-0.164878	-0.503721	-0.0863566	0.0840474	-0.15589	-0.265755	Glycolytic module
GPI	green	-0.270017	0.105286	-0.321295	0.440202	0.0539378	-0.104057	-0.472697	0.086002	0.0680565	-0.0979644	-0.105787	Cellular senescence module
GALNT3	blue	-0.18762	0.330558	-0.358834	0.0129684	0.0562393	-0.24364	-0.0643641	0.393837	0.110738	-0.145668	-0.245714	Cell cycle module
CEACAM20	purple	-0.331949	0.304863	-0.311088	0.212184	0.133141	-0.199987	-0.270451	0.748339	0.182549	-0.192038	-0.299422	Ferroptosis module
TBX15	yellow	0.630288	-0.407312	0.219771	-0.395168	0.0461737	0.419783	0.363125	0.12991	-0.0922151	0.110213	0.70404	TGF-beta signaling module
LOC100287852	purple	-0.132896	0.296247	-0.225593	0.144035	0.0963273	-0.0602751	-0.109276	0.85538	0.389928	-0.0298291	-0.231499	Ferroptosis module
SLC6A10P	pink	-0.323467	0.151184	-0.373291	0.45298	0.0377098	-0.133506	-0.60481	0.270966	0.164041	-0.178024	-0.197074	Glycolytic module
ZMYND19	pink	-0.385164	0.208861	-0.180997	0.466383	-0.0689781	-0.163692	-0.52359	-0.0342069	0.0547527	-0.156772	-0.336545	Glycolytic module
P2RY14	turquoise	0.435847	0.0542186	-0.0345666	-0.284815	-0.0212596	0.173737	0.323465	-0.002291	0.0750945	0.705579	0.125886	Th17 cell differentiation module
KLRK1	turquoise	0.312705	0.0204703	0.041133	-0.101105	-0.0509083	0.275174	0.191157	0.150722	0.333687	0.75345	0.0798063	Th17 cell differentiation module
CLEC2B	turquoise	0.415821	-0.152717	0.129814	-0.417867	-0.00815169	0.20655	0.406123	-0.114976	-0.00887825	0.492194	0.406886	Th17 cell differentiation module
IL2RB	turquoise	0.183902	-0.0754127	-0.116442	0.0159982	-0.0535801	0.0434249	0.0178686	-0.0901999	-0.0439966	0.847545	0.0491883	Th17 cell differentiation module
ZNF250	green	-0.0426432	0.238686	-0.0771422	0.216949	-0.114007	-0.0273998	-0.106037	-0.0150207	0.302233	-0.1402	-0.127211	Cellular senescence module
GIMAP4	turquoise	0.302704	0.0265282	-0.053203	-0.231617	0.0180336	0.107022	0.242656	0.0100053	-0.0490211	0.799344	0.0717384	Th17 cell differentiation module
C1QTNF6	yellow	0.462078	-0.532563	0.285534	-0.196221	0.0595756	0.283024	0.16476	-0.402738	-0.194107	0.128093	0.808834	TGF-beta signaling module
STIL	red	-0.123793	0.527677	-0.435656	0.579214	-0.0963064	0.0561154	-0.411927	0.322459	0.802883	0.076135	-0.245153	Oxytocin signaling module
RDH5	magenta	0.525134	-0.2186	0.193047	-0.0339351	-0.062422	0.838796	0.0910476	-0.0749202	0.272394	0.296922	0.318508	PPAR signaling module
MGLL	blue	0.325648	-0.534638	0.422292	-0.204569	0.0431395	0.335293	0.239881	-0.298733	-0.290699	0.176107	0.434056	Cell cycle module
IL21R	turquoise	0.0833094	-0.031109	-0.194848	0.0745712	-0.00969349	0.0266532	-0.10387	-0.122365	0.0238931	0.842067	0.0843234	Th17 cell differentiation module
CCDC137	green	-0.320158	0.179911	-0.21699	0.533435	0.04414	-0.171962	-0.382549	0.0352521	0.104681	-0.11442	-0.272913	Cellular senescence module
CDK16	green	-0.214127	0.197167	-0.27723	0.435626	0.0226176	-0.0775404	-0.436091	-0.00455112	0.154682	-0.156358	-0.119257	Cellular senescence module
CCR6	turquoise	0.393748	-0.133947	0.0171467	-0.142517	-0.0494773	0.271562	0.21688	0.307888	0.215443	0.655127	0.163095	Th17 cell differentiation module
TNFSF14	turquoise	0.216415	-0.126737	-0.111313	0.0637817	-0.0543243	0.154751	-0.0789693	-0.160101	0.0249762	0.855264	0.121556	Th17 cell differentiation module
AGAP2	turquoise	0.379317	-0.212296	0.0739583	-0.0848249	0.0358298	0.255022	0.11909	-0.0845904	0.0220384	0.791265	0.226434	Th17 cell differentiation module
TNFSF12	turquoise	0.557479	-0.493862	0.321801	-0.29561	0.0265461	0.434907	0.309607	-0.24154	-0.0552144	0.544404	0.650327	Th17 cell differentiation module
IQGAP2	turquoise	0.280454	-0.330387	0.30572	-0.343025	0.0379821	0.175253	0.341859	0.105845	-0.118673	0.269404	0.235114	Th17 cell differentiation module
TMEM65	blue	-0.130919	0.469858	-0.426281	0.165033	0.112193	-0.0976939	-0.217306	0.271259	0.35286	-0.131885	-0.136907	Cell cycle module
NMNAT3	brown	0.125463	-0.081709	0.263917	-0.142234	-0.0692929	0.157712	0.240003	-0.0296132	0.0386308	-0.031976	-0.00279371	Carbon metabolism module
CHST3	pink	-0.0660715	0.237432	-0.536852	0.428943	-0.0243263	0.0131995	-0.560578	0.14574	0.417574	0.0053868	-0.0205505	Glycolytic module
MUSTN1	turquoise	0.643191	-0.41857	0.340088	-0.138461	-0.0861888	0.547045	0.218358	-0.218068	0.16214	0.393737	0.469254	Th17 cell differentiation module
GIMAP7	turquoise	0.421613	-0.0307409	0.027884	-0.289551	-0.0697829	0.175178	0.295671	-0.130584	-0.0892726	0.796721	0.107426	Th17 cell differentiation module
AQP7P1	magenta	0.586105	-0.223574	0.244776	-0.0846331	-0.0108155	0.880257	0.179531	0.0154402	0.390774	0.312416	0.388989	PPAR signaling module
TMEM104	green	-0.0935073	-0.148104	-0.0323321	0.468925	0.0587892	-0.00729026	-0.312344	-0.0613685	-0.00267957	-0.0834583	0.00661379	Cellular senescence module
RFWD3	green	-0.336061	0.418252	-0.489479	0.521346	0.00680672	-0.223192	-0.497789	0.29237	0.342358	-0.0221763	-0.360691	Cellular senescence module
PI16	black	0.569216	-0.212517	0.152942	-0.209509	-0.0377594	0.515914	0.199419	-0.166368	-0.0665952	0.383266	0.261014	PI3K-Akt signaling module
LEMD2	green	-0.0989427	0.101962	-0.13034	0.375424	0.0873061	0.00226878	-0.371916	-0.245569	0.126195	-0.100973	-0.0448826	Cellular senescence module
FAM111B	blue	-0.16161	0.538878	-0.335235	0.272776	-0.011409	-0.0670315	-0.129732	0.332844	0.518008	-0.0786348	-0.263348	Cell cycle module
PDCD5	blue	-0.408001	0.64734	-0.482962	0.24527	0.0566714	-0.314973	-0.286046	0.313291	0.187319	-0.134979	-0.449137	Cell cycle module
P2RY8	turquoise	0.288271	-0.118675	-0.0398037	-0.0832128	-0.0264916	0.137794	0.0817956	0.0257153	-0.0292423	0.860271	0.0800829	Th17 cell differentiation module
CHADL	brown	0.213214	-0.242866	0.33173	-0.162536	0.134394	0.225945	0.205217	-0.160305	-0.0778143	-0.10392	0.217038	Carbon metabolism module
FLI1	turquoise	0.546495	-0.202241	0.0283826	-0.370133	-0.00149619	0.22972	0.356795	-0.0762369	-0.18169	0.735851	0.390498	Th17 cell differentiation module
TPI1P2	pink	-0.50688	0.465909	-0.424115	0.507642	-0.00354972	-0.286485	-0.586765	0.0513089	0.216827	-0.216688	-0.395548	Glycolytic module
CD5	turquoise	0.281287	-0.127397	-0.0595016	-0.00891043	-0.0283329	0.169122	0.0344709	0.0251383	-0.0316089	0.871336	0.105671	Th17 cell differentiation module
HLA-DRB4	turquoise	-0.0302093	-0.0755623	-0.107935	0.00952686	-0.0204209	-0.0507815	-0.11905	-0.12258	-0.205294	0.609805	0.0388102	Th17 cell differentiation module
LOC102724229	turquoise	0.469235	-0.355725	0.256303	-0.0320507	-0.0994898	0.437513	0.124584	-0.138771	0.155397	0.42866	0.288645	Th17 cell differentiation module
HDGF	blue	-0.394293	0.468352	-0.48657	0.455455	-0.11176	-0.240518	-0.552747	0.259175	0.302113	-0.149621	-0.421326	Cell cycle module
CCZ1	blue	-0.259896	0.438962	-0.334472	0.056579	0.0920223	-0.189391	-0.140989	0.388607	0.172173	-0.179924	-0.319595	Cell cycle module
LSMEM1	red	0.134933	0.139011	-0.0165159	0.0250456	-0.0753941	0.133329	0.0971524	0.164171	0.518066	-0.0314543	0.0468519	Oxytocin signaling module
IGFBP4	blue	0.465476	-0.64092	0.545431	-0.317977	-0.0386723	0.333279	0.287698	-0.308225	-0.370516	0.0729272	0.584213	Cell cycle module
H2AFX	blue	-0.261059	0.429094	-0.311194	0.494611	0.0462709	-0.184128	-0.362542	0.195505	0.202446	-0.0940329	-0.26824	Cell cycle module
LRRC32	yellow	0.674688	-0.645053	0.424991	-0.350583	0.000996731	0.427478	0.32096	-0.355677	-0.270779	0.118048	0.811321	TGF-beta signaling module
FMNL1	turquoise	0.161681	-0.232678	-0.0618799	0.24331	-0.0843913	0.227736	-0.268076	-0.285508	0.109825	0.659147	0.213176	Th17 cell differentiation module
TBC1D10C	turquoise	0.353612	-0.142515	0.00562617	-0.10962	-0.0344713	0.196083	0.136017	-0.186237	-0.0714328	0.908715	0.154498	Th17 cell differentiation module
LTC4S	brown	0.544207	-0.572814	0.643388	-0.443715	-0.056082	0.452989	0.483127	-0.386458	-0.206301	0.220279	0.566191	Carbon metabolism module
LEP	magenta	0.501035	-0.194501	0.126322	-0.129646	0.0382191	0.822376	0.147333	-0.0847007	0.0432503	0.206434	0.316396	PPAR signaling module
BEX4	green	0.202057	-0.151818	0.205918	-0.403885	-0.0851708	0.0654182	0.356787	-0.0414521	-0.159991	-0.0326954	0.170087	Cellular senescence module
P4HA1	turquoise	-0.103021	0.17482	-0.0960114	-0.158551	0.0575246	-0.0977308	0.112971	0.18284	0.147921	-0.193534	0.120885	Th17 cell differentiation module
DUSP9	red	-0.0653513	0.220717	-0.287261	0.414185	-0.0357627	0.123898	-0.42115	0.160222	0.467922	0.072028	-0.111863	Oxytocin signaling module
HIST2H3A	blue	-0.168052	0.38755	-0.16906	0.395089	-0.0207135	-0.0401448	-0.229586	0.167053	0.318473	-0.0369208	-0.294198	Cell cycle module
STK10	turquoise	0.360439	-0.421126	0.181226	-0.149538	0.0722213	0.20147	0.158621	-0.177328	-0.287465	0.57026	0.362027	Th17 cell differentiation module
LINC00578	yellow	0.286467	-0.336483	0.346661	-0.302523	-0.00334291	0.228723	0.301675	-0.140319	-0.0065994	0.120042	0.450583	TGF-beta signaling module
CIDECP	magenta	0.261884	-0.172687	0.221333	-0.07829	0.0406797	0.647351	0.0461551	-0.221198	-0.0827094	0.0871028	0.181613	PPAR signaling module
CHAF1A	green	-0.341938	0.324053	-0.366241	0.673569	-0.0737678	-0.105947	-0.555059	0.0784819	0.29199	-0.0669178	-0.381482	Cellular senescence module
GLUL	brown	0.0926194	-0.368904	0.469911	-0.319137	0.0574731	0.115076	0.375182	-0.105361	-0.307064	0.057938	0.140614	Carbon metabolism module
MAP1LC3BP1	purple	-0.0789567	0.189069	-0.203369	0.0674439	0.0502166	-0.0518394	-0.0822182	0.694909	0.237068	0.0339348	-0.105773	Ferroptosis module
TPRG1	brown	0.283609	-0.397426	0.62573	-0.39647	-0.0171093	0.259595	0.538299	-0.138865	-0.107756	-0.00260932	0.273106	Carbon metabolism module
BLNK	turquoise	0.255165	-0.342983	0.236599	-0.300376	-0.0256815	0.112538	0.326117	-0.147004	-0.198373	0.499035	0.265187	Th17 cell differentiation module
C17orf89	green	-0.178934	0.276938	-0.040354	0.202934	0.166163	-0.104914	-0.00615877	0.484088	0.141195	-0.159847	-0.299378	Cellular senescence module
TCAM1P	blue	-0.126472	0.420314	-0.48799	0.40754	-0.0177834	-0.088054	-0.354993	0.191117	0.420406	-0.0111671	-0.225613	Cell cycle module
KIF18B	red	-0.130513	0.468126	-0.35764	0.578026	0.00523844	0.0114486	-0.363151	0.303628	0.68461	-0.00284065	-0.246105	Oxytocin signaling module
RP9P	red	-0.0306159	0.285966	-0.321965	0.325814	-0.0217694	0.0491072	-0.294267	0.102438	0.432464	-0.0276773	-0.0150235	Oxytocin signaling module
CD37	turquoise	0.241192	-0.300878	-0.000772548	0.093629	-0.0557652	0.210906	-0.115329	-0.177641	-0.0748537	0.812687	0.197366	Th17 cell differentiation module
HIST1H3I	purple	-0.196841	0.256106	-0.178865	0.0843599	0.114212	-0.152236	-0.0346113	0.813706	0.140886	-0.110851	-0.269633	Ferroptosis module
EOMES	turquoise	0.313146	-0.0916568	0.0185251	-0.111304	-0.0496333	0.187739	0.169384	-0.00249532	0.0589427	0.879308	0.102768	Th17 cell differentiation module
SLC16A10	red	0.0608482	0.383983	-0.408705	0.334183	-0.0241567	0.161458	-0.280556	0.254383	0.71076	0.11709	-0.00336375	Oxytocin signaling module
PPP3CB	green	0.339139	-0.2021	0.326473	-0.408167	-0.0354682	0.156138	0.481856	-0.192375	-0.131547	0.180376	0.302379	Cellular senescence module
USP39	blue	-0.295254	0.532706	-0.39961	0.447194	0.0625222	-0.161059	-0.414184	0.145566	0.340038	-0.134052	-0.421231	Cell cycle module
CXorf65	turquoise	0.366662	-0.0261901	0.00959605	-0.0848314	-0.0380975	0.257032	0.173422	-0.054281	0.230659	0.869276	0.125054	Th17 cell differentiation module
MB21D1	turquoise	-0.0681388	0.427541	-0.499092	0.359034	-0.0376777	-0.0179302	-0.333965	0.214581	0.470373	0.380865	-0.177619	Th17 cell differentiation module
SOWAHD	turquoise	0.121456	-0.108299	0.0142593	0.053173	0.0367815	0.148202	-0.00294337	-0.208963	0.0204429	0.757992	0.147171	Th17 cell differentiation module
PABPC4L	brown	0.0620778	0.393235	-0.508971	0.201264	-0.119539	-0.0399725	-0.22826	0.00821828	0.37561	0.0102661	-0.00676149	Carbon metabolism module
SIGLEC17P	black	0.64645	-0.460659	0.527536	-0.342088	0.00738509	0.53649	0.480527	-0.0545658	0.139299	0.343869	0.553238	PI3K-Akt signaling module
SPON1	yellow	0.52541	-0.375207	0.182408	-0.378585	0.0831314	0.284285	0.332839	-0.157758	-0.13435	0.0636511	0.781558	TGF-beta signaling module
MEMO1	blue	-0.203456	0.655976	-0.588272	0.201434	-0.0165497	-0.213125	-0.226524	0.251308	0.388027	-0.0502054	-0.338101	Cell cycle module
FAM72D	blue	-0.315696	0.74052	-0.511217	0.55122	-0.0371344	-0.182332	-0.401396	0.164963	0.530001	-0.0711748	-0.453399	Cell cycle module
RCAN2	yellow	0.643756	-0.364547	0.156464	-0.389106	0.0816841	0.335286	0.335027	-0.247141	-0.121401	0.284809	0.705374	TGF-beta signaling module
FOLH1B	blue	-0.108369	0.428131	-0.496662	0.232938	0.0343319	-0.129687	-0.304604	0.252679	0.389092	-0.0559902	-0.192616	Cell cycle module
CD8A	turquoise	0.190557	-0.0558443	-0.0493987	-0.0655868	-0.0384827	0.0877784	0.0745323	-0.00134481	-0.0379674	0.826402	0.0125849	Th17 cell differentiation module
LOC400043	yellow	0.436218	-0.577086	0.517406	-0.350148	-0.015167	0.303766	0.374823	-0.225275	-0.21673	0.188166	0.571553	TGF-beta signaling module
SLC25A52	red	-0.0350265	0.435205	-0.294851	0.205356	0.0199722	0.0831714	-0.148767	0.423214	0.602981	0.104772	-0.11597	Oxytocin signaling module
DMRTC1	blue	0.344989	-0.33279	0.415757	-0.246778	-0.0130767	0.293762	0.322867	-0.0742054	0.0239898	0.132847	0.235647	Cell cycle module
TCEAL6	brown	0.193166	-0.489119	0.669868	-0.397116	0.0799164	0.157839	0.464198	-0.196084	-0.371153	-0.127515	0.322957	Carbon metabolism module
ZNF831	turquoise	0.388505	-0.111403	0.0237085	-0.139906	-0.0665769	0.196407	0.206625	-0.0985471	0.0200875	0.906106	0.134833	Th17 cell differentiation module
E2F7	red	-0.0659145	0.458991	-0.215164	0.456078	-0.034257	-0.0049409	-0.173512	0.136717	0.619069	-0.0467015	-0.181994	Oxytocin signaling module
COL6A6	turquoise	0.485231	-0.0732377	0.0371898	-0.148121	-0.0369614	0.32896	0.23429	-0.0424686	0.204407	0.553363	0.305132	Th17 cell differentiation module
LOC389033	yellow	0.563108	-0.461376	0.390866	-0.39855	0.060785	0.464779	0.368968	0.000154957	-0.228941	0.213897	0.551652	TGF-beta signaling module
SCARNA17	turquoise	0.493769	-0.351521	0.291511	-0.375812	-0.0279618	0.310338	0.393223	-0.190902	-0.138622	0.584527	0.39189	Th17 cell differentiation module
C1orf228	turquoise	0.382902	-0.207971	0.160314	-0.070562	-0.0611367	0.377856	0.155328	-0.118366	0.238056	0.693977	0.220112	Th17 cell differentiation module
TNN	black	0.605991	-0.416319	0.351449	-0.397403	-0.0855018	0.274191	0.412938	-0.190802	-0.151163	0.274654	0.526006	PI3K-Akt signaling module
NUP205	blue	-0.255969	0.478307	-0.489395	0.50614	-0.0964868	-0.191364	-0.484435	0.000142503	0.313206	-0.0554755	-0.366692	Cell cycle module
VMAC	turquoise	0.164241	-0.14458	0.219835	0.0572921	0.0771024	0.333889	0.00398768	-0.0855009	0.210769	0.169134	0.164028	Th17 cell differentiation module
PBK	blue	-0.366008	0.675916	-0.293559	0.39239	0.00494303	-0.263156	-0.234569	0.0852222	0.283752	-0.219388	-0.487848	Cell cycle module
TIMP4	magenta	0.532683	-0.284668	0.311298	-0.185007	-0.0170471	0.752773	0.237897	-0.079254	0.0630606	0.158111	0.327495	PPAR signaling module
NCAPD3	blue	-0.269526	0.4664	-0.455441	0.430155	-0.0515294	-0.229494	-0.406517	0.26676	0.229217	-0.114255	-0.362974	Cell cycle module
TOMM5	blue	-0.300678	0.653157	-0.36768	0.241806	0.00623302	-0.203717	-0.235382	0.168834	0.257899	-0.113927	-0.415932	Cell cycle module
LINC00892	turquoise	0.310769	0.00700275	0.00151817	-0.173443	-0.00234148	0.197856	0.224877	0.0638773	0.124715	0.770242	0.0875789	Th17 cell differentiation module
RPS23	green	0.301772	-0.224576	0.351137	-0.396757	-0.0135325	0.155696	0.408147	-0.0765262	-0.188153	0.0532083	0.220642	Cellular senescence module
HLA-DRA	turquoise	0.042028	0.0334751	-0.104193	-0.172063	0.0135581	-0.0489596	0.111472	0.00165499	-0.0919023	0.676337	0.0190963	Th17 cell differentiation module
LINC00926	turquoise	0.51638	-0.337124	0.371914	-0.311838	-0.0972303	0.321409	0.410259	-0.203716	-0.085293	0.46508	0.318197	Th17 cell differentiation module
AI768188	red	0.0105534	0.151224	-0.18802	-0.147714	-0.067169	-0.114447	0.156553	0.172817	0.139289	-0.143671	0.101492	Oxytocin signaling module
N92541	yellow	0.601521	-0.534683	0.435038	-0.660191	-0.0435617	0.315185	0.634817	-0.240813	-0.314648	0.105948	0.697968	TGF-beta signaling module
MGC17330	turquoise	0.48187	-0.519783	0.336957	-0.41163	0.0410888	0.292139	0.443578	-0.174912	-0.264229	0.625772	0.406953	Th17 cell differentiation module
FLJ21986	turquoise	0.661575	-0.396128	0.338904	-0.550498	-0.0163976	0.430704	0.57687	-0.245721	-0.193224	0.452105	0.601221	Th17 cell differentiation module
AI862477	pink	0.367794	-0.441807	0.551834	-0.464797	-0.0394256	0.228292	0.598446	-0.154843	-0.161726	-0.0220806	0.331032	Glycolytic module
M55914	pink	-0.393828	0.479082	-0.559663	0.488819	-0.044372	-0.225947	-0.656938	-0.0557441	0.233485	-0.0235508	-0.281084	Glycolytic module
M94362	green	-0.374535	0.29951	-0.471577	0.666562	-0.116435	-0.159759	-0.697599	0.0856354	0.205485	-0.0816126	-0.302759	Cellular senescence module
AB007458	brown	0.197682	-0.380749	0.641001	-0.441517	0.140719	0.171768	0.498854	-0.103592	-0.242727	-0.0382218	0.262798	Carbon metabolism module
AL137707	yellow	0.573166	-0.552866	0.430577	-0.325847	-0.0637302	0.290744	0.406799	-0.212121	-0.231394	0.0962601	0.529211	TGF-beta signaling module
M28170	turquoise	0.226878	-0.0297405	-0.121567	-0.0321178	-0.0389379	0.12	0.0171314	-0.0353628	0.0275652	0.81585	0.00854558	Th17 cell differentiation module
APBA2BP	green	-0.351188	0.47728	-0.336162	0.714649	0.108337	-0.130246	-0.530825	0.199903	0.35279	-0.183957	-0.372735	Cellular senescence module
LOC346887	brown	-0.0827261	0.415693	-0.536118	0.345101	-0.0207905	-0.0518841	-0.427836	0.190304	0.423526	-0.0781349	-0.0823979	Carbon metabolism module
AI053442	brown	-0.279729	0.52946	-0.651594	0.456215	-0.0533892	-0.207032	-0.522874	0.266009	0.306343	-0.137972	-0.319486	Carbon metabolism module
AI338290	brown	0.352709	-0.559951	0.627727	-0.479325	0.00749782	0.265925	0.549782	-0.222845	-0.307587	-0.0238858	0.388366	Carbon metabolism module
AW014785	brown	0.260522	-0.385714	0.506018	-0.410408	0.0113699	0.231719	0.388438	-0.132889	-0.236444	-0.0288224	0.351696	Carbon metabolism module
AW183918	green	-0.333161	0.486596	-0.449397	0.663007	0.10496	-0.230903	-0.482962	0.0902957	0.259669	-0.0969549	-0.345377	Cellular senescence module
ABAT	brown	0.384282	-0.586831	0.762854	-0.422919	-0.0139593	0.325234	0.564192	-0.195962	-0.201866	0.0981949	0.412134	Carbon metabolism module
ABCA6	black	0.825706	-0.365675	0.374279	-0.506931	-0.0194464	0.561497	0.585534	-0.163203	-0.00434364	0.526414	0.59143	PI3K-Akt signaling module
ABCE1	blue	-0.142742	0.58265	-0.373607	0.12385	0.00440179	-0.127228	-0.0656624	0.435126	0.425732	-0.0936457	-0.32822	Cell cycle module
ABHD14B	brown	0.116184	-0.371981	0.409683	-0.112644	0.0828359	0.245985	0.0811586	-0.182397	-0.18975	0.085339	0.17192	Carbon metabolism module
ABI3BP	turquoise	0.747536	-0.273015	0.259821	-0.320938	-0.037441	0.522389	0.453906	-0.0292897	0.215351	0.635144	0.485409	Th17 cell differentiation module
ABLIM3	brown	0.483298	-0.566913	0.643906	-0.3815	0.010222	0.469041	0.44353	-0.199167	-0.0805761	0.0724721	0.470531	Carbon metabolism module
ABTB1	turquoise	0.294069	-0.439776	0.323362	-0.105275	-0.0150431	0.336595	0.110207	-0.227999	-0.146693	0.314507	0.283529	Th17 cell differentiation module
ACADSB	brown	0.239279	-0.385984	0.705902	-0.363933	0.089158	0.194583	0.546766	-0.0698915	-0.136255	-0.0766375	0.180465	Carbon metabolism module
ACAP1	turquoise	0.248737	-0.247665	0.033863	0.0815432	-0.068519	0.256496	-0.0832833	-0.0901652	0.10545	0.729231	0.205009	Th17 cell differentiation module
ACSM5	turquoise	0.544636	-0.255821	0.378056	-0.175097	0.016308	0.667973	0.339738	0.0194609	0.396401	0.463671	0.429709	Th17 cell differentiation module
ADAM12	yellow	0.574615	-0.380026	0.173228	-0.254804	0.0196879	0.435438	0.235822	-0.141309	0.165089	0.22339	0.81444	TGF-beta signaling module
ADH1A	magenta	0.660109	-0.267647	0.278721	-0.304228	0.00521451	0.879604	0.334558	-0.0622878	0.0308997	0.297155	0.395061	PPAR signaling module
ADM	brown	-0.211448	0.231929	-0.472837	0.252359	0.0587545	-0.0418342	-0.382415	0.0967539	0.209895	-0.0562752	-0.0277699	Carbon metabolism module
AGO3	red	0.075634	0.23863	-0.307649	0.151496	-0.211534	0.0260729	-0.109674	0.12169	0.492264	0.0300897	0.0027979	Oxytocin signaling module
AHNAK	blue	0.418406	-0.585783	0.587082	-0.415761	0.0831064	0.351259	0.489493	-0.168284	-0.190744	-0.0179006	0.542722	Cell cycle module
AK2	blue	-0.359321	0.551056	-0.341204	0.234983	-0.000977413	-0.233403	-0.268469	0.208951	0.299651	-0.142522	-0.4347	Cell cycle module
AK4	brown	-0.0617038	0.179581	-0.235944	0.1207	0.0509052	0.0362385	-0.141061	0.163498	0.297166	-0.0426953	-0.0343275	Carbon metabolism module
AKAP13	yellow	0.48556	-0.412614	0.0494108	-0.17949	-0.0118877	0.242775	0.203725	-0.102395	-0.0657444	0.347562	0.541171	TGF-beta signaling module
ALDH2	turquoise	0.19144	-0.173542	0.0290568	-0.163101	-0.01437	0.182965	0.129348	-0.0330764	-0.175551	0.444784	0.192907	Th17 cell differentiation module
ALOX5AP	turquoise	0.0117581	0.00244975	-0.132373	-0.202779	0.0184149	-0.0358258	0.0411633	0.0291005	-0.0926392	0.470044	0.136597	Th17 cell differentiation module
ALYREF	green	-0.405579	0.554011	-0.451985	0.615817	0.059992	-0.242213	-0.461523	0.398716	0.311907	-0.120599	-0.477473	Cellular senescence module
AMICA1	turquoise	0.410678	-0.108571	-0.0142838	-0.196696	-0.0464998	0.207198	0.198669	-0.0777966	-0.0700986	0.860663	0.190892	Th17 cell differentiation module
ANKRA2	pink	0.338998	-0.305395	0.648362	-0.674763	-0.01721	0.179883	0.829333	-0.0942116	-0.158543	-0.00498661	0.251033	Glycolytic module
ANKRD42	brown	0.378649	-0.386561	0.691077	-0.453417	0.0408523	0.357851	0.610674	-0.0566432	0.00519739	0.0557343	0.36978	Carbon metabolism module
ANKRD46	purple	-0.178581	0.250518	-0.0551307	0.00299547	0.063042	-0.167974	0.0572099	0.593874	0.169095	-0.240361	-0.298201	Ferroptosis module
ANLN	blue	-0.359291	0.781785	-0.573611	0.430668	0.0257625	-0.260978	-0.365246	0.230665	0.48308	-0.201891	-0.413171	Cell cycle module
APBB1	turquoise	0.195379	-0.306049	0.216541	0.0623224	-0.0629357	0.309367	-0.0935424	-0.130461	0.0615556	0.161852	0.228662	Th17 cell differentiation module
APBB1IP	turquoise	0.317197	-0.309838	-0.0142047	-0.00403383	-0.0513301	0.248663	0.00856463	-0.143765	-0.067597	0.775084	0.326675	Th17 cell differentiation module
APOM	turquoise	0.197546	-0.0180468	0.183474	-0.113516	-0.0460871	0.299797	0.146693	-0.0380321	0.24631	0.188361	0.100632	Th17 cell differentiation module
ARAP1	turquoise	0.206918	-0.494859	0.226139	0.0536974	-0.0507186	0.250645	-0.104997	-0.452476	-0.221219	0.353401	0.366918	Th17 cell differentiation module
ARHGAP15	turquoise	0.393241	0.0485552	0.0540214	-0.325455	-0.0423486	0.215803	0.380281	0.165361	0.193813	0.740011	0.121508	Th17 cell differentiation module
ARHGAP25	turquoise	0.317962	-0.134856	-0.0258821	-0.0427102	-0.0272174	0.195992	0.0493447	-0.0507229	0.0346476	0.903745	0.178075	Th17 cell differentiation module
ARHGAP30	turquoise	0.172904	-0.172858	-0.124877	0.163339	-0.074172	0.221858	-0.22569	-0.0900184	0.0811166	0.786409	0.154367	Th17 cell differentiation module
ARHGEF3	turquoise	0.365055	-0.258055	0.280182	-0.313171	-0.154937	0.236806	0.36078	-0.277632	-0.107688	0.426875	0.18871	Th17 cell differentiation module
ARL5B	blue	-0.214862	0.639244	-0.53043	0.258701	-0.0318636	-0.185873	-0.211149	0.303317	0.531605	-0.0198273	-0.332674	Cell cycle module
ASAH1	pink	0.238513	-0.210379	0.444711	-0.47286	0.0206916	0.218023	0.568134	-0.0210606	-0.0857905	0.23381	0.207158	Glycolytic module
ASAP1-IT1	red	0.280612	0.0520772	0.0188867	0.0227807	-0.106156	0.204552	0.114025	0.175389	0.538303	0.190545	0.175219	Oxytocin signaling module
ASMTL	blue	0.223481	-0.372163	0.369883	-0.0931135	-0.0763294	0.244262	0.117421	-0.33853	-0.144452	0.141309	0.292943	Cell cycle module
ASNS	blue	-0.35751	0.567311	-0.531743	0.342121	0.00263981	-0.268143	-0.416136	0.149699	0.311768	-0.108284	-0.39553	Cell cycle module
ASPM	blue	-0.356903	0.834285	-0.584804	0.49523	-0.0696836	-0.254449	-0.356687	0.360152	0.581474	-0.110929	-0.499409	Cell cycle module
ATAD2	blue	-0.316456	0.681647	-0.330961	0.428496	0.01825	-0.218842	-0.252656	0.26399	0.451913	-0.17506	-0.447375	Cell cycle module
ATAD3B	green	-0.165529	0.29056	-0.40233	0.619739	-0.105799	0.0367613	-0.601268	0.049777	0.491498	0.0837813	-0.209095	Cellular senescence module
ATG7	turquoise	0.129389	-0.319623	0.243239	-0.058868	-0.00163878	0.214323	0.0530467	-0.179097	-0.0552128	0.381872	0.233234	Th17 cell differentiation module
ATP11A	brown	0.0272435	0.290476	-0.474468	0.32024	-0.0142695	0.0273421	-0.262179	0.223168	0.424787	0.147277	-0.0530042	Carbon metabolism module
AURKA	blue	-0.509292	0.587416	-0.363027	0.607849	0.00867147	-0.313675	-0.492519	0.138714	0.278266	-0.17008	-0.532373	Cell cycle module
AURKB	green	-0.29213	0.474986	-0.471357	0.759559	-0.0484114	-0.0224275	-0.666168	0.152572	0.573622	0.0518181	-0.330868	Cellular senescence module
AZIN2	yellow	0.353638	-0.469258	0.349149	-0.222011	-0.0261455	0.318332	0.184526	-0.203635	-0.0865259	0.269544	0.545874	TGF-beta signaling module
B3GALNT2	blue	-0.169558	0.415411	-0.389154	0.339168	0.00126515	-0.0346016	-0.359423	0.192096	0.53509	-0.12149	-0.179481	Cell cycle module
B3GALT4	blue	0.194465	-0.33957	0.383303	-0.283722	0.130546	0.15274	0.304323	-0.290574	-0.302537	0.172425	0.255169	Cell cycle module
B3GNT5	brown	-0.223415	0.614335	-0.830551	0.369294	-0.0329892	-0.202453	-0.485026	0.27996	0.386908	-0.0107399	-0.276138	Carbon metabolism module
B4GALNT1	green	-0.0339994	0.158845	-0.183853	0.385936	0.045558	0.0526306	-0.307129	0.0659503	0.35491	-0.000556313	0.0825879	Cellular senescence module
BAALC	black	0.368255	-0.10205	0.136874	-0.0849486	0.0554856	0.309674	0.165836	0.0253811	0.187575	0.18394	0.31285	PI3K-Akt signaling module
BBS1	brown	0.317371	-0.608041	0.657915	-0.313692	-0.000463194	0.297798	0.439307	-0.14123	-0.240901	-0.104208	0.351153	Carbon metabolism module
BBS4	brown	0.320031	-0.475643	0.715461	-0.449108	0.0337064	0.251565	0.58239	-0.285766	-0.202706	-0.0207335	0.400366	Carbon metabolism module
BCL2	brown	0.277091	-0.433306	0.545322	-0.270388	-0.0796838	0.185833	0.40058	-0.100639	-0.171537	0.0816462	0.145362	Carbon metabolism module
BECN1	brown	0.19067	-0.309942	0.552724	-0.34583	0.0697863	0.182206	0.447171	-0.211365	-0.185564	-0.0467798	0.166909	Carbon metabolism module
BHLHE22	turquoise	0.597652	-0.260789	0.0881992	-0.288478	-0.00578128	0.35835	0.279951	-0.0450012	0.0228382	0.596538	0.509996	Th17 cell differentiation module
BIRC5	green	-0.405777	0.597364	-0.343933	0.733699	0.0701765	-0.232423	-0.479023	0.137146	0.33892	-0.168576	-0.465202	Cellular senescence module
BLM	blue	-0.372139	0.750404	-0.53609	0.550264	-0.0319978	-0.257413	-0.41536	0.223607	0.45683	-0.0101454	-0.529685	Cell cycle module
BNIP3	turquoise	-0.275041	0.335033	-0.222807	0.0802052	0.0818155	-0.150823	-0.145278	0.150897	0.185423	-0.314858	-0.208957	Th17 cell differentiation module
BOLA3	purple	-0.304999	0.479766	-0.242798	0.0856579	0.198982	-0.259532	-0.0513475	0.659562	0.197858	-0.192721	-0.408503	Ferroptosis module
BRIX1	blue	-0.287682	0.595741	-0.290363	0.14517	-0.0896538	-0.193579	-0.140619	0.128918	0.275216	-0.158486	-0.421493	Cell cycle module
BTBD3	blue	-0.0362626	0.31471	-0.40132	0.306494	-0.0786477	-0.025449	-0.308742	0.0571379	0.401976	-0.180192	-0.168124	Cell cycle module
BTG2	turquoise	0.27502	-0.433278	0.488917	-0.328667	-0.0527811	0.223193	0.387478	-0.137809	-0.214449	0.381737	0.171295	Th17 cell differentiation module
BTG3	brown	-0.15442	0.603298	-0.682279	0.382079	-0.0960188	-0.103022	-0.40776	0.235984	0.52781	0.0255865	-0.197523	Carbon metabolism module
BUB1	blue	-0.450407	0.856361	-0.643599	0.647614	-0.0464327	-0.320195	-0.534611	0.192646	0.519648	-0.0910792	-0.573927	Cell cycle module
C10orf32	pink	0.413427	-0.393086	0.58145	-0.63572	0.107175	0.225076	0.736669	-0.0850256	-0.279293	-0.0141898	0.381054	Glycolytic module
C15orf40	brown	0.106652	-0.00583218	0.228055	-0.130018	0.0959533	0.180298	0.234556	0.130523	0.106299	0.0662782	0.032151	Carbon metabolism module
C16orf86	turquoise	0.337638	-0.218515	0.224781	0.0273659	0.0365286	0.479256	0.0155181	-0.0575555	0.342514	0.416181	0.325747	Th17 cell differentiation module
C17orf59	turquoise	0.146582	-0.389469	0.277756	-0.0579337	0.0351483	0.218153	-0.0271994	-0.288923	-0.275728	0.373029	0.221438	Th17 cell differentiation module
C18orf54	red	0.133414	0.287823	-0.0573052	0.156914	-0.079314	0.142852	0.0693026	0.249097	0.595988	0.0548659	-0.0108076	Oxytocin signaling module
C1orf21	green	0.225642	-0.251029	0.39848	-0.393581	-0.0158529	0.180125	0.40796	0.0986206	-0.0608174	-0.0793435	0.162371	Cellular senescence module
C3orf17	turquoise	0.27426	-0.142465	0.131751	-0.067118	-0.140953	0.270504	0.097392	-0.214441	0.27608	0.172324	0.211834	Th17 cell differentiation module
C5orf20	turquoise	0.281871	-0.0808468	-0.0818718	0.0375993	0.0129142	0.197954	0.010786	0.0932538	0.102439	0.841916	0.0831474	Th17 cell differentiation module
C9orf40	blue	-0.197546	0.646233	-0.575047	0.373764	-0.076807	-0.195748	-0.328595	0.325075	0.408767	-0.0465705	-0.355973	Cell cycle module
CA9	brown	-0.304576	0.351231	-0.476265	0.374907	-0.0373864	-0.107212	-0.489057	0.133529	0.338442	-0.140391	-0.168731	Carbon metabolism module
CALCOCO1	blue	0.324785	-0.512182	0.320815	-0.19711	-0.039974	0.362811	0.117281	-0.0308462	-0.0533205	0.160992	0.367271	Cell cycle module
CALCOCO2	brown	0.225423	-0.390022	0.496167	-0.244301	0.228436	0.179623	0.393959	-0.0731487	-0.155466	0.141606	0.23855	Carbon metabolism module
CAMLG	black	0.397978	-0.288651	0.46155	-0.350078	0.0584672	0.342367	0.519488	0.129281	0.179157	0.0807507	0.327906	PI3K-Akt signaling module
CARD11	turquoise	0.268268	-0.295654	0.00830165	0.128497	-0.0378209	0.2792	-0.116246	-0.144342	0.0773605	0.743414	0.240509	Th17 cell differentiation module
CASC3	blue	0.0272324	-0.212581	0.197251	0.0675791	0.122415	0.0996414	-0.0473812	-0.159081	-0.0744162	-0.0249741	0.119439	Cell cycle module
CASC5	red	0.0345638	0.4456	-0.139916	0.352007	-0.0773434	0.167992	-0.104041	0.174539	0.826826	0.116656	-0.0844365	Oxytocin signaling module
CASKIN2	black	0.239005	-0.142356	0.0293283	0.182367	0.0457356	0.204029	-0.0594943	0.245397	0.202491	-0.0712561	0.177843	PI3K-Akt signaling module
CAST	yellow	0.291142	-0.328719	0.223753	-0.431478	0.0616588	0.166285	0.425465	-0.0511363	-0.139681	0.0832693	0.430038	TGF-beta signaling module
CAV1	black	0.681296	-0.180924	0.138081	-0.409475	0.00895778	0.470314	0.391711	-0.121007	-0.0227429	0.149092	0.529643	PI3K-Akt signaling module
CBX7	turquoise	0.410603	-0.457465	0.327937	-0.347726	-0.00396887	0.259932	0.349695	0.0201802	-0.215468	0.449848	0.291717	Th17 cell differentiation module
CCDC115	green	0.187074	-0.0822182	0.291642	-0.359566	-0.0761894	0.18638	0.323476	-0.170351	-0.0822476	0.0846481	0.106219	Cellular senescence module
CCDC150	red	0.0634739	0.443369	-0.298424	0.335112	-0.136376	0.167704	-0.172452	0.291921	0.848493	0.101747	-0.0828925	Oxytocin signaling module
CCDC25	green	0.192358	-0.096949	0.190189	-0.357335	0.0279948	0.152459	0.376887	0.14372	0.0164715	0.0185256	0.118701	Cellular senescence module
CCDC80	yellow	0.701996	-0.521041	0.251998	-0.389838	-0.0541753	0.451623	0.302289	-0.287695	-0.145917	0.389529	0.845215	TGF-beta signaling module
CCDC88B	turquoise	0.30748	-0.193285	0.0425703	0.059662	0.00749919	0.285907	-0.00602858	-0.147254	0.159633	0.76162	0.214742	Th17 cell differentiation module
CCDC96	brown	0.264948	-0.531108	0.772765	-0.354619	0.020343	0.265864	0.498461	-0.199742	-0.25199	0.0506044	0.32731	Carbon metabolism module
CCNB2	blue	-0.500431	0.768	-0.548036	0.654934	-0.0154287	-0.329753	-0.530885	0.183751	0.369175	-0.162823	-0.547233	Cell cycle module
CCND2	turquoise	0.395664	-0.220749	-0.0139248	-0.157188	-0.101305	0.207722	0.121289	-0.0919413	-0.0565491	0.610273	0.372254	Th17 cell differentiation module
CCNYL1	purple	-0.0596272	0.290518	-0.35645	0.104637	0.115219	-0.0215792	-0.103651	0.772726	0.390212	0.0737087	-0.0772427	Ferroptosis module
CCR2	turquoise	0.273767	0.0485414	-0.0982141	-0.0490142	-0.0606529	0.164397	0.0866573	0.0160264	0.228668	0.836105	0.0581533	Th17 cell differentiation module
CCT6A	blue	-0.339632	0.579788	-0.346557	0.0805538	0.0157341	-0.276709	-0.154759	0.235523	0.157856	-0.236706	-0.415028	Cell cycle module
CD19	turquoise	0.222439	-0.0337735	-0.122737	-0.029942	-0.0458605	0.116965	0.0127543	-0.0430834	0.023406	0.813695	0.00665632	Th17 cell differentiation module
CD1E	turquoise	0.447681	-0.0332885	0.0517946	-0.128096	-0.0545157	0.342675	0.1988	0.00313647	0.348418	0.614466	0.240405	Th17 cell differentiation module
CD22	turquoise	0.499364	-0.207433	0.297943	-0.0594071	-0.0582021	0.491285	0.226573	-0.0507142	0.423584	0.566293	0.320559	Th17 cell differentiation module
CD302	turquoise	0.495358	-0.164218	0.0789522	-0.271838	-0.0003402	0.320225	0.285208	-0.0705196	0.0411469	0.367786	0.344554	Th17 cell differentiation module
CD33	turquoise	0.291536	-0.204831	0.0325034	-0.0533276	0.000532979	0.253729	0.0505107	-0.188497	0.00517014	0.696329	0.36581	Th17 cell differentiation module
CD36	magenta	0.500649	-0.139431	0.180067	-0.300718	0.000573307	0.574757	0.313329	-0.0835663	-0.0486085	0.169358	0.31143	PPAR signaling module
CD48	turquoise	0.195478	0.0607216	-0.0946613	-0.159699	-0.0347174	0.0462403	0.138665	0.0159706	-0.0276409	0.843775	-0.0219773	Th17 cell differentiation module
CD6	turquoise	0.229269	-0.115867	-0.109736	0.0698148	-0.0381037	0.157179	-0.085668	-0.110824	-0.0297843	0.877347	0.100448	Th17 cell differentiation module
CD84	turquoise	0.279344	-0.218183	0.0417089	-0.0742747	-0.0274439	0.213764	0.114631	-0.0846965	0.067838	0.792782	0.318757	Th17 cell differentiation module
CD96	turquoise	0.290844	-0.0553085	-0.0778968	-0.0846019	-0.0395275	0.146239	0.133473	0.0576681	0.0556371	0.887822	0.0858829	Th17 cell differentiation module
CDC20	green	-0.440386	0.62288	-0.669964	0.800974	-0.0761053	-0.228138	-0.780813	0.109349	0.380704	-0.0679653	-0.442104	Cellular senescence module
CDC25A	green	-0.353416	0.665652	-0.494852	0.717702	-0.0484803	-0.115614	-0.627519	0.203444	0.558558	-0.0157443	-0.473269	Cellular senescence module
CDC42SE2	turquoise	0.205405	-0.00370155	-0.00620461	-0.227608	-0.0446912	0.0275299	0.282128	-0.0904216	-0.092526	0.646364	0.0201839	Th17 cell differentiation module
CDCA3	green	-0.457088	0.612861	-0.540694	0.771249	-0.0743341	-0.260754	-0.71345	0.0643805	0.346979	-0.121229	-0.485494	Cellular senescence module
CDCA7	brown	-0.236459	0.647864	-0.752119	0.529072	-0.0963164	-0.159776	-0.555173	0.246855	0.510365	0.138407	-0.384179	Carbon metabolism module
CDT1	green	-0.398382	0.54607	-0.510042	0.768312	0.00281223	-0.221836	-0.646754	0.0785572	0.317014	-0.0849896	-0.41144	Cellular senescence module
CELF2	turquoise	0.371785	-0.0906606	-0.178089	-0.0636092	-0.11972	0.208874	0.0575442	-0.10107	0.0815264	0.451408	0.338435	Th17 cell differentiation module
CENPA	blue	-0.465989	0.839513	-0.669787	0.677614	-0.0131102	-0.32594	-0.557924	0.228754	0.487923	-0.121379	-0.542788	Cell cycle module
CENPF	blue	-0.346042	0.74224	-0.611791	0.647789	-0.073273	-0.209973	-0.511009	0.303556	0.579279	-0.152615	-0.449975	Cell cycle module
CENPI	red	-0.0708171	0.568643	-0.330997	0.45199	-0.0414691	0.0941644	-0.266686	0.304731	0.861826	0.0910866	-0.207811	Oxytocin signaling module
CENPN	blue	-0.323038	0.695244	-0.518895	0.523925	0.0119159	-0.192532	-0.443935	0.192471	0.493511	-0.0399222	-0.382575	Cell cycle module
CENPO	green	-0.231233	0.503705	-0.449014	0.67096	-0.0601812	-0.0411629	-0.545617	0.169142	0.646152	-0.0174463	-0.297968	Cellular senescence module
CENPW	blue	-0.394429	0.752339	-0.705821	0.445732	0.0067163	-0.28349	-0.482237	0.376192	0.362256	-0.0802478	-0.499473	Cell cycle module
CEP78	blue	-0.0503911	0.564794	-0.312113	0.235419	-0.123889	-0.0408654	-0.0888032	0.299457	0.520114	-0.0658046	-0.24264	Cell cycle module
CFH	turquoise	0.561461	-0.189219	0.142476	-0.492927	0.0267981	0.259252	0.454438	-0.0862533	-0.045464	0.489581	0.621626	Th17 cell differentiation module
CHCHD2	blue	-0.333644	0.286655	-0.052035	0.0474463	0.155898	-0.236475	-0.0791942	0.381377	-0.0250365	-0.234749	-0.330249	Cell cycle module
CHEK1	blue	-0.379842	0.779725	-0.630618	0.553478	-0.00229966	-0.247595	-0.518347	0.165149	0.46978	-0.0765938	-0.460375	Cell cycle module
CHRD	yellow	0.421271	-0.574113	0.567117	-0.323629	-0.0340008	0.400587	0.352871	-0.235224	-0.0457301	0.127918	0.594315	TGF-beta signaling module
CHRDL1	black	0.661081	-0.121017	-0.00970136	-0.177078	-0.00590382	0.637871	0.181894	0.0257058	0.164669	0.38419	0.301392	PI3K-Akt signaling module
CIRBP	brown	0.405875	-0.697703	0.731117	-0.455492	-0.089268	0.316236	0.525502	-0.212387	-0.335885	0.0910928	0.419516	Carbon metabolism module
CKAP5	green	-0.299298	0.22363	-0.274231	0.524163	-0.123644	-0.15286	-0.468295	0.0577892	0.0735855	-0.18373	-0.265698	Cellular senescence module
CKS1B	blue	-0.518419	0.744588	-0.504603	0.471061	-0.020961	-0.308737	-0.476185	0.19063	0.302498	-0.195564	-0.575721	Cell cycle module
CKS2	blue	-0.407656	0.713335	-0.34982	0.377586	0.00800809	-0.28909	-0.244216	0.277326	0.297613	-0.156002	-0.495044	Cell cycle module
CLDN5	black	0.831523	-0.493533	0.42647	-0.349674	-0.00114737	0.602952	0.371643	-0.331784	-0.163846	0.326194	0.623395	PI3K-Akt signaling module
CLEC10A	turquoise	0.480448	-0.0832609	0.0214428	-0.153856	-0.0796882	0.311166	0.168662	-0.133717	0.00645713	0.775533	0.158228	Th17 cell differentiation module
CLOCK	blue	0.0431866	0.0638415	0.0769642	-0.0845418	-0.134197	0.00114038	0.216696	0.0827877	0.260442	-0.170977	-0.0105099	Cell cycle module
CLSTN2	brown	0.318562	-0.490455	0.754357	-0.385914	-0.00122499	0.279948	0.582905	-0.145059	-0.225226	-0.0674457	0.333804	Carbon metabolism module
CMTM3	yellow	0.349798	-0.410639	0.158437	-0.209086	-0.00671323	0.227198	0.1195	-0.203224	-0.178967	0.218472	0.694449	TGF-beta signaling module
COG2	brown	0.0703642	-0.305064	0.549314	-0.317881	0.0718138	0.129119	0.354394	-0.223668	-0.172325	-0.109279	0.10797	Carbon metabolism module
COG8	purple	-0.0284234	0.00239702	0.025845	0.105837	0.106373	0.0231371	-0.14471	0.224004	0.0702883	-0.0365996	0.00786012	Ferroptosis module
COL6A3	yellow	0.641484	-0.501379	0.325727	-0.392964	0.0113994	0.382786	0.40543	-0.158313	-0.0762629	0.144363	0.877552	TGF-beta signaling module
CPM	turquoise	0.131802	-0.137867	-0.148869	0.131488	0.0349853	0.167126	-0.149547	-0.0779028	-0.00904083	0.336305	0.18695	Th17 cell differentiation module
CPPED1	yellow	0.142952	-0.106204	0.0709674	-0.302992	0.0759783	0.107603	0.227022	0.0513733	-0.0784916	0.144394	0.255637	TGF-beta signaling module
CREBL2	turquoise	0.347893	-0.222905	0.3463	-0.535127	0.0471456	0.156013	0.631175	0.126332	-0.178691	0.312547	0.220029	Th17 cell differentiation module
CRLF3	turquoise	0.164867	0.143648	-0.202067	0.0689423	-0.0291096	0.159642	0.0141373	0.0202281	0.371099	0.516528	-0.000184519	Th17 cell differentiation module
CRTAP	magenta	0.462951	-0.317739	0.340101	-0.115408	0.0111787	0.526082	0.214006	-0.150884	0.260328	0.237664	0.466307	PPAR signaling module
CSF2RA	turquoise	0.177136	-0.0117969	-0.102	0.07023	-0.0873807	0.212792	-0.0923112	-0.0887695	0.273564	0.61396	0.149845	Th17 cell differentiation module
CST3	blue	0.370416	-0.57138	0.505438	-0.186883	-0.0232629	0.274889	0.232688	-0.399491	-0.320836	0.301288	0.388186	Cell cycle module
CSTF3	blue	-0.246386	0.536586	-0.32342	0.274122	-0.0735938	-0.157671	-0.174965	0.237769	0.381648	-0.11632	-0.377067	Cell cycle module
CTDSP1	blue	0.293756	-0.440751	0.314903	-0.191467	-0.0299288	0.335024	0.163489	-0.0462206	-0.097749	0.200993	0.33655	Cell cycle module
CTSF	brown	0.27274	-0.448319	0.527864	-0.335161	0.0280634	0.216484	0.354508	-0.187161	-0.294494	-0.115794	0.298815	Carbon metabolism module
CTSK	yellow	0.491506	-0.37682	0.279754	-0.512454	0.0624648	0.186782	0.43763	-0.256954	-0.246839	0.274653	0.787493	TGF-beta signaling module
CTSW	turquoise	0.257538	-0.00333076	-0.00543125	0.0683144	-0.0550342	0.279255	0.018933	-0.0198552	0.343592	0.765132	0.0896862	Th17 cell differentiation module
CXADR	brown	-0.0798461	0.312107	-0.404315	0.114067	-0.119795	-0.0451857	-0.164879	0.11573	0.309432	-0.106233	-0.102251	Carbon metabolism module
CXCL12	yellow	0.734195	-0.433459	0.245141	-0.356444	0.0472707	0.470517	0.393437	0.0595742	-0.0099881	0.445957	0.721313	TGF-beta signaling module
CXCL5	purple	-0.15995	0.304495	-0.422919	0.163842	-0.00918308	-0.110181	-0.211741	0.525835	0.230405	0.026802	-0.212967	Ferroptosis module
CXCR5	turquoise	0.396709	-0.132593	0.00428726	-0.0560116	-0.0498298	0.322946	0.110757	0.0492464	0.226473	0.811648	0.155198	Th17 cell differentiation module
CYB5D2	brown	0.23282	-0.419699	0.56282	-0.1912	0.0901402	0.294853	0.23296	-0.235031	-0.146999	-0.00938189	0.261901	Carbon metabolism module
CYBRD1	yellow	0.462576	-0.41588	0.367311	-0.508435	-0.0657816	0.296277	0.484098	-0.224321	-0.149448	0.081066	0.550856	TGF-beta signaling module
CYFIP2	turquoise	0.341158	-0.346511	0.345814	-0.144898	-0.10425	0.289045	0.245159	-0.215172	0.0233321	0.478757	0.195281	Th17 cell differentiation module
CYLD	turquoise	0.28704	-0.102704	0.0445767	-0.280243	-0.0111276	0.11218	0.367283	0.236677	0.0669687	0.506902	0.150451	Th17 cell differentiation module
CYSLTR1	turquoise	0.413707	-0.103359	0.197232	-0.254351	-0.0438325	0.360261	0.313934	-0.0037593	0.289275	0.549956	0.278777	Th17 cell differentiation module
DAB2	yellow	0.63965	-0.458392	0.171471	-0.370449	0.0173993	0.373571	0.352412	-0.178847	-0.179368	0.435155	0.781898	TGF-beta signaling module
DBF4	red	-0.0395977	0.521906	-0.249789	0.293469	-0.0272762	0.0492975	-0.108341	0.417315	0.689619	0.067909	-0.239915	Oxytocin signaling module
DEPDC1	red	-0.214761	0.695272	-0.492646	0.500647	-0.033863	-0.0665318	-0.333645	0.399193	0.805342	-0.0465997	-0.338364	Oxytocin signaling module
DEPDC1B	blue	-0.310624	0.756392	-0.442395	0.427349	0.0175711	-0.254041	-0.214535	0.336907	0.494388	-0.088971	-0.480143	Cell cycle module
DIAPH3	blue	-0.192389	0.606059	-0.46711	0.462687	-0.0380524	-0.0611375	-0.354364	0.265171	0.658856	-0.0927971	-0.24767	Cell cycle module
DNAJA1	blue	-0.3134	0.444171	-0.20213	0.0429507	-0.108073	-0.280619	-0.0424831	0.165606	0.00579529	-0.133443	-0.408991	Cell cycle module
DOCK10	turquoise	0.447958	-0.144945	0.125335	-0.216831	-0.086997	0.257722	0.34102	-0.105028	0.150192	0.761996	0.335316	Th17 cell differentiation module
DOCK7	red	-0.0420113	0.477632	-0.447085	0.281165	-0.0121815	0.0467326	-0.239674	0.239121	0.672148	-0.0475181	-0.149023	Oxytocin signaling module
DOK1	turquoise	0.332972	-0.429446	0.417162	-0.258814	0.0526031	0.281545	0.318397	-0.152073	-0.182258	0.481443	0.393755	Th17 cell differentiation module
DONSON	blue	-0.320391	0.666194	-0.506799	0.428798	0.0156505	-0.255476	-0.312585	0.286144	0.380309	-0.157304	-0.39497	Cell cycle module
DPH3P1	blue	-0.273812	0.519574	-0.376052	0.118019	0.153778	-0.204649	-0.148683	0.353806	0.246399	0.0218383	-0.289185	Cell cycle module
DPT	yellow	0.539564	-0.364772	0.181086	-0.335642	0.00502488	0.437775	0.263388	-0.22761	-0.121552	0.478446	0.666189	TGF-beta signaling module
DPYSL3	yellow	0.399897	-0.376818	0.0381503	-0.202809	0.050217	0.233703	0.0976718	-0.193412	-0.0474483	0.160453	0.749272	TGF-beta signaling module
DTL	blue	-0.204409	0.470535	-0.181951	0.425807	-0.0238737	-0.0891986	-0.193088	0.112645	0.360288	-0.220765	-0.367004	Cell cycle module
DTX1	turquoise	0.5627	-0.309568	0.231024	-0.0482938	-0.0639666	0.569082	0.0978383	-0.187991	0.232824	0.366661	0.474231	Th17 cell differentiation module
DTYMK	blue	-0.276861	0.423251	-0.0720276	0.301898	0.138398	-0.193231	-0.132633	0.184076	0.0942417	-0.223064	-0.365461	Cell cycle module
DYNLL1	blue	-0.144794	0.361887	-0.0666393	-0.0620555	-0.103181	-0.146093	0.0141929	-0.0185811	0.0543486	-0.186815	-0.139789	Cell cycle module
EBF1	black	0.849056	-0.394022	0.284039	-0.344081	-0.0399048	0.625856	0.431615	-0.153133	0.132161	0.356573	0.695582	PI3K-Akt signaling module
EBF3	black	0.711278	-0.240153	0.18478	-0.273897	-0.0242022	0.519904	0.330597	-0.0227438	0.147014	0.298442	0.511277	PI3K-Akt signaling module
EBI3	turquoise	0.240593	-0.142047	-0.00467264	-0.0163483	-0.0243685	0.163977	0.0229947	-0.0569581	-0.00725465	0.826191	0.121669	Th17 cell differentiation module
ECM2	yellow	0.638874	-0.342768	0.322481	-0.55532	0.0423508	0.41317	0.569842	-0.0734299	-0.0242826	0.187176	0.785856	TGF-beta signaling module
ECT2	blue	-0.259271	0.632786	-0.264688	0.263568	-0.0496819	-0.189047	-0.0617895	0.20606	0.436153	-0.14577	-0.355564	Cell cycle module
EGFR	red	0.156865	0.193245	-0.33829	0.16182	-0.0767648	0.190408	-0.199875	0.197358	0.501419	0.0833705	0.0887473	Oxytocin signaling module
EGLN1	blue	-0.248992	0.450094	-0.444507	0.196226	0.0382133	-0.129598	-0.283127	0.122667	0.342728	-0.106117	-0.241181	Cell cycle module
EIF1AY	purple	-0.00821473	0.201907	-0.0982389	-0.0407257	0.101938	0.000976692	0.111617	0.839012	0.333088	-0.0265898	-0.0967459	Ferroptosis module
ELAVL1	green	-0.132347	0.221422	-0.294658	0.414757	-0.11494	-0.0791922	-0.296516	0.160451	0.224602	-0.138789	-0.192322	Cellular senescence module
ELF1	blue	0.317836	-0.418186	0.297335	-0.268678	-0.125953	0.135063	0.339527	-0.321778	-0.200168	0.224632	0.336551	Cell cycle module
ELOVL5	brown	0.276918	-0.391867	0.574583	-0.438041	0.0161321	0.206736	0.526156	-0.151273	-0.220243	-0.013985	0.283543	Carbon metabolism module
EMB	turquoise	0.345579	-0.179083	0.267943	-0.390364	0.0267257	0.155575	0.462385	-0.0491617	-0.090717	0.589886	0.260564	Th17 cell differentiation module
EMC1	green	0.102995	0.0372171	-0.110846	0.251771	-0.176303	0.118366	-0.180792	-0.130403	0.221511	-0.072213	0.0289135	Cellular senescence module
EMCN	black	0.814973	-0.254547	0.287298	-0.517513	0.0269133	0.40487	0.565753	-0.0843687	-0.0702423	0.204962	0.493296	PI3K-Akt signaling module
ENO1	pink	-0.454345	0.375433	-0.527523	0.481561	-0.0644982	-0.238373	-0.72253	-0.0354954	0.128763	-0.0773916	-0.315525	Glycolytic module
ENTPD1	turquoise	0.639032	-0.325648	0.269741	-0.397954	-0.0163707	0.366396	0.477134	0.0102619	0.15484	0.582349	0.596405	Th17 cell differentiation module
EPB41L4A-AS1	green	0.316469	-0.181065	0.411223	-0.351479	0.0044569	0.250589	0.44105	-0.0191311	-0.0173406	0.042481	0.130856	Cellular senescence module
EPSTI1	turquoise	0.144805	0.0211963	-0.132813	-0.0630099	0.0309398	0.0452055	0.0659807	-0.0214822	0.0882575	0.697633	0.156328	Th17 cell differentiation module
EPT1	red	-0.147125	0.363477	-0.160267	0.270667	0.106745	-0.0755397	-0.0805854	0.478734	0.534713	-0.148738	-0.295725	Oxytocin signaling module
ERO1L	brown	-0.217159	0.224735	-0.279019	0.0564451	0.0879707	-0.126016	-0.104034	0.180303	0.20002	-0.0314961	-0.0119931	Carbon metabolism module
ESM1	turquoise	0.0986789	0.164491	-0.0943373	-0.0266722	0.0150458	0.0856187	0.0703614	0.342342	0.400039	-0.198323	0.133888	Th17 cell differentiation module
ESPL1	green	-0.146452	0.27276	-0.146143	0.666917	-0.0556421	0.0843519	-0.448757	0.061822	0.544798	0.0416135	-0.206099	Cellular senescence module
EVL	brown	0.297134	-0.575265	0.668467	-0.312933	-0.110246	0.215685	0.424533	-0.329341	-0.338343	0.149936	0.325766	Carbon metabolism module
EZH2	blue	-0.324985	0.677333	-0.556846	0.537149	-0.0426704	-0.284091	-0.405709	0.273142	0.398209	-0.0883578	-0.476853	Cell cycle module
F2RL2	black	0.731701	-0.524084	0.498012	-0.449859	-0.0105312	0.398562	0.540182	-0.146421	-0.182783	0.275094	0.589431	PI3K-Akt signaling module
FAM110D	black	0.770864	-0.231176	0.171386	-0.231977	-0.034125	0.530755	0.237856	-0.141192	0.0618247	0.409476	0.390772	PI3K-Akt signaling module
FAM120C	purple	-0.0158056	0.100947	-0.185705	0.205379	-0.006401	0.0497605	-0.196068	0.356744	0.207829	-0.0510454	-0.117046	Ferroptosis module
FAM129A	turquoise	0.236388	-0.177306	0.0963969	-0.160343	-0.0510275	0.169557	0.201437	-0.0761474	-0.0221904	0.271676	0.154287	Th17 cell differentiation module
FAM204A	green	0.287821	-0.061596	0.352658	-0.385471	0.0181869	0.214813	0.488927	-0.0123767	0.126518	-0.0378771	0.135684	Cellular senescence module
FAM214A	brown	0.327779	-0.500419	0.724224	-0.618416	0.0136425	0.184998	0.720246	-0.1921	-0.319177	0.0448539	0.32257	Carbon metabolism module
FAM27E2	red	0.00372543	0.3653	-0.268989	0.333375	-0.0344891	0.0883952	-0.218206	0.322992	0.67259	-0.0294178	-0.131294	Oxytocin signaling module
FAM64A	blue	-0.406797	0.709686	-0.585176	0.705682	-0.0450144	-0.221599	-0.63279	0.101014	0.45439	-0.142767	-0.469192	Cell cycle module
FAM65B	turquoise	0.513041	-0.173787	0.0565824	-0.147453	-0.0681119	0.334176	0.223605	-0.0490717	0.153334	0.858102	0.276791	Th17 cell differentiation module
FANCD2	red	-0.0911174	0.347732	-0.201316	0.411967	-0.0514477	0.0834699	-0.226054	0.332117	0.654315	0.018296	-0.15539	Oxytocin signaling module
FANCI	blue	-0.266673	0.46152	-0.138907	0.434393	-0.0211638	-0.138687	-0.235099	-0.0136311	0.306145	-0.17699	-0.319992	Cell cycle module
FBLN1	yellow	0.477058	-0.4095	0.147899	-0.0529427	0.00740399	0.363372	0.0477924	-0.244894	0.00420826	0.278286	0.6894	TGF-beta signaling module
FBP1	brown	0.191289	-0.530439	0.715637	-0.369611	0.0878676	0.17836	0.520179	-0.183171	-0.359405	0.182181	0.251249	Carbon metabolism module
FBXO5	blue	-0.283098	0.711112	-0.45471	0.398505	-0.0952028	-0.245861	-0.222955	0.255327	0.397379	-0.0760718	-0.424082	Cell cycle module
FCRLA	turquoise	0.400552	-0.0337137	0.0342233	-0.0272843	-0.0425151	0.361315	0.112329	0.0354315	0.408176	0.731614	0.182386	Th17 cell differentiation module
FEN1	green	-0.378319	0.440766	-0.37898	0.505041	-0.0570692	-0.221578	-0.514434	0.118396	0.17266	-0.118521	-0.389901	Cellular senescence module
FERMT1	red	0.0215069	0.409889	-0.452905	0.391692	-0.0231634	0.116441	-0.361472	0.199849	0.732168	0.151168	-0.0539975	Oxytocin signaling module
FGD3	brown	0.295708	-0.469605	0.52341	-0.215244	-0.0558734	0.263359	0.288066	-0.236904	-0.181869	0.368388	0.326775	Carbon metabolism module
FGR	turquoise	0.204139	-0.0743401	-0.154551	0.0998201	0.0295487	0.235878	-0.0979783	-0.0182415	0.145566	0.732618	0.182407	Th17 cell differentiation module
FMOD	yellow	0.537085	-0.483015	0.316886	-0.431531	-0.00412266	0.360759	0.359123	-0.295036	-0.277144	0.138958	0.695377	TGF-beta signaling module
FNDC3B	brown	-0.140971	0.345504	-0.638181	0.222254	-0.0387846	-0.155108	-0.35136	0.178752	0.281928	0.112479	-0.0353351	Carbon metabolism module
FOLH1	blue	-0.014445	0.400057	-0.438805	0.26194	0.0172835	0.000450462	-0.289061	0.168439	0.532469	0.0172351	-0.10738	Cell cycle module
FOLR2	turquoise	0.498436	-0.282713	0.0626248	-0.095077	0.00155678	0.411943	0.0608393	-0.22206	-0.0703826	0.594652	0.436308	Th17 cell differentiation module
FOXK2	green	-0.290516	0.230656	-0.265962	0.606242	-0.00429294	-0.0862844	-0.462192	0.094847	0.284199	-0.136427	-0.277597	Cellular senescence module
FOXN3	yellow	0.468373	-0.202687	-0.0419163	-0.216394	-0.168792	0.301671	0.168235	-0.227172	0.0271334	0.416755	0.511822	TGF-beta signaling module
FOXO1	yellow	0.576128	-0.404451	0.0666081	-0.262087	-0.0747519	0.339531	0.221104	-0.266489	-0.111554	0.487884	0.6531	TGF-beta signaling module
FRZB	black	0.407916	-0.197873	0.150976	-0.332945	-0.0330463	0.131633	0.289592	-0.0052114	-0.0863993	0.0949493	0.252905	PI3K-Akt signaling module
FYB	turquoise	0.175948	-0.0265087	-0.142677	-0.127508	-0.00888626	0.00192553	0.143328	0.0845492	-0.0656725	0.810938	0.0672126	Th17 cell differentiation module
FYCO1	blue	0.394817	-0.574242	0.577608	-0.492527	0.0460506	0.269236	0.521251	-0.268955	-0.290283	0.0718965	0.495838	Cell cycle module
G2E3	red	0.0805385	0.431711	-0.139597	0.0507428	-0.0162732	0.11512	0.109926	0.348558	0.686291	0.0770394	-0.0689881	Oxytocin signaling module
GABPB1	blue	-0.153549	0.50177	-0.261749	0.166771	0.0263187	-0.110146	-0.114659	0.17407	0.374694	0.0124031	-0.222351	Cell cycle module
GAPT	turquoise	0.551894	-0.173367	0.285244	-0.330736	-0.0564275	0.416803	0.39848	-0.017156	0.260488	0.56409	0.369205	Th17 cell differentiation module
GART	red	-0.262216	0.644331	-0.54741	0.436629	-0.114229	-0.106113	-0.438632	0.294474	0.630306	-0.0138547	-0.394658	Oxytocin signaling module
GAS2L3	red	0.0343658	0.340209	-0.226814	0.37419	-0.0274895	0.158569	-0.176205	0.325648	0.78986	0.0615553	-0.0375947	Oxytocin signaling module
GAS7	turquoise	0.518444	-0.374242	0.212919	-0.0719363	-0.0310246	0.472808	0.1232	0.0411995	0.270458	0.426372	0.571338	Th17 cell differentiation module
GATC	red	-0.104202	0.357569	-0.0954548	0.304287	0.071765	0.0446353	-0.158736	0.239645	0.550108	-0.0200918	-0.227926	Oxytocin signaling module
GCLM	purple	-0.0929716	0.122201	-0.192029	0.0893453	0.00180314	-0.135554	-0.0634744	0.409562	0.153273	-0.125708	-0.141905	Ferroptosis module
GDF10	turquoise	0.650268	-0.172672	0.142244	-0.103437	-0.058279	0.60832	0.17881	-0.0143414	0.272212	0.332543	0.369667	Th17 cell differentiation module
GFRA2	turquoise	0.4352	-0.0942475	-0.0126102	0.0155513	-0.0176017	0.451029	0.00659033	0.0678822	0.277109	0.31059	0.274148	Th17 cell differentiation module
GGH	blue	-0.282922	0.644473	-0.453591	0.362527	0.0230067	-0.215622	-0.327772	0.122664	0.311322	-0.164599	-0.369017	Cell cycle module
GGT5	yellow	0.457296	-0.526969	0.169148	-0.0564857	-0.0276921	0.302565	0.00738556	-0.340435	-0.256472	0.389569	0.585396	TGF-beta signaling module
GHDC	blue	0.264285	-0.509823	0.497973	-0.097855	0.0345823	0.346128	0.154562	-0.26936	-0.0805196	0.180543	0.315786	Cell cycle module
GIMAP1	turquoise	0.454683	-0.201568	0.0190732	-0.1816	-0.0308158	0.222509	0.189623	-0.0784628	-0.150994	0.874616	0.245691	Th17 cell differentiation module
GIMAP8	turquoise	0.50416	-0.229127	-0.0209388	-0.177725	-0.0697314	0.263022	0.183424	-0.0173835	-0.0632082	0.794615	0.264863	Th17 cell differentiation module
GINS3	blue	-0.149949	0.459697	-0.345995	0.457607	0.0213975	-0.0697192	-0.320159	0.193322	0.451061	-0.0543783	-0.2445	Cell cycle module
GLDN	magenta	0.437183	-0.186465	0.316641	-0.1731	-0.00574299	0.519529	0.303396	0.0318254	0.243502	0.229662	0.308169	PPAR signaling module
GLIPR1	turquoise	0.390709	0.0306166	-0.0948741	-0.277027	0.0987475	0.175135	0.251948	0.0201483	0.178295	0.380206	0.390948	Th17 cell differentiation module
GLTSCR2	turquoise	0.207013	-0.284089	0.211831	-0.0538244	-0.0495779	0.226147	-0.0275178	-0.392678	-0.231362	0.23289	0.18277	Th17 cell differentiation module
GMPS	blue	-0.507239	0.640728	-0.619863	0.481006	0.0385887	-0.350446	-0.511093	0.236155	0.292503	-0.159894	-0.489571	Cell cycle module
GNG11	black	0.756947	-0.312117	0.333477	-0.55745	0.106488	0.410189	0.568097	-0.0259171	-0.166257	0.178156	0.62733	PI3K-Akt signaling module
GNG2	turquoise	0.543251	-0.0937082	0.0617727	-0.280393	0.0249744	0.380528	0.34938	0.280211	0.186663	0.506153	0.353442	Th17 cell differentiation module
GNPDA2	pink	0.298052	-0.125421	0.393444	-0.515128	0.0511743	0.146261	0.658621	0.0584798	-0.0692625	-0.0248737	0.216344	Glycolytic module
GOLGA2P7	turquoise	-0.154883	0.0796477	-0.138098	0.380806	-0.0433738	-0.0094949	-0.356792	0.145471	0.213028	-0.165968	-0.151888	Th17 cell differentiation module
GPAM	magenta	0.524971	-0.185051	0.236025	-0.306016	-0.00119311	0.684399	0.36915	-0.0698106	-0.00799863	0.0735853	0.296076	PPAR signaling module
GPD1	magenta	0.519324	-0.315168	0.22808	-0.136427	0.0150547	0.894612	0.142296	-0.0773731	0.0464144	0.310305	0.334239	PPAR signaling module
GPR126	blue	-0.0287124	0.404171	-0.427376	0.236458	-0.0338961	-0.00325219	-0.259036	0.152603	0.390451	0.0609705	-0.157946	Cell cycle module
GPR180	blue	-0.179805	0.536298	-0.47951	0.128888	0.0140368	-0.168778	-0.12667	0.357877	0.424167	-0.124838	-0.233476	Cell cycle module
GPR68	yellow	0.266455	-0.384233	0.283123	-0.170949	0.0938805	0.19258	0.220871	-0.0797172	-0.14014	0.349797	0.517692	TGF-beta signaling module
GPSM2	blue	-0.290631	0.772183	-0.562715	0.475054	-0.0361783	-0.168096	-0.407303	0.193527	0.536985	-0.161754	-0.431045	Cell cycle module
GPT2	brown	-0.31191	0.490623	-0.60782	0.534522	-0.0356028	-0.145477	-0.604229	0.166762	0.315737	-0.101383	-0.383619	Carbon metabolism module
GSN	yellow	0.392855	-0.182498	-0.113592	-0.164275	-0.0623284	0.260322	-0.00472926	-0.171853	-0.127992	0.252162	0.400311	TGF-beta signaling module
GTF2IRD2	blue	0.267778	-0.340201	0.292762	-0.132405	-0.119408	0.271882	0.152453	-0.267317	-0.0287333	-0.00168656	0.277263	Cell cycle module
GTF3C4	green	-0.0419434	0.193445	-0.122272	0.255374	-0.0887776	0.08273	-0.173422	0.173397	0.489911	-0.0538901	-0.117725	Cellular senescence module
GTPBP4	blue	-0.359688	0.528827	-0.494462	0.383427	0.0438282	-0.242972	-0.399887	0.261955	0.28319	-0.199346	-0.433854	Cell cycle module
H2AFZ	blue	-0.324666	0.633214	-0.216428	0.220655	0.0132939	-0.297688	-0.086957	0.145799	0.18038	-0.187073	-0.441093	Cell cycle module
HAUS7	green	-0.215972	0.321749	-0.333274	0.50541	-0.0302546	-0.0470643	-0.461862	0.265471	0.432282	0.0503141	-0.230742	Cellular senescence module
HBA2	black	0.379412	-0.222777	0.189889	-0.128434	0.000945773	0.339015	0.129821	-0.13988	-0.0385798	0.164084	0.272663	PI3K-Akt signaling module
HBS1L	red	0.0222089	0.406227	-0.207475	0.0416433	-0.0257474	0.10845	0.0335223	0.544884	0.662981	0.0432393	-0.146211	Oxytocin signaling module
HEATR3	red	-0.0610246	0.352282	-0.152513	0.130992	0.076898	0.0296034	-0.0269061	0.377128	0.578569	0.0570322	-0.117878	Oxytocin signaling module
HIC1	yellow	0.640322	-0.541167	0.25714	-0.128205	-0.0448066	0.488625	0.107188	-0.238474	-0.0373754	0.340509	0.763165	TGF-beta signaling module
HIST1H1A	brown	-0.181749	0.609128	-0.71858	0.466749	-0.00480063	-0.0999131	-0.532364	0.213883	0.506452	0.0521081	-0.286341	Carbon metabolism module
HIST1H3B	green	-0.249637	0.313379	-0.0716857	0.267095	0.0542642	-0.139765	-0.158316	0.276599	0.239903	-0.138166	-0.299396	Cellular senescence module
HIST1H3G	green	-0.212749	0.255571	-0.0255346	0.151996	0.0957901	-0.138762	-0.0376128	0.455271	0.130808	-0.153982	-0.273323	Cellular senescence module
HIST2H3D	green	-0.250178	0.252597	-0.0970006	0.208993	0.0938786	-0.185698	-0.0897199	0.433671	0.0304244	-0.198404	-0.318376	Cellular senescence module
HJURP	blue	-0.389844	0.791975	-0.617267	0.62138	-0.0131864	-0.263032	-0.485438	0.403934	0.526507	-0.101103	-0.512918	Cell cycle module
HLA-DMA	turquoise	0.0650386	-0.108198	-0.0631845	-0.0736164	-0.0231815	0.0359318	-0.0396422	-0.186971	-0.173965	0.728075	0.0817248	Th17 cell differentiation module
HLA-DMB	turquoise	0.213834	-0.0571665	-0.00463172	-0.149883	0.00535304	0.14493	0.15353	0.0323793	0.0834236	0.836943	0.158095	Th17 cell differentiation module
HLA-DOA	turquoise	0.288689	-0.0935151	0.0478783	-0.0718327	0.0109064	0.252046	0.143627	0.00834622	0.17707	0.806095	0.226499	Th17 cell differentiation module
HLA-DPA1	turquoise	0.0866537	-0.080784	-0.025097	-0.146071	-0.00492646	0.00861471	0.0652762	-0.110645	-0.183837	0.723734	0.0867278	Th17 cell differentiation module
HLA-DPB1	turquoise	0.197078	-0.217585	0.0216068	-0.120919	-0.0335437	0.104658	0.0559287	-0.225002	-0.246707	0.747165	0.207989	Th17 cell differentiation module
HLA-DPB2	turquoise	0.172263	-0.0654982	-0.0455594	-0.135149	-0.012339	0.106179	0.11124	0.275989	-0.0210958	0.603961	0.0924683	Th17 cell differentiation module
HMGB3	blue	-0.329233	0.440512	-0.386812	0.347618	-0.000315781	-0.21739	-0.347554	0.225937	0.27265	-0.223427	-0.259037	Cell cycle module
HN1	green	-0.262596	0.291109	-0.223732	0.557339	0.059104	-0.156533	-0.388311	-0.0219314	0.152584	-0.0835815	-0.205433	Cellular senescence module
HNRNPM	purple	-0.00217406	0.231348	-0.148306	0.188527	0.0357406	0.0422216	-0.00928338	0.728248	0.351983	-0.00276521	-0.165485	Ferroptosis module
HRASLS	brown	-0.233893	0.415799	-0.512458	0.340661	0.0150009	-0.122337	-0.430196	0.198606	0.318439	-0.0733132	-0.24622	Carbon metabolism module
HSD17B11	turquoise	0.493646	-0.138203	0.142015	-0.497321	0.0299864	0.23898	0.48043	-0.126964	-0.0716536	0.481426	0.449358	Th17 cell differentiation module
HSP90AA1	turquoise	-0.171296	0.313986	-0.0124396	-0.0960078	-0.0229807	-0.174862	0.157445	0.301256	0.0969772	-0.243798	-0.232918	Th17 cell differentiation module
HSP90B1	blue	-0.143182	0.394588	-0.308747	-0.0492768	-0.00487017	-0.226331	0.00712362	0.276373	0.145895	0.0303707	-0.252275	Cell cycle module
HSPD1	blue	-0.320516	0.542732	-0.232321	0.280755	-0.0220004	-0.216673	-0.208982	0.122991	0.213135	-0.196487	-0.413093	Cell cycle module
HSPH1	turquoise	-0.136092	0.233275	-0.0131334	0.038929	-0.03314	-0.152939	0.0850565	0.210504	0.14883	-0.192671	-0.143415	Th17 cell differentiation module
HTRA3	yellow	0.360793	-0.541157	0.337459	-0.213771	0.0467613	0.289691	0.184975	-0.236842	-0.205229	0.156261	0.712392	TGF-beta signaling module
IFRD1	blue	-0.276585	0.68325	-0.68985	0.311709	-0.00497286	-0.245841	-0.37976	0.257189	0.407779	-0.0961487	-0.370747	Cell cycle module
IGBP1	pink	0.296043	-0.422183	0.517278	-0.531888	-0.032279	0.18659	0.560509	-0.103991	-0.293655	0.120168	0.304713	Glycolytic module
IGF1	black	0.812902	-0.351279	0.254948	-0.434303	-0.0537857	0.563688	0.431984	-0.0755404	-0.0216188	0.474259	0.589813	PI3K-Akt signaling module
IKZF1	turquoise	0.389089	-0.117509	-0.0207402	-0.0522851	-0.0849952	0.252322	0.117288	-0.0285619	0.217275	0.881553	0.204825	Th17 cell differentiation module
IL10RA	turquoise	0.226104	-0.116634	-0.109181	0.0170689	-0.00151528	0.140811	-0.0284515	-0.0543584	-0.0612086	0.888274	0.132215	Th17 cell differentiation module
IL11RA	yellow	0.390495	-0.295191	0.0793992	-0.133011	-0.0387724	0.317091	0.056195	-0.232844	-0.059479	0.234405	0.420015	TGF-beta signaling module
IL13RA1	blue	0.23045	-0.329044	0.306745	-0.342672	0.0714826	0.216966	0.308461	-0.167559	-0.0861359	0.0906925	0.396346	Cell cycle module
IL16	turquoise	0.511421	-0.274093	0.158175	-0.164387	-0.0616073	0.395587	0.189363	-0.0947184	0.146093	0.899987	0.395885	Th17 cell differentiation module
IL7R	turquoise	0.332553	0.0411883	-0.133527	-0.102537	-0.0488164	0.14433	0.109751	0.00815306	0.121769	0.810102	0.133192	Th17 cell differentiation module
INPP5K	turquoise	0.0663287	-0.155815	0.00740393	0.138137	0.0480398	0.161184	-0.183426	-0.178815	-0.0703467	0.168672	0.104884	Th17 cell differentiation module
INTS7	blue	-0.288368	0.451958	-0.39925	0.358355	-0.0195507	-0.162089	-0.34805	0.236493	0.299148	-0.139305	-0.359217	Cell cycle module
ITGAL	turquoise	0.186453	-0.282614	0.0433531	0.10742	-0.0484086	0.205537	-0.0929219	-0.0888094	-0.0221095	0.808736	0.123211	Th17 cell differentiation module
ITGAX	turquoise	0.22976	-0.357771	0.0741128	0.0505171	-0.00292731	0.221929	-0.0633954	-0.180015	-0.0759884	0.620419	0.367521	Th17 cell differentiation module
ITGBL1	yellow	0.529042	-0.502576	0.387353	-0.463483	0.0314009	0.308821	0.466538	-0.129463	-0.137856	0.122775	0.776779	TGF-beta signaling module
ITK	turquoise	0.352873	-0.0151321	-0.0205673	-0.0825644	-0.0865189	0.239413	0.160815	-0.0568826	0.198458	0.886742	0.110941	Th17 cell differentiation module
IZUMO4	brown	0.328986	-0.32228	0.537688	-0.217457	-0.0505205	0.388771	0.34882	-0.152553	0.116681	0.261277	0.251385	Carbon metabolism module
JAK1	turquoise	0.312264	-0.228398	0.0624882	-0.232933	-0.0723394	0.13864	0.242799	0.0351602	-0.077799	0.347968	0.255662	Th17 cell differentiation module
JAM2	black	0.842569	-0.471566	0.349658	-0.465297	-0.0534061	0.464029	0.474273	-0.227412	-0.129333	0.356984	0.735149	PI3K-Akt signaling module
KANK3	black	0.752992	-0.480924	0.346534	-0.104749	-0.00951539	0.623768	0.182716	-0.318673	0.00784059	0.417555	0.564097	PI3K-Akt signaling module
KIAA0020	blue	-0.275742	0.699669	-0.60341	0.301648	-0.097309	-0.195424	-0.370644	0.224896	0.421365	-0.0252009	-0.4076	Cell cycle module
KIAA0907	red	-0.000153179	0.286569	-0.166529	0.100352	-0.212226	0.0290343	0.00229125	0.283169	0.550163	-0.106181	-0.165349	Oxytocin signaling module
KIAA1407	brown	0.328701	-0.326411	0.590068	-0.42725	-0.0445014	0.262511	0.607744	-0.131594	0.0335913	0.0357842	0.277418	Carbon metabolism module
KIAA2013	pink	-0.303642	0.26675	-0.419223	0.44642	-0.153238	-0.150077	-0.604125	0.0119927	0.11005	-0.0459835	-0.317494	Glycolytic module
KIF11	blue	-0.405038	0.754358	-0.529374	0.598196	-0.0671455	-0.247507	-0.454623	0.249713	0.557511	-0.0981492	-0.503876	Cell cycle module
KIF14	blue	-0.19844	0.672398	-0.555196	0.577207	-0.0322891	-0.0719281	-0.401825	0.393433	0.726276	-0.0328477	-0.340918	Cell cycle module
KIF1B	brown	-0.140576	0.414992	-0.625004	0.404599	-0.15762	-0.10837	-0.455969	0.0992042	0.469591	-0.0461117	-0.156562	Carbon metabolism module
KIF23	blue	-0.404847	0.728142	-0.462334	0.540662	-0.0733047	-0.2853	-0.371941	0.133115	0.435336	-0.217785	-0.45313	Cell cycle module
KIF2C	blue	-0.515144	0.772743	-0.646053	0.731222	-0.0766986	-0.337273	-0.678569	0.192596	0.393273	-0.133836	-0.558466	Cell cycle module
KLB	magenta	0.384722	-0.055892	0.251825	-0.0586016	-0.000175971	0.686592	0.191775	0.0649443	0.386548	0.187081	0.212053	PPAR signaling module
KLF13	turquoise	0.19872	-0.0820695	-0.140341	0.113282	-0.135871	0.148314	-0.135431	-0.250169	0.0222598	0.350963	0.238457	Th17 cell differentiation module
KLF2	black	0.501887	-0.476526	0.364327	-0.121531	0.00324058	0.373449	0.241241	-0.239805	-0.107183	0.32899	0.509942	PI3K-Akt signaling module
KLHL6	turquoise	0.247067	-0.0902246	-0.0580585	-0.0731239	-0.001766	0.127105	0.108742	-0.0628656	0.0404767	0.860193	0.165608	Th17 cell differentiation module
KLRG1	turquoise	0.48609	-0.0356193	0.0757045	-0.0918828	-0.0857566	0.392951	0.218018	0.0445427	0.385165	0.766057	0.199259	Th17 cell differentiation module
KPNA2	green	-0.354819	0.483582	-0.293751	0.6181	0.118099	-0.232104	-0.39905	-0.0619288	0.243919	-0.128949	-0.377838	Cellular senescence module
LAPTM4B	blue	-0.318045	0.441385	-0.317698	0.340472	0.00336971	-0.263605	-0.343443	0.0996963	0.189611	-0.220999	-0.331553	Cell cycle module
LAT	turquoise	0.26181	-0.181174	-0.0561359	0.00900829	-0.0826948	0.180012	-0.0154651	-0.0450309	0.0206572	0.875168	0.122102	Th17 cell differentiation module
LDHA	brown	-0.407457	0.333826	-0.323532	0.164594	0.0289721	-0.219486	-0.338525	0.0992942	0.0790241	-0.24382	-0.207056	Carbon metabolism module
LDLRAD4	brown	0.348983	-0.429692	0.5286	-0.358574	-0.00656326	0.27397	0.455978	-0.242506	-0.126196	-0.00999703	0.429709	Carbon metabolism module
LEF1	turquoise	0.537815	-0.424534	0.396583	-0.315989	-0.023835	0.28515	0.455787	-0.123028	-0.0872787	0.400179	0.511143	Th17 cell differentiation module
LETMD1	brown	0.201991	-0.233158	0.355707	-0.235881	-0.0660104	0.196973	0.271681	-0.149634	-0.0263904	0.105157	0.0777516	Carbon metabolism module
LIN9	blue	-0.287399	0.764504	-0.488881	0.37603	-0.00447434	-0.141383	-0.282113	0.327794	0.551565	-0.0583404	-0.489031	Cell cycle module
LINC00324	turquoise	0.437029	-0.131226	0.237216	-0.143932	-0.0914551	0.431134	0.242642	-0.0677199	0.351967	0.622417	0.26105	Th17 cell differentiation module
LINC00839	brown	-0.148801	0.492107	-0.579699	0.462324	-0.0652977	-0.0657475	-0.474593	0.217271	0.511816	0.0828578	-0.252601	Carbon metabolism module
LINC01116	brown	0.437624	-0.568219	0.695996	-0.523242	0.0466096	0.276439	0.592543	-0.18838	-0.272146	-0.0104196	0.613742	Carbon metabolism module
LINC01140	black	0.70895	-0.047909	0.0945425	-0.224029	-0.0189919	0.679777	0.31591	0.0673601	0.373084	0.443408	0.354216	PI3K-Akt signaling module
LOC153222	pink	0.397716	-0.191921	0.27607	-0.576171	-0.0278964	0.125293	0.682219	0.00281697	-0.0139738	0.339782	0.248562	Glycolytic module
LOC388152	turquoise	-0.269021	0.252532	-0.226713	0.430804	-0.0716909	-0.132028	-0.394491	0.0514389	0.244334	-0.26146	-0.256617	Th17 cell differentiation module
LOC440311	turquoise	0.288344	-0.234295	0.21897	-0.167668	0.00479986	0.241007	0.14687	-0.180127	-0.166071	0.216867	0.203413	Th17 cell differentiation module
LOC441666	purple	-0.0585227	0.35447	-0.271297	0.0529935	0.0140895	-0.0185692	0.0031905	0.697094	0.492522	-0.0499355	-0.217662	Ferroptosis module
LOC56902	blue	-0.37957	0.702423	-0.479203	0.278702	0.0616902	-0.275362	-0.296198	0.317711	0.33926	-0.169739	-0.510097	Cell cycle module
LOC727751	turquoise	-0.176845	0.173272	-0.172112	0.381434	-0.118705	-0.0376763	-0.342786	-0.00980007	0.301033	-0.225634	-0.196185	Th17 cell differentiation module
LOC729683	turquoise	0.26565	0.0642225	-0.25937	0.132864	-0.0465425	0.188122	-0.140167	-0.0224356	0.239421	0.611591	0.151613	Th17 cell differentiation module
LPAR3	red	0.0310832	0.268018	-0.316301	0.225902	-0.0390839	0.116678	-0.223096	0.134235	0.517337	0.0951097	-0.0383772	Oxytocin signaling module
LRP12	blue	-0.0331991	0.421556	-0.446148	0.208597	-0.015351	-0.0779459	-0.198318	0.2549	0.420574	-0.12545	-0.0460148	Cell cycle module
LRP8	blue	-0.207121	0.516636	-0.556672	0.523953	-0.0282794	-0.0882686	-0.451546	0.373699	0.592716	0.0402554	-0.308826	Cell cycle module
LRR1	blue	-0.184881	0.473959	-0.088102	0.22701	0.0451459	-0.0763502	-0.0571849	0.204162	0.421724	-0.0264188	-0.244924	Cell cycle module
LRRC15	yellow	0.339125	-0.406477	0.223837	-0.27065	0.0718247	0.221859	0.207459	-0.101123	-0.0677384	0.162898	0.77046	TGF-beta signaling module
LRRFIP1	blue	0.500299	-0.563274	0.45124	-0.382444	-0.083936	0.315447	0.478835	-0.250847	-0.143738	0.177833	0.525515	Cell cycle module
LST1	turquoise	0.21789	-0.0105282	-0.0580475	-0.115176	-0.00189201	0.145552	0.0725226	-0.113798	0.0460807	0.781036	0.157882	Th17 cell differentiation module
LUM	yellow	0.462906	-0.299369	0.26204	-0.556957	0.0962199	0.180133	0.521242	-0.132503	-0.195359	0.160736	0.7553	TGF-beta signaling module
LYRM9	brown	0.418022	-0.424106	0.580086	-0.322316	0.0649287	0.37852	0.496598	-0.0501927	0.0569278	0.190837	0.349952	Carbon metabolism module
LZTFL1	pink	0.244308	-0.148679	0.467219	-0.487175	-0.0229131	0.179658	0.614419	-0.00157804	-0.00156258	-0.147325	0.171861	Glycolytic module
MAD2L1	blue	-0.353665	0.757862	-0.339923	0.379568	-0.0365581	-0.285772	-0.206733	0.171579	0.33634	-0.185498	-0.526538	Cell cycle module
MAF	turquoise	0.48357	-0.29552	0.0336738	-0.161695	-0.0334654	0.329922	0.140972	-0.258175	-0.0966687	0.511359	0.539495	Th17 cell differentiation module
MAFG	green	-0.166765	0.0936873	-0.28217	0.577492	-0.047558	-0.033576	-0.487346	-0.0336675	0.22727	-0.105213	-0.0893112	Cellular senescence module
MAGED2	brown	0.0278635	-0.476977	0.68316	-0.33442	0.0357853	0.0326556	0.355804	-0.188451	-0.448915	-0.261262	0.160381	Carbon metabolism module
MAN1A1	turquoise	0.404957	-0.212163	0.257604	-0.3596	0.0259725	0.245114	0.459218	-0.0949577	-0.0411122	0.409958	0.383154	Th17 cell differentiation module
MAN1C1	turquoise	0.599758	-0.408395	0.409415	-0.272348	-0.0504712	0.518223	0.404381	-0.0764248	0.195037	0.417658	0.544631	Th17 cell differentiation module
MAP3K1	pink	0.339362	-0.274366	0.461309	-0.457868	-0.118244	0.239774	0.58874	-0.120888	0.00586751	0.173284	0.266351	Glycolytic module
MAPT	brown	0.237143	-0.526551	0.742842	-0.281941	-0.0718981	0.277406	0.425516	-0.217966	-0.219323	-0.110767	0.266164	Carbon metabolism module
MARS	purple	-0.218678	0.115376	-0.233988	0.264996	0.0917837	-0.105065	-0.299915	0.542737	0.172659	0.0731922	-0.189967	Ferroptosis module
MAT2B	turquoise	0.203749	-0.0244118	0.0996744	-0.348537	-0.119332	0.0456162	0.383483	-0.0716968	-0.0555565	0.325837	0.0846749	Th17 cell differentiation module
MATN3	yellow	0.473519	-0.493407	0.504484	-0.498073	0.045693	0.290962	0.52524	-0.096245	-0.165414	-0.0475996	0.652894	TGF-beta signaling module
MCM10	blue	-0.38928	0.745562	-0.652636	0.710854	-0.0615699	-0.214109	-0.608528	0.223414	0.565078	-0.0318418	-0.481651	Cell cycle module
MCM3	blue	-0.301966	0.520273	-0.492237	0.557299	-0.0603405	-0.157712	-0.50929	0.0562041	0.301255	-0.115394	-0.386828	Cell cycle module
MCM6	blue	-0.360955	0.692959	-0.564258	0.501493	-0.0990414	-0.259213	-0.451529	0.12118	0.318462	-0.0906053	-0.462842	Cell cycle module
MCM8	green	-0.25049	0.285201	-0.30057	0.444435	-0.0969803	-0.143201	-0.336326	-0.0318949	0.216574	-0.0998416	-0.281703	Cellular senescence module
MCUR1	blue	-0.303111	0.565751	-0.400936	0.265234	0.0420863	-0.215168	-0.292326	0.16063	0.221661	-0.18619	-0.380368	Cell cycle module
MELK	blue	-0.502941	0.813182	-0.663545	0.59289	-0.0802771	-0.35356	-0.555458	0.236689	0.393991	-0.149938	-0.559674	Cell cycle module
METTL7A	turquoise	0.314885	-0.21556	0.172888	-0.177556	0.0681522	0.221539	0.203071	-0.198318	-0.135387	0.289073	0.183596	Th17 cell differentiation module
MEX3A	brown	-0.255828	0.496762	-0.641673	0.478188	-0.0690149	-0.171501	-0.549352	0.168294	0.318861	-0.122408	-0.290868	Carbon metabolism module
MFNG	turquoise	0.389021	-0.273873	0.0431406	-0.0876748	-0.0368985	0.26355	0.0327793	-0.19577	-0.141048	0.881706	0.269005	Th17 cell differentiation module
MGAT4A	turquoise	0.144384	-0.0877314	0.19722	-0.339581	0.0906775	0.0762842	0.360146	-0.0574913	-0.0615591	0.281785	0.151301	Th17 cell differentiation module
MGEA5	green	0.398725	-0.337796	0.434196	-0.4207	-0.12788	0.25131	0.51635	-0.291918	-0.07549	0.11256	0.261902	Cellular senescence module
MIAT	turquoise	0.375553	-0.263024	0.0994147	-0.160024	-0.0613607	0.219871	0.225885	-0.0806402	0.0767315	0.761371	0.384404	Th17 cell differentiation module
MIR17HG	red	-0.086869	0.486617	-0.390112	0.255581	-0.136752	-0.02588	-0.192183	0.260928	0.654497	0.00666551	-0.253266	Oxytocin signaling module
MMP12	blue	-0.256502	0.381664	-0.474664	0.247265	0.0267291	-0.167333	-0.277314	0.165207	0.258819	0.175262	-0.200391	Cell cycle module
MOCOS	blue	-0.228297	0.395371	-0.322456	0.27885	0.0281963	-0.117993	-0.277884	0.162258	0.338273	-0.0275419	-0.260449	Cell cycle module
MPEG1	turquoise	0.368417	-0.165864	-0.0746373	-0.0426489	-0.0315561	0.220987	0.0495424	-0.103499	0.0405377	0.864361	0.249077	Th17 cell differentiation module
MRAP	magenta	0.572425	-0.188421	0.246102	-0.064024	0.00607276	0.885541	0.174276	-0.0755836	0.395263	0.298852	0.395049	PPAR signaling module
MRAP2	blue	0.121455	0.192495	-0.312156	0.140662	-0.0427332	0.147375	-0.179369	0.134551	0.375356	0.106933	0.0473596	Cell cycle module
MRPL12	green	-0.409796	0.398472	-0.249254	0.542614	0.12296	-0.207906	-0.432298	0.179725	0.165845	-0.16992	-0.438451	Cellular senescence module
MRPL13	blue	-0.232978	0.410868	-0.0318654	0.0945595	0.139401	-0.176247	-0.0296501	0.132236	0.102896	-0.186269	-0.298119	Cell cycle module
MRPL35	purple	-0.160855	0.323164	-0.18017	-0.139049	0.123139	-0.22111	0.129235	0.698899	0.122801	-0.0981224	-0.264198	Ferroptosis module
MRPL52	blue	-0.107258	0.201162	0.0542517	0.126867	0.0673101	-0.0105245	-0.0655736	-0.000254109	0.106366	-0.0271606	-0.11372	Cell cycle module
MS4A6A	turquoise	0.277556	-0.00500982	-0.0114392	-0.283026	0.0135954	0.0886685	0.284986	-0.0305122	-0.0517395	0.720069	0.184504	Th17 cell differentiation module
MTBP	blue	-0.106725	0.601163	-0.290638	0.328568	-0.0401861	0.015196	-0.165309	0.30723	0.657767	-0.0162427	-0.27088	Cell cycle module
MTFR1	blue	-0.133068	0.313491	-0.127237	0.179091	0.111077	-0.0574309	-0.148848	0.0712379	0.229309	-0.164047	-0.146691	Cell cycle module
MTHFD1L	brown	-0.178736	0.509622	-0.712172	0.476082	-0.0277245	-0.076886	-0.586455	0.262927	0.507964	0.100972	-0.188093	Carbon metabolism module
MTHFD2	blue	-0.329225	0.605507	-0.381113	0.239803	0.0894424	-0.285805	-0.1915	0.297868	0.250347	-0.0926549	-0.433068	Cell cycle module
MXD4	blue	0.285136	-0.635677	0.451348	-0.188432	-0.00172263	0.231211	0.187209	-0.218488	-0.381646	0.123845	0.407057	Cell cycle module
MXRA8	yellow	0.46013	-0.570857	0.307813	-0.274494	-0.000106412	0.337794	0.183449	-0.283351	-0.180774	0.0601275	0.79989	TGF-beta signaling module
MYBL2	green	-0.41494	0.487538	-0.480035	0.785436	0.00851885	-0.216438	-0.690941	0.0308874	0.282908	-0.00186567	-0.386996	Cellular senescence module
MYO10	brown	-0.0562963	0.283142	-0.505496	0.324507	-0.0452952	-0.012901	-0.389169	0.0470923	0.375511	-0.0687223	0.0311646	Carbon metabolism module
MYO19	green	-0.204666	0.256338	-0.20117	0.488545	0.0414613	-0.0710351	-0.354281	0.0138329	0.257463	-0.167898	-0.211566	Cellular senescence module
MYO1F	turquoise	0.223021	-0.296719	-0.0406205	0.0814432	-0.0132122	0.183605	-0.123587	-0.159245	-0.107364	0.796571	0.254186	Th17 cell differentiation module
MYO1G	turquoise	0.0809697	-0.192464	-0.144411	0.250613	-0.0079596	0.134052	-0.285095	-0.175262	0.00276465	0.72095	0.12198	Th17 cell differentiation module
MYOZ3	magenta	0.44026	-0.288568	0.381248	-0.132937	-0.1405	0.450323	0.271638	-0.0673559	0.220492	0.167692	0.370021	PPAR signaling module
MYRIP	brown	0.485422	-0.385862	0.639183	-0.318368	-0.0160536	0.402366	0.534301	-0.0969876	-0.0549629	0.0920313	0.281179	Carbon metabolism module
MZT1	blue	-0.217883	0.488658	-0.157741	0.0685131	0.0479084	-0.214635	0.0851693	0.194242	0.181818	-0.256394	-0.295796	Cell cycle module
NAA15	red	-0.0150543	0.305481	-0.0374741	0.172328	-0.0133468	0.0807907	0.0524462	0.344306	0.520176	-0.062904	-0.152626	Oxytocin signaling module
NAPSA	turquoise	0.343998	-0.21758	0.146125	-0.159116	-0.0243151	0.222342	0.155029	-0.182682	-0.062246	0.784584	0.203011	Th17 cell differentiation module
NASP	brown	-0.312632	0.440762	-0.595519	0.477432	-0.0648855	-0.251315	-0.489918	0.401569	0.174401	-0.00105442	-0.385704	Carbon metabolism module
NCR3	turquoise	0.330311	0.00220342	0.0136035	0.0276491	-0.0375954	0.342911	0.056376	0.0613009	0.418026	0.75771	0.117266	Th17 cell differentiation module
NCS1	purple	-0.113996	0.323171	-0.464741	0.352326	0.0645668	-0.0483482	-0.370319	0.561347	0.415387	-0.0569211	-0.096912	Ferroptosis module
NDC1	blue	-0.325344	0.620602	-0.489958	0.378689	0.0467499	-0.159341	-0.373185	0.239228	0.407706	-0.0983101	-0.40346	Cell cycle module
NDC80	blue	-0.373852	0.824373	-0.562528	0.466217	-0.0496784	-0.27152	-0.368387	0.271336	0.456305	-0.0752548	-0.49178	Cell cycle module
NDFIP1	brown	0.171244	-0.32864	0.525809	-0.381367	0.0332368	0.181652	0.420712	-0.150345	-0.187565	-0.0644863	0.220639	Carbon metabolism module
NDRG1	brown	-0.255736	0.275075	-0.434795	0.335913	0.0224931	-0.122865	-0.44218	0.0709989	0.171822	-0.120531	-0.161053	Carbon metabolism module
NEK2	blue	-0.307976	0.697321	-0.309084	0.440054	-0.033929	-0.149501	-0.265399	0.225511	0.497314	-0.198083	-0.429329	Cell cycle module
NELFA	purple	-0.00428516	0.0190017	-0.0094393	0.256811	-0.0206523	0.0870116	-0.0888863	0.512842	0.281635	-0.100435	-0.0833778	Ferroptosis module
NETO2	blue	-0.104807	0.338726	-0.317779	0.235825	-0.0433199	-0.128851	-0.185347	0.143648	0.273961	-0.0812501	-0.160447	Cell cycle module
NFATC2	turquoise	0.462184	-0.165662	0.171149	-0.025602	-0.0748561	0.462492	0.177979	-0.024209	0.489622	0.621957	0.339877	Th17 cell differentiation module
NLN	red	0.0259253	0.365704	-0.235559	0.234146	-0.0232163	0.146369	-0.121504	0.347544	0.617157	0.00229866	-0.0904176	Oxytocin signaling module
NLRC3	turquoise	0.355542	-0.159433	0.00141046	-0.0385256	-0.0484642	0.238051	0.106552	0.0428258	0.0883553	0.864187	0.159433	Th17 cell differentiation module
NMU	blue	-0.188878	0.512379	-0.463684	0.401888	-0.0713046	-0.16783	-0.333924	0.1491	0.367956	-0.0476452	-0.241075	Cell cycle module
NOC2L	green	-0.208	0.0421729	-0.0842355	0.457878	-0.133633	-0.00334874	-0.477166	-0.025267	0.086899	-0.069715	-0.197749	Cellular senescence module
NPRL2	brown	-0.00438194	-0.263276	0.529442	-0.0564798	-0.00105195	0.149414	0.111396	-0.367864	-0.170711	-0.00967901	0.0337863	Carbon metabolism module
NR1D1	magenta	0.211076	-0.324846	0.274573	0.0547804	0.093805	0.324489	0.00979603	-0.158549	0.169951	0.123184	0.320721	PPAR signaling module
NUDT16	blue	0.361628	-0.484328	0.528126	-0.249667	0.0509503	0.351429	0.330296	-0.343875	-0.155471	0.166946	0.3925	Cell cycle module
NUDT3	blue	-0.032634	0.246246	-0.228013	0.0743439	-0.0287708	-0.0277157	-0.144329	0.137154	0.198493	-0.0625175	-0.121183	Cell cycle module
NUP160	blue	-0.0518567	0.476579	-0.428018	0.24477	-0.140848	-0.051774	-0.159556	0.0600582	0.395294	-0.0477212	-0.205686	Cell cycle module
NUS1	brown	-0.16175	0.499138	-0.587571	0.290935	-0.0721891	-0.0702381	-0.362628	0.188307	0.445586	0.0985201	-0.224139	Carbon metabolism module
NUSAP1	blue	-0.328192	0.645444	-0.259961	0.46239	-0.0899593	-0.22076	-0.220463	0.0843813	0.379861	-0.199283	-0.41135	Cell cycle module
OBFC1	blue	0.405459	-0.535627	0.545317	-0.29886	0.0583816	0.373653	0.346868	-0.196522	-0.117788	0.230452	0.429342	Cell cycle module
OIP5-AS1	blue	-0.0436687	0.274255	-0.000936142	-0.0437668	-0.063239	-0.0991042	0.170505	0.184269	0.182045	-0.0918877	-0.14883	Cell cycle module
OLFML2B	yellow	0.495163	-0.36865	0.0738474	-0.18059	0.00419454	0.295758	0.102102	-0.243472	-0.0668903	0.201791	0.764203	TGF-beta signaling module
ORC6	blue	-0.365034	0.626153	-0.53247	0.585769	-0.0469721	-0.20625	-0.503747	0.178014	0.389057	-0.0943631	-0.439658	Cell cycle module
P4HA2	yellow	0.100947	-0.184663	0.0401933	0.0986897	0.0105435	0.173356	-0.0924763	-0.01442	0.181353	-0.119678	0.389546	TGF-beta signaling module
P4HB	green	-0.239006	-0.0638066	-0.120306	0.361625	0.0786687	-0.129162	-0.361981	0.020604	-0.121892	-0.121464	-0.0713261	Cellular senescence module
PA2G4	purple	-0.219839	0.249252	-0.0381915	0.139766	0.0686884	-0.12708	-0.0591007	0.566307	0.175995	-0.202369	-0.297383	Ferroptosis module
PAICS	blue	-0.406009	0.443692	-0.157244	0.353717	-0.0242528	-0.271526	-0.222352	0.103082	0.192142	-0.273952	-0.438078	Cell cycle module
PAPLN	turquoise	0.602205	-0.245343	0.151461	-0.121002	-0.112068	0.504496	0.204694	-0.0894456	0.303076	0.625635	0.438836	Th17 cell differentiation module
PARP8	turquoise	0.421625	-0.116792	0.126677	-0.323642	-0.0267589	0.246972	0.393196	-0.0613708	0.18264	0.651318	0.352069	Th17 cell differentiation module
PARPBP	red	0.0504792	0.514995	-0.129382	0.300043	-0.0162853	0.163084	-0.0348432	0.267517	0.827964	0.104927	-0.148276	Oxytocin signaling module
PCBP2	blue	0.163878	-0.42407	0.37915	-0.0682731	-0.0587223	0.21199	0.0645172	-0.187168	-0.195476	0.0667457	0.174397	Cell cycle module
PCID2	blue	-0.0697131	0.389918	-0.24905	0.0875094	-0.000771667	-0.0239283	-0.00978943	0.52075	0.399717	0.00892276	-0.197329	Cell cycle module
PCK1	magenta	0.504677	-0.140701	0.240601	-0.0568325	0.00435125	0.784742	0.186848	0.0205321	0.385744	0.281993	0.32835	PPAR signaling module
PCM1	green	0.313015	-0.256493	0.348733	-0.40185	-0.139624	0.164704	0.51757	-0.030959	-0.0794387	0.0343922	0.220033	Cellular senescence module
PCYT2	green	-0.275524	0.147071	-0.135232	0.48519	-0.00796246	-0.0729594	-0.413627	-0.0630337	0.113226	-0.0851746	-0.25084	Cellular senescence module
PDAP1	green	-0.232594	0.237723	-0.338461	0.446197	0.000590684	-0.108776	-0.46584	0.185697	0.314189	-0.103453	-0.200095	Cellular senescence module
PDE2A	black	0.796592	-0.520508	0.344459	-0.228578	-0.001093	0.610023	0.273655	-0.212134	-0.119322	0.316	0.598083	PI3K-Akt signaling module
PDK4	magenta	0.596554	-0.219356	0.237223	-0.265446	-0.00947187	0.638492	0.336481	-0.0757824	0.0762568	0.169882	0.380921	PPAR signaling module
PEX13	purple	-0.247265	0.430549	-0.322974	-0.0577714	0.134151	-0.227962	0.00901189	0.512535	0.176474	-0.239367	-0.292173	Ferroptosis module
PFDN2	blue	-0.364557	0.685535	-0.460196	0.338568	0.0228799	-0.205203	-0.373133	0.174136	0.291528	-0.110747	-0.461565	Cell cycle module
PFDN5	brown	0.283529	-0.185677	0.488276	-0.46971	0.0178555	0.186544	0.486597	-0.241727	-0.226349	0.129087	0.212192	Carbon metabolism module
PFKP	brown	-0.330848	0.343386	-0.576417	0.436227	-0.0383617	-0.192873	-0.567139	0.0114091	0.219356	0.0435028	-0.167613	Carbon metabolism module
PGAM5	red	-0.25579	0.376449	-0.316131	0.554655	-0.0409333	0.02761	-0.569569	0.0791719	0.524407	0.0320419	-0.280611	Oxytocin signaling module
PGK1	red	-0.07265	0.262857	-0.161141	0.242848	0.0209003	0.121719	-0.228914	0.0379316	0.574333	0.0248191	0.0191644	Oxytocin signaling module
PGPEP1	blue	0.309061	-0.526927	0.532898	-0.212827	-0.038859	0.354227	0.279824	-0.243922	-0.000473078	0.230397	0.367434	Cell cycle module
PHIP	blue	0.00211121	0.372125	-0.16917	-0.104785	-0.111136	-0.0566001	0.159453	0.33354	0.320455	-0.0424799	-0.210577	Cell cycle module
PHYHD1	blue	0.379871	-0.412728	0.480369	-0.289081	-0.0669656	0.382377	0.315408	-0.132611	0.00114965	0.100442	0.380161	Cell cycle module
PHYKPL	turquoise	0.388251	-0.541436	0.411223	-0.239819	-0.105308	0.325901	0.247184	-0.247656	-0.143883	0.386128	0.367291	Th17 cell differentiation module
PI4K2A	turquoise	0.0975666	-0.363404	0.0951369	0.184487	-0.0186334	0.187728	-0.256488	-0.416268	-0.186445	0.341486	0.286256	Th17 cell differentiation module
PIF1	blue	-0.17819	0.53039	-0.476067	0.62539	-0.0876468	-0.0833824	-0.458055	0.255409	0.573413	0.143108	-0.290021	Cell cycle module
PIK3CG	turquoise	0.421866	-0.164925	0.0248208	-0.100415	-0.0313399	0.318293	0.16857	-0.0640332	0.233301	0.860331	0.308929	Th17 cell differentiation module
PIK3IP1	turquoise	0.458234	-0.443844	0.30819	-0.2218	-0.0381017	0.413921	0.231107	-0.325393	0.00497493	0.56226	0.415092	Th17 cell differentiation module
PIP4K2A	turquoise	0.365897	-0.257418	0.11464	-0.227614	0.0365981	0.165431	0.284336	0.0870832	-0.123219	0.61306	0.268793	Th17 cell differentiation module
PKMYT1	green	-0.325874	0.230677	-0.182451	0.700646	0.00416066	-0.0837203	-0.569402	-0.112971	0.181876	-0.104922	-0.245521	Cellular senescence module
PLAC8	turquoise	0.31521	0.106434	-0.123634	-0.0456698	-0.0400162	0.17399	0.0928614	-0.0156324	0.223228	0.758785	0.0163651	Th17 cell differentiation module
PLD4	turquoise	0.527499	-0.333925	0.286151	-0.107378	-0.0503033	0.499955	0.180976	-0.0900581	0.226983	0.60105	0.401795	Th17 cell differentiation module
PLK1	green	-0.337619	0.452708	-0.478567	0.825508	-0.0337408	-0.0835583	-0.702015	0.0661845	0.482718	-0.0481179	-0.340803	Cellular senescence module
PLK4	blue	-0.136233	0.676888	-0.247541	0.313735	-0.0188322	-0.0627248	-0.0683406	0.353519	0.661417	-0.0138525	-0.303107	Cell cycle module
PNPLA4	brown	0.334244	-0.512874	0.722971	-0.440111	0.0717631	0.298321	0.57828	-0.082033	-0.158863	-0.023469	0.321986	Carbon metabolism module
PNPT1	blue	-0.260342	0.55071	-0.393745	0.390598	0.0526168	-0.143738	-0.292736	0.170999	0.49795	-0.0423625	-0.397347	Cell cycle module
POLD4	brown	0.223485	-0.521376	0.64519	-0.248234	0.0829351	0.240032	0.353314	-0.34872	-0.29077	0.192015	0.364585	Carbon metabolism module
POLQ	blue	-0.320601	0.597413	-0.378164	0.606721	-0.123083	-0.143676	-0.38059	0.171689	0.598211	-0.0430254	-0.414513	Cell cycle module
POLR1A	green	-0.0943785	0.197599	-0.31549	0.469385	-0.0223797	0.0481277	-0.430105	0.227357	0.393549	-0.0385159	-0.0876275	Cellular senescence module
POP1	blue	-0.266117	0.659993	-0.51358	0.535831	-0.00074107	-0.158766	-0.470997	0.229862	0.533206	-0.0502289	-0.397758	Cell cycle module
PPAT	blue	-0.267922	0.450516	-0.157181	0.278314	-0.105586	-0.181073	-0.136686	0.0888498	0.340262	-0.175176	-0.397383	Cell cycle module
PPIH	blue	-0.263287	0.568585	-0.354976	0.219893	-0.0064523	-0.165257	-0.206911	0.311594	0.31576	-0.0746772	-0.412182	Cell cycle module
PPP1R14B	pink	-0.379882	0.468973	-0.506711	0.42792	0.132744	-0.218837	-0.562286	0.134038	0.183541	-0.163103	-0.270736	Glycolytic module
PPP1R16B	turquoise	0.371397	-0.107505	-0.04099	-0.00549087	-0.0382173	0.283793	0.0164222	0.0190228	0.114817	0.820604	0.151534	Th17 cell differentiation module
PRC1	blue	-0.477489	0.628543	-0.390012	0.632664	-0.00658099	-0.298863	-0.459248	0.194145	0.346932	-0.300351	-0.490761	Cell cycle module
PRCP	turquoise	0.464654	-0.122198	0.155427	-0.246234	0.0348624	0.286475	0.284697	-0.0994967	0.110623	0.409194	0.315152	Th17 cell differentiation module
PRIM2	blue	-0.231069	0.67866	-0.507366	0.361787	0.000461004	-0.096396	-0.291284	0.367704	0.59009	-0.0275136	-0.345693	Cell cycle module
PRKCB	turquoise	0.397533	-0.112855	-0.0604149	-0.0857299	-0.0418473	0.240852	0.128912	0.0180641	0.0810948	0.924773	0.145996	Th17 cell differentiation module
PRKCH	turquoise	0.419209	-0.233485	0.171011	-0.167832	-0.056777	0.300973	0.234726	-0.22834	-0.010092	0.640612	0.256288	Th17 cell differentiation module
PRKDC	blue	-0.107608	0.416599	-0.355	0.349741	-0.113162	-0.070637	-0.274096	0.203708	0.368685	-0.151145	-0.257212	Cell cycle module
PRR5L	yellow	0.529928	-0.329781	0.181574	-0.215431	-0.0530394	0.370935	0.292819	-0.0682687	0.129494	0.471124	0.668285	TGF-beta signaling module
PSAT1	brown	-0.244849	0.614241	-0.809507	0.466799	-0.025791	-0.184916	-0.558105	0.28597	0.444761	0.0911851	-0.315861	Carbon metabolism module
PSMD12	green	-0.251771	0.352443	-0.0498599	0.197378	0.206526	-0.219086	0.0137106	0.126341	0.106267	-0.229473	-0.313206	Cellular senescence module
PSMD14	blue	-0.371376	0.617688	-0.316933	0.15679	0.049323	-0.298994	-0.143639	0.183003	0.197543	-0.16539	-0.432893	Cell cycle module
PTGER3	yellow	0.515369	-0.386648	0.44833	-0.285403	-0.00928574	0.534783	0.376038	-0.0522342	0.0916828	0.157416	0.582879	TGF-beta signaling module
PTGES3	purple	-0.106987	0.135788	-0.00362479	-0.0797409	0.0130418	-0.124202	0.159725	0.708582	0.0591269	-0.123503	-0.191346	Ferroptosis module
PTGIS	black	0.532704	-0.19382	-0.0351461	-0.103045	0.0281941	0.379695	0.114541	0.0585942	0.0618237	0.338851	0.43837	PI3K-Akt signaling module
PTGS2	red	0.106106	0.289582	-0.296092	0.212947	-0.010709	0.175557	-0.194589	0.137923	0.519793	0.0472662	0.0157864	Oxytocin signaling module
PTPN11	red	0.133204	0.170057	-0.0644133	0.107814	0.0326414	0.182925	0.040356	0.164378	0.496307	-0.0883957	0.00983503	Oxytocin signaling module
PTPN7	turquoise	0.180749	-0.145602	-0.0943692	0.148719	-0.0593274	0.172342	-0.151351	-0.145936	0.0532893	0.876215	0.097973	Th17 cell differentiation module
PTPRC	turquoise	0.355643	0.0448914	-0.0780068	-0.190389	-0.0335831	0.194573	0.254719	0.111011	0.262487	0.854749	0.144773	Th17 cell differentiation module
PTTG1	blue	-0.414341	0.777348	-0.420618	0.533667	0.00359752	-0.280602	-0.383229	0.185387	0.37833	-0.0561878	-0.526898	Cell cycle module
QSER1	blue	-0.111208	0.457906	-0.371158	0.17705	-0.0642271	-0.0747365	-0.0971512	0.280497	0.376649	-0.137179	-0.197435	Cell cycle module
RAB10	blue	-0.325423	0.431684	-0.311088	-0.0180412	0.0697697	-0.289532	-0.037774	0.308298	0.16177	-0.196086	-0.318944	Cell cycle module
RAB31	yellow	0.216444	-0.430872	0.337493	-0.296019	0.10037	0.108357	0.272669	-0.308621	-0.232952	0.126033	0.619665	TGF-beta signaling module
RABL2A	magenta	0.235759	-0.227142	0.324312	-0.0129424	-0.0164873	0.341454	0.15192	-0.105479	0.23236	0.0589413	0.242151	PPAR signaling module
RAC2	turquoise	0.192375	-0.191107	-0.0374288	0.0247094	-0.0370322	0.135381	-0.0566374	-0.125091	-0.109144	0.855274	0.0937758	Th17 cell differentiation module
RACGAP1	blue	-0.41025	0.647283	-0.283343	0.385763	0.0226954	-0.330833	-0.187923	0.370742	0.252314	-0.291115	-0.514898	Cell cycle module
RAD21	blue	-0.244285	0.411222	-0.108264	0.220716	0.0996204	-0.19808	-0.0820215	0.132547	0.168276	-0.233115	-0.325545	Cell cycle module
RAD54B	blue	-0.18823	0.615009	-0.212502	0.309465	-0.0313756	-0.100841	-0.123468	0.229399	0.528532	-0.18823	-0.349565	Cell cycle module
RAI2	yellow	0.613957	-0.646665	0.573268	-0.528534	-0.0814638	0.366454	0.575882	-0.299191	-0.279363	0.202332	0.669035	TGF-beta signaling module
RAN	blue	-0.333815	0.595886	-0.269977	0.215475	0.0402798	-0.245507	-0.18641	0.233034	0.258936	-0.183551	-0.456954	Cell cycle module
RANGRF	turquoise	0.0847796	-0.084915	0.155123	0.0177438	0.0267703	0.139297	-0.0194049	-0.233571	-0.0514408	0.160028	0.0837453	Th17 cell differentiation module
RAP1GAP	magenta	0.304612	-0.105738	0.11703	0.0174233	-0.0381555	0.298001	0.0395097	0.084741	0.338894	0.0168235	0.232176	PPAR signaling module
RARA	blue	0.30401	-0.566812	0.573624	-0.181315	0.0830064	0.334981	0.273495	-0.104404	-0.185628	0.103037	0.415276	Cell cycle module
RASA4	turquoise	0.313865	-0.359842	0.214123	-0.0254084	-0.0237485	0.197356	0.133598	-0.130166	-0.131	0.269558	0.198859	Th17 cell differentiation module
RBM8A	blue	-0.283554	0.484845	-0.328866	0.199056	-0.0187016	-0.176315	-0.221696	0.178287	0.214804	-0.149256	-0.392856	Cell cycle module
RCC1	red	-0.105908	0.322511	-0.245981	0.422827	-0.0770651	0.086296	-0.401115	0.110647	0.535094	0.00895636	-0.141585	Oxytocin signaling module
RCCD1	green	-0.372729	0.348025	-0.363624	0.524101	0.0440488	-0.199603	-0.446669	0.311134	0.262804	-0.162463	-0.349954	Cellular senescence module
RCOR2	green	-0.0923229	0.203417	-0.372452	0.456412	0.0682743	0.0530533	-0.487185	0.228361	0.325046	0.0677819	-0.0835201	Cellular senescence module
RCSD1	turquoise	0.253403	0.0209229	-0.176077	-0.0293331	-0.0208493	0.135607	0.00702895	-0.0172482	0.105555	0.721083	0.0774527	Th17 cell differentiation module
RDH10	brown	-0.224555	0.43853	-0.592598	0.345608	0.0657776	-0.123876	-0.454898	0.224219	0.326145	0.040186	-0.270608	Carbon metabolism module
RERG	brown	0.223252	-0.31364	0.61735	-0.303896	0.000318757	0.18651	0.488704	-0.14117	-0.157818	-0.11336	0.140439	Carbon metabolism module
RFC3	blue	-0.15531	0.608903	-0.300441	0.339672	-0.0544666	-0.0333959	-0.197756	0.179857	0.605527	-0.0415998	-0.302836	Cell cycle module
RGCC	turquoise	0.23234	0.00740056	-0.214887	-0.151562	0.0179003	0.0960487	0.0291616	0.0110908	-0.0636502	0.341196	0.248003	Th17 cell differentiation module
RGS11	brown	0.299292	-0.532806	0.645011	-0.229701	0.025724	0.324673	0.365551	-0.198242	-0.0847396	-0.030605	0.430002	Carbon metabolism module
RHOA	blue	0.198732	-0.337189	0.308985	-0.120421	0.00203255	0.198718	0.146204	-0.440492	-0.240131	0.106756	0.369685	Cell cycle module
RMDN2	turquoise	0.482893	-0.130186	0.250453	-0.535764	-0.0151983	0.26203	0.5916	-0.0161522	0.108284	0.30381	0.401768	Th17 cell differentiation module
RMND5A	red	-0.01265	0.377509	-0.251331	0.15905	-0.113087	0.0114771	-0.0714418	0.246503	0.559786	-0.0924799	-0.17265	Oxytocin signaling module
RNASEH1	blue	-0.406043	0.542149	-0.573428	0.411074	0.0644035	-0.262353	-0.482002	0.418846	0.262212	-0.0561445	-0.392639	Cell cycle module
RNASEH2A	green	-0.393602	0.441252	-0.247905	0.587579	-0.0770676	-0.16291	-0.478647	-0.0950564	0.271045	-0.121015	-0.37248	Cellular senescence module
RNF125	turquoise	0.283554	-0.158601	0.0458672	-0.119522	-0.0355047	0.21246	0.109989	-0.0906985	-0.0167137	0.426216	0.170686	Th17 cell differentiation module
RORA	turquoise	0.387206	-0.1637	0.0697153	-0.361292	-0.0493621	0.150014	0.377037	-0.0951141	0.0268372	0.380678	0.396224	Th17 cell differentiation module
RPE	blue	-0.219196	0.564163	-0.353766	0.153837	0.0437965	-0.131167	-0.167355	0.283692	0.428229	-0.0157667	-0.277835	Cell cycle module
RPL15	green	0.0739794	0.0250446	0.195753	-0.295616	0.0193559	0.0659156	0.23786	-0.044211	-0.0777079	-0.0383498	-0.0150075	Cellular senescence module
RPL3	turquoise	0.0297129	0.00162745	0.118834	-0.129153	-0.0132151	0.0576856	-0.0139113	-0.147885	-0.113474	0.033793	-0.00606324	Th17 cell differentiation module
RQCD1	red	-0.096892	0.499116	-0.428661	0.28764	-0.031735	-0.0237191	-0.239631	0.470942	0.620435	0.0567768	-0.220516	Oxytocin signaling module
RRM2	green	-0.29037	0.393512	-0.288822	0.509082	0.0330326	-0.196728	-0.315362	0.191483	0.258707	-0.0939806	-0.326649	Cellular senescence module
RUNDC1	brown	0.233985	-0.507656	0.688021	-0.324339	0.0908748	0.246124	0.502539	-0.142091	-0.279531	-0.0919241	0.20602	Carbon metabolism module
RUNX1T1	yellow	0.760659	-0.572695	0.330369	-0.313696	-0.079576	0.487093	0.346341	-0.232097	-0.0593328	0.363108	0.821831	TGF-beta signaling module
SAMD3	turquoise	0.420653	-0.0236081	0.0460978	-0.131366	-0.0887309	0.300028	0.221289	-0.0536247	0.265627	0.877338	0.177606	Th17 cell differentiation module
SAP30BP	green	-0.231892	0.234349	-0.172415	0.413298	0.0389659	-0.149064	-0.251664	0.200418	0.133847	-0.12219	-0.298177	Cellular senescence module
SASH3	turquoise	0.176647	-0.157213	-0.0899354	0.0473362	0.00268998	0.143804	-0.0948697	-0.0541299	-0.0625688	0.879861	0.116568	Th17 cell differentiation module
SCARA5	turquoise	0.536717	-0.172101	0.0815128	-0.131676	-0.0342598	0.521213	0.13674	0.141658	0.149151	0.46407	0.24322	Th17 cell differentiation module
SCML4	turquoise	0.436308	-0.0914379	0.0671827	-0.0977953	-0.0447649	0.323864	0.21497	0.0590175	0.2651	0.865214	0.199972	Th17 cell differentiation module
SCRN2	blue	0.151482	-0.447723	0.347516	-0.045287	0.0898508	0.307745	0.0138966	-0.313115	-0.268227	0.0852525	0.246075	Cell cycle module
SEC14L2	brown	0.228533	-0.283088	0.380831	-0.219284	0.0296839	0.268343	0.253463	-0.0386	0.0780263	-0.00171613	0.241304	Carbon metabolism module
SEC22C	brown	0.0932046	-0.222389	0.387501	-0.204098	0.0356305	0.140755	0.201786	-0.213633	-0.135526	-0.07302	0.178697	Carbon metabolism module
SEH1L	blue	-0.330546	0.66338	-0.518685	0.346289	0.00267856	-0.224594	-0.347982	0.236211	0.3784	-0.162458	-0.445659	Cell cycle module
SEPHS1	blue	-0.36453	0.634857	-0.575253	0.455855	-0.0419267	-0.206738	-0.488113	0.235279	0.405063	-0.0843042	-0.45629	Cell cycle module
SEPT8	yellow	0.543581	-0.522228	0.462258	-0.301323	-0.0454064	0.457421	0.395266	-0.170039	0.0722244	0.230409	0.656425	TGF-beta signaling module
SERPINB1	turquoise	0.23359	-0.368187	0.351812	-0.316301	0.11191	0.185138	0.362073	-0.17876	-0.214132	0.41896	0.290536	Th17 cell differentiation module
SET	purple	-0.193849	0.306552	-0.225921	-0.0104446	0.0514578	-0.198518	0.0314646	0.806963	0.151358	-0.157778	-0.273436	Ferroptosis module
SETD8	red	-0.058058	0.353401	-0.329017	0.453112	-0.0609923	0.0755825	-0.383171	0.284683	0.623694	0.0360942	-0.142825	Oxytocin signaling module
SETDB2	turquoise	0.37248	-0.112014	0.221144	-0.350128	-0.0214305	0.23127	0.448215	-0.0793024	0.130205	0.487865	0.193687	Th17 cell differentiation module
SF3A3	blue	-0.307292	0.583968	-0.50925	0.331254	-0.100428	-0.217012	-0.412053	0.0681842	0.273676	-0.0544836	-0.367546	Cell cycle module
SFI1	blue	0.233461	-0.416637	0.405571	-0.0242067	-0.111244	0.235438	0.140731	-0.399969	-0.116707	0.208453	0.218161	Cell cycle module
SFRP2	yellow	0.519333	-0.622039	0.30544	-0.336883	-0.0119771	0.281958	0.252817	-0.242262	-0.330775	0.112388	0.806178	TGF-beta signaling module
SGOL1	red	-0.150258	0.632619	-0.383231	0.531517	-0.0168544	0.0347953	-0.333302	0.334568	0.770006	0.0937644	-0.299567	Oxytocin signaling module
SH2D1A	turquoise	0.31387	0.0223211	-0.0132643	-0.120276	-0.0611325	0.197301	0.205914	-0.00929377	0.192422	0.887645	0.0616866	Th17 cell differentiation module
SHMT2	pink	-0.290351	0.262687	-0.32013	0.44271	-0.0152614	-0.147586	-0.565191	-0.0893069	0.0930808	-0.0572466	-0.207604	Glycolytic module
SIRPG	turquoise	0.196599	-0.0119623	-0.1429	0.124911	-0.0468726	0.180802	-0.0837016	-0.0587006	0.217661	0.899282	0.0523242	Th17 cell differentiation module
SKA1	red	-0.139576	0.557774	-0.356687	0.570696	-0.06748	0.0605523	-0.382678	0.235034	0.804766	0.0815869	-0.248269	Oxytocin signaling module
SLAMF1	turquoise	0.218437	0.0268317	-0.138625	0.0126344	-0.0717228	0.131344	0.0185348	0.026466	0.1868	0.901858	0.0192572	Th17 cell differentiation module
SLC16A1	brown	-0.205022	0.568877	-0.631295	0.312465	-0.0355303	-0.146578	-0.389827	0.386564	0.518581	-0.00831909	-0.283277	Carbon metabolism module
SLC25A51	purple	-0.0586734	0.260395	-0.313847	0.15458	-0.043776	-0.0066747	-0.134679	0.64634	0.445312	0.00659118	-0.14275	Ferroptosis module
SLC29A3	turquoise	0.210155	-0.418926	0.42248	-0.0161164	-0.0302014	0.304596	0.111062	-0.214437	-0.0233205	0.333397	0.293211	Th17 cell differentiation module
SLC2A1	brown	-0.283483	0.274024	-0.336597	0.349444	0.0571236	-0.118604	-0.339517	0.230664	0.273869	-0.24277	-0.182327	Carbon metabolism module
SLC40A1	pink	0.480802	-0.47099	0.567733	-0.574888	-0.0556824	0.262543	0.639165	-0.222065	-0.3029	0.24983	0.457521	Glycolytic module
SLC7A5	pink	-0.358478	0.403782	-0.593517	0.607983	0.0643074	-0.19061	-0.683496	0.178988	0.279792	0.00483123	-0.333394	Glycolytic module
SLC9A9	turquoise	0.538357	-0.116405	0.0146125	-0.232359	-0.0338907	0.332784	0.266129	-0.0055162	0.101223	0.829808	0.354118	Th17 cell differentiation module
SLU7	pink	0.295138	-0.311994	0.443559	-0.432472	0.0166745	0.155815	0.587664	-0.10933	-0.219006	0.0902718	0.207641	Glycolytic module
SMAD3	blue	0.401301	-0.463126	0.423036	-0.219181	-0.0410217	0.251587	0.346834	-0.186443	-0.133416	0.0697027	0.351306	Cell cycle module
SMAP2	turquoise	0.234597	-0.389062	0.126154	0.0360609	-0.0702398	0.239495	-0.0301091	0.0444357	-0.0545925	0.568607	0.213528	Th17 cell differentiation module
SMARCA4	green	0.102995	0.0472866	-0.187792	0.245409	-0.064152	0.0833628	-0.218424	0.0341361	0.208445	0.00795842	0.0733487	Cellular senescence module
SMC2	blue	-0.220894	0.665968	-0.331879	0.212422	-0.101638	-0.152895	-0.0603225	0.275143	0.540012	-0.110807	-0.392318	Cell cycle module
SMC4	blue	-0.274309	0.703728	-0.516685	0.378879	-0.067301	-0.251253	-0.232252	0.425524	0.47331	-0.0532448	-0.400459	Cell cycle module
SMIM13	blue	-0.0973352	0.475911	-0.382556	0.177381	0.0040344	-0.0832235	-0.127361	0.321802	0.440671	-0.133552	-0.177069	Cell cycle module
SNED1	yellow	0.537608	-0.572366	0.461808	-0.275925	0.0240539	0.452217	0.318675	-0.137346	-0.0830706	0.207485	0.686903	TGF-beta signaling module
SNHG7	green	-0.0797791	0.233851	-0.095583	0.28984	-0.0629798	0.0060639	-0.177296	0.398875	0.3745	-0.00446424	-0.220171	Cellular senescence module
SNRK	turquoise	0.588321	-0.18079	0.269095	-0.359446	-0.0462298	0.383884	0.510773	0.0230389	0.164516	0.343108	0.354021	Th17 cell differentiation module
SNRPD1	blue	-0.389452	0.729212	-0.389997	0.359759	0.00670202	-0.272573	-0.315006	0.148277	0.328733	-0.194196	-0.502592	Cell cycle module
SNX29	turquoise	0.581941	-0.458128	0.272167	-0.207163	-0.097129	0.440986	0.286167	-0.145752	0.186059	0.483682	0.597089	Th17 cell differentiation module
SOX11	brown	-0.113567	0.352811	-0.50767	0.257287	-0.0454588	-0.0919242	-0.331702	0.144407	0.302347	-0.00458999	-0.0916773	Carbon metabolism module
SPATA13	turquoise	0.22036	-0.354893	0.261269	-0.0128283	-0.119809	0.239197	0.0669557	-0.21192	0.0225841	0.356266	0.230038	Th17 cell differentiation module
SPN	turquoise	0.172494	-0.084868	-0.0816879	0.150506	-0.0243376	0.211818	-0.104622	0.0573359	0.242827	0.747026	0.0768764	Th17 cell differentiation module
SRSF1	red	0.0543742	0.225992	-0.0171188	0.143399	0.00520155	0.0499399	0.0930375	0.252122	0.474625	-0.101928	-0.115262	Oxytocin signaling module
STAT4	turquoise	0.405675	0.012242	-0.0070473	-0.086195	-0.0683011	0.305459	0.172212	0.0553475	0.384791	0.843398	0.17822	Th17 cell differentiation module
STAT5A	turquoise	0.105079	-0.0906785	-0.161416	0.150483	-0.072215	0.198996	-0.239592	-0.0828058	0.0357803	0.508822	0.0405928	Th17 cell differentiation module
STK4	turquoise	0.233372	-0.212731	0.00236076	0.048888	-0.091441	0.187478	0.0418253	-0.00266253	0.136089	0.640786	0.143156	Th17 cell differentiation module
STMN1	blue	-0.221586	0.66692	-0.535383	0.5244	-0.170863	-0.113335	-0.41216	0.244843	0.565867	0.0485504	-0.377601	Cell cycle module
STRA13	green	-0.206009	0.167133	0.14662	0.35823	0.0867044	-0.0409704	-0.125637	-0.0923801	0.0849984	-0.138721	-0.239499	Cellular senescence module
STX18	brown	0.0865426	-0.264649	0.47641	-0.310772	-0.0320391	0.0850668	0.30811	-0.129254	-0.28169	-0.0699554	0.145659	Carbon metabolism module
SUMO2	green	-0.0990927	0.309485	-0.0418955	0.0538012	0.0726903	-0.15138	0.123262	0.391641	0.103143	-0.176635	-0.233873	Cellular senescence module
SURF4	purple	-0.13665	0.0631285	-0.235512	0.15693	0.137941	-0.108176	-0.20554	0.50446	0.0487044	-0.0667697	-0.0565633	Ferroptosis module
SURF6	green	-0.155366	0.398052	-0.303114	0.297917	-0.0966776	-0.0623423	-0.275419	0.319085	0.365544	0.0212411	-0.304262	Cellular senescence module
SUV39H2	blue	-0.30326	0.765138	-0.592831	0.454245	-0.0438559	-0.152027	-0.40623	0.265752	0.56433	-0.0323038	-0.448835	Cell cycle module
SYF2	turquoise	0.430085	-0.0842654	0.285037	-0.304	-0.100754	0.370433	0.369538	-0.117471	0.281435	0.281121	0.272826	Th17 cell differentiation module
SYT11	turquoise	0.451466	-0.169604	-0.00548571	-0.100429	-0.0957155	0.29828	0.107278	0.0265913	0.187163	0.506064	0.426528	Th17 cell differentiation module
SYTL1	brown	0.204948	-0.453842	0.569457	-0.152526	-0.0359182	0.217637	0.243913	-0.329211	-0.181623	0.195159	0.191157	Carbon metabolism module
TAGAP	turquoise	0.192519	0.137103	-0.212746	0.0596728	-0.0420848	0.1683	-0.0426232	0.0168361	0.373005	0.757942	0.0634025	Th17 cell differentiation module
TARDBP	blue	-0.0437679	0.432661	-0.135014	0.0771313	-0.139694	-0.0830842	0.12423	0.237276	0.390153	-0.111154	-0.271699	Cell cycle module
TBC1D22A	turquoise	-0.0286002	-0.223766	-0.0364854	0.16954	-0.0312169	0.106513	-0.296132	-0.128626	-0.0927075	0.244517	0.11563	Th17 cell differentiation module
TBC1D2B	turquoise	0.380899	-0.414053	0.124663	0.0237401	-0.0661124	0.32091	-0.011425	-0.24192	-0.0159777	0.596031	0.461107	Th17 cell differentiation module
TBC1D9	brown	0.318432	-0.603866	0.871648	-0.46876	-0.0059717	0.231247	0.661779	-0.275791	-0.361627	-0.0565511	0.319188	Carbon metabolism module
TBRG4	red	-0.122433	0.303415	-0.138774	0.386926	0.072084	0.0944506	-0.337544	0.15833	0.542036	0.0505926	-0.175449	Oxytocin signaling module
TCF19	blue	-0.239749	0.474387	-0.416033	0.467386	0.032055	-0.0869088	-0.372399	0.533403	0.505433	-0.0446484	-0.332494	Cell cycle module
TCF4	yellow	0.658798	-0.395239	0.279233	-0.451959	-0.0282522	0.36173	0.46612	-0.102464	0.0253576	0.348004	0.782222	TGF-beta signaling module
TCP1	blue	-0.205396	0.35644	-0.359891	0.158688	-0.112522	-0.165354	-0.218518	0.429889	0.133441	-0.153369	-0.290489	Cell cycle module
TFRC	blue	-0.359051	0.415535	-0.327229	0.271137	-0.00735517	-0.259588	-0.296958	-0.0495474	0.14601	-0.0414423	-0.301944	Cell cycle module
TGFB3	yellow	0.61499	-0.634028	0.599915	-0.522888	-0.0455857	0.384562	0.526096	-0.263015	-0.267655	0.102674	0.768886	TGF-beta signaling module
TGFBR2	black	0.765292	-0.371935	0.145617	-0.31818	-0.0349099	0.523879	0.32305	-0.161793	0.0739803	0.645267	0.668045	PI3K-Akt signaling module
THAP9-AS1	purple	-0.0397816	0.255168	-0.0999221	-0.0963811	0.0640147	-0.0909894	0.179635	0.754155	0.262025	-0.0880362	-0.176049	Ferroptosis module
THBS4	yellow	0.628666	-0.529152	0.5287	-0.46031	-0.0366787	0.422207	0.497733	-0.238118	-0.290542	0.124636	0.540272	TGF-beta signaling module
THG1L	turquoise	0.278948	-0.247651	0.341022	-0.179743	-0.021291	0.258945	0.23053	-0.225552	-0.0366754	0.238617	0.333179	Th17 cell differentiation module
THRA	blue	0.189886	-0.405334	0.444482	-0.218846	0.0636204	0.226071	0.218401	-0.228986	-0.218757	-0.0608516	0.280613	Cell cycle module
THRSP	magenta	0.348768	-0.243092	0.381385	-0.196666	0.0235377	0.520266	0.289077	-0.09326	0.104154	0.154551	0.250588	PPAR signaling module
TICRR	green	-0.328503	0.554557	-0.507906	0.739918	-0.0773007	-0.144248	-0.614558	0.174003	0.534394	-0.0710939	-0.365159	Cellular senescence module
TIMELESS	green	-0.123216	0.1234	0.0504621	0.438381	0.0384251	-0.001285	-0.168657	0.213578	0.214134	-0.1083	-0.187208	Cellular senescence module
TIMM8A	blue	-0.308548	0.692856	-0.513102	0.430955	0.0356308	-0.16655	-0.45003	0.220579	0.463433	-0.0619698	-0.408365	Cell cycle module
TK1	green	-0.328274	0.371246	-0.201917	0.606201	0.107918	-0.158668	-0.365744	0.0340441	0.211595	-0.160952	-0.301091	Cellular senescence module
TLR7	turquoise	0.421989	-0.326625	0.161174	-0.24846	0.00175287	0.245859	0.295208	-0.181466	-0.0834974	0.692249	0.429998	Th17 cell differentiation module
TMC8	turquoise	0.449089	-0.282019	0.0949121	-0.00614129	-0.0755741	0.373515	0.0621389	-0.178557	0.154021	0.861228	0.291553	Th17 cell differentiation module
TMEM165	blue	-0.160318	0.286158	-0.143751	-0.107841	-0.00269983	-0.215354	0.0968579	0.0552203	0.0305034	-0.157146	-0.108038	Cell cycle module
TMEM38B	blue	-0.160656	0.524759	-0.356563	0.224236	0.043338	-0.104286	-0.152808	0.275829	0.447799	-0.034571	-0.270695	Cell cycle module
TMEM45A	brown	-0.110245	0.238425	-0.386392	0.0798291	0.000712033	-0.108923	-0.17085	0.116526	0.186066	-0.0648214	0.113411	Carbon metabolism module
TMEM80	brown	0.117311	-0.252325	0.412858	-0.168051	-0.0386454	0.168674	0.239751	-0.116411	-0.191674	-0.065466	0.0554292	Carbon metabolism module
TMPO	blue	-0.0939546	0.504355	-0.187714	0.30482	-0.0855927	-0.0665372	-0.0426673	0.203131	0.560531	-0.0147494	-0.294466	Cell cycle module
TNFAIP8	turquoise	0.21889	0.13666	-0.194855	-0.19542	-0.00582973	0.0747613	0.183335	0.075827	0.106471	0.747651	0.0416741	Th17 cell differentiation module
TNXB	turquoise	0.679569	-0.399906	0.285383	-0.152675	-0.0458596	0.637382	0.210308	-0.0224415	0.118355	0.416073	0.442284	Th17 cell differentiation module
TOR4A	turquoise	0.0637226	-0.214297	-0.145388	0.172799	-0.0479492	0.0648628	-0.274341	-0.175373	-0.0798915	0.516718	0.214095	Th17 cell differentiation module
TP53INP1	brown	0.33407	-0.435132	0.615923	-0.467901	0.0434418	0.245553	0.594173	-0.230119	-0.120092	0.157524	0.337418	Carbon metabolism module
TP53TG1	brown	0.221173	-0.375275	0.642839	-0.42723	0.133794	0.20078	0.484205	-0.181908	-0.229154	-0.035047	0.282402	Carbon metabolism module
TPGS2	blue	-0.283094	0.347802	-0.427859	0.379869	-0.0203494	-0.186573	-0.41054	0.18916	0.188198	-0.160963	-0.265582	Cell cycle module
TPI1	pink	-0.49847	0.538719	-0.497517	0.518231	0.0118146	-0.298762	-0.578081	0.198837	0.296469	-0.205609	-0.43749	Glycolytic module
TRABD2A	turquoise	0.396253	-0.0309294	-0.0576441	0.0761938	-0.0395644	0.388842	-0.0115806	-0.070226	0.362723	0.742571	0.224007	Th17 cell differentiation module
TRAF3IP3	turquoise	0.181011	0.0903411	-0.202602	-0.0610235	-0.0388601	0.0354437	-0.0126983	-0.0393697	0.00345432	0.754522	-0.0342626	Th17 cell differentiation module
TRIM65	green	-0.0839894	0.297683	-0.295571	0.463835	0.0484264	0.0262154	-0.302943	0.368978	0.429106	0.00882502	-0.163367	Cellular senescence module
TRIP13	blue	-0.321532	0.638626	-0.508024	0.650866	-0.0576277	-0.124262	-0.510787	0.187851	0.611248	-0.0533527	-0.388749	Cell cycle module
TSPAN32	turquoise	0.389239	-0.158145	0.0882877	0.0269098	-0.0850405	0.388902	0.065479	-0.0822627	0.287233	0.802532	0.231312	Th17 cell differentiation module
TUBA1C	pink	-0.420774	0.310304	-0.352635	0.582506	-0.0680927	-0.221621	-0.6565	-0.098752	0.0452791	-0.105252	-0.243053	Glycolytic module
TUSC2	brown	0.131281	-0.261583	0.590443	-0.271824	0.155416	0.194831	0.387059	-0.201808	-0.170899	0.0239147	0.120407	Carbon metabolism module
TUSC5	magenta	0.536382	-0.272087	0.230043	-0.0418724	0.00319084	0.876129	0.123543	0.00316754	0.306602	0.324474	0.377705	PPAR signaling module
TXLNG	blue	-0.141752	0.399776	-0.295238	0.231008	0.0228292	-0.0653375	-0.157448	0.452061	0.347705	-0.0762473	-0.27292	Cell cycle module
TXN	blue	-0.294985	0.537363	-0.180238	0.0856271	0.04043	-0.210359	-0.0594067	0.180133	0.214095	-0.123664	-0.403403	Cell cycle module
UBE2C	blue	-0.438802	0.679268	-0.447101	0.713876	-0.0479588	-0.241615	-0.549353	0.156689	0.418796	-0.144807	-0.491449	Cell cycle module
UBE2O	green	-0.0629583	-0.0180433	-0.0872468	0.464638	0.0283124	0.0251496	-0.234832	0.254701	0.208268	-0.0601006	-0.0974463	Cellular senescence module
UBE2S	green	-0.390951	0.489438	-0.28776	0.64484	-0.0513808	-0.205532	-0.502717	0.0719736	0.234336	-0.167341	-0.444725	Cellular senescence module
UBFD1	turquoise	-0.141418	0.0716401	0.148965	-0.00645898	-0.00139065	-0.0792905	0.0334125	0.0464235	0.0261519	-0.224522	-0.117543	Th17 cell differentiation module
UHRF1	green	-0.158645	0.392119	-0.182259	0.553537	-0.0130195	0.0235286	-0.276468	0.264202	0.50181	-0.0947685	-0.230348	Cellular senescence module
UPF3B	blue	-0.145776	0.529507	-0.377598	0.138638	-0.101264	-0.155015	-0.0832818	0.311743	0.385982	-0.0334056	-0.326343	Cell cycle module
UPP1	turquoise	-0.20196	0.32223	-0.49799	0.393655	0.0495626	-0.052349	-0.479951	0.158586	0.357007	0.265608	-0.107861	Th17 cell differentiation module
UQCRH	blue	-0.319378	0.689726	-0.529284	0.296923	0.00209933	-0.21784	-0.334973	0.253384	0.323819	-0.128384	-0.466361	Cell cycle module
USP6NL	blue	-0.238186	0.510212	-0.62074	0.290926	0.0249667	-0.197229	-0.318607	0.389361	0.379771	0.00973581	-0.335447	Cell cycle module
USP7	blue	0.268975	-0.413596	0.469448	-0.277551	-0.0532294	0.227962	0.330302	-0.192563	-0.188529	-0.0621059	0.273496	Cell cycle module
UTP23	blue	0.0100175	0.218616	0.00954855	0.199005	-0.0156386	0.0732901	-0.0512039	0.102329	0.476341	-0.0802443	-0.0643554	Cell cycle module
VEGFA	brown	-0.261924	0.288409	-0.484583	0.30138	0.0600745	-0.130845	-0.415249	0.40078	0.358593	-0.261683	-0.147923	Carbon metabolism module
VMA21	blue	-0.219171	0.541944	-0.470184	0.344281	0.0161553	-0.125122	-0.299259	0.209586	0.437295	0.104041	-0.271289	Cell cycle module
VPREB3	turquoise	0.298098	-0.0575838	-0.0848937	-0.0119818	-0.0294083	0.231938	-0.00152763	0.0279521	0.0985322	0.737867	0.0496612	Th17 cell differentiation module
WBP1L	blue	0.238647	-0.465057	0.323499	-0.273211	0.0351483	0.219076	0.193247	0.114132	-0.225613	0.135132	0.367826	Cell cycle module
WDHD1	blue	-0.107309	0.593985	-0.292754	0.325295	-0.0502538	0.0157588	-0.157497	0.160137	0.573105	-0.0419699	-0.222337	Cell cycle module
WDR3	blue	-0.134671	0.546946	-0.409222	0.237841	-0.0675598	-0.0534312	-0.248421	0.244275	0.515601	-0.100049	-0.323856	Cell cycle module
WDR62	green	-0.0354045	0.230114	-0.133255	0.612661	-0.0409125	0.152804	-0.3395	0.0765031	0.569799	0.0863704	-0.0782448	Cellular senescence module
WDR77	pink	-0.204724	0.319772	-0.397615	0.486649	-0.0772301	-0.0630479	-0.566123	0.0306688	0.260491	-0.0472111	-0.322127	Glycolytic module
WDR82	yellow	0.185337	-0.249529	0.0657846	0.0056603	-0.156124	0.184473	-0.0813288	-0.257917	-0.115047	0.176885	0.239222	TGF-beta signaling module
WIPF2	blue	0.111044	-0.386201	0.34736	-0.0430663	0.0536279	0.142493	0.0910898	-0.24278	-0.130221	-0.00423682	0.244335	Cell cycle module
XBP1	brown	0.188256	-0.48667	0.785544	-0.441761	0.0298231	0.156547	0.555907	-0.273172	-0.375145	0.0612385	0.233904	Carbon metabolism module
XPOT	blue	-0.197068	0.484001	-0.269168	0.200671	-0.0247463	-0.114023	-0.13809	0.163097	0.404114	-0.134203	-0.277523	Cell cycle module
YBX1	brown	-0.271229	0.552233	-0.716229	0.449741	-0.0900994	-0.187148	-0.564883	0.242903	0.291647	0.0091562	-0.328127	Carbon metabolism module
YWHAE	purple	-0.203369	0.340173	-0.227848	0.129174	0.0285405	-0.0800864	-0.13818	0.532136	0.363627	-0.165234	-0.239618	Ferroptosis module
YWHAG	blue	-0.126966	0.221108	-0.124677	0.226224	0.109778	-0.0150865	-0.125114	0.206958	0.215254	-0.139988	-0.0957099	Cell cycle module
ZAP70	turquoise	0.313459	-0.148934	-0.0345299	-0.00436428	-0.0808052	0.186161	0.0270736	-0.198922	-0.0113413	0.915934	0.121868	Th17 cell differentiation module
ZBTB47	yellow	0.346981	-0.456213	0.255247	-0.0633161	0.0151123	0.377256	0.0530399	-0.262699	-0.0367612	0.0698379	0.56576	TGF-beta signaling module
ZC3H6	pink	0.422426	-0.362432	0.421836	-0.420016	-0.0275658	0.26528	0.567111	-0.00147343	-0.0549544	0.0722471	0.304591	Glycolytic module
ZFR	blue	-0.114234	0.485571	-0.310041	-0.00101758	-0.0925406	-0.119069	0.0127204	0.132309	0.279365	-0.224077	-0.26604	Cell cycle module
ZNF544	yellow	-0.1816	0.117546	-0.022756	0.267438	-0.196075	-0.0265643	-0.198568	-0.038675	0.206982	-0.127414	-0.244627	TGF-beta signaling module
ZNF562	purple	-0.0809823	0.276563	-0.202696	0.000208886	-0.0462212	-0.0903929	0.0255705	0.378801	0.337032	-0.113215	-0.179702	Ferroptosis module
ZNF655	turquoise	0.226239	-0.125346	0.206273	-0.193875	0.040565	0.112558	0.263215	-0.0316481	-0.00754073	0.205972	0.114004	Th17 cell differentiation module
ZNF711	red	0.122665	0.400461	-0.283296	0.164347	-0.138443	0.12514	-0.0345083	0.231607	0.661844	0.0378086	-0.0457389	Oxytocin signaling module
