# Supplementary material for: Tumor Imaging Heterogeneity Index-Inspired Insights into the Unveiling Tumor Microenvironment of Breast Cancer
Source: Int J Mol Sci. 2025 Nov 30;26(23):11624. doi: 10.3390/ijms262311624 (PMC12692328; doi:10.3390/ijms262311624)
Supplement: Supplementary file 1 [file ijms-26-11624-s001.zip › Table.S2.xlsx]

## Sheet: Caption for Table.S2
Table.S2. Results of gene set enrichment analysis (GSEA) for ten subgroups, with each subgroup defined by a specific functional gene module.

## Sheet: Th17cell differentiation module
Name	Term	ES	NES	NOM p-val	FDR q-val	FWER p-val	Tag %	Gene %	Lead_genes
prerank	VANTVEER_BREAST_CANCER_ESR1_UP	-0.710067	-3.50925	0	0	0	90/138	0.1519	RAB11FIP3;KCTD3;ERBB3;MAGED2;OVOL2;CERS2;ABCA3;HHAT;NEDD4L;LAMB2;SLC39A6;CCDC74B;GLI3;LONRF2;SCAMP1;PIGT;TPBG;RNF103;PPP1R26;IRS1;COX6C;HDAC11;FAAH;KRT18;DNAJC12;TSPAN13;KIF16B;MYO5C;QDPR;FAM174B;ZNF587;PBX1;CELSR1;KIAA0232;CA12;STARD10;HEXIM1;CYB5R1;P4HTM;NPDC1;PEX19;BHLHE40;LZTFL1;SCUBE2;MEIS3P1;DNALI1;ECI1;CERS6;DBNDD2;SYBU;FAM110C;TCEAL1;GATA3;MAST4;CXXC5;ESR1;TFF3;C3orf18;PTPRT;TBC1D9;PCSK6;…
prerank	SMID_BREAST_CANCER_LUMINAL_B_UP	-0.666916	-3.37518	0	0	0	96/154	0.1665	KCTD3;SEMA3B;EEF1A2;ABCA3;CCND1;ENPP1;SLC39A6;SLC19A2;NKAIN1;PPP1R3C;MAPT;HDAC11;KRT18;TNNT1;SORD;DNAJC12;QDPR;GDF15;MLPH;CELSR1;TPPP3;FLRT3;CA12;REPS2;MAGI2;WWP1;CACNA2D2;DACH1;NPY1R;ISYNA1;CLSTN2;SCUBE2;ABCC8;DNALI1;ANXA9;CGA;MRPS30;SYBU;MYT1;AGR2;GATA3;BMPR1B;METRN;ESR1;TFF3;RAB26;PTPRT;TBC1D9;TFF1;KIF5C;CACNA1D;LDLRAD4;KCNJ3;MSMB;IFT122;PCSK6;HPN;GFRA1;GSTM3;ACADSB;CACNG4;CCDC106;SCCPDH;ZDHHC…
prerank	DOANE_BREAST_CANCER_ESR1_UP	-0.716962	-3.33116	0	0	0	79/104	0.1844	SEMA3B;EEF1A2;SLC39A6;GPRC5A;MYO6;MAPT;SSH3;KRT18;TNNT1;DNAJC12;GDF15;STC2;MLPH;PBX1;CELSR1;GAMT;CA12;TSPAN1;DACH1;CERS4;CLSTN2;EPS8L1;SCUBE2;DNALI1;RHOB;ANXA9;SCNN1A;SYBU;AGR2;GATA3;MAST4;TTC39A;BMPR1B;PEX11A;ESR1;TFF3;TBC1D9;TFF1;CACNA1D;IFT122;SELENBP1;GFRA1;ELOVL2;ACADSB;C1orf21;CACNG4;SCCPDH;PNPLA4;MYB;AR;SLC44A4;ERBB4;PDZK1;SPDEF;AREG;SERPINA5;SYT17;CHAD;GALNT7;ACOX2;CLGN;VAV3;CYP2B6;KCNE4;…
prerank	LIEN_BREAST_CARCINOMA_METAPLASTIC_VS_DUCTAL_DN	-0.711518	-3.29593	0	0	0	82/107	0.1703	OVOL2;AP1M2;SERTAD4;KDF1;GRHL2;SLC25A4;COX6C;KRT18P55;KRT18;C11orf52;DNAJC12;MYO5C;TRPS1;TOM1L1;TMEM25;AGR3;TSTD1;PLEKHA6;LRRC17;KRT19;ACOT4;CA12;NPDC1;RSPH1;DACH1;FSIP1;TPD52;PRR15L;PHOSPHO2;CRB3;CREB3L4;DNALI1;TMEM125;AGR2;GATA3;TTC39A;CLDN7;EPCAM;FXYD3;ESR1;TFF3;TBC1D9;EFHD1;DHCR24;FBXL16;HID1;KLHDC9;RTN4RL1;EPN3;FOXA1;PRR5-ARHGAP8;GSTM3;MYB;SPINT2;REEP5;ZNF552;ZDHHC11;AR;ARSD;EPPK1;SPDEF;ZG16…
prerank	CHARAFE_BREAST_CANCER_LUMINAL_VS_BASAL_UP	-0.61627	-3.25158	0	0	0	210/342	0.1937	RAB11FIP3;ERBB3;MAGED2;ADCY6;PLA2G12A;CERS2;GP1BB;ABCA3;RHBDF1;CCND1;ENPP1;KCTD15;EMP2;LONRF2;RAB40C;NKAIN1;MYO6;RNF103;THSD4;DDAH2;RGL2;MAPT;LLGL2;TTC3;TSPAN13;FKBP4;CANT1;TRPS1;TBX3;MLPH;PBX1;CACFD1;GPRC5C;RAB17;KIAA0232;PRRT3;ATP8B1;VPS37C;ULK1;KRT19;ZNF444;GAMT;CACNB3;CA12;CYB561;DLG3;STARD10;P4HTM;ICA1;GOLT1A;CACNA2D2;ARHGEF26;NPDC1;ZNF24;RHPN1;RSPH1;DACH1;CSRNP2;CTNND2;SLC24A3;PRRT2;CLSTN2;…
prerank	BERTUCCI_MEDULLARY_VS_DUCTAL_BREAST_CANCER_DN	-0.636255	-3.23433	0	0	0	76/159	0.1474	GPC1;SPOCK1;SORT1;ENPP1;RTN4;SRPX2;CNIH3;ITGB5;MXRA7;DDAH1;VPS37D;TPM2;COL8A1;MAGI3;EDNRA;FKBP9;TTC3;GTF2I;ACSL3;PARVA;OBSL1;DACT3;ACTA2;MBOAT2;H19;TIMP3;TAGLN;COPS8;ACTN1;ANO1;CTNND2;AHNAK;FERMT2;TMEM134;MSRB3;ATL1;SH3PXD2A;UACA;EMC3;MYL9;EFR3B;KANK2;TMEM61;FAM210B;SMTN;KLHDC10;RUNX1;MYH10;KATNAL1;MXRA8;SNX21;COPZ2;SLC4A3;SPEG;DAAM1;PTPN21;KCTD1;TUBG2;CALD1;ERBB4;BGN;TGFB1I1;SPRED2;MDFI;CADM1;CH…
prerank	WINTER_HYPOXIA_UP	-0.642097	-3.10339	0	0	0	67/93	0.2605	RHOC;PAWR;TANC2;TPBG;ANKRD9;BNIP3;VEGFA;HILPDA;VAPB;ALDOA;SLC2A1;CA12;PFKFB4;SLC6A8;MNAT1;P4HA1;PDZD11;BCAR1;B4GALT2;LDHA;TMEM30B;COL4A5;TFAP2C;PLEKHG3;ANGPTL4;TUBB4B;GSS;DPM2;RNPS1;VEZT;PPP4R1;RUVBL2;MIF;GAPDH;GMFB;TMTC3;MTX1;CA9;METTL22;TPI1;C16orf74;PYGL;NDUFA4L2;PTGFRN;MRGBP;NDRG1;MRPL14;TRMT5;NME1;KCTD11;EIF2S1;PGK1;ANKRD37;SLIRP;HOMER1;TPD52L2;PLAU;SNX24;ANLN;TEAD4;MRPS17;BMS1;RNF24;PGAM1;C…
prerank	SMID_BREAST_CANCER_RELAPSE_IN_BRAIN_DN	-0.686263	-3.06023	0	0	0	52/75	0.1844	ERBB3;CDS1;SLC19A2;MAPT;DNAJC12;QDPR;ST6GALNAC2;MLPH;PSD3;CELSR1;CA12;IL11;NPDC1;ZNF446;DACH1;DNALI1;MAP9;AGR2;COL4A5;GATA3;MAST4;CHST8;ESR1;TFF3;TBC1D9;IVD;SELENBP1;GALNT6;GSTM3;SLC44A4;CLCN3;ERBB4;ASTN2;SPDEF;SERPINA5;NRIP1;CLGN;MAPKBP1;PGRMC2;VAV3;INPP5J;STK32B;CXXC4;GOLGA2P5;GREB1;MCCC2;LIN7A;RET;ADIRF;SLC4A8;SLC7A8;TJP3
prerank	WALLACE_PROSTATE_CANCER_RACE_UP	0.856508	2.89455	0	0	0	180/271	0.0717	CD3D;PVRIG;CD2;GPR171;CD27;SLAMF1;ZAP70;GZMA;GZMK;CCR7;GPR18;CD48;CD8A;LCK;CYTIP;CCR5;ITK;NKG7;IL10RA;CD69;TRAT1;CCL5;CD52;PTPRC;ARHGAP25;IL7R;IL2RG;CXCL9;RAC2;POU2AF1;GMFG;PTPN7;EVI2B;HCLS1;APOBEC3G;GIMAP6;PLEK;PLAC8;IRF8;LCP2;CD53;MS4A1;IL16;SLA;PTGDS;PIM2;CCL19;ITGAL;LAMP3;IFNG;CORO1A;HLA-DRA;CD37;GPR183;CTSS;P2RY14;ARHGAP15;CD28;IDO1;SELL;PRF1;HLA-DPB1;FGL2;WIPF1;CTSC;STAT1;SRGN;SOCS1;PTPN22;…
prerank	HOLLERN_EMT_BREAST_TUMOR_DN	-0.589727	-2.88345	0	0	0	57/119	0.1021	TMC4;ERBB3;DDR1;TMEM54;SORT1;SHROOM3;CELSR2;MARVELD2;JUP;OCLN;MAP7;EPS8L2;AP1M2;KDF1;SPINT1;ARHGEF16;GRHL2;PKP3;LLGL2;ELMO3;ESRP1;GJB2;PRSS8;IRF6;FAM83H;RAB25;PTPRF;STARD10;EPB41L5;WWC1;EPS8L1;TMEM30B;CRB3;DSG2;OVOL1;TFAP2C;ACOT1;CLDN7;ESRP2;EPCAM;FXYD3;TMEM184A;ACOT2;C1orf56;MYO5B;BSPRY;CLDN4;SPINT2;ZNF185;RNF43;CHDH;TMEM79;C1orf210;LRBA;EPPK1;DSP;CCDC120
prerank	YANG_BREAST_CANCER_ESR1_UP	-0.752624	-2.86472	0	0	0	27/34	0.1598	MAGED2;MAPT;KRT18;MLPH;KIAA0232;CA12;P4HTM;WWP1;APBB2;AHNAK;WFS1;SCUBE2;ANXA9;SCNN1A;GATA3;ESR1;TFF3;BBS4;TBC1D9;TFF1;GSTM3;ERBB4;LRBA;CYP2B6;GREB1;NAT1;NUMA1
prerank	SMID_BREAST_CANCER_NORMAL_LIKE_UP	0.829061	2.8535	0	0	0	286/445	0.1068	CD3D;CD3G;PVRIG;CD247;PTPRCAP;CD2;GPR171;CD27;ZAP70;CD96;GZMA;GZMK;CCR7;CD19;PRKCB;SH2D1A;GPR18;CD48;CD8A;LCK;CYTIP;LTB;SIT1;ICOS;CD6;ITK;NKG7;SP140;IL21R;LAT;CD69;TRAT1;XCL1;KLRB1;CCL5;CD52;PTPRC;ARHGAP25;CCR2;GIMAP5;GZMB;IL7R;IL2RG;CD38;BANK1;GIMAP4;RAC2;TCL1A;CD79B;POU2AF1;GMFG;TRAF3IP3;EVI2B;GZMM;APOBEC3G;TNFAIP8;GIMAP6;PNOC;BIN2;PLAC8;TNFRSF17;IRF8;AOAH;CXCR5;BIRC3;LCP2;MS4A1;RASGRP2;PPP1R16…
prerank	ANASTASSIOU_MULTICANCER_INVASIVENESS_SIGNATURE	-0.651237	-2.84234	0	0	0	45/63	0.2231	LOXL2;SPOCK1;COL10A1;INHBA;MMP11;ASPN;EDNRA;THBS2;C1QTNF3;COL1A1;FN1;ACTA2;COL5A1;TIMP3;POSTN;LOX;NTM;COL1A2;SPARC;NUAK1;COL5A2;LGALS1;NID2;COPZ2;NOX4;PDGFRB;COL3A1;AEBP1;VCAN;TNFAIP6;BGN;COL11A1;SNAI2;COMP;GREM1;RCN3;GLT8D2;COL6A2;CDH11;COL6A3;SULF1;THY1;PLAU;RAB31;FAP
prerank	WIELAND_UP_BY_HBV_INFECTION	0.889214	2.84141	0	0	0	69/94	0.047	CD3D;GZMA;GZMK;CD48;IL10RA;CCL5;GIMAP5;CD38;CXCL9;RAC2;PLAC8;CD53;HLA-DMB;LPXN;HLA-DRA;HLA-DPA1;HLA-DMA;HLA-DPB1;FGL2;BTN3A3;CTSC;STAT1;SRGN;PSMB9;LYZ;TRIM22;PSMB10;C1QB;B2M;APOL3;HLA-DRB1;GBP1;GBP2;CXCL10;LAP3;HLA-F;CD74;SLC7A7;IGSF6;HLA-E;CD83;ISG20;PIK3CD;HLA-DQB1;IFI30;PSME2;TYROBP;HLA-B;LAPTM5;IFI16;HLA-A;THEMIS2;FCER1G;COTL1;ARHGDIB;RGL1;C1orf54;DRAM1;GM2A;SP110;RAB27A;SOD2;CXCR4;UBE2L6;C3A…
prerank	HALLMARK_INTERFERON_GAMMA_RESPONSE	0.844738	2.83854	0	0	0	145/195	0.099	GZMA;IL2RB;GPR18;IL10RA;SLAMF7;CD69;XCL1;CCL5;CD38;BANK1;CXCL9;IRF8;GBP4;LCP2;STAT4;IRF4;CIITA;ZBP1;CMKLR1;P2RY14;IDO1;HLA-DMA;KLRK1;FGL2;CD274;STAT1;SOCS1;ITGB7;EPSTI1;PSMB9;TNFAIP3;PSMB10;VAMP5;CASP1;IL18BP;B2M;CXCL11;HLA-DRB1;TAP1;CXCL10;IRF1;LAP3;IL7;IL15;IL15RA;CD74;SAMD9L;CD40;JAK2;CASP4;NLRC5;ISG20;APOL6;BATF2;IFI30;HLA-G;PSME2;HLA-B;IFNAR2;SAMHD1;HLA-A;SELP;VCAM1;XAF1;PSMB8;ICAM1;NMI;GCH1…
prerank	SANA_RESPONSE_TO_IFNG_UP	0.902403	2.82353	0	0	0	64/73	0.081	GIMAP7;CXCL9;GBP4;UBD;HLA-DPA1;IDO1;HLA-DMA;CD274;STAT1;TRIM22;VAMP5;CASP1;IL18BP;CXCL11;APOL3;HLA-DRB1;GBP1;CXCL10;MLKL;LAP3;HLA-DRB3;APOL2;CD74;SAMD9L;HLA-DRB4;HLA-DRB5;HLA-E;NLRC5;APOL1;HLA-C;ETV7;HLA-DQB1;BATF2;HLA-B;SAMHD1;HLA-A;LGALS9;PARP14;PLA1A;C1S;IFIH1;ST8SIA4;HLA-DQA1;OAS2;UBE2L6;IL23A;SERPING1;HSD17B11;CFH;IFI44L;PARP9;DDX60;DTX3L;IFI35;APOL4;BST2;TNFSF10;MMP25;OAS1;MX1;RNF213;GBP3;S…
prerank	HALLMARK_ALLOGRAFT_REJECTION	0.833087	2.78529	0	0	0	131/195	0.1029	CD3D;CD3G;CD247;CD2;ZAP70;CD96;GZMA;IL2RB;PRKCB;CD8A;LCK;CXCR3;FASLG;LTB;SIT1;CCR5;ITK;TRAT1;CCL5;CRTAM;PTPRC;CCR2;GZMB;IL2RG;CXCL9;HCLS1;IL18RAP;IRF8;LCP2;STAT4;IRF4;HLA-DMB;IL16;CCL19;ITGAL;CXCL13;IFNG;HLA-DRA;CTSS;CFP;CD8B;CD28;HLA-DOA;HLA-DMA;IL18;PRF1;KLRD1;CD79A;CD40LG;HLA-DOB;STAT1;SRGN;SOCS1;PSMB10;MAP4K1;CD7;B2M;CCL4;TAP1;LY75;GPR65;ITGB2;GBP2;NCF4;IL2RA;IL7;IL15;CD74;FGR;CD40;JAK2;IGSF6…
prerank	POOLA_INVASIVE_BREAST_CANCER_UP	0.820529	2.77891	0	0	0	145/263	0.0814	CD3D;CD2;GPR171;CD27;GZMA;GZMK;CCR7;CD19;PRKCB;CD48;LCK;CXCR3;CYTIP;LTB;CD6;ITK;SP140;CD69;TRAT1;CD52;PTPRC;ARHGAP25;GZMB;IL2RG;CD38;BANK1;CXCL9;TCL1A;CD79B;TRAF3IP3;EVI2B;HCLS1;PSTPIP1;PLEK;PLAC8;IRF8;TRAF1;CST7;LCP2;STAT4;CD53;GNLY;MS4A1;HLA-DMB;AIM2;LGALS2;SLA;LPXN;BTK;CXCL13;LAMP3;SLAMF8;GPR183;CTSS;ARHGAP15;SELL;IL18;LST1;CD79A;CTSC;SRGN;TFEC;SAMSN1;LYZ;ADAMDEC1;MAP4K1;LILRB2;LILRB1;CXCL11;S…
prerank	FLECHNER_BIOPSY_KIDNEY_TRANSPLANT_REJECTED_VS_OK_UP	0.882439	2.77391	0	0	0	65/84	0.0717	CD3D;CD2;CD27;GZMA;PRKCB;CD48;CD8A;LCK;IL10RA;CCL5;CD52;PTPRC;RAC2;GMFG;INPP5D;HCLS1;AOAH;CD53;SLA;PIM2;CORO1A;LCP1;LST1;STAT1;C1QB;ITGB2;GBP2;AIF1;FCN1;HLA-F;ISG20;RASSF2;IFI30;LILRB4;CD163;TYROBP;LAPTM5;TNFRSF1B;LY86;DOCK2;PSMB8;FCER1G;LGALS9;IFFO1;APOC1;RHOH;RAB27A;CXCR4;UBE2L6;CD14;ENTPD1;CELF2;CSTA;FCGR3A;RGS10;ACKR1;MOXD1;IL4R;LTF;IFITM1;S100A4;S100A8;GLIPR1;VSIG4;MMP9
prerank	VANTVEER_BREAST_CANCER_BRCA1_DN	-0.697522	-2.77258	0	0	0	25/38	0.1878	VEZF1;CCDC74B;GLI3;SCAMP1;PIGT;HSD11B2;ANKRD50;CSNK1A1;TPPP3;DNALI1;ZFHX3;ECI1;FAM110C;DKK3;ETFB;ZNF395;BMPR2;SH3BP4;NQO1;UBE2Q2;CA2;APPL2;RGP1;CDH11;SYNJ2BP
prerank	LEE_DIFFERENTIATING_T_LYMPHOCYTE	0.830352	2.76392	0	0	0	116/179	0.1024	CD3D;CD3G;PVRIG;CD247;CD2;TBC1D10C;CD96;PRKCB;SH2D1A;CD48;LCK;P2RY8;LTB;ICOS;ARHGAP9;ITK;LAT;TRAT1;CD52;PTPRC;ARHGAP25;SASH3;NLRC3;KLHL6;IL7R;RAC2;GMFG;TRAF3IP3;EVI2B;IKZF1;HCLS1;TNFAIP8;CD53;SLA;LPXN;TMC8;ITGAL;LAX1;GIMAP2;UBASH3A;PIK3CG;DOCK8;CORO1A;ARHGAP15;SELL;RASSF5;TAGAP;VAV1;PSMB9;MAL;FLI1;RCSD1;ARHGAP30;PAG1;APBB1IP;MAP4K1;ICAM2;ITM2A;FNBP1;SELPLG;ITGB2;EVI2A;NCKAP1L;AIF1;TCF7;BCL11B;PRK…
prerank	WP_EXTRAFOLLICULAR_AND_FOLLICULAR_B_CELL_ACTIVATION_BY_SARS_COV_2	0.880679	2.75559	0	0	0	62/72	0.1029	TBX21;CCR7;CD19;SH2D1A;PDCD1;ICOS;BTLA;SLAMF7;CD69;PTPRC;IRF8;EBI3;CXCR5;MS4A1;IRF4;CCL19;CXCL13;IFNG;GPR183;FCRL5;SELL;CD79A;CD40LG;ITGB2;PTCRA;CD40;TNFSF13B;TNF;TLR4;PRDM1;SYK;TLR7;IFNAR2;CR2;IL10;C3;ETS1;BLNK;CCL21;STAT5A;ZEB2;ITGAX;CXCR4;AICDA;CD22;BACH2;FOXO1;TNFSF13;MAF;IFIT2;IL21;CD80;IFITM1;IL6;CXCL12;IL12A;IL2;CD1D;CD82;ISG15;TMSB10;ICOSLG
prerank	SMID_BREAST_CANCER_RELAPSE_IN_BONE_UP	-0.576604	-2.75005	0	0	0	61/92	0.2399	SEMA3B;SLC39A6;SLC19A2;TOM1L1;MLPH;PSD3;CELSR1;CA12;MATN3;REPS2;TSPAN1;SCUBE2;DNALI1;FGFR3;ANXA9;AGR2;GATA3;MAST4;ESR1;TFF3;CPB1;PTPRT;TFF1;KIF5C;MSMB;GFRA1;GALNT6;ACADSB;SCCPDH;BCAS1;TBC1D19;SLC44A4;PLK2;SPDEF;SERPINA5;CHAD;GALNT7;CLGN;CYP2B6;INPP5J;CAPN9;CEACAM5;NAT1;TTC12;SYT1;KAZALD1;LIN7A;CEACAM6;GSTT2;MUC1;SLC4A8;MB;SLC1A1;TOX3;CITED1;TMEM101;INPP4B;PGAP3;SCGB2A1;ABAT;ASCL1
prerank	MCLACHLAN_DENTAL_CARIES_UP	0.81747	2.74949	0	0	0	155/232	0.1039	CD27;CD48;CYTIP;LTB;IL10RA;CCL5;PTPRC;CCR2;SASH3;GZMB;IL7R;CXCL9;RAC2;POU2AF1;EVI2B;HCLS1;TNFAIP8;PLEK;PLAC8;IRF8;BIRC3;LCP2;CD53;MS4A1;IRF4;HLA-DMB;SLA;PTGER4;PIM2;CXCL13;CYBB;SLAMF8;CORO1A;HLA-DRA;CD37;CTSS;HLA-DPA1;LCP1;HLA-DMA;HLA-DPB1;CD79A;FGL2;MS4A6A;CTSC;SRGN;SEL1L3;MZB1;SAMSN1;LYZ;TNFAIP3;C1QA;ADAMDEC1;C1QB;RNASE6;HLA-DRB1;IGFLR1;MNDA;ITGB2;CD84;EVI2A;NCF4;FCN1;LY96;CD74;HLA-DRB4;FKBP11;…
prerank	BLANCO_MELO_HUMAN_PARAINFLUENZA_VIRUS_3_INFECTION_A594_CELLS_UP	0.815926	2.72626	0	0	0	126/189	0.115	CD38;GBP5;TRAF1;GBP4;BIRC3;PTGER4;LAMP3;CTSS;IDO1;CD274;BTN3A3;STAT1;EPSTI1;TRIM22;TNFAIP3;CASP1;B2M;CXCL11;APOL3;CCL4;GBP1;TAP1;CXCL10;IRF1;LAP3;HLA-F;IL15RA;SAMD9L;JAK2;TNFSF13B;NLRC5;APOL1;IL4I1;ETV7;SP140L;APOL6;HCP5;BATF2;IFI16;SAMHD1;SP100;BTN3A1;THEMIS2;XAF1;NCF2;NMI;TMEM140;PARP14;SLC15A3;PLA1A;C1S;TAP2;SP110;CD68;UBA7;TRIM21;IFIH1;ZEB2;RTP4;OASL;OAS2;TRANK1;HERC5;UBE2L6;PARP12;RASGRP3;SA…
prerank	GAURNIER_PSMD4_TARGETS	0.877827	2.72442	0	0	0	60/73	0.0826	CCR7;CCR5;IL21R;CCL5;CXCL9;HLA-DMB;IL16;CCL19;CXCL13;HLA-DRA;HLA-DPA1;HLA-DOA;HLA-DMA;HLA-DPB1;B2M;CXCL11;HLA-DRB1;CXCL10;HLA-DRB3;HLA-DQB2;HLA-F;IL7;HLA-DRB4;HLA-DRB5;HLA-DPB2;HLA-E;HLA-H;HLA-C;TNF;HLA-DQB1;HLA-G;C2;HLA-B;CCL13;HLA-A;CCL18;IL10;CCR1;RELB;C3;CCL2;CCL8;IL18R1;HLA-DQA1;IL12RB1;CCL23;C3AR1;CCL3;NFKB1;IL17RA;NFKB2;IL1R2;IFNGR1;CXCL16;CCR10;IL6;CXCL2;CXCL1;CCL20;CCR3
prerank	BOSCO_TH1_CYTOTOXIC_MODULE	0.831004	2.70902	0	0	0	65/106	0.0768	GPR171;SLAMF1;GZMK;SH2D1A;CD5;CCR5;NKG7;TRAT1;GIMAP5;GZMB;CD38;GIMAP4;GIMAP7;SAMD3;CXCL9;STAT4;GNLY;IRF4;CTLA4;GIMAP8;IFNG;CMKLR1;CD28;IDO1;PRF1;KLRD1;SOCS1;CXCL11;APOL3;CXCL10;IL2RA;IL15;IL15RA;PRKCQ;RUNX3;ANXA2R;IL4I1;BATF2;TXK;IL10;ENPP2;P2RX5;BCL2L14;SLA2;RGL1;ANKRD22;LILRB5;PLEKHO1;HS3ST3B1;RTP4;ADAM19;CCL8;HAPLN3;FAM20A;CH25H;FCGR2B;HESX1;IL21;RHBDF2;IL12RB2;ABCB1;USP18;HAMP;HERC6;PTGER2
prerank	REACTOME_IMMUNOREGULATORY_INTERACTIONS_BETWEEN_A_LYMPHOID_AND_A_NON_LYMPHOID_CELL	0.82684	2.68733	0	0	0	89/126	0.1009	CD3D;CD3G;CD247;CD96;CD19;SH2D1A;CD8A;SLAMF7;HCST;KLRB1;CRTAM;ITGAL;KLRC1;CD8B;SELL;KLRK1;KLRD1;CD40LG;ITGB7;KLRG1;NCR3;B2M;LILRA4;ICAM2;LILRB2;LILRB1;ITGB2;CD300LF;HLA-F;ITGA4;ICAM3;CD40;LAIR1;HLA-E;HLA-C;LILRB4;LILRB3;CD226;HLA-G;TYROBP;HLA-B;SH2D1B;HLA-A;VCAM1;ICAM4;ICAM1;CD1C;CD1B;CD33;C3;LILRA6;CD3E;CLEC2D;LILRA1;LILRB5;KIR2DS2;KLRF1;SIGLEC10;LILRA3;LAIR2;CLEC2B;SLAMF6;TREML2;FCGR2B;CD22;FCG…
prerank	WP_GENES_RELATED_TO_PRIMARY_CILIUM_DEVELOPMENT_BASED_ON_CRISPR	-0.591356	-2.68433	0	0	0	43/90	0.1782	ARMC9;TTC8;TCTN1;CDK20;IFT140;CLUAP1;KIF3A;BBS1;TTC30B;ARL3;IFT81;IFT43;KIF3B;LZTFL1;CBY1;IFT46;TMEM17;IFT88;RAB23;CC2D2A;TRAF3IP1;BBS4;WDR35;IFT122;KIFAP3;MKS1;IQCE;DYNC2LI1;WDR19;DYNLL1;BBS2;MIB1;TULP3;FUZ;TMEM67;KIAA0753;BBS5;TTC21B;TTC26;RPGRIP1L;MKKS;RABL2A;IFT52
prerank	HALLMARK_INTERFERON_ALPHA_RESPONSE	0.840882	2.67815	0	0	0	71/94	0.089	GBP4;LAMP3;SELL;EPSTI1;PSMB9;CASP1;B2M;CXCL11;TAP1;GBP2;CXCL10;IRF1;LAP3;IL7;IL15;CD74;SAMD9L;ISG20;HLA-C;BATF2;IFI30;PSME2;CCRL2;PSMB8;NMI;TMEM140;PARP14;C1S;SP110;UBA7;TRIM21;IFIH1;RTP4;OASL;UBE2L6;PARP12;TXNIP;SAMD9;IFI44;IFI44L;PARP9;IRF7;DDX60;IFI35;TRIM14;IFIT3;STAT2;PLSCR1;IL4R;BST2;IFIT2;OAS1;DHX58;MX1;TRAFD1;NUB1;IRF9;IFITM1;RSAD2;USP18;CASP8;CD47;CSF1;PSME1;HERC6;SLC25A28;LPAR6;NCOA7;IF…
prerank	BROWNE_INTERFERON_RESPONSIVE_GENES	0.872032	2.67471	0	0	0	59/65	0.111	APOBEC3G;IDO1;STAT1;PSMB9;TRIM22;CASP1;STX11;GBP1;TAP1;GBP2;CXCL10;HLA-F;IL15;IL15RA;ISG20;IFI30;RABGAP1L;SAMHD1;SP100;THEMIS2;XAF1;PSMB8;NMI;GCH1;RGL1;CYTH1;SP110;TRIM21;OASL;CCL8;OAS2;UBE2L6;IFI44;MX2;IFI44L;LMO2;IRF7;IFI35;TRIM14;IFIT3;TLR3;IFIT5;PML;PLSCR1;BST2;TNFSF10;IFIT2;OAS1;MX1;RSAD2;TREX1;IFI27;TDRD7;TYMP;MYD88;ISG15;EIF2AK2;BAZ1A;IFI6
prerank	QI_PLASMACYTOMA_UP	0.786761	2.67179	0	0	0	144/253	0.1074	CD3D;CD3G;SLAMF1;ZAP70;IL2RB;CD19;SH2D1A;LCK;LTB;CCR5;IL21R;LAT;TRAT1;XCL1;CCL5;CCR2;IL2RG;RAC2;HCLS1;PSTPIP1;BLK;IL18RAP;PLEK;PLAC8;IRF8;TRAF1;CST7;CD53;CIITA;SLA;CCL19;LAG3;CD37;LCP1;IL18;LST1;KLRD1;CD79A;FGL2;SOCS1;ITGB7;VAV1;PSMB9;TNFAIP3;ABI3;CD7;CASP1;IL18BP;STK17B;CCL4;ITGB2;DNASE1L3;GBP2;IRF1;TNFRSF14;CARD11;RASSF4;DAPP1;FGR;CD40;CLEC4E;CASP4;ARAP2;TNFSF13B;PLCL2;NR1H3;SPIB;TNF;RASSF2;NFK…
prerank	HALLMARK_ESTROGEN_RESPONSE_EARLY	-0.516004	-2.63926	0	0	0	90/191	0.1388	OVOL2;SEMA3B;ABCA3;FLNB;CELSR2;CCND1;SLC39A6;FARP1;SLC22A5;SLC19A2;DYNLT3;IGF1R;TPBG;RHOD;THSD4;MAPT;KRT18;KRT8;FKBP4;CANT1;STC2;MLPH;RHOBTB3;CELSR1;SLC2A1;RAB17;ARL3;KRT19;CA12;NCOR2;GJA1;ELF3;AMFR;FHL2;NPY1R;WWC1;BHLHE40;SLC24A3;RRP12;AKAP1;ADCY9;INHBB;WFS1;ADCY1;BLVRB;PRSS23;TOB1;SULT2B1;ANXA9;SCNN1A;SYBU;MAST4;TTC39A;TFAP2C;CLDN7;PEX11A;ESRP2;TFF3;KAZN;TFF1;FASN;MSMB;MYOF;GFRA1;ELOVL2;ASB13;D…
prerank	YANG_BREAST_CANCER_ESR1_LASER_UP	-0.749217	-2.63878	0	0	0	23/29	0.1942	COQ7;CHMP2A;RAB17;DACH1;CERS6;IFT46;AGR2;RAB26;IVD;SIRT3;AR;MOAP1;GTF3C1;TP53TG1;DNAJC17;STK32B;HMGCL;CPT1A;KIAA0319L;GSTZ1;PATZ1;ALAD;GOLGA1
prerank	BLANCO_MELO_RESPIRATORY_SYNCYTIAL_VIRUS_INFECTION_A594_CELLS_UP	0.776028	2.63703	0	0	0	150/269	0.1036	IL21R;IL7R;TNFSF14;GBP5;TRAF1;GBP4;BIRC3;PTGER4;LAMP3;CTSS;IDO1;LCP1;ZBTB32;CD274;STAT1;TRIM22;TNFAIP3;CASP1;B2M;STX11;TNFRSF9;CXCL11;APOL3;CCL4;GBP1;TAP1;SELPLG;GBP2;CXCL10;IRF1;LAP3;APOL2;IL15RA;SAMD9L;TNFSF13B;NLRC5;APOL1;TNF;SP140L;PTAFR;APOL6;BATF2;IFI16;TNFRSF1B;SAMHD1;SP100;ICAM4;THEMIS2;XAF1;ICAM1;NCF2;AMPD3;C3;TMEM140;ETS1;CHST11;PARP14;C1S;SP110;CD68;UBA7;IFIH1;SOD2;CCL2;OASL;ADAM19;CHS…
prerank	NIKOLSKY_BREAST_CANCER_16P13_AMPLICON	-0.561657	-2.6359	0	0	0	50/102	0.1556	RAB11FIP3;RHBDF1;DECR2;NME4;RAB40C;HCFC1R1;IFT140;FAHD1;RGS11;TNFRSF12A;JMJD8;WDR90;TSR3;PIGQ;NUBP2;STUB1;SNRNP25;CACNA1H;NDUFB10;IGFALS;LUC7L;MRPL28;METRN;NTHL1;NME3;RAB26;HAGH;FBXL16;MRPS34;CHTF18;POLR3K;ZNF213;TELO2;UBE2I;MPG;PRSS22;ZG16B;GNPTG;AXIN1;SPSB3;PAQR4;TSC2;TRAF7;BAIAP3;WFIKKN1;NPRL3;RHOT2;WDR24;GFER;PKD1
prerank	BLANCO_MELO_COVID19_SARS_COV_2_POS_PATIENT_LUNG_TISSUE_UP	0.810261	2.62881	0	0	0	108/151	0.1269	SP140;IL2RG;TNFSF14;EVI2B;GBP5;PLEK;PLAC8;LCP2;CD53;CCL19;LAMP3;ZBP1;CD37;SELL;LCP1;RGS18;SRGN;EPSTI1;TFEC;APBB1IP;DOK3;SERPINB9;CCL4;TARP;PTK2B;CXCL10;CLEC4A;LY96;SAMD9L;CARD16;HLA-J;DAPP1;CLEC4E;IGSF6;TNFSF13B;TNF;TYROBP;CASP5;STAP1;BCL2L14;GCH1;FCER1G;WAS;LILRA6;ANKRD22;SPI1;RHOH;HSH2D;RTP4;APOBEC3A;CLEC4D;CCL8;BCL2A1;OAS2;FPR1;ALOX5AP;HERC5;C3AR1;SAMD9;ARRB2;GAPT;CCL11;MX2;IFI44L;CSTA;P2RY13;…
prerank	WP_ALLOGRAFT_REJECTION	0.834648	2.62533	0	0	0	59/87	0.1012	FASLG;GZMB;CXCL9;CXCR5;GNLY;HLA-DMB;CTLA4;CCL19;CXCL13;IFNG;HLA-DRA;HLA-DPA1;CD28;HLA-DOA;HLA-DMA;PRF1;HLA-DPB1;CD40LG;HLA-DOB;STAT1;C1QA;C1QB;CXCL11;HLA-DRB1;HLA-F;IL2RA;HLA-DRB5;CD40;HLA-E;HLA-C;TNF;HLA-DQB1;HLA-G;C2;HLA-B;C1QC;HLA-A;IL10;HLA-DQA2;C3;CCL21;FAS;LRRK2;HLA-DQA1;IL21;CD80;ABCB1;CASP8;CXCL12;IL1B;C7;IL13;IL12A;IL2;CASP3;FOXP3;CASP7;IL12B;TGFB1
prerank	JAATINEN_HEMATOPOIETIC_STEM_CELL_DN	0.7873	2.62353	0	0	0	127/226	0.1039	CD3D;PVRIG;CD247;CD2;CD27;ZAP70;GZMA;GZMK;CCR7;IL2RB;GPR18;CD8A;LCK;CD5;ITK;NKG7;IL21R;IL10RA;LAT;TRAT1;XCL1;KLRB1;CCL5;GZMH;GZMB;IL7R;GIMAP4;SAMD3;IL18RAP;CST7;MPEG1;GNLY;LGALS2;CLEC10A;CYBB;DOK2;KLRC1;CD8B;CD28;KLRK1;PRF1;FGL2;MS4A6A;RGS18;MAL;LYZ;TNFAIP3;STX11;CCL4;MNDA;GPR65;ITGB2;FCN1;TRABD2A;CLEC4A;NPL;BCL11B;FGR;IGSF6;PYHIN1;ISG20;IFI30;PTGDR;CD163;TYROBP;CTSH;SH2D1B;SAMHD1;RGS1;NCF2;CPVL;…
prerank	BOSCO_INTERFERON_INDUCED_ANTIVIRAL_MODULE	0.840302	2.60909	0	0	0	59/76	0.1144	SLAMF7;LAT;APOBEC3G;GBP4;LAMP3;ZBP1;P2RY14;MS4A6A;CD274;EPSTI1;TRIM22;LILRB1;MYO1G;ITGA4;SAMD9L;CD40;ARAP2;APOL1;APOL6;XAF1;GCH1;ST3GAL5;IFIH1;CCL2;OASL;OAS2;HERC5;PARP12;TNIP3;IFI44;IFI44L;TMEM176A;IRF7;DDX60;IFI35;TMEM106A;IFIT3;STAT2;IFIT5;PML;NOD1;TNFSF10;PTPN2;DHX58;MX1;TRAFD1;CD80;NUB1;RSAD2;SLC25A28;OAS3;NCOA7;TDRD7;PANK2;EIF2AK2;SDC3;IFI6;SLC39A8;IFIT1
prerank	ICHIBA_GRAFT_VERSUS_HOST_DISEASE_35D_UP	0.791667	2.60727	0	0	0	74/135	0.1015	LCK;CYTIP;CCL5;CD52;PTPRC;CXCL9;PLAC8;GBP4;MPEG1;LCP2;CD53;HLA-DMB;UBD;CYBB;CTSS;CFP;HLA-DMA;FGL2;CTSC;STAT1;PSMB9;LYZ;C1QA;APBB1IP;CD7;CASP1;C1QB;IL18BP;CCL4;TAP1;SELPLG;ITGB2;GBP2;NCF4;AIF1;CD74;HLA-DRB5;HLA-DQB1;LILRB4;LILRB3;TYROBP;NABP1;C1QC;LAPTM5;IFI16;SAMHD1;HLA-A;VCAM1;CYBA;TLR6;CSF1R;CCR1;CD68;HCK;BCL2A1;HLA-DQA1;FPR1;SNX10;CD14;TAPBP;TMSB4X;PLD4;BTG2;LTF;S100A4;S100A8;LGMN;GRN;S100A9;S…
prerank	BLANCO_MELO_COVID19_SARS_COV_2_INFECTION_CALU3_CELLS_UP	0.772167	2.60664	0	0	0	173/310	0.1147	LTB;IL10RA;CD69;CCL5;CXCL9;TNFSF14;APOBEC3G;GBP5;TRAF1;GBP4;BIRC3;PTGER4;LAMP3;GIMAP2;UBASH3A;ZBP1;NAPSB;IDO1;TAGAP;LST1;MIR155HG;CD274;STAT1;EPSTI1;CYTH4;TRIM22;TNFAIP3;CASP1;STX11;TNFRSF9;CXCL11;SERPINB9;APOL3;GBP1;TAP1;CXCL10;IRF1;FLT3LG;IL15RA;SAMD9L;HLA-J;DAPP1;CLEC4E;TNFSF13B;NLRC5;ISG20;ADRB2;TNF;ETV7;PTAFR;APOL6;PRDM1;BATF2;IFI16;SAMHD1;SP100;VCAM1;THEMIS2;XAF1;NLRP3;ICAM1;BCL2L14;TLR6;RA…
prerank	PID_IL12_2PATHWAY	0.842174	2.59859	0	0	0	42/62	0.1002	CD3D;CD3G;CD247;TBX21;GZMA;IL2RB;CD8A;LCK;EOMES;FASLG;CCR5;GZMB;IL2RG;IL18RAP;STAT4;IFNG;HLA-DRA;CD8B;IL18;STAT1;SOCS1;B2M;CCL4;IL2RA;JAK2;HLA-A;RELB;CD3E;STAT5A;IL18R1;IL12RB1;CCL3;NFKB1;NFKB2;IL12RB2;IL1B;IL12A;IL2;CD4;MAP2K6;IL12B;IL1R1
prerank	WP_INTRAFLAGELLAR_TRANSPORT_PROTEINS_BINDING_TO_DYNEIN	-0.762622	-2.59706	0	0	0	16/23	0.1298	DYNLT3;IFT140;IFT81;IFT43;DYNC1LI2;DYNC1I2;IFT46;WDR35;DYNC1H1;IFT22;IFT122;DYNC2LI1;WDR19;DYNLL1;DYNLRB2;DYNLRB1
prerank	BASSO_CD40_SIGNALING_UP	0.81973	2.59461	0	0	0	70/100	0.1093	SLAMF1;CCR7;RAC2;TNFAIP8;PLEK;TRAF1;CXCR5;IRF4;GPR183;HLA-DMA;HLA-DPB1;STAT1;SRGN;TNFAIP3;CCL4;HLA-DRB1;TAP1;PTK2B;NCKAP1L;HLA-F;CD74;HLA-DRB4;CD40;CD83;PIK3CD;TNF;HLA-DQB1;CFLAR;IFI30;NFKBIE;LAPTM5;RGS1;CR2;DUSP2;ICAM1;NCF2;BATF;LYN;NFKBIA;STK10;MEF2C;STAT5A;RAB27A;BCL2A1;HLA-DQA1;TNFAIP2;TMSB4X;SH2B3;CCL3;VOPP1;NFKB2;PTPRE;CD44;EHD1;IRF9;LTA;CAPG;PLXNC1;ADAM8;LHFPL2;IL1B;IRF5;MAP3K8;CD58;ARID5B…
prerank	ICHIBA_GRAFT_VERSUS_HOST_DISEASE_D7_UP	0.803927	2.59321	0	0	0	63/108	0.0744	GIMAP4;CXCL9;PLAC8;IRF8;GBP4;MPEG1;LCP2;CD53;HLA-DMB;HLA-DRA;CTSS;HLA-DMA;CDC42SE2;FGL2;STAT1;SOCS1;PSMB9;LYZ;PSMB10;C1QB;IL18BP;TAP1;LY75;GBP2;CXCL10;IRF1;CD74;HLA-DRB5;FKBP11;HLA-DQB1;LILRB4;PSME2;TYROBP;C1QC;IFI16;SAMHD1;LY86;VCAM1;CYBA;PSMB8;ICAM1;NFKBIA;TAP2;HCK;UBA7;FAS;IL18R1;BCL2A1;HLA-DQA1;CCL23;SNX10;CD14;TAPBP;TMSB4X;PLD4;IRF7;IFI35;IFIT3;RNF19B;MARCO;FKBP5;USP18;PSME1
prerank	WP_TYROBP_CAUSAL_NETWORK_IN_MICROGLIA	0.855799	2.58919	0	0	0	48/60	0.0958	IL10RA;HCLS1;PLEK;BIN2;GIMAP2;CD37;IL18;SAMSN1;APBB1IP;RNASE6;ITGB2;CD84;NCKAP1L;SLC7A7;IGSF6;RUNX3;LYL1;PPP1R18;TYROBP;C1QC;TNFRSF1B;LGALS9C;RGS1;NCF2;C3;DPYD;STAT5A;ITGAM;ITGAX;NPC2;GAPT;SH2B3;TMEM106A;MAF;NRROS;CXCL16;ADAP2;TCIRG1;CAPG;KCNE3;LHFPL2;ZFP36L2;ELF4;GPX1;PYCARD;CREB3L2;RPS6KA1;CD4
prerank	KOHN_EMT_EPITHELIAL	-0.764	-2.58548	0	0	0	14/22	0.0887	MARVELD2;GRHL2;LLGL2;ESRP1;PRSS8;IRF6;RAB25;OVOL1;ATP2C2;CLDN7;ESRP2;EPN3;MYO5B;CLDN4
prerank	FARMER_BREAST_CANCER_CLUSTER_6	-0.879835	-2.58154	0	0	0	13/14	0.1008	SLC39A6;TSPAN13;MLPH;KIAA0232;RHOB;CERS6;AGR2;GATA3;TTC39A;ESR1;TBC1D9;REEP5;GPD1L
prerank	Hematopoietic cell lineage	0.803881	2.57724	0	0	0	60/96	0.1002	CD3D;CD3G;CD2;CD19;CD8A;CD5;IL7R;CD38;MS4A1;HLA-DMB;HLA-DRA;CD37;HLA-DPA1;CD8B;HLA-DOA;HLA-DMA;HLA-DPB1;HLA-DOB;CD7;HLA-DRB1;FLT3LG;IL3RA;HLA-DRB3;ITGA4;IL2RA;IL7;HLA-DRB4;HLA-DRB5;TNF;HLA-DQB1;IL6R;CR2;CD1C;CD1B;HLA-DQA2;CD33;CSF1R;CD1E;CSF2RA;CD3E;ITGAM;HLA-DQA1;CD14;CD22;IL4R;FLT3;IL1R2;CD44;GP1BA;IL6;CSF2;CSF1;IL1B;CSF3R;CR1L;CD1D;CD1A;IL5RA;CD4;IL1R1
prerank	MARKEY_RB1_ACUTE_LOF_DN	0.767552	2.57585	0	0	0	111/220	0.099	CCL5;CD52;PTPRC;GZMH;IL7R;RAC2;GMFG;HCLS1;PLAC8;GBP4;MPEG1;MCOLN2;CD72;NAPSA;CFP;LCP1;LST1;STAT1;SRGN;VAV1;PSMB9;LYZ;PSMB10;C1QB;IL18BP;SERPINB9;CCL4;TAP1;SELPLG;ITGB2;NCF1;EVI2A;GBP2;NCKAP1L;CXCL10;NCF4;CASP4;HLA-E;ISG20;LAT2;LYL1;RAB8B;FERMT3;LILRB4;LILRB3;HLA-G;PSME2;TYROBP;C2;HLA-B;C1QC;CTSH;IFI16;HLA-A;PLA2G7;SP100;PSMB8;NCF2;CSF1R;CCR1;CSF2RA;PTPN6;GLRX;HCK;UBA7;IFIH1;ITGAM;ITGAX;PLEKHO1;SO…
prerank	Viral protein interaction with cytokine and cytokine receptor	0.804738	2.5744	0	0	0	64/97	0.1193	CCR7;IL2RB;CXCR3;CCR5;XCL2;IL10RA;XCL1;CCL5;CCR2;IL2RG;CXCL9;TNFSF14;IL18RAP;CXCR5;CCL19;CXCL13;IL18;CXCL11;CCL4;CXCL10;CCL17;TNFRSF14;CCR6;IL2RA;TNF;IL6R;TNFRSF1B;CCL13;CCL18;IL10;CSF1R;CCR1;CCL21;CXCR4;CCL2;CCL8;IL18R1;CCL23;CCL3L3;CCL11;CCL3;TNFSF10;CCR10;LTA;IL6;CCL25;CCR8;CXCL12;CXCL2;CSF1;CXCL1;CCL14;CCL20;CCR3;CXCR2;IL2;TNFRSF10A;IL10RB;IL34;CX3CL1;CCR4;CCL1;CXCL3;CXCL6
prerank	KEGG_AUTOIMMUNE_THYROID_DISEASE	0.869911	2.57096	0	0	0	29/47	0.0408	FASLG;GZMB;HLA-DMB;CTLA4;HLA-DRA;HLA-DPA1;CD28;HLA-DOA;HLA-DMA;PRF1;HLA-DPB1;CD40LG;HLA-DOB;HLA-DRB1;HLA-DRB3;HLA-F;HLA-DRB4;HLA-DRB5;CD40;HLA-E;HLA-C;HLA-DQB1;HLA-G;HLA-B;HLA-A;IL10;HLA-DQA2;FAS;HLA-DQA1
prerank	Autoimmune thyroid disease	0.869911	2.57096	0	0	0	29/47	0.0408	FASLG;GZMB;HLA-DMB;CTLA4;HLA-DRA;HLA-DPA1;CD28;HLA-DOA;HLA-DMA;PRF1;HLA-DPB1;CD40LG;HLA-DOB;HLA-DRB1;HLA-DRB3;HLA-F;HLA-DRB4;HLA-DRB5;CD40;HLA-E;HLA-C;HLA-DQB1;HLA-G;HLA-B;HLA-A;IL10;HLA-DQA2;FAS;HLA-DQA1
prerank	Allograft rejection	0.904636	2.56769	0	0	0	30/37	0.0408	FASLG;GZMB;HLA-DMB;IFNG;HLA-DRA;HLA-DPA1;CD28;HLA-DOA;HLA-DMA;PRF1;HLA-DPB1;CD40LG;HLA-DOB;HLA-DRB1;HLA-DRB3;HLA-F;HLA-DRB4;HLA-DRB5;CD40;HLA-E;HLA-C;TNF;HLA-DQB1;HLA-G;HLA-B;HLA-A;IL10;HLA-DQA2;FAS;HLA-DQA1
prerank	KEGG_ALLOGRAFT_REJECTION	0.904636	2.56769	0	0	0	30/37	0.0408	FASLG;GZMB;HLA-DMB;IFNG;HLA-DRA;HLA-DPA1;CD28;HLA-DOA;HLA-DMA;PRF1;HLA-DPB1;CD40LG;HLA-DOB;HLA-DRB1;HLA-DRB3;HLA-F;HLA-DRB4;HLA-DRB5;CD40;HLA-E;HLA-C;TNF;HLA-DQB1;HLA-G;HLA-B;HLA-A;IL10;HLA-DQA2;FAS;HLA-DQA1
prerank	Antigen processing and presentation	0.821828	2.56705	0	0	0	49/72	0.1044	CD8A;HLA-DMB;CIITA;IFNG;HLA-DRA;CTSS;KLRC1;HLA-DPA1;CD8B;KLRC4;HLA-DOA;HLA-DMA;HLA-DPB1;KLRD1;HLA-DOB;B2M;HLA-DRB1;TAP1;KLRC3;HLA-DRB3;HLA-F;CD74;HLA-DRB4;HLA-DRB5;HLA-E;KLRC2;HLA-C;TNF;HLA-DQB1;IFI30;HLA-G;PSME2;HLA-B;HLA-A;HLA-DQA2;TAP2;KIR2DS2;HLA-DQA1;TAPBP;RFX5;PSME1;LGMN;CTSB;CD4;KIR2DL2;CTSL;KIR2DL4;KIR3DL1;KIR2DS4
prerank	NAKAYAMA_SOFT_TISSUE_TUMORS_PCA1_UP	0.82954	2.56578	0	0	0	54/74	0.0895	GZMA;GZMK;CCL5;CD52;CXCL9;BIN2;SLA;SLAMF8;HLA-DRA;HLA-DPA1;ARHGAP15;CTSC;LYZ;C1QA;C1QB;LILRB1;NCKAP1L;CXCL10;NCF4;AIF1;LY96;HLA-DRB4;ISG20;APOL1;HLA-DQB1;IFI30;CD163;MS4A4A;CCL13;DOCK2;MRC1;CSF1R;C3;SLC15A3;C1S;TMEM176B;ITGAM;CCL2;HLA-DQA1;CD14;CFH;IFI44L;FCGR2B;FCGR3A;IL4R;SIGLEC1;KYNU;FCGR2A;CD44;S100A4;VSIG4;GPNMB;SERPINA1;PLTP
prerank	Inflammatory bowel disease	0.834658	2.5622	0	0	0	46/65	0.1012	TBX21;IL21R;IL2RG;IL18RAP;STAT4;HLA-DMB;IFNG;HLA-DRA;HLA-DPA1;HLA-DOA;HLA-DMA;IL18;HLA-DPB1;HLA-DOB;STAT1;HLA-DRB1;HLA-DRB3;HLA-DRB4;HLA-DRB5;TNF;TLR4;HLA-DQB1;IL10;HLA-DQA2;TLR2;IL18R1;HLA-DQA1;IL12RB1;IL23A;NOD2;NFKB1;MAF;IL4R;IFNGR1;RORA;IL21;IL6;IL12RB2;IL1B;IL13;IL12A;IL2;FOXP3;IL12B;IFNGR2;TGFB1
prerank	REACTOME_INTERFERON_GAMMA_SIGNALING	0.803901	2.56112	0	0	0	62/96	0.102	GBP5;IRF8;GBP4;IRF4;CIITA;IFNG;HLA-DRA;HLA-DPA1;HLA-DPB1;STAT1;SOCS1;TRIM22;B2M;HLA-DRB1;GBP1;GBP2;IRF1;HLA-DRB3;HLA-DQB2;HLA-F;HLA-DRB4;HLA-DRB5;JAK2;HLA-E;HLA-H;HLA-C;PTAFR;HLA-DQB1;IFI30;HLA-G;HLA-B;HLA-A;SP100;VCAM1;ICAM1;HLA-DQA2;PTPN6;TRIM21;OASL;HLA-DQA1;OAS2;MAPK1;IRF7;TRIM38;TRIM14;PML;IFNGR1;CD44;PTPN2;OAS1;IRF9;JAK1;GBP3;CAMK2D;IRF5;OAS3;SOCS3;IRF2;TRIM34;IRF3;IFNGR2;PIAS1
prerank	REACTOME_NON_INTEGRIN_MEMBRANE_ECM_INTERACTIONS	-0.592509	-2.55902	0	0	0	27/59	0.0823	DDR1;COL10A1;THBS1;LAMB2;ITGB5;COL5A3;SDC4;COL1A1;FN1;COL4A1;COL5A1;DAG1;PDGFA;ACTN1;AGRN;ITGB1;COL1A2;LAMC1;LAMA5;SDC2;COL4A5;COL5A2;PDGFB;COL3A1;LAMB1;CASK;ITGB3
prerank	NF-kappa B signaling pathway	0.801374	2.55882	0	0	0	49/98	0.0803	ZAP70;PRKCB;LCK;LTB;LAT;TNFSF14;TRAF1;BIRC3;CCL19;BTK;CD40LG;TNFAIP3;CCL4;CARD11;LY96;PLCG2;PRKCQ;CD40;TNFSF13B;TNF;TLR4;CFLAR;SYK;TNFRSF13C;CCL13;VCAM1;CYLD;MAP3K14;ICAM1;LYN;RELB;NFKBIA;BLNK;CCL21;BCL2A1;CD14;ATM;TRADD;NFKB1;NFKB2;TRAF3;LTA;CXCL12;CXCL2;CXCL1;IL1B;MALT1;IRAK4;TRAF2
prerank	KEGG_SYSTEMIC_LUPUS_ERYTHEMATOSUS	0.858009	2.55694	0	0	0	35/54	0.0777	HLA-DMB;IFNG;HLA-DRA;HLA-DPA1;CD28;HLA-DOA;HLA-DMA;HLA-DPB1;CD40LG;HLA-DOB;C1QA;C1QB;HLA-DRB1;HLA-DRB3;HLA-DRB4;HLA-DRB5;CD40;TNF;HLA-DQB1;C2;C1QC;IL10;HLA-DQA2;C3;C1S;TRIM21;HLA-DQA1;C1R;FCGR2B;FCGR3A;FCGR2A;FCGR3B;CD80;ELANE;C7
prerank	Intestinal immune network for IgA production	0.877037	2.55648	0	0	0	41/47	0.1029	ICOS;TNFRSF17;HLA-DMB;HLA-DRA;HLA-DPA1;CD28;HLA-DOA;HLA-DMA;HLA-DPB1;CD40LG;HLA-DOB;ITGB7;HLA-DRB1;HLA-DRB3;ITGA4;IL15;IL15RA;HLA-DRB4;HLA-DRB5;CD40;TNFSF13B;HLA-DQB1;TNFRSF13C;IL10;MAP3K14;HLA-DQA2;CXCR4;HLA-DQA1;AICDA;TNFSF13;CD80;CCR10;IL6;CCL25;CXCL12;TNFRSF13B;PIGR;IL2;MADCAM1;TGFB1;ICOSLG
prerank	KEGG_INTESTINAL_IMMUNE_NETWORK_FOR_IGA_PRODUCTION	0.876304	2.55633	0	0	0	41/48	0.1029	ICOS;TNFRSF17;HLA-DMB;HLA-DRA;HLA-DPA1;CD28;HLA-DOA;HLA-DMA;HLA-DPB1;CD40LG;HLA-DOB;ITGB7;HLA-DRB1;HLA-DRB3;ITGA4;IL15;IL15RA;HLA-DRB4;HLA-DRB5;CD40;TNFSF13B;HLA-DQB1;TNFRSF13C;IL10;MAP3K14;HLA-DQA2;CXCR4;HLA-DQA1;AICDA;TNFSF13;CD80;CCR10;IL6;CCL25;CXCL12;TNFRSF13B;PIGR;IL2;MADCAM1;TGFB1;ICOSLG
prerank	ALTEMEIER_RESPONSE_TO_LPS_WITH_MECHANICAL_VENTILATION	0.794928	2.55543	0	0	0	79/118	0.1249	CCR2;PLEK;EBI3;GBP4;LCP2;SLA;CYBB;SELL;LST1;FGL2;MS4A6A;STAT1;TFEC;TNFAIP3;CCL4;GPR65;GBP2;CXCL10;CCL17;IL15;CLEC4E;CASP4;IL4I1;LILRB3;IFI16;PLA2G7;SELP;CCRL2;GCH1;FCER1G;CCR1;RELB;NFKBIA;SLC15A3;IFIH1;ITGAM;SOD2;CLEC4D;TLR2;BCL2A1;OAS2;CD14;CH25H;TNFAIP2;CCL3;IRF7;GPR84;STAT2;IL1R2;FCGR2A;IFIT2;IL6;TREX1;USP18;FPR2;CSF2;GK;IL1B;BST1;CSF2RB;OAS3;SOCS3;CCL20;MAP3K8;CSF3R;UPP1;ISG15;TNFSF9;F13A1;RA…
prerank	Th17 cell differentiation	0.790651	2.55511	0	0	0	62/108	0.1082	CD3D;CD3G;CD247;TBX21;ZAP70;IL2RB;LCK;IL21R;LAT;IL2RG;EBI3;IRF4;HLA-DMB;JAK3;IFNG;HLA-DRA;HLA-DPA1;HLA-DOA;HLA-DMA;HLA-DPB1;HLA-DOB;STAT1;HLA-DRB1;HLA-DRB3;IL2RA;PRKCQ;HLA-DRB4;HLA-DRB5;JAK2;HLA-DQB1;NFKBIE;IL6R;HLA-DQA2;CD3E;NFKBIA;IL27RA;PPP3CC;STAT5A;TGFBR2;NFATC2;HLA-DQA1;IL12RB1;IL23A;MAPK1;NFKB1;IL4R;IFNGR1;RORA;IL21;JAK1;IL6;IL1B;IL2;NFATC3;FOXP3;CD4;STAT5B;IFNGR2;IL1R1;TGFB1;AHR;IL27
prerank	BERTUCCI_MEDULLARY_VS_DUCTAL_BREAST_CANCER_UP	0.76015	2.55289	0	0	0	106/192	0.1392	GZMA;CD38;GBP5;GBP4;BIRC3;AIM2;PIM2;LAG3;CTSS;KLRC1;TAGAP;MIR155HG;CD274;HLA-DOB;BTN3A3;STAT1;SRGN;ITGB7;PSMB9;PSMB10;CASP10;ACSL5;TAP1;NCF1;STAMBPL1;IL32;IRF1;TNFRSF14;LAP3;IL15;IL15RA;PLCL2;NR1H3;ETV7;PARP8;HCP5;IFI30;NFKBIE;GALM;TNFRSF1B;RGS1;VCAM1;BTN3A1;CYBA;PSMB8;ASPHD2;ICAM1;RELB;KBTBD8;PTPN6;CCDC69;ANKRD22;DRAM1;CLEC2D;SKAP1;HERPUD1;IL27RA;C1S;ATP8A1;APOE;RILPL2;GLRX;HSH2D;SOD2;SLC2A6;BHL…
prerank	FARMER_BREAST_CANCER_CLUSTER_1	0.898823	2.55272	0	0	0	35/38	0.0807	CD3D;CD2;GPR171;GZMA;GZMK;SH2D1A;GPR18;CD48;CD8A;LCK;CYTIP;CCR5;ITK;IL10RA;CCR2;CD38;GIMAP4;POU2AF1;GMFG;TNFRSF17;LCP2;MZB1;FKBP11;XAF1;OASL;OAS2;HERC5;IFI44;IFI44L;IFIT3;OAS1;MX1;RSAD2;HERC6;OAS3
prerank	Th1 and Th2 cell differentiation	0.80291	2.54458	0	0	0	54/92	0.0997	CD3D;CD3G;CD247;TBX21;ZAP70;IL2RB;LCK;LAT;IL2RG;STAT4;HLA-DMB;JAK3;IFNG;HLA-DRA;HLA-DPA1;HLA-DOA;HLA-DMA;HLA-DPB1;HLA-DOB;STAT1;HLA-DRB1;HLA-DRB3;IL2RA;PRKCQ;HLA-DRB4;HLA-DRB5;JAK2;RUNX3;HLA-DQB1;NFKBIE;HLA-DQA2;CD3E;NFKBIA;PPP3CC;STAT5A;NFATC2;HLA-DQA1;IL12RB1;MAPK1;NFKB1;MAF;IL4R;IFNGR1;JAK1;IL12RB2;IL13;IL12A;IL2;NFATC3;RBPJ;CD4;STAT5B;IL12B;IFNGR2
prerank	SANA_TNF_SIGNALING_UP	0.809245	2.54447	0	0	0	56/81	0.1193	IL7R;BIRC3;UBD;TNFAIP3;CASP1;CXCL11;APOL3;GBP1;IL32;CXCL10;SAMD9L;HLA-E;APOL1;HLA-C;HLA-B;SAMHD1;HLA-A;VCAM1;ICAM1;LGALS9;NFKBIA;DRAM1;PARP14;SLC15A3;PLA1A;C1S;IFIH1;SOD2;CCL2;CCL8;TLR2;OAS2;HSD17B11;TNFAIP2;TAPBP;CCL11;MX2;IFI44L;DDX60;BST2;SAT1;NCEH1;OAS1;MX1;TNIP1;CXCL2;CSF1;OAS3;LIPG;CCL20;ICOSLG;CX3CL1;RIPK2;IFIT1;CXCL3;CXCL6
prerank	SMID_BREAST_CANCER_LUMINAL_B_DN	0.739283	2.54102	0	0	0	220/531	0.109	CD3D;CD3G;PVRIG;CD247;PTPRCAP;CD2;GPR171;CD27;ZAP70;CD96;GZMA;GZMK;CCR7;CD19;PRKCB;SH2D1A;GPR18;CD48;LCK;CYTIP;LTB;SIT1;ICOS;ITK;NKG7;IL21R;CD69;TRAT1;XCL1;KLRB1;CCL5;CD52;PTPRC;ARHGAP25;CCR2;GZMH;GIMAP5;GZMB;IL7R;IL2RG;CD38;BANK1;CXCL9;RAC2;TCL1A;CD79B;POU2AF1;TRAF3IP3;TNFAIP8;BIN2;PLAC8;TNFRSF17;BIRC3;GNLY;MS4A1;RASGRP2;PPP1R16B;VPREB3;LGALS2;PTGER4;CLEC10A;CCL19;LAMP3;CORO1A;HLA-DRA;CD37;GPR18…
prerank	KEGG_LEISHMANIA_INFECTION	0.82325	2.53264	0	0	0	46/70	0.1012	PRKCB;HLA-DMB;IFNG;HLA-DRA;HLA-DPA1;HLA-DOA;HLA-DMA;HLA-DPB1;HLA-DOB;STAT1;HLA-DRB1;ITGB2;NCF1;NCF4;HLA-DRB3;ITGA4;HLA-DRB4;HLA-DRB5;JAK2;TNF;TLR4;HLA-DQB1;IL10;CYBA;NCF2;HLA-DQA2;C3;PTPN6;NFKBIA;ITGAM;TLR2;HLA-DQA1;MAPK1;FCGR3A;NFKB1;IFNGR1;FCGR2A;FCGR3B;JAK1;IL1B;IRAK4;IL12A;MYD88;IL12B;IFNGR2;TGFB1
prerank	LEE_EARLY_T_LYMPHOCYTE_DN	0.840511	2.53115	0	0	0	45/58	0.102	GPR171;CD27;CCR7;CYTIP;BTLA;GIMAP1;GIMAP4;GIMAP7;SAMD3;GPR183;GBP2;TRABD2A;HLA-F;TNFRSF25;HLA-E;NLRC5;HCP5;IL6R;HLA-B;SAMHD1;HLA-A;CYLD;COTL1;IL27RA;NFATC2;S1PR1;EMP3;STK17A;ATM;DENND2D;PIK3IP1;AGMAT;FOXO1;PTPRJ;IL4R;CD44;TNFSF10;ANKRD55;TBC1D4;IFITM1;RNASET2;NELL2;SLC2A3;MAN1C1;TUBA4A
prerank	MORI_LARGE_PRE_BII_LYMPHOCYTE_DN	0.859769	2.53067	0	0	0	41/56	0.0691	LTB;IL10RA;PTPRC;IL2RG;CD79B;IRF8;CXCR5;BIRC3;MS4A1;HLA-DMB;CTSS;LCP1;HLA-DMA;WIPF1;GPR65;CD74;PIP4K2A;CD83;LAT2;IL4I1;CTSH;CNR2;SAMHD1;LY86;VCAM1;DOCK2;SEMA4D;PTPN6;ADCY7;ALDH2;GMIP;UBA7;HLA-DQA1;SOAT1;CD22;IL4R;SIPA1;SERPINB1;BTG1;RASA3;CAPG
prerank	Systemic lupus erythematosus	0.859665	2.52596	0	0	0	34/51	0.0777	HLA-DMB;IFNG;HLA-DRA;HLA-DPA1;CD28;HLA-DOA;HLA-DMA;HLA-DPB1;CD40LG;HLA-DOB;C1QA;C1QB;HLA-DRB1;HLA-DRB3;HLA-DRB4;HLA-DRB5;CD40;TNF;HLA-DQB1;C2;C1QC;IL10;HLA-DQA2;C3;C1S;TRIM21;HLA-DQA1;C1R;FCGR3A;FCGR2A;FCGR3B;CD80;ELANE;C7
prerank	HUANG_DASATINIB_RESISTANCE_DN	-0.570417	-2.52418	0	0	0	32/67	0.1479	IRX5;ABCA3;EMP2;MAPT;ACSL3;TRPS1;SPIN1;VPS37C;CA12;CYB561;STARD10;ICA1;EPB41L5;TPD52;TOB1;CREB3L4;RHOB;CERS6;MYEF2;PRLR;TFF1;IGFBP2;HID1;SLC25A15;ABHD11;GPD1L;CLN3;MEGF9;ISOC1;GREB1;CLDN3;SLC16A6
prerank	WINTER_HYPOXIA_DN	0.86052	2.52317	0	0	0	36/45	0.1055	CD48;PTPRC;GIMAP1;GIMAP7;INPP5D;EVI2B;IKZF1;IRF8;IL16;CCL19;ARHGAP15;CD28;CD79A;HLA-DOB;FLI1;ICAM2;ITM2A;EVI2A;NCKAP1L;TLR7;DOCK2;ENPP2;ATP8A1;GYPC;ATM;CELF2;LMO2;ANKRD44;ISCU;SYNRG;SYNE1;ABCB1;ARL6IP5;PARM1;ARHGEF6;FBLN5
prerank	HECKER_IFNB1_TARGETS	0.804816	2.52142	0	0	0	64/90	0.1144	GZMB;TCL1A;LAMP3;ZBP1;KLRD1;STAT1;EPSTI1;C1QA;C1QB;GBP1;CXCL10;LAP3;SAMD9L;CD163;MS4A4A;C1QC;XAF1;STAP1;TMEM140;EGR2;RTP4;APOBEC3A;CCL2;OASL;LILRA3;CCL8;OAS2;HERC5;C3AR1;PARP12;SAMD9;SERPING1;IFI44;MX2;IFI44L;PARP9;IRF7;DDX60;DTX3L;IFI35;IFIT3;IFIT5;PLSCR1;SIGLEC1;MMP25;IFIT2;OAS1;DHX58;MX1;RSAD2;CHI3L1;MMP9;HERC6;APOBEC3B;OAS3;IFI27;G0S2;TYMP;FCER1A;TREML1;ISG15;EIF2AK2;IFI6;IFIT1
prerank	KEGG_ANTIGEN_PROCESSING_AND_PRESENTATION	0.799139	2.51828	0	0	0	47/78	0.1044	CD8A;HLA-DMB;CIITA;HLA-DRA;CTSS;KLRC1;HLA-DPA1;CD8B;KLRC4;HLA-DOA;HLA-DMA;HLA-DPB1;KLRD1;HLA-DOB;B2M;HLA-DRB1;TAP1;KLRC3;HLA-DRB3;HLA-F;CD74;HLA-DRB4;HLA-DRB5;HLA-E;KLRC2;HLA-C;HLA-DQB1;IFI30;HLA-G;PSME2;HLA-B;HLA-A;HLA-DQA2;TAP2;HLA-DQA1;TAPBP;RFX5;LTA;PSME1;LGMN;CTSB;CD4;KIR2DL2;CTSL;KIR2DL4;KIR3DL1;KIR2DS4
prerank	Leishmaniasis	0.812908	2.51814	0	0	0	48/74	0.1012	PRKCB;HLA-DMB;IFNG;CYBB;HLA-DRA;HLA-DPA1;HLA-DOA;HLA-DMA;HLA-DPB1;HLA-DOB;STAT1;HLA-DRB1;ITGB2;NCF1;NCF4;HLA-DRB3;ITGA4;HLA-DRB4;HLA-DRB5;JAK2;TNF;TLR4;HLA-DQB1;IL10;CYBA;NCF2;HLA-DQA2;C3;PTPN6;NFKBIA;ITGAM;TLR2;HLA-DQA1;MAPK1;FCGR3A;NFKB1;IFNGR1;FCGR2A;FCGR3B;JAK1;IL1B;IRAK4;IL12A;CR1L;MYD88;IL12B;IFNGR2;TGFB1
prerank	KEGG_PRIMARY_IMMUNODEFICIENCY	0.885539	2.50455	0	0	0	25/35	0.047	CD3D;ZAP70;CD19;CD8A;LCK;ICOS;PTPRC;IL7R;IL2RG;CIITA;JAK3;BTK;IGLL1;CD8B;CD79A;CD40LG;TAP1;CD40;TNFRSF13C;ADA;CD3E;BLNK;TAP2;AICDA;RFX5
prerank	REACTOME_GENERATION_OF_SECOND_MESSENGER_MOLECULES	0.901188	2.50288	0	0	0	24/33	0.0534	CD3D;CD3G;CD247;ZAP70;LCK;ITK;LAT;LCP2;HLA-DRA;HLA-DPA1;HLA-DPB1;HLA-DRB1;HLA-DRB3;HLA-DQB2;PLCG2;HLA-DRB4;HLA-DRB5;HLA-DQB1;HLA-DQA2;WAS;CD3E;HLA-DQA1;GRAP2;NCK1
prerank	Type I diabetes mellitus	0.867089	2.50273	0	0	0	32/43	0.0854	FASLG;GZMB;HLA-DMB;IFNG;HLA-DRA;HLA-DPA1;CD28;HLA-DOA;HLA-DMA;PRF1;HLA-DPB1;HLA-DOB;HLA-DRB1;HLA-DRB3;HLA-F;HLA-DRB4;HLA-DRB5;HLA-E;HLA-C;TNF;HLA-DQB1;HLA-G;HLA-B;HLA-A;HLA-DQA2;FAS;HLA-DQA1;CD80;LTA;IL1B;IL12A;IL2
prerank	KEGG_TYPE_I_DIABETES_MELLITUS	0.867089	2.50273	0	0	0	32/43	0.0854	FASLG;GZMB;HLA-DMB;IFNG;HLA-DRA;HLA-DPA1;CD28;HLA-DOA;HLA-DMA;PRF1;HLA-DPB1;HLA-DOB;HLA-DRB1;HLA-DRB3;HLA-F;HLA-DRB4;HLA-DRB5;HLA-E;HLA-C;TNF;HLA-DQB1;HLA-G;HLA-B;HLA-A;HLA-DQA2;FAS;HLA-DQA1;CD80;LTA;IL1B;IL12A;IL2
prerank	KUROZUMI_RESPONSE_TO_ONCOCYTIC_VIRUS	0.860331	2.5023	0	0	0	34/45	0.0845	CCR7;IL2RB;CXCR3;LTB;CCR5;IL10RA;CCL5;CCR2;IL2RG;CXCL9;CXCR5;IL16;IFNG;IL18;CD40LG;CASP1;CXCL10;CCR6;IL15;TNF;IL6R;TNFRSF1B;CCR1;C3;CCL2;CCL23;CCL3;IL1R2;LTA;ITGAD;CXCL2;IL1B;CCL20;CXCR2
prerank	KEGG_CYTOKINE_CYTOKINE_RECEPTOR_INTERACTION	0.737232	2.50121	0	0	0	123/256	0.1065	CD27;CCR7;IL2RB;CXCR3;FASLG;LTB;CCR5;XCL2;IL21R;IL10RA;CXCR6;XCL1;CCL5;CCR2;IL7R;IL2RG;CXCL9;TNFSF14;IL18RAP;TNFRSF17;CXCR5;CCL19;CXCL13;IFNG;TNFRSF8;IL18;CD40LG;TNFRSF4;TNFRSF9;CXCL11;CCL4;CXCL10;FLT3LG;CCL17;IL3RA;TNFRSF14;CCR6;IL2RA;IL7;IL15;IL15RA;CD40;TNFRSF25;TNFSF13B;TNF;TNFRSF13C;IL6R;TNFRSF1B;IFNAR2;CCL13;PLEKHO2;CCL18;IL10;CD70;CSF1R;CCR1;CSF2RA;CCL21;FAS;TGFBR2;CXCR4;CCL2;CCL8;IL18R1;T…
prerank	Graft-versus-host disease	0.882277	2.4993	0	0	0	35/40	0.1008	FASLG;GZMB;HLA-DMB;IFNG;HLA-DRA;KLRC1;HLA-DPA1;CD28;HLA-DOA;HLA-DMA;PRF1;HLA-DPB1;KLRD1;HLA-DOB;HLA-DRB1;HLA-DRB3;HLA-F;HLA-DRB4;HLA-DRB5;HLA-E;HLA-C;TNF;HLA-DQB1;HLA-G;HLA-B;HLA-A;HLA-DQA2;FAS;HLA-DQA1;CD80;IL6;IL1B;IL2;KIR2DL2;KIR3DL1
prerank	KEGG_GRAFT_VERSUS_HOST_DISEASE	0.884531	2.49752	0	0	0	35/39	0.1008	FASLG;GZMB;HLA-DMB;IFNG;HLA-DRA;KLRC1;HLA-DPA1;CD28;HLA-DOA;HLA-DMA;PRF1;HLA-DPB1;KLRD1;HLA-DOB;HLA-DRB1;HLA-DRB3;HLA-F;HLA-DRB4;HLA-DRB5;HLA-E;HLA-C;TNF;HLA-DQB1;HLA-G;HLA-B;HLA-A;HLA-DQA2;FAS;HLA-DQA1;CD80;IL6;IL1B;IL2;KIR2DL2;KIR3DL1
prerank	Primary immunodeficiency	0.879551	2.49503	0	0	0	25/36	0.047	CD3D;ZAP70;CD19;CD8A;LCK;ICOS;PTPRC;IL7R;IL2RG;CIITA;JAK3;BTK;IGLL1;CD8B;CD79A;CD40LG;TAP1;CD40;TNFRSF13C;ADA;CD3E;BLNK;TAP2;AICDA;RFX5
prerank	HALLMARK_INFLAMMATORY_RESPONSE	0.746876	2.49238	0	0	0	109/198	0.1264	SLAMF1;CCR7;IL2RB;CD48;LCK;IL10RA;CD69;CXCR6;CCL5;IL7R;CXCL9;IL18RAP;EBI3;LCP2;PTGER4;LAMP3;CYBB;GPR183;CMKLR1;SELL;IL18;TNFRSF9;CXCL11;KCNA3;GPR132;CXCL10;IRF1;CCL17;IL15;IL15RA;CD40;PTAFR;TNFRSF1B;RGS1;ICAM4;IL10;CD70;CCRL2;NLRP3;ICAM1;NMI;SEMA4D;GCH1;TLR1;RASGRP1;LYN;NFKBIA;SLC31A2;P2RX7;RTP4;CCL2;CHST2;TLR2;IL18R1;FPR1;SELE;EMP3;C3AR1;CD14;NOD2;TAPBP;OSM;IRF7;NFKB1;TLR3;BTG2;PDE4B;IL4R;PTPRE;…
prerank	SCHUETZ_BREAST_CANCER_DUCTAL_INVASIVE_DN	-0.546755	-2.49234	0	0	0	36/80	0.1303	ERBB3;MAGED2;SORT1;CELSR2;SLC19A2;MYO6;DNAJC12;FAM174B;GDF15;STC2;TBX3;MLPH;PEX7;CELSR1;HOOK1;PTPRF;WFS1;ANXA9;MRPS30;SCNN1A;MAST4;TTC39A;EPN3;ABHD11;ACADSB;MYB;ZDHHC11;ERBB4;LRBA;PLK2;AREG;GALNT7;IL20RA;SHANK2;VAV3;ISOC1
prerank	Natural killer cell mediated cytotoxicity	0.768054	2.49115	0	0	0	63/119	0.1086	CD247;ZAP70;PRKCB;SH2D1A;CD48;LCK;FASLG;LAT;HCST;GZMB;RAC2;LCP2;ITGAL;IFNG;KLRC1;KLRK1;PRF1;KLRD1;VAV1;NCR3;ICAM2;ITGB2;PTK2B;KLRC3;PLCG2;HLA-E;KLRC2;LAT2;HLA-C;PIK3CD;TNF;FYN;SYK;HLA-G;TYROBP;HLA-B;SH2D1B;IFNAR2;HLA-A;ICAM1;CD244;FCER1G;PTPN6;PPP3CC;KIR2DS2;FAS;NFATC2;MAPK1;FCGR3A;IFNGR1;TNFSF10;FCGR3B;CSF2;CASP3;TNFRSF10A;NCR1;BID;KIR2DL2;IFNGR2;KIR3DL1;PRKCA;KIR2DS4;MICB
prerank	REACTOME_CHEMOKINE_RECEPTORS_BIND_CHEMOKINES	0.824024	2.49099	0	0	0	41/57	0.1193	CCR7;CXCR3;CCR5;XCL2;CXCR6;XCL1;CCL5;CCR2;CXCL9;CXCR5;CCL19;CXCL13;CXCL11;CCL4;CXCL10;CCL17;CCR6;CCL13;CCRL2;CCR1;CCL21;CXCR4;CCL2;CCL3L3;CCL11;CCL3;CXCL16;CCR10;CCL25;CCR8;CXCL12;CXCL2;CXCL1;CCL20;CCR3;CXCR2;CX3CL1;CCR4;CCL1;CXCL3;CXCL6
prerank	KEGG_NATURAL_KILLER_CELL_MEDIATED_CYTOTOXICITY	0.759516	2.49039	0	0	0	64/126	0.1086	CD247;ZAP70;PRKCB;SH2D1A;CD48;LCK;FASLG;LAT;HCST;GZMB;RAC2;LCP2;ITGAL;IFNG;PIK3CG;KLRC1;KLRK1;PRF1;KLRD1;VAV1;NCR3;ICAM2;ITGB2;PTK2B;KLRC3;PLCG2;HLA-E;KLRC2;HLA-C;PIK3CD;TNF;FYN;SYK;HLA-G;TYROBP;HLA-B;SH2D1B;IFNAR2;HLA-A;ICAM1;CD244;FCER1G;PTPN6;PPP3CC;FAS;NFATC2;MAPK1;FCGR3A;IFNGR1;TNFSF10;FCGR3B;CSF2;CASP3;NFATC3;TNFRSF10A;NCR1;BID;KIR2DL2;IFNGR2;KIR2DL4;KIR3DL1;PRKCA;KIR2DS4;MICB
prerank	PAPASPYRIDONOS_UNSTABLE_ATEROSCLEROTIC_PLAQUE_UP	0.829831	2.48807	0	0	0	37/53	0.1123	MPEG1;CTSS;SRGN;SEL1L3;SAMSN1;CD84;NCKAP1L;NPL;IFI30;HLA-G;CD163;MS4A4A;PLA2G7;CCL18;GM2A;SOD2;FUCA1;SGK1;FCGR3A;RARRES1;IFIT3;ACP5;SAT1;RGCC;RSAD2;CXCL2;LGMN;CSF2RB;GRN;CREG1;DAB2;RAPGEF1;RNASET2;CTSB;BAZ1A;RBMS1;SLC39A8
prerank	KEGG_MEDICUS_REFERENCE_CYTOKINE_JAK_STAT_SIGNALING_PATHWAY	0.855802	2.48233	0	0	0	33/44	0.0997	IL2RB;IL7R;IL2RG;STAT4;JAK3;IFNG;STAT1;IL3RA;IL2RA;IL7;IL15;IL15RA;JAK2;IL6R;IFNAR2;STAT5A;PIM1;IL12RB1;IL23A;STAT2;IL4R;IFNGR1;JAK1;IL6;IL12RB2;CSF2RB;IL13;IL12A;IL2;IL5RA;STAT5B;IL12B;IFNGR2
prerank	HUANG_GATA2_TARGETS_UP	0.749079	2.48105	0	0	0	74/147	0.1094	GPR171;CYTIP;GMFG;TNFAIP8;PLAC8;TNFAIP8L2;IL16;LPXN;PIK3CG;NAPSA;P2RY14;SRGN;PSMB9;SAMSN1;MYO1F;LYZ;TESPA1;B2M;DOK3;SELPLG;EVI2A;CLEC4E;HLA-E;LAT2;TOX;TYROBP;IFI16;PSMB8;CD244;C1orf54;N4BP2L1;SPI1;KCTD12;TAP2;TGFBR2;SLC2A6;ST8SIA4;CLEC4D;ALOX5AP;EMP3;SH3KBP1;FAM117A;TXNIP;FCGR2B;CMTM7;IL17RA;FAM107B;IRAK3;FCGR2A;CD44;HHEX;SAT1;RHOG;BTG1;NEURL3;IFITM1;FES;GLIPR1;SLC12A6;CD47;RNF130;GPX1;CEBPA;IQGA…
prerank	KEGG_HEMATOPOIETIC_CELL_LINEAGE	0.781215	2.47813	0	0	0	50/86	0.1002	CD3D;CD3G;CD2;CD19;CD8A;CD5;IL7R;CD38;MS4A1;HLA-DRA;CD37;CD8B;CD7;HLA-DRB1;FLT3LG;IL3RA;HLA-DRB3;ITGA4;IL2RA;IL7;HLA-DRB4;HLA-DRB5;TNF;IL6R;CR2;CD1C;CD1B;CD33;CSF1R;CD1E;CSF2RA;CD3E;ITGAM;CD14;CD22;IL4R;FLT3;IL1R2;CD44;GP1BA;IL6;CSF2;CSF1;IL1B;CSF3R;CD1D;CD1A;IL5RA;CD4;IL1R1
prerank	WUNDER_INFLAMMATORY_RESPONSE_AND_CHOLESTEROL_UP	0.819297	2.47804	0	0	0	39/61	0.0954	CCL5;PLAC8;MPEG1;HLA-DMB;CTSS;HLA-DMA;CTSC;STAT1;SOCS1;PSMB9;PSMB10;CASP1;B2M;LY75;GBP2;AIF1;CD74;HLA-DRB5;HLA-E;HLA-DQB1;PSME2;HLA-B;HLA-A;PSMB8;LYN;TAP2;SP110;UBA7;CCL8;TLR2;HLA-DQA1;CD14;IFI44;BST2;GK;SERPINA1;KLK1;CASP7;UPP1
prerank	VILIMAS_NOTCH1_TARGETS_UP	0.841277	2.47159	0	0	0	33/51	0.0651	CD3D;CD3G;CD2;ZAP70;GZMA;CCR7;LCK;IL10RA;LAT;CD69;TRAT1;CCL5;GZMH;GZMB;TRAF1;BIRC3;CTLA4;CD28;CD7;PTCRA;CARD11;CD74;CD83;TOX;ICAM1;RELB;NFKBIA;EGR2;P2RY10;BCL2A1;IRF7;NFKB2;CD80
prerank	RODWELL_AGING_KIDNEY_UP	0.722446	2.4713	0	0	0	209/450	0.1103	GZMA;GZMK;LTB;NKG7;IL10RA;HCST;CD69;CCL5;PTPRC;ARHGAP25;CD38;RAC2;GMFG;IKZF1;HCLS1;GBP5;IRF8;MPEG1;BIRC3;LCP2;CD53;RAB33A;CLEC10A;GIMAP2;PIK3CG;SLAMF8;CORO1A;HLA-DRA;HLA-DPA1;NAPSB;RASSF5;HLA-DMA;LST1;MS4A6A;BTN3A3;SRGN;PTPN22;SEL1L3;PSMB9;ARHGAP30;MYO1F;LYZ;TRIM22;C1QA;PSMB10;APBB1IP;CASP1;C1QB;DOK3;RNASE6;HLA-DRB1;FNBP1;TAP1;SELPLG;LY75;ITGB2;NCF1;IL32;EVI2A;FLT3LG;HLA-F;CLEC4A;SAMD9L;HLA-J;TXN…
prerank	KLEIN_PRIMARY_EFFUSION_LYMPHOMA_DN	0.83366	2.46862	0	0	0	31/53	0.0691	CD27;CD19;SIT1;CD52;CD79B;IRF8;CXCR5;BIRC3;MS4A1;HLA-DMB;CD72;HLA-DMA;CD79A;SEL1L3;VNN2;NCF4;CD40;SPIB;RASSF2;HLA-DQB1;CTSH;ST6GAL1;PTPN6;ETS1;BLNK;POU2F2;MSL3;CD22;BTG2;BCL11A;CAPG
prerank	HELLER_SILENCED_BY_METHYLATION_UP	0.727368	2.4645	0	0	0	124/271	0.1015	CCR7;SLAMF7;BLK;APOBEC3G;PLEK;EBI3;CST7;BIRC3;HLA-DMB;PPP1R16B;CIITA;UBD;PTGER4;LPXN;CCL19;CXCL13;LAMP3;HLA-DRA;GPR183;CTSS;HLA-DPA1;CFP;LCP1;HLA-DMA;PRF1;HLA-DPB1;HLA-DOB;STAT1;SOCS1;SAMSN1;TRIM22;ADAMDEC1;TNFRSF4;TNFRSF9;BTN2A2;HLA-DRB1;GBP1;NCF1;IL32;DOCK10;CXCL10;IL3RA;NCF4;IL15;DAPP1;HLA-DRB4;TNFRSF25;ISG20;SPIB;PIK3CD;PECAM1;RASSF2;HLA-DQB1;APOBEC3F;IL6R;CTSH;TNFRSF1B;RGS1;VCAM1;ENPP2;ICAM1…
prerank	PID_CD8_TCR_DOWNSTREAM_PATHWAY	0.810261	2.46438	0	0	0	26/61	0.0447	CD3D;CD3G;CD247;IL2RB;PRKCB;CD8A;EOMES;FASLG;GZMB;IL2RG;PTPN7;STAT4;IFNG;CD8B;PRF1;TNFRSF4;B2M;TNFRSF9;IL2RA;PRKCQ;TNF;IFNAR2;HLA-A;CD3E;NFATC2;MAPK1
prerank	POOLA_INVASIVE_BREAST_CANCER_DN	-0.504323	-2.46192	0	0	0	65/128	0.2145	GRP;FLNB;CELSR2;NEDD4L;SLC39A6;PLAT;TPM2;PPP1R3C;IGF1R;IFT140;MAPT;SSH3;DNAJC12;STC2;SDC4;CELSR1;CD151;ARHGEF5;SEZ6L2;CA12;PDGFA;CNN1;EXOC7;DACH1;NPY1R;SCUBE2;FGFR3;COL4A5;GATA3;WNT5A;CRLF1;DKK3;ESR1;CPB1;IGFBP2;CACNA1D;GFRA1;ACADSB;MYB;MPPED2;ZDHHC11;ERBB4;PDZK1;NQO1;SERPINA5;SYT17;SERPINA3;RABEP1;KCTD2;MYLK;GOLGA2P5;AZGP1;XYLT2;IGSF1;ALDH4A1;PPIP5K1;ECE1;GRIA2;CLMN;GSTT1;PEX6;TAPT1;CITED1;TMEM1…
prerank	PID_CD8_TCR_PATHWAY	0.828337	2.45779	0	0	0	33/53	0.089	CD3D;CD3G;CD247;ZAP70;PRKCB;CD8A;LCK;LAT;PTPRC;LCP2;RASGRP2;CD8B;CD28;RASSF5;PRF1;VAV1;PAG1;B2M;CARD11;PRKCQ;FYN;HLA-A;MAP3K14;RASGRP1;PTPN6;CD3E;CSK;GRAP2;CD80;RAP1A;MALT1;MAP3K8;CBL
prerank	WORSCHECH_TUMOR_REJECTION_UP	0.806136	2.45607	0	0	0	33/59	0.0816	LCK;FASLG;ITK;CCL5;GZMB;IL7R;IL2RG;IRF4;CLEC10A;IFNG;TAGAP;KLRD1;TNFRSF4;CXCL11;CCL4;IL7;IL4I1;TLR4;LILRB4;IFI16;TNFRSF1B;CCRL2;TLR6;CCL8;BCL2A1;CCL23;CCL11;ACKR1;STAT2;IFITM1;CCR10;IL1B;IFI27
prerank	MORI_MATURE_B_LYMPHOCYTE_UP	0.771276	2.4537	0	0	0	49/88	0.1016	IL10RA;PTPRC;IL2RG;IRF8;EBI3;CXCR5;MS4A1;HLA-DMB;CTSS;SELL;HLA-DOA;LCP1;HLA-DMA;HLA-DOB;GPR65;NCF4;CD74;HLA-DRB5;JAK2;PIP4K2A;CD83;LAT2;ADRB2;HLA-G;CTSH;SAMHD1;CR2;PTPN6;ADCY7;ETS1;SMAP2;APOE;MEF2C;MYCBP2;HLA-DQA1;ARHGEF3;CNOT6L;PPM1M;MAN1A1;IFNGR1;IGHD;RASA3;SGPP1;RAB8A;ABCA1;MAP3K8;RGS14;MCL1;IL10RB
prerank	DUNNE_TARGETS_OF_AML1_MTG8_FUSION_UP	0.821015	2.4534	0	0	0	28/51	0.0875	NKG7;PSTPIP1;PLAC8;CST7;RASGRP2;SLA;PTGER4;LCP1;LST1;SRGN;SAMSN1;MYO1F;LYZ;FNBP1;SELPLG;ICAM3;IL6R;LAPTM5;SPCS3;ITM2C;C11orf21;CXCR4;ALOX5AP;BTG1;GCA;S100A8;CD302;CSF3R
prerank	MOSERLE_IFNA_RESPONSE	0.902279	2.4531	0	0	0	27/29	0.0696	CD274;STAT1;EPSTI1;TRIM22;GBP1;CXCL10;SAMD9L;IFI16;IFIH1;RTP4;OASL;OAS2;HERC5;SAMD9;IFI44;IFI44L;DDX60;IFIT3;IFIT5;TNFSF10;IFIT2;OAS1;MX1;DDX60L;IFITM1;RSAD2;USP18
prerank	WP_NETWORK_MAP_OF_SARS_COV_2_SIGNALING_PATHWAY	0.725477	2.44911	0	0	0	106/217	0.1193	CD3G;CD247;CD2;ZAP70;CD8A;LCK;CCR5;CCL5;CXCL9;IL18RAP;IL16;CXCL13;IFNG;HLA-DRA;IGLL1;CFP;CD8B;IL18;STAT1;CCL4;HLA-DRB1;CXCL10;CARD11;CCR6;IL7;PRKCQ;HLA-DRB5;JAK2;APOL1;TNF;FYN;CD226;CD163;CASP5;SELP;BTN3A1;IL10;NLRP3;PTPN6;CD3E;APOC1;SKAP1;CCL21;C1S;IL33;IFIH1;TGFBR2;NLRP1;CCL2;CCL8;OAS2;CD14;C1R;CFH;CCL11;CCL3;IFI44L;CAMK4;NFKB2;TRAF3;IL1R2;BST2;CTSZ;TNFSF10;MMP25;MX1;CXCL16;IL21;GP1BA;IRF9;IFIT…
prerank	B cell receptor signaling pathway	0.783587	2.44354	0	0	0	42/82	0.0769	CD19;PRKCB;BANK1;RAC2;CD79B;INPP5D;BLK;BTK;CD72;CD79A;VAV1;LILRA4;LILRB2;LILRB1;CARD11;PLCG2;DAPP1;PIK3CD;SYK;LILRB4;LILRB3;NFKBIE;CR2;LYN;PTPN6;LILRA6;NFKBIA;BLNK;LILRA1;LILRB5;PPP3CC;NFATC2;LILRA3;RASGRP3;MAPK1;FCGR2B;CD22;NFKB1;PIK3AP1;IFITM1;LILRA2;MALT1
prerank	DEURIG_T_CELL_PROLYMPHOCYTIC_LEUKEMIA_DN	0.720932	2.4404	0	0	0	133/296	0.135	CD3D;TBX21;CD2;GZMA;GZMK;IL2RB;PRKCB;CD48;CD8A;ICOS;NKG7;XCL1;KLRB1;CCL5;CRTAM;CD52;PTPRC;ARHGAP25;GZMH;GZMB;TRAF3IP3;EVI2B;CST7;CXCR5;BIRC3;LCP2;STAT4;GNLY;GFI1;PPP1R16B;CTLA4;IFNG;KLRC1;HLA-DPA1;CD28;PRF1;HLA-DPB1;KLRD1;CTSW;SRGN;SEL1L3;TRIM22;TESPA1;CASP1;APOBEC3C;CCL4;GPR65;CD84;GBP2;DAPP1;CASP4;ADRB2;PRDM1;CFLAR;FYN;RABGAP1L;TNFRSF1B;CYLD;GIT2;CD244;GCH1;PPP3CC;FAS;TGFBR2;P2RY10;NLRP1;RAB27A…
prerank	WP_MIRNA_TARGETS_IN_ECM_AND_MEMBRANE_RECEPTORS	-0.72435	-2.43847	0	0	0	20/22	0.2135	THBS1;LAMB2;ITGB5;THBS2;COL5A3;FN1;COL4A1;COL5A1;ITGA11;COL1A2;LAMC1;SDC2;COL5A2;COL3A1;COL6A1;ITGA1;COL6A2;COL4A2;COL6A3;LAMA4
prerank	Cytokine-cytokine receptor interaction	0.718163	2.43755	0	0	0	132/289	0.1134	CD27;CCR7;IL2RB;CXCR3;FASLG;LTB;CCR5;XCL2;IL21R;IL10RA;CXCR6;XCL1;CCL5;CCR2;IL7R;IL2RG;CXCL9;TNFSF14;IL18RAP;TNFRSF17;EBI3;CXCR5;IL16;CCL19;CXCL13;IFNG;TNFRSF8;IL18;CD40LG;TNFRSF4;TNFRSF9;CXCL11;CCL4;IL32;CXCL10;CCL17;IL3RA;TNFRSF14;CCR6;IL2RA;IL7;IL15;IL15RA;CD40;TNFRSF25;TNFSF13B;TNF;TNFRSF13C;IL6R;TNFRSF1B;IFNAR2;CCL13;CCL18;IL10;CD70;CSF1R;CCR1;CSF2RA;IL27RA;CCL21;FAS;IL33;TGFBR2;CXCR4;CCL2;C…
prerank	ODONNELL_TARGETS_OF_MYC_AND_TFRC_UP	0.783418	2.43722	0	0	0	39/75	0.0868	CD27;ZBED2;CD69;MPEG1;LCP2;ZBP1;CD37;CD72;HLA-DOB;LYZ;TRIM22;STK17B;MYO1G;TNFRSF14;PYHIN1;PTAFR;HLA-DQB1;ALOX5;RGS1;LGALS9;ALDH2;ITGAM;HLA-DQA1;TXNIP;TMEM156;SCARA5;LMO2;PDE4B;IL4R;CD44;SAT1;RCBTB2;FCRL4;MR1;GLIPR1;CREBRF;UCP2;SATB1;KLK1
prerank	LINDSTEDT_DENDRITIC_CELL_MATURATION_A	0.802195	2.43647	0	0	0	42/60	0.1137	CD48;CCL5;IL7R;PLEK;STAT4;PTGER4;STAT1;TFEC;TNFRSF4;CXCL11;CCL4;GBP1;CXCL10;TNF;NFKBIE;PLA2G7;ICAM1;SOD2;CCL2;CCL8;TLR2;ENTPD1;CCL3;NFE2L3;KYNU;FKBP5;IL6;CSF2;CXCL2;HCAR3;CXCL1;IL1B;MALT1;CCL20;SCARF1;CD58;RTN1;ISG15;IL12B;TNFSF9;CCL1;ATF5
prerank	HOFMANN_MYELODYSPLASTIC_SYNDROM_LOW_RISK_DN	-0.681128	-2.43559	0	0	0	16/27	0.1948	CCND1;GPRC5A;KRT8;GDF15;HRAS;TUBB2A;IER3;TSPAN1;FERMT2;DUSP14;TFAP2C;UBE2M;STIP1;CAPNS1;PSMD8;HSPA4
prerank	SEKI_INFLAMMATORY_RESPONSE_LPS_UP	0.77845	2.43475	0	0	0	45/73	0.1206	GBP4;BIRC3;TNFAIP3;STX11;GBP2;CXCL10;CD40;CASP4;NFKBIE;VCAM1;CCRL2;ICAM1;GCH1;NFKBIA;SLC15A3;EGR2;FAS;SOD2;TLR2;SELE;TNFAIP2;RFX5;CCL3;ZMYND15;NFKB2;GSAP;PTPRE;CD44;CXCL16;BTG1;NEURL3;EXOC3L4;RSAD2;ABCB1;TNIP1;CSF1;ZC3H12A;GPR68;ICOSLG;RAB20;RIPK2;REL;CXCL3;CXCL6;GBP6
prerank	RYAN_MANTLE_CELL_LYMPHOMA_NOTCH_DIRECT_UP	0.749859	2.43378	0	0	0	78/144	0.1075	CD27;IL21R;IL10RA;SASH3;POU2AF1;IKZF1;BLK;PLAC8;IRF8;MPEG1;CXCR5;IL16;ITGAL;CD72;CD28;DNASE1L3;CD84;PTK2B;FGR;RUNX3;FCRL2;SPIB;TNF;FYN;IL6R;TNFRSF1B;IFNAR2;CNR2;ST6GAL1;LY86;CR2;CYLD;THEMIS2;DUSP2;P2RX5;ICAM1;BATF;LYN;PTPN6;BLNK;RHOH;RILPL2;S1PR1;BCL2A1;ENTPD1;DENND2D;MX2;FGD2;ARHGEF3;EML4;IFIT3;PIK3AP1;ZFP36;FCRL3;SH3TC1;IFNGR1;CD300A;FCRL4;SH2B2;MAP3K5;TNIP1;TNFRSF13B;FMNL3;LGMN;KLF13;GRN;PELI1…
prerank	KEGG_CELL_ADHESION_MOLECULES_CAMS	0.749244	2.43187	0	0	0	53/129	0.0651	CD2;CD8A;PDCD1;ICOS;CD6;PTPRC;HLA-DMB;CTLA4;ITGAL;HLA-DRA;HLA-DPA1;CD8B;CD28;SELL;HLA-DOA;HLA-DMA;HLA-DPB1;CD40LG;CD274;SPN;HLA-DOB;ITGB7;ICAM2;HLA-DRB1;SELPLG;ITGB2;HLA-DRB3;HLA-F;ITGA4;ICAM3;HLA-DRB4;HLA-DRB5;CD40;HLA-E;HLA-C;PECAM1;HLA-DQB1;CD226;HLA-G;HLA-B;HLA-A;SELP;VCAM1;ICAM1;HLA-DQA2;ITGAM;HLA-DQA1;SELE;CD22;CADM3;SIGLEC1;PDCD1LG2;CD80
prerank	YU_MYC_TARGETS_DN	0.811773	2.43121	0	0	0	34/55	0.0883	CD2;PRKCB;LTB;IL10RA;PTPRC;BLK;GBP4;MS4A1;HLA-DMB;CD37;HLA-DMA;HLA-DOB;CD74;HLA-DRB5;SPIB;IL4I1;HLA-DQB1;CTSH;IFI16;HLA-A;HLA-DQA1;ARID3B;PLD4;DGKA;MYO7A;ACP5;SIPA1;IGHD;BTG1;ARHGEF1;CMAHP;ABCA1;UNC93B1;CD1D
prerank	WP_MICROGLIA_PATHOGEN_PHAGOCYTOSIS_PATHWAY	0.847998	2.43112	0	0	0	24/39	0.0518	LAT;RAC2;PIK3CG;CYBB;VAV1;C1QA;C1QB;ITGB2;NCF1;NCKAP1L;NCF4;PLCG2;PIK3CD;SYK;TYROBP;C1QC;CYBA;NCF2;FCER1G;LYN;PTPN6;HCK;ITGAM;SIGLEC7
prerank	XIE_ST_HSC_S1PR3_OE_UP	0.733701	2.4298	0	0	0	89/172	0.1144	IL2RB;LCK;CD69;CCL5;CD52;BLK;GBP5;PLEK;ZNF683;PPP1R16B;PTGER4;LAX1;LAMP3;CMKLR1;STAT1;EPSTI1;CXCL11;CCL4;GBP1;KCNA3;GBP2;CXCL10;SAMD9L;SLC7A7;DAPP1;ISG20;BATF2;RGS1;SELP;XAF1;RELB;SP110;IFIH1;RTP4;OASL;BCL2A1;OAS2;HERC5;PARP12;SAMD9;IFI44;FBXO6;MX2;IFI44L;PARP9;IRF7;DDX60;DTX3L;IFI35;IFIT3;RGS13;IFIT5;MOXD1;PLSCR1;HPSE;ANGPTL6;BST2;IRAK2;IFIT2;OAS1;DHX58;MX1;DDX60L;RNF213;IRF9;IFITM1;RSAD2;USP18;…
prerank	PID_TCR_PATHWAY	0.801066	2.42863	0	0	0	36/63	0.1019	CD3D;CD3G;CD247;ZAP70;PRKCB;LCK;ITK;LAT;PTPRC;LCP2;RASGRP2;HLA-DRA;CD28;RASSF5;VAV1;PAG1;MAP4K1;CARD11;PRKCQ;FYN;MAP3K14;SLA2;RASGRP1;WAS;PTPN6;CD3E;CSK;GRAP2;NCK1;CD80;RAP1A;MALT1;MAP3K8;CBL;CD4;PRKCA
prerank	FULCHER_INFLAMMATORY_RESPONSE_LECTIN_VS_LPS_DN	0.713991	2.42668	0	0	0	203/414	0.125	CCR5;GIMAP5;CD38;CXCL9;APOBEC3G;LCP2;HLA-DMB;AIM2;PTGER4;CCL19;CD37;CMKLR1;IDO1;IL18;LST1;FGL2;MS4A6A;SPN;CTSC;EPSTI1;TRIM22;VAMP5;C1orf162;TLR8;LILRB2;APOBEC3C;CXCL11;APOL3;MYO1G;MNDA;GBP1;NCF1;CD84;GBP2;CXCL10;AIF1;FCN1;NPL;IL15RA;SAMD9L;DAPP1;LAIR1;ARAP2;SLC8A1;PLCL2;ISG20;TLR4;PECAM1;PARVG;DOCK11;LILRB3;DPEP2;CD163;C2;MS4A4A;IFI16;SP100;LY86;IL10;XAF1;ENPP2;ADA;NMI;GCH1;LYN;LYSMD2;TMEM140;APO…
prerank	LIAN_LIPA_TARGETS_3M	0.80227	2.42558	0	0	0	44/61	0.1193	KLRB1;MPEG1;CFP;MS4A6A;C1QA;C1QB;CLEC4E;IGSF6;LILRB4;TLR7;LILRB3;C1QC;RGS1;PLA2G7;CD244;FCER1G;CCR1;LY9;SLC15A3;CD68;CLEC4D;C3AR1;TNFAIP2;FCGR2B;CSTA;ACP5;IL1R2;FCGR2A;MARCO;MMP19;SPIC;FKBP5;MAFB;GPNMB;MS4A7;S100A9;MMP12;CTSB;MSR1;DNMT3A;UTRN;SNX6;CXCL3;HMOX1
prerank	REACTOME_TCR_SIGNALING	0.742816	2.42466	0	0	0	42/116	0.0769	CD3D;CD3G;CD247;ZAP70;LCK;ITK;LAT;TRAT1;PTPRC;INPP5D;LCP2;HLA-DRA;HLA-DPA1;HLA-DPB1;PTPN22;PSMB9;PSMB10;PAG1;HLA-DRB1;HLA-DRB3;HLA-DQB2;CARD11;PLCG2;PRKCQ;HLA-DRB4;HLA-DRB5;HLA-DQB1;PSME2;PSMB8;HLA-DQA2;WAS;CD3E;NFKBIA;HLA-DQA1;CSK;NFKB1;GRAP2;PTPRJ;NCK1;PSMA8;PSME1;MALT1
prerank	HALLMARK_IL6_JAK_STAT3_SIGNALING	0.771129	2.42352	0	0	0	55/87	0.1253	LTB;IL2RG;CD38;CXCL9;EBI3;CXCL13;STAT1;SOCS1;CXCL11;CXCL10;IRF1;IL3RA;ITGA4;IL2RA;IL7;IL15RA;TNF;TNFRSF1B;CCR1;CSF2RA;FAS;PIM1;TLR2;IL18R1;IL12RB1;CD14;STAT2;IL17RA;IL4R;IL1R2;IFNGR1;CD44;PTPN2;IRF9;IL6;CSF2;ACVRL1;CSF1;CXCL1;IL1B;CSF2RB;SOCS3;MAP3K8;CSF3R;CBL;PLA2G2A;MYD88;IFNGR2;IL1R1;TGFB1;IL10RB;CXCL3;HMOX1;IL9R;BAK1
prerank	REACTOME_SYNDECAN_INTERACTIONS	-0.680698	-2.4226	0	0	0	15/27	0.0823	THBS1;ITGB5;COL5A3;SDC4;COL1A1;FN1;COL5A1;ACTN1;ITGB1;COL1A2;SDC2;COL5A2;COL3A1;CASK;ITGB3
prerank	LINDSTEDT_DENDRITIC_CELL_MATURATION_B	0.831694	2.42166	0	0	0	31/48	0.0734	SLAMF1;CYTIP;TRAF1;BIRC3;LAMP3;TNFAIP3;TNFRSF9;TAP1;IL2RA;IL15RA;STK4;CD83;CFLAR;PSME2;MAP3K14;LYN;RELB;CSF2RA;NFKBIA;CXCR4;NR4A3;PNRC1;TNFAIP2;OPTN;NFKB1;NFKB2;ZNF267;BTG1;CD80;EED;TNIP1
prerank	KEGG_MEDICUS_REFERENCE_GPI_ANCHOR_BIOSYNTHESIS	-0.721941	-2.42069	0	0	0	14/24	0.1488	PIGT;PIGO;PIGX;PIGQ;PIGV;PIGM;DPM2;PIGF;GPAA1;PIGG;PIGU;PIGC;PIGH;PIGP
prerank	REACTOME_INTERLEUKIN_2_FAMILY_SIGNALING	0.826614	2.41932	0	0	0	28/44	0.0961	IL2RB;LCK;IL21R;IL2RG;INPP5D;STAT4;JAK3;STAT1;PTK2B;IL3RA;IL2RA;IL15;IL15RA;JAK2;PIK3CD;SYK;HAVCR2;CSF2RA;PTPN6;LGALS9;STAT5A;IL21;JAK1;CSF2;CSF2RB;IL2;IL5RA;STAT5B
prerank	REACTOME_INTERFERON_ALPHA_BETA_SIGNALING	0.783366	2.41519	0	0	0	47/73	0.1144	IRF8;IRF4;STAT1;SOCS1;GBP2;IRF1;HLA-F;HLA-E;ISG20;HLA-H;HLA-C;HLA-G;HLA-B;IFNAR2;SAMHD1;HLA-A;XAF1;PSMB8;PTPN6;OASL;OAS2;MX2;IRF7;IFI35;IFIT3;STAT2;IFIT5;BST2;IFIT2;OAS1;MX1;IRF9;IFITM1;JAK1;RSAD2;USP18;IRF5;OAS3;SOCS3;IFI27;IRF2;IRF3;ISG15;EIF2AK2;RPS27A;IFI6;IFIT1
prerank	WP_T_CELL_ANTIGEN_RECEPTOR_TCR_PATHWAY_DURING_STAPHYLOCOCCUS_AUREUS_INFECTION	0.793954	2.41496	0	0	0	33/62	0.0958	CD3D;ZAP70;CD8A;LCK;PDCD1;ICOS;ITK;LAT;PTPRC;LCP2;CTLA4;IFNG;CD28;CD40LG;CARD11;PRKCQ;TNF;FYN;IL10;MAP3K14;PTPN6;NFKBIA;NFATC2;PDK1;NFKB1;GRAP2;NCK1;CSF2;MALT1;MAP3K8;IL2;CBL;CD4
prerank	RASHI_RESPONSE_TO_IONIZING_RADIATION_6	0.78578	2.41392	0	0	0	35/74	0.0869	CD48;CCL5;PTPRC;CCR2;CXCL9;CD79B;IKZF1;MS4A1;UBD;CXCL13;CFP;PSMB9;LYZ;SELPLG;EVI2A;GBP2;PIP4K2A;FERMT3;TYROBP;LAPTM5;FMNL1;CSF2RA;RHOH;FAS;PLEKHO1;CXCR4;CCL8;IL18R1;EMP3;FCGR2B;IL1R2;HHEX;S100A8;S100A9;UNC93B1
prerank	Tuberculosis	0.722687	2.4133	0	0	0	79/172	0.1105	IL10RA;HLA-DMB;CIITA;IFNG;CORO1A;HLA-DRA;CTSS;HLA-DPA1;HLA-DOA;HLA-DMA;IL18;HLA-DPB1;HLA-DOB;STAT1;CASP10;HLA-DRB1;ITGB2;HLA-DRB3;CD74;HLA-DRB4;HLA-DRB5;JAK2;CLEC4E;TNF;TLR4;HLA-DQB1;SYK;IL10;TLR6;HLA-DQA2;MRC1;FCER1G;TLR1;C3;PPP3CC;LSP1;ITGAM;ITGAX;TLR2;HLA-DQA1;TLR9;IL23A;CD14;NOD2;MAPK1;RFX5;FCGR2B;TRADD;FCGR3A;CARD9;NFKB1;IFNGR1;FCGR2A;CLEC7A;IRAK2;CD209;FCGR3B;TCIRG1;JAK1;IL6;CASP8;CYP27B1;I…
prerank	WP_MODULATORS_OF_TCR_SIGNALING_AND_T_CELL_ACTIVATION	0.801416	2.41235	0	0	0	28/60	0.0527	CD3D;CD3G;CD247;ZAP70;SH2D1A;CD8A;LCK;CD5;ITK;LAT;LCP2;UBASH3A;CD28;SOCS1;VAV1;TNFAIP3;MAP4K1;CARD11;PRKCQ;MAP3K14;PTPN6;CD3E;NFKBIA;RHOH;SH2B3;DGKA;NFKB1;GRAP2
prerank	REACTOME_INTRAFLAGELLAR_TRANSPORT	-0.605997	-2.4121	0	0	0	33/48	0.219	IFT140;CLUAP1;KIF3A;TTC30B;TUBB2A;IFT81;IFT43;KIF3B;IFT46;IFT88;TRAF3IP1;WDR35;TUBB4B;IFT22;IFT122;KIFAP3;DYNC2LI1;WDR19;TUBA1A;DYNLL1;DYNLRB2;TUBB3;DYNLRB1;TTC21B;TTC26;TTC30A;KIF3C;IFT52;TUBA3D;IFT27;TUBA1C;IFT80;TUBB6
prerank	LIAN_LIPA_TARGETS_6M	0.780462	2.41178	0	0	0	49/77	0.1199	KLRB1;MPEG1;CFP;MS4A6A;C1QA;C1QB;CD84;CLEC4E;IGSF6;LILRB4;TLR7;LILRB3;C1QC;RGS1;PLA2G7;CD244;FCER1G;CCR1;LY9;SLC15A3;CD68;CLEC4D;C3AR1;TNFAIP2;FCGR2B;CSTA;FCGR3A;ACP5;IL1R2;FCGR2A;MARCO;MMP19;SPIC;FKBP5;MAFB;ADAM8;GPNMB;MS4A7;S100A9;SLC37A2;MMP12;CTSB;MSR1;DNMT3A;UTRN;SNX6;CXCL3;HMOX1;RAB7B
prerank	BLANCO_MELO_COVID19_BRONCHIAL_EPITHELIAL_CELLS_SARS_COV_2_INFECTION_UP	0.73944	2.41031	0	0	0	72/137	0.0988	LTB;ZBED2;IL7R;TNFSF14;GBP5;BIRC3;CORO1A;EPSTI1;TNFAIP3;IL32;ADRB2;TNF;PRDM1;SAMHD1;ICAM1;P2RY6;RELB;C3;LGALS9;NFKBIA;DRAM1;C1S;STAT5A;IFIH1;SOD2;CHST2;POU2F2;OAS2;PARP12;C1R;RHOF;TNFAIP2;IFI44;PARP9;IRF7;VNN1;IFI35;PLSCR1;NFKB2;IRAK3;BST2;SERPINB1;IRAK2;OAS1;EHD1;TGM2;IRF9;IFITM1;IL6;S100A8;CSF2;C15orf48;TNIP1;CXCL2;ADAM8;HCAR3;CYP27B1;CXCL1;IL1B;S100A12;TMEM171;IKBKE;OAS3;SOCS3;S100A9;CCL20;MAP…
prerank	YANG_BREAST_CANCER_ESR1_BULK_UP	-0.711675	-2.40938	0	0	0	20/24	0.237	EEF1A2;SLC39A6;COX6C;TSPAN13;MYO5C;FAM174B;CELSR1;DALRD3;TSPAN1;SKP1;DNALI1;ACOT2;FOXA1;REEP5;INPP5J;ELOVL5;GNB1;TMBIM6;LONP2;PTP4A2
prerank	MASSARWEH_TAMOXIFEN_RESISTANCE_DN	-0.439446	-2.40894	0	0	0	96/232	0.1698	RAB11FIP3;DLG5;IRX5;FLNB;CELSR2;SLC39A6;C1orf226;DDAH1;NPNT;SLC22A5;LONRF2;IGF1R;TPBG;THSD4;MAPT;IRS1;MBOAT7;SOX4;TNNT1;SYTL4;RHOBTB3;ARL3;COL5A1;H19;CA12;SEMA4C;NAV1;AMFR;APBB2;PKIB;BOD1;DOK7;NPY1R;PARD6B;ADCY9;EFNB3;ETNK2;NREP;RHOBTB1;PRSS23;ELP2;SRI;RERG;CPE;SYBU;COL4A5;TTC39A;TFAP2C;PRLR;ESR1;HNRNPA0;KAZN;KCNJ3;MYOF;GFRA1;CTPS2;ELOVL2;MAGED4B;FZD1;MYB;MPPED2;IL20;CUX1;IRX3;FGFRL1;PDZK1;AREG;C…
prerank	DER_IFN_ALPHA_RESPONSE_UP	0.774911	2.40876	0	0	0	45/73	0.1144	STAT1;PSMB9;TRIM22;PSMB10;B2M;GBP1;TAP1;IRF1;HLA-E;HLA-C;IFI30;IFI16;HLA-A;PSMB8;NMI;C1S;SP110;FAS;TRIM21;OASL;OAS2;IFI44;LIPA;MX2;IFI35;TRIM14;IFIT3;PML;PLSCR1;BST2;OAS1;MX1;BTG1;IRF9;IFITM1;IL6;CASP8;PSME1;ZFP36L2;SDCBP;IRF2;EPS15;ISG15;IFI6;IFIT1
prerank	REACTOME_INTERLEUKIN_10_SIGNALING	0.829742	2.40836	0	0	0	32/45	0.1016	CCR5;IL10RA;CCL5;CCR2;CCL19;IL18;CCL4;CXCL10;TNF;PTAFR;TNFRSF1B;IL10;ICAM1;CCR1;CCL2;FPR1;CCL3L3;CCL3;IL1R2;CD80;JAK1;IL6;CSF2;CXCL2;CSF1;CXCL1;IL1B;CCL20;IL12A;IL12B;IL1R1;IL10RB
prerank	Staphylococcus aureus infection	0.765843	2.40715	0	0	0	43/87	0.1096	HLA-DMB;ITGAL;HLA-DRA;HLA-DPA1;HLA-DOA;HLA-DMA;HLA-DPB1;HLA-DOB;C1QA;C1QB;HLA-DRB1;SELPLG;ITGB2;HLA-DRB3;HLA-DRB4;HLA-DRB5;PTAFR;HLA-DQB1;C2;C1QC;FPR3;SELP;IL10;ICAM1;HLA-DQA2;C3;C1S;ITGAM;HLA-DQA1;FPR1;C3AR1;C1R;CFH;FCGR2B;FCGR3A;FCGR2A;FCGR3B;FPR2;CFI;CFD;CFB;DEFA4;DEFA3
prerank	SHEDDEN_LUNG_CANCER_GOOD_SURVIVAL_A5	-0.540731	-2.40489	0	0	0	29/65	0.1819	GNA11;TLE2;AP1M2;SLC29A1;SHC2;NR2F6;RTN2;ZNF444;HOOK2;SEZ6L2;CERS4;DNAJB2;DNAJB1;SLC25A23;PKP4;LCMT1;VSIG10;CDK16;ZSCAN18;CD2BP2;SYT17;ZNF358;OTUD3;DHRS2;ANKS1A;ZNF177;TSN;DLX4;SMIM7
prerank	BLANCO_MELO_BETA_INTERFERON_TREATED_BRONCHIAL_EPITHELIAL_CELLS_UP	0.705838	2.39758	0	0	0	163/347	0.1147	IL7R;TRAF3IP3;APOBEC3G;GBP5;BIRC3;AIM2;IL16;ZBP1;CTSS;IDO1;HSD11B1;TAGAP;LCP1;CD274;WIPF1;SOCS1;TNFAIP3;SERPINB9;GBP1;TAP1;GBP2;PTK2B;IRF1;MLKL;LAP3;APOL2;IL15;IL15RA;SAMD9L;DAPP1;PPP2R2B;NLRC5;ADRB2;WNT10A;RAB8B;SP140L;PTAFR;APOL6;CFLAR;BATF2;APOBEC3F;GALM;IFI16;SAMHD1;SP100;THEMIS2;XAF1;DUSP2;NMI;SLFN11;LYSMD2;RELB;C3;TMEM140;ETS1;DRAM1;C1S;KCTD12;TAP2;SP110;GLRX;UBA7;FAS;TRIM21;STAT5A;IFIH1;HS…
prerank	AIGNER_ZEB1_TARGETS	-0.63835	-2.39692	0	0	0	21/34	0.1808	PMEPA1;SHROOM3;MARVELD2;OCLN;PKP3;GJB2;TSPAN1;TMEM30B;CRB3;CLDN7;EPCAM;DMKN;TACSTD2;EPPK1;DSP;PPL;CDH1;TSPAN15;MUC1;MAL2;CDH11
prerank	VERHAAK_GLIOBLASTOMA_MESENCHYMAL	0.716626	2.39687	0	0	0	107/211	0.1144	CYTIP;CCR5;PTPRC;RAC2;TNFAIP8;LCP2;PTGER4;SLAMF8;LCP1;WIPF1;CTSC;PTPN22;MYO1F;CYTH4;TRIM22;TNFAIP3;VAMP5;CASP1;DOK3;LILRB2;LY75;ITGB2;NCF4;ITGA4;LY96;ICAM3;IL15RA;CASP4;LAIR1;TLR4;IFI30;LILRB3;CASP5;MS4A4A;LAPTM5;RABGAP1L;ALOX5;TNFRSF1B;FPR3;SP100;FMNL1;THEMIS2;NCF2;AMPD3;BATF;RELB;PTPN6;C1orf54;DRAM1;FOLR2;TGFBR2;ITGAM;RAB27A;TLR2;NPC2;CLEC2B;EMP3;CD14;NOD2;SH2B3;FCGR2B;CSTA;PLBD1;MFSD1;TRADD;PH…
prerank	WP_TH17_CELL_DIFFERENTIATION_PATHWAY	0.777223	2.39448	0	0	0	38/68	0.1082	CD3D;CD3G;CD247;TBX21;ZAP70;LCK;IL21R;LAT;IRF4;IFNG;HLA-DMA;STAT1;IL2RA;PRKCQ;JAK2;IL6R;CD3E;NFKBIA;IL27RA;STAT5A;IL23A;MAPK1;NFKB1;IL4R;IFNGR1;RORA;IL21;JAK1;IL6;IL1B;SOCS3;IL2;FOXP3;CD4;TGFB1;AHR;NFIL3;IL27
prerank	CREIGHTON_AKT1_SIGNALING_VIA_MTOR_DN	-0.725429	-2.39244	0	0	0	19/23	0.235	PAFAH1B3;RGL2;KRT8;ALDOA;TNFRSF12A;TSPAN1;PPP2R1A;ATP6AP1;TUBB4B;ATP6V0B;MIF;DHCR7;MRPS7;PPP4C;YWHAB;GPI;CIB1;ATP6V0C;GOT1
prerank	CREIGHTON_AKT1_SIGNALING_VIA_MTOR_UP	-0.644629	-2.38993	0	0	0	24/33	0.2626	DDR1;SPINT1;ARHGEF16;CYB561;CLSTN1;ADIPOR1;BSG;CDK16;UBE2M;NEU1;MMP15;MVK;AKT1;CLDN3;HNRNPAB;TJP3;POR;SYNJ2BP;CORO1B;LASP1;CDC34;GPX4;KCTD5;NEDD8
prerank	WP_TYPE_II_INTERFERON_SIGNALING	0.861191	2.38745	0	0	0	30/36	0.111	CXCL9;IRF8;IRF4;CIITA;IFNG;CYBB;STAT1;SOCS1;PSMB9;GBP1;TAP1;CXCL10;IRF1;JAK2;HLA-B;ICAM1;SPI1;STAT2;IFNGR1;IFIT2;OAS1;IRF9;JAK1;IL1B;SOCS3;IRF2;ISG15;IFNGR2;EIF2AK2;IFI6
prerank	Osteoclast differentiation	0.730184	2.38711	0	0	0	63/132	0.1012	LCK;SIRPG;LCP2;BTK;IFNG;STAT1;SOCS1;LILRA4;LILRB2;LILRB1;NCF1;NCF4;PLCG2;PIK3CD;TNF;FYN;SYK;LILRB4;LILRB3;TYROBP;IFNAR2;CYLD;CYBA;MAP3K14;NCF2;CSF1R;RELB;LILRA6;NFKBIA;SPI1;BLNK;LILRA1;LILRB5;PPP3CC;TGFBR2;NFATC2;LILRA3;MAPK1;FCGR2B;FCGR3A;NFKB1;STAT2;ACP5;CAMK4;NFKB2;IFNGR1;FCGR2A;FCGR3B;IRF9;ATP2A3;JAK1;CSF1;LILRA2;IL1B;TRAF2;SOCS3;SIRPA;SIRPB1;MAP2K6;IFNGR2;IL1R1;OSCAR;TGFB1
prerank	MASSARWEH_RESPONSE_TO_ESTRADIOL	-0.550818	-2.38664	0	0	0	29/60	0.1665	FLNB;IGF1R;MAPT;IRS1;SOX4;RHOBTB3;CA12;AMFR;ETNK2;PRSS23;SRI;SYBU;KAZN;MYOF;ELOVL2;MYB;PDZK1;AREG;SERPINA5;TSKU;NRIP1;MEGF9;LRIG1;RBBP8;TOP2A;PGR;GREB1;IGFBP4;SIAH2
prerank	Rheumatoid arthritis	0.757052	2.38305	0	0	0	48/91	0.1012	LTB;CCL5;HLA-DMB;CTLA4;ITGAL;IFNG;HLA-DRA;HLA-DPA1;CD28;HLA-DOA;HLA-DMA;IL18;HLA-DPB1;HLA-DOB;HLA-DRB1;ITGB2;HLA-DRB3;IL15;HLA-DRB4;HLA-DRB5;TNFSF13B;TNF;TLR4;HLA-DQB1;ICAM1;HLA-DQA2;CCL2;TLR2;HLA-DQA1;CCL3L3;IL23A;CCL3;TNFSF13;ACP5;CD80;TCIRG1;IL6;CSF2;CXCL12;CXCL2;CSF1;CXCL1;IL1B;ATP6V1B2;CCL20;ATP6V0A2;CTSL;TGFB1
prerank	ONO_FOXP3_TARGETS_DN	0.828924	2.38218	0	0	0	21/40	0.0684	GPR171;GZMA;EOMES;FASLG;CXCR6;CCL5;IRF4;P2RY14;SELL;CASP1;CD84;TNFRSF25;CASP4;RUNX3;HAVCR2;CXCR4;SLAMF6;IL17RA;IL4R;IL21;FOXN3
prerank	REACTOME_COSTIMULATION_BY_THE_CD28_FAMILY	0.772571	2.3812	0	0	0	32/69	0.0651	CD3D;CD3G;CD247;LCK;PDCD1;ICOS;BTLA;CTLA4;HLA-DRA;HLA-DPA1;CD28;HLA-DPB1;CD274;VAV1;HLA-DRB1;TNFRSF14;HLA-DRB3;HLA-DQB2;HLA-DRB4;HLA-DRB5;HLA-DQB1;FYN;MAP3K14;HLA-DQA2;LYN;PTPN6;CD3E;HLA-DQA1;CSK;GRAP2;PDCD1LG2;CD80
prerank	KEGG_ASTHMA	0.871774	2.38113	0	0	0	20/30	0.0474	HLA-DMB;HLA-DRA;HLA-DPA1;HLA-DOA;HLA-DMA;HLA-DPB1;CD40LG;HLA-DOB;HLA-DRB1;HLA-DRB3;HLA-DRB4;HLA-DRB5;CD40;TNF;HLA-DQB1;IL10;HLA-DQA2;FCER1G;HLA-DQA1;CCL11
prerank	Asthma	0.871774	2.38113	0	0	0	20/30	0.0474	HLA-DMB;HLA-DRA;HLA-DPA1;HLA-DOA;HLA-DMA;HLA-DPB1;CD40LG;HLA-DOB;HLA-DRB1;HLA-DRB3;HLA-DRB4;HLA-DRB5;CD40;TNF;HLA-DQB1;IL10;HLA-DQA2;FCER1G;HLA-DQA1;CCL11
prerank	WP_SELECTIVE_EXPRESSION_OF_CHEMOKINE_RECEPTORS_DURING_T_CELL_POLARIZATION	0.866917	2.38098	0	0	0	25/29	0.1065	CCR7;CXCR3;CCR5;CCR2;IFNG;CD28;CD40LG;CCL4;CCR1;CXCR4;IL18R1;IL12RB1;CCL3;IL4R;IFNGR1;IL12RB2;CSF2;CCR3;IL12A;IL2;CD4;IL12B;IFNGR2;TGFB1;CCR4
prerank	KLEIN_TARGETS_OF_BCR_ABL1_FUSION	0.823394	2.38063	0	0	0	27/45	0.0891	CD19;PTPRC;IL7R;CD38;POU2AF1;IKZF1;IRF4;ITGAL;BTK;CD79A;MNDA;IL3RA;NCF4;CD40;SPIB;SYK;CD33;CSF1R;BLNK;CXCR4;POU2F2;GYPC;PML;SIGLEC8;TNFRSF13B;CSF3R;MYD88
prerank	Epstein-Barr virus infection	0.713848	2.37986	0	0	0	80/194	0.099	CD3D;CD3G;CD247;CD19;HLA-DMB;JAK3;ITGAL;BTK;HLA-DRA;HLA-DPA1;HLA-DOA;HLA-DMA;HLA-DPB1;HLA-DOB;STAT1;TNFAIP3;B2M;HLA-DRB1;TAP1;CXCL10;HLA-DRB3;HLA-F;PLCG2;HLA-DRB4;HLA-DRB5;CD40;RUNX3;HLA-E;HLA-C;PIK3CD;TNF;HLA-DQB1;SYK;NFKBIE;CCND2;HLA-G;HLA-B;IFNAR2;HLA-A;CR2;MAP3K14;ICAM1;HLA-DQA2;LYN;RELB;CD3E;NFKBIA;BLNK;TAP2;FAS;TLR2;HLA-DQA1;OAS2;ENTPD1;TAPBP;IRF7;TRADD;NFKB1;STAT2;NFKB2;TRAF3;CD44;OAS1;IRF…
prerank	LENAOUR_DENDRITIC_CELL_MATURATION_DN	0.729262	2.37872	0	0	0	71/126	0.1329	CYTIP;CCR2;IL2RG;LGALS2;ITGAL;CYBB;CORO1A;CD37;LST1;FGL2;LYZ;NCF1;EVI2A;PTK2B;FCN1;TNF;PTAFR;IL6R;CD163;TNFRSF1B;AMPD3;SLC1A3;CSF1R;FCER1G;TLR1;ARHGDIB;C3;NFKBIA;SOD2;CLEC2B;EMP3;C3AR1;TXNIP;CD14;LTA4H;CD180;IRF7;BTG2;PLSCR1;IL1R2;KYNU;FCGR2A;CD44;DOK1;ATP2A3;S100A4;CHI3L1;S100A8;MMP9;CXCL2;LHFPL2;ZFP36L2;GK;IL1B;LGMN;BST1;S100A12;S100A9;SERPINA1;RTN1;OLR1;ISG15;TUBA4A;MICB;SERPINF1;CXCL3;ME1;STA…
prerank	TARTE_PLASMA_CELL_VS_B_LYMPHOCYTE_DN	0.850594	2.37851	0	0	0	30/36	0.1157	GPR18;LTB;BLK;IRF8;CXCR5;MS4A1;HLA-DMB;CIITA;CD37;TRIM22;CD83;LYL1;NFKBIE;GIT2;GCH1;RHOH;TGFBR2;BIN1;NFKB1;MOB1A;IL4R;IFNGR1;SERPINB1;HHEX;RHOG;ELF4;SATB1;AHR;MAPRE2;REL
prerank	HESS_TARGETS_OF_HOXA9_AND_MEIS1_DN	0.762322	2.37742	0	0	0	46/81	0.1061	CCR5;PLEK;MPEG1;CYBB;CTSS;P2RY14;IL18;MS4A6A;LYZ;CD300LF;TRPV2;CLEC4A;FGR;LILRB4;SAMHD1;MRC1;CSF1R;EGR2;HCK;LSP1;GRK5;TLR2;FPR1;CCL23;C3AR1;LIPA;ZFP36;BTG2;PLSCR1;IL1R2;CLEC7A;EHD1;S100A4;FPR2;MMP9;IL1B;CAMK2D;CSF2RB;PSAP;DAB2;SIRPA;MCL1;UPP1;ANXA1;MSR1;AQP9
prerank	Cell adhesion molecules	0.724983	2.37337	0	0	0	54/147	0.0651	CD2;TIGIT;CD8A;PDCD1;ICOS;CD6;PTPRC;HLA-DMB;CTLA4;ITGAL;HLA-DRA;HLA-DPA1;CD8B;CD28;SELL;HLA-DOA;HLA-DMA;HLA-DPB1;CD40LG;CD274;SPN;HLA-DOB;ITGB7;ICAM2;HLA-DRB1;SELPLG;ITGB2;HLA-DRB3;HLA-F;ITGA4;ICAM3;HLA-DRB4;HLA-DRB5;CD40;HLA-E;HLA-C;PECAM1;HLA-DQB1;CD226;HLA-G;HLA-B;HLA-A;SELP;VCAM1;ICAM1;HLA-DQA2;ITGAM;HLA-DQA1;SELE;CD22;CADM3;SIGLEC1;PDCD1LG2;CD80
prerank	KEGG_T_CELL_RECEPTOR_SIGNALING_PATHWAY	0.733282	2.37202	0	0	0	45/107	0.1014	CD3D;CD3G;CD247;ZAP70;CD8A;LCK;PDCD1;ICOS;ITK;LAT;PTPRC;LCP2;CTLA4;IFNG;PIK3CG;CD8B;CD28;CD40LG;VAV1;CARD11;PRKCQ;PIK3CD;TNF;FYN;NFKBIE;IL10;MAP3K14;RASGRP1;PTPN6;CD3E;NFKBIA;PPP3CC;NFATC2;MAPK1;NFKB1;GRAP2;NCK1;CSF2;MALT1;MAP3K8;IL2;NFATC3;CBL;CD4;CBLB
prerank	LINDGREN_BLADDER_CANCER_CLUSTER_2B	0.692133	2.3659	0	0	0	140/371	0.0861	ZAP70;LCK;ITK;IL10RA;CRTAM;CD52;KLHL6;IL7R;IL2RG;RAC2;PTPN7;EVI2B;PNOC;MFNG;EBI3;TRAF1;CST7;BIRC3;LCP2;IL16;PPP1R16B;LGALS2;JAK3;UBD;CLEC10A;PIM2;ITGAL;CYBB;HLA-DRA;IGLL1;ARHGAP15;SELL;LCP1;HLA-DMA;KLRK1;HLA-DPB1;FGL2;MIAT;SRGN;SAMSN1;ARHGAP30;KLRG1;MYO1F;LYZ;CYTH4;TNFAIP3;CLIC2;ITM2A;RNASE6;HLA-DRB1;IL32;EVI2A;AIF1;TCF7;ITGA4;HLA-DRB5;RUNX3;HLA-E;ISG20;LAT2;PIK3CD;FERMT3;PECAM1;PARVG;HLA-DQB1;TO…
prerank	WP_B_CELL_RECEPTOR_SIGNALING_PATHWAY	0.756548	2.36555	0	0	0	42/92	0.0977	CD19;PRKCB;LCK;PTPRC;RAC2;CD79B;INPP5D;HCLS1;BLK;BTK;PIK3CG;CD79A;VAV1;MAP4K1;CARD11;PLCG2;DAPP1;LAT2;FYN;SYK;CR2;LYN;PTPN6;ETS1;NFKBIA;BLNK;NFATC2;RASGRP3;MAPK1;CD22;PIP5K1B;MAX;FOXO1;NFKB1;NCK1;PIK3AP1;MALT1;NFATC3;RAPGEF1;CBL;RPS6KA1;MAP2K6
prerank	VERHAAK_AML_WITH_NPM1_MUTATED_UP	0.711978	2.36463	0	0	0	92/174	0.129	PLEK;AIM2;LGALS2;FGL2;TNFAIP3;C1QA;CASP1;C1QB;LILRB2;LILRB1;VNN2;CCL4;NCF1;CXCL10;FCN1;FGR;TNF;TLR4;PTAFR;IFI30;LILRB3;DPEP2;CD163;C2;GCH1;CPVL;CCR1;NFKBIA;SLC15A3;LILRA1;TMEM176B;HCK;SOD2;APOBEC3A;SLC2A6;LILRA3;BCL2A1;FPR1;CCL23;C3AR1;RASGRP3;SNX10;CD14;MCTP1;TNFAIP2;CCL3;SMCO4;SPINK2;TMEM176A;VNN1;FCGR3A;CARD9;SCPEP1;TBXAS1;NFKB2;FCGR2A;TNFSF10;SAT1;ACSL1;FCGR3B;HK3;SECTM1;ARHGAP22;TCIRG1;IL6;M…
prerank	WP_INFLAMMATORY_BOWEL_DISEASE_SIGNALING	0.81006	2.36239	0	0	0	28/42	0.1012	TBX21;IL21R;IL2RG;IL18RAP;STAT4;IFNG;HLA-DMA;IL18;STAT1;TNF;TLR4;IL10;TLR2;IL12RB1;IL23A;NOD2;NFKB1;MAF;IL4R;IFNGR1;RORA;IL21;IL6;IL13;IL12A;IL2;FOXP3;TGFB1
prerank	Influenza A	0.714358	2.36212	0	0	0	73/159	0.1119	PRKCB;FASLG;CCL5;HLA-DMB;CIITA;IFNG;HLA-DRA;HLA-DPA1;HLA-DOA;HLA-DMA;IL18;HLA-DPB1;HLA-DOB;STAT1;CASP1;HLA-DRB1;CXCL10;HLA-DRB3;HLA-DRB4;HLA-DRB5;JAK2;PIK3CD;TNF;TLR4;HLA-DQB1;TLR7;IFNAR2;NLRP3;ICAM1;HLA-DQA2;NFKBIA;FAS;IL33;IFIH1;CCL2;HLA-DQA1;OAS2;MAPK1;MX2;IRF7;TRADD;NFKB1;TLR3;STAT2;PML;TRAF3;IFNGR1;TNFSF10;OAS1;MX1;IRF9;JAK1;IL6;RSAD2;CASP8;IL1B;PYCARD;IRAK4;IKBKE;OAS3;SOCS3;IL12A;CASP3;TNFR…
prerank	Glycosylphosphatidylinositol (GPI)-anchor biosynthesis	-0.686313	-2.3607	0	9.180427202845088e-05	0.002	15/26	0.162	PIGT;PIGO;PIGX;PIGQ;PIGV;PIGM;DPM2;PIGF;GPAA1;PIGG;PIGU;PIGC;PIGH;PIGP;PIGZ
prerank	WP_T_CELL_ACTIVATION_SARS_COV_2	0.757428	2.36046	0	0	0	42/88	0.0995	CD3D;CD3G;CD247;ZAP70;LCK;ICOS;LAT;PTPRC;LCP2;STAT4;CTLA4;CCL19;IFNG;HLA-DRA;CD28;HLA-DRB1;CARD11;PRKCQ;JAK2;PIK3CD;TNF;FYN;IFNAR2;RASGRP1;CD3E;NFKBIA;PPP3CC;IL18R1;IL12RB1;IL23A;MAPK1;NFKB1;GRAP2;CD80;LTA;IL12RB2;MALT1;IL12A;IL2;MYD88;CD4;IL12B
prerank	REACTOME_CILIUM_ASSEMBLY	-0.456777	-2.36014	0	8.938837013296531e-05	0.002	96/189	0.2623	RAB11FIP3;TTC8;TCTN1;IFT140;CLUAP1;KIF3A;BBS1;DCTN2;RAB11A;TTC30B;ARL3;CETN2;TUBB2A;EXOC7;IFT81;IFT43;NPHP1;KIF3B;CCT3;LZTFL1;DYNC1I2;TUBG1;UNC119B;CCT5;PPP2R1A;TUBB8;IFT46;IFT88;CC2D2A;TRAF3IP1;BBS4;WDR35;TUBB4B;DYNC1H1;IFT22;ARF4;IFT122;KIFAP3;MKS1;CCP110;CSNK1E;DYNC2LI1;CKAP5;WDR19;TUBA1A;DCTN3;YWHAG;CEP41;DYNLL1;BBS2;DYNLRB2;TUBB3;TMEM67;DYNLRB1;YWHAE;HSP90AA1;BBS5;TTC21B;TTC26;NEK2;TTC30A;RP…
prerank	WP_T_CELL_MODULATION_IN_PANCREATIC_CANCER	0.812359	2.35991	0	0	0	25/44	0.073	TIGIT;PDCD1;FASLG;ICOS;CTLA4;CD28;IDO1;CD40LG;CD274;TNFRSF4;B2M;TNFRSF9;CCL17;CD40;CD226;HLA-A;HAVCR2;IL10;LGALS9;FAS;ENTPD1;PDCD1LG2;CD80;IL6;CXCL12
prerank	GINESTIER_BREAST_CANCER_20Q13_AMPLIFICATION_UP	-0.51887	-2.3578	0	8.709636064237647e-05	0.002	57/100	0.2376	CDS1;ADNP;ENPP1;SLC39A6;MORF4L2;ZBTB8A;SERINC3;MAPT;HSPB1;PRRC1;ZNF587;RHOBTB3;FITM2;POSTN;PARD6B;ADCY1;BLVRB;ELP2;ERGIC3;ESR1;IFT22;BNIP3L;STAU1;ZNF217;DAAM1;CACNG4;TMED4;ZNF552;SYDE2;RNASE4;RSPH3;RBM39;DNAL1;GINM1;BCAS4;KCTD20;ZNF148;AP1AR;HSP90AA1;BAIAP3;DNAJC21;DIXDC1;UQCC1;YIPF5;YWHAB;ROMO1;ARFGEF2;RDH11;ADD1;SMIM14;DDX27;ITPRIPL2;PFDN1;SMAD5;MAP3K12;EFCAB11;UHMK1
prerank	HALLMARK_COMPLEMENT	0.697412	2.35692	0	0	0	86/199	0.1052	GZMA;GZMK;LCK;CCL5;GZMB;APOBEC3G;PLEK;LCP2;SPOCK2;PIK3CG;CTSS;CD40LG;CTSC;PSMB9;GNGT2;TNFAIP3;C1QA;CASP1;CASP10;DOCK10;IRF1;LAP3;FCN1;JAK2;CASP4;FYN;APOBEC3F;CASP5;C2;C1QC;CTSH;PLA2G7;CR2;FCER1G;RASGRP1;LYN;WAS;C3;APOC1;C1S;ITGAM;PIM1;LTA4H;C1R;SERPING1;GNG2;CFH;LIPA;SH2B3;IRF7;ERAP2;PLSCR1;KYNU;LTF;EHD1;RHOG;GP1BA;PRCP;IL6;GCA;KIF2A;CXCL1;LGMN;USP15;FDX1;S100A12;CPM;S100A9;ITIH1;SERPINA1;CASP3;K…
prerank	BLANCO_MELO_BRONCHIAL_EPITHELIAL_CELLS_INFLUENZA_A_DEL_NS1_INFECTION_UP	0.689829	2.35628	0	0	0	262/593	0.1147	IL10RA;ARHGAP25;CD38;APOBEC3G;TNFAIP8;AIM2;IL16;ZBP1;RASSF5;TAGAP;MIR155HG;HLA-DOB;BTN3A3;STAT1;SOCS1;EPSTI1;PSMB9;TRIM22;BTN3A2;PSMB10;CLIC2;CASP1;CASP10;B2M;STX11;TNFRSF9;SERPINB9;APOL3;GBP1;TAP1;GBP2;CXCL10;IRF1;FLT3LG;TRIM69;MLKL;LAP3;HLA-F;APOL2;IL7;IL15;IL15RA;SAMD9L;CARD16;DAPP1;CD40;TNFSF13B;HLA-E;CD83;NLRC5;APOL1;HLA-H;HLA-C;RAB8B;ETV7;SP140L;APOL6;PARP8;CFLAR;BATF2;IFI30;APOBEC3F;PSME2;…
prerank	BOYAULT_LIVER_CANCER_SUBCLASS_G123_UP	-0.595764	-2.35393	0	8.491895162631706e-05	0.002	34/45	0.3105	TUFT1;ENAH;CCT3;SUCO;PNMA1;CBX1;MAP4K3;PON2;CAPRIN1;POGK;ACLY;SHC1;SNRPB;PEG10;CPD;SAC3D1;SGCE;NT5DC2;PLCB1;SNRPE;PRKCI;UBAP2L;CPSF6;PRKDC;ISG20L2;SNRPD1;KPNA2;ATAD2;KIF20A;RBM3;CKAP4;CD24;HAT1;LARP4B
prerank	WP_MIRNA_ROLE_IN_IMMUNE_RESPONSE_IN_SEPSIS	0.829357	2.35113	0	0	0	23/38	0.0891	GZMB;MIR155HG;TLR8;CCL4;IRF1;TNF;TLR4;TLR7;VCAM1;IL10;ICAM1;RELB;NFKBIA;CCL3;IRF7;NFKB1;NFKB2;TRAF3;IL6;ELANE;IRF5;IRAK4;MYD88
prerank	Viral myocarditis	0.767655	2.35093	0	0	0	29/68	0.0408	RAC2;HLA-DMB;ITGAL;HLA-DRA;HLA-DPA1;CD28;HLA-DOA;HLA-DMA;PRF1;HLA-DPB1;CD40LG;HLA-DOB;HLA-DRB1;ITGB2;HLA-DRB3;HLA-F;HLA-DRB4;HLA-DRB5;CD40;HLA-E;HLA-C;HLA-DQB1;FYN;HLA-G;HLA-B;HLA-A;ICAM1;HLA-DQA2;HLA-DQA1
prerank	KEGG_CHEMOKINE_SIGNALING_PATHWAY	0.704308	2.34974	0	0	0	79/184	0.1065	CCR7;PRKCB;CXCR3;CCR5;ITK;XCL2;CXCR6;XCL1;CCL5;CCR2;CXCL9;RAC2;CXCR5;RASGRP2;JAK3;CCL19;CXCL13;PIK3CG;STAT1;VAV1;GNGT2;CXCL11;CCL4;NCF1;PTK2B;CXCL10;CCL17;CCR6;FGR;JAK2;PIK3CD;CCL13;CCL18;DOCK2;LYN;CCR1;WAS;PLCB2;ADCY7;NFKBIA;ELMO1;CCL21;HCK;GRK5;CXCR4;CCL2;CCL8;CCL23;CCL3L3;ARRB2;MAPK1;GNG2;CCL11;CCL3;CSK;NFKB1;STAT2;CXCL16;CCR10;CCL25;GRK6;PRKX;CCR8;CXCL12;CXCL2;RAP1A;CXCL1;CCL14;GNG8;CCL20;CCR…
prerank	KEGG_GLYCOSYLPHOSPHATIDYLINOSITOL_GPI_ANCHOR_BIOSYNTHESIS	-0.690532	-2.34973	0	8.284775768421176e-05	0.002	15/25	0.162	PIGT;PIGO;PIGX;PIGQ;PIGV;PIGM;DPM2;PIGF;GPAA1;PIGG;PIGU;PIGC;PIGH;PIGP;PIGZ
prerank	Chemokine signaling pathway	0.702995	2.34649	0	0	0	79/187	0.1065	CCR7;PRKCB;CXCR3;CCR5;ITK;XCL2;CXCR6;XCL1;CCL5;CCR2;CXCL9;RAC2;CXCR5;RASGRP2;JAK3;CCL19;CXCL13;PIK3CG;STAT1;VAV1;GNGT2;CXCL11;CCL4;NCF1;PTK2B;CXCL10;CCL17;CCR6;PLCG2;FGR;JAK2;PIK3CD;CCL13;CCL18;DOCK2;LYN;CCR1;WAS;PLCB2;ADCY7;NFKBIA;ELMO1;CCL21;HCK;GRK5;CXCR4;CCL2;CCL8;CCL23;CCL3L3;ARRB2;MAPK1;GNG2;CCL11;CCL3;NFKB1;STAT2;CXCL16;CCR10;CCL25;GRK6;CCR8;CXCL12;CXCL2;RAP1A;CXCL1;CCL14;GNG8;CCL20;CCR3;C…
prerank	SMIRNOV_RESPONSE_TO_IR_6HR_DN	0.722499	2.3444	0	0	0	41/110	0.0675	PVRIG;PTPRCAP;GPR18;SIT1;CD69;PTPRC;TCL1A;TRAF3IP3;LCP2;AIM2;RAB33A;IL16;CYBB;ZBTB32;RNASE6;CCL4;ACAP1;EVI2A;CCR6;ITGA4;TNF;RGS1;CR2;DUSP2;P2RX5;CCR1;CLEC2D;ATP8A1;KCTD12;ENTPD1;SMCO4;CD22;PDK1;ZFP36;SIPA1;HHEX;OAS1;RGCC;CD300A;LTA;ATP2A3
prerank	DAUER_STAT3_TARGETS_DN	0.807544	2.3443	0	0	0	32/45	0.1147	LAMP3;STAT1;TRIM22;LAP3;SP110;IFIH1;OASL;ST8SIA4;OAS2;TRANK1;HERC5;PARP12;SAMD9;IFI44;IRF7;DDX60;IFI35;TRIM14;IFIT3;TLR3;TNFSF10;OAS1;MX1;IFITM1;USP18;HERC6;OAS3;IFI27;TDRD7;ISG15;IFIT1;TRIM5
prerank	Toxoplasmosis	0.725043	2.34385	0	0	0	47/109	0.1016	CCR5;IL10RA;BIRC3;HLA-DMB;CIITA;IFNG;PIK3CG;HLA-DRA;HLA-DPA1;HLA-DOA;HLA-DMA;HLA-DPB1;CD40LG;HLA-DOB;STAT1;SOCS1;HLA-DRB1;HLA-DRB3;LY96;HLA-DRB4;HLA-DRB5;CD40;JAK2;TNF;TLR4;HLA-DQB1;ALOX5;IL10;HLA-DQA2;NFKBIA;TLR2;HLA-DQA1;MAPK1;NFKB1;IFNGR1;JAK1;CASP8;IRAK4;IL12A;CASP3;MYD88;MAP2K6;PIK3R6;IL12B;IFNGR2;TGFB1;IL10RB
prerank	PD-L1 expression and PD-1 checkpoint pathway in cancer	0.741536	2.34337	0	0	0	37/87	0.0997	CD3D;CD3G;CD247;ZAP70;LCK;PDCD1;LAT;IFNG;CD28;CD274;STAT1;PRKCQ;JAK2;PIK3CD;TLR4;BATF2;NFKBIE;BATF3;RASGRP1;BATF;PTPN6;CD3E;NFKBIA;PPP3CC;NFATC2;TLR2;TLR9;MAPK1;EML4;NFKB1;IFNGR1;JAK1;NFATC3;MYD88;CD4;MAP2K6;IFNGR2
prerank	BOYAULT_LIVER_CANCER_SUBCLASS_G5_DN	0.873857	2.34077	0	0	0	22/27	0.0886	IL10RA;PTGER4;HLA-DPA1;HLA-DPB1;WIPF1;STAT1;SEL1L3;LAPTM5;IFI16;THEMIS2;CYBA;ICAM1;ARHGDIB;CLEC2B;EMP3;IFI44;CELF2;TGM2;ARL4C;DAB2;PELI1;SIRPA
prerank	ZHENG_BOUND_BY_FOXP3	0.682368	2.33927	0	0	0	182/465	0.119	SLAMF1;ZAP70;CD96;CCR7;SH2D1A;GPR18;CYTIP;FASLG;ICOS;BTLA;CD69;TRAT1;XCL1;PTPRC;ARHGAP25;GIMAP1;IL7R;GIMAP4;TRAF3IP3;SCML4;GIMAP6;STAT4;CD53;IRF4;AIM2;PTGER4;CTLA4;IFNG;PIK3CG;GPR183;ARHGAP15;CD28;SELL;LCP1;CDC42SE2;MS4A6A;WIPF1;PTPN22;FLI1;RCSD1;SAMSN1;TNFAIP3;PAG1;APBB1IP;TESPA1;TLR8;STK17B;GPR65;DOCK10;PTK2B;IL2RA;BCL11B;PRKCQ;PIP4K2A;RAB8B;PARP8;PRDM1;TOX;FYN;PRKCH;CD226;RABGAP1L;IFI16;IFNAR2…
prerank	KIM_LRRC3B_TARGETS	0.861642	2.33672	0	0	0	23/30	0.099	CCL5;CXCL9;HLA-DPB1;LYZ;B2M;HLA-DRB1;TAP1;CD74;HLA-E;HLA-C;HLA-DQB1;PSME2;HLA-B;IFI16;HLA-A;GM2A;OAS2;TAPBP;IFI44;CXCL1;IFI27;SERPINA1;ISG15
prerank	WILENSKY_RESPONSE_TO_DARAPLADIB	0.877133	2.33398	0	0	0	21/28	0.047	CD48;CXCR3;CCL5;CCR2;EVI2B;BIN2;CYBB;CTSS;HLA-DMA;ITGB2;NCF1;EVI2A;NPL;LAIR1;PTAFR;PLA2G7;CCR1;GM2A;CD68;ARRB2;DENND2D
prerank	REACTOME_PD_1_SIGNALING	0.913517	2.33279	0	0	0	21/23	0.0636	CD3D;CD3G;CD247;LCK;PDCD1;HLA-DRA;HLA-DPA1;HLA-DPB1;CD274;HLA-DRB1;HLA-DRB3;HLA-DQB2;HLA-DRB4;HLA-DRB5;HLA-DQB1;HLA-DQA2;PTPN6;CD3E;HLA-DQA1;CSK;PDCD1LG2
prerank	REACTOME_ACTIVATION_OF_GENE_EXPRESSION_BY_SREBF_SREBP	-0.581057	-2.33216	0	0.0001213127880375958	0.003	22/41	0.2277	PMVK;HMGCR;CYP51A1;NCOA6;FASN;NFYA;ELOVL6;DHCR7;GGPS1;ACACA;SMARCD3;SQLE;SREBF1;CREBBP;MVK;SCD;RXRA;FDFT1;LSS;TM7SF2;TBL1X;HMGCS1
prerank	BIOCARTA_NKT_PATHWAY	0.863379	2.33167	0	0	0	22/26	0.1065	CCR7;CXCR3;CCR5;IFNG;CD28;CD40LG;CCL4;CCR1;CXCR4;IL18R1;IL12RB1;CCL3;IL4R;IFNGR1;IL12RB2;CSF2;CCR3;IL2;CD4;IFNGR2;TGFB1;CCR4
prerank	WP_INTERACTIONS_OF_NATURAL_KILLER_CELLS_IN_PANCREATIC_CANCER	0.856472	2.33073	0	0	0	19/26	0.1134	TIGIT;CD96;CCL5;GZMB;IFNG;KLRK1;PRF1;NCR3;CCL4;TNF;CD226;CCL2;CCL3;FCGR3A;FOXO1;CSF2;NCR1;MICB;CCL1
prerank	DIAZ_CHRONIC_MYELOGENOUS_LEUKEMIA_DN	0.723177	2.33052	0	0	0	62/111	0.1304	CCR7;NKG7;IL10RA;CCR2;IL7R;IRF8;CST7;CD53;HLA-DMB;IL16;SELL;FGL2;MS4A6A;VAMP5;MNDA;TCF7;CLEC4A;ISG20;IFI30;LILRB4;LILRB3;HLA-B;MS4A4A;LY86;ADA;SLC1A3;CSF1R;BLNK;TLR2;OAS2;HERC5;CSTA;IRF7;BTG2;FLT3;PTPRE;ACSL4;ADD3;ADAP2;S100A8;GLIPR1;ELANE;MAFB;S100A9;SATB1;EPB41L3;HMHB1;CRHBP;MCL1;PRNP;GPX3;F13A1;CAPN3;JAM2;GAS7;SLC16A7;VPREB1;ME1;MVP;MPO;KLF2;SORL1
prerank	KEGG_B_CELL_RECEPTOR_SIGNALING_PATHWAY	0.745761	2.32806	0	0	0	33/75	0.0869	CD19;PRKCB;RAC2;CD79B;INPP5D;BTK;PIK3CG;CD72;CD79A;VAV1;CARD11;PLCG2;DAPP1;PIK3CD;SYK;LILRB3;NFKBIE;CR2;LYN;PTPN6;NFKBIA;BLNK;PPP3CC;NFATC2;RASGRP3;MAPK1;FCGR2B;CD22;NFKB1;PIK3AP1;IFITM1;MALT1;NFATC3
prerank	LU_IL4_SIGNALING	0.742205	2.32799	0	0	0	40/89	0.1123	ZBED2;CD69;CCL5;CD79B;IRF8;STAT4;SLA;SELL;FGL2;SOCS1;SEL1L3;MAL;SAMSN1;TNFAIP3;CCL4;LY75;EVI2A;IL2RA;HLA-DRB5;STK4;CFLAR;TLR7;ALOX5;NCF2;BATF;GCSAM;RASGRP3;GNG2;TLR3;IL4R;IL6;MAP3K5;KMO;KLF13;NEK6;PDE7A;NFIL3;ANKRD33B;NCOA3;SLC39A8
prerank	WP_MIR_509_3P_ALTERATION_OF_YAP1_ECM_AXIS	-0.750825	-2.326	0	0.0001184915604088145	0.003	13/17	0.1589	EDNRA;THBS2;COL1A1;FN1;COL5A1;BCAR1;SPARC;COL3A1;YAP1;TEAD1;SNAI2;TEAD3;GPC6
prerank	KEGG_MEDICUS_VARIANT_MUTATION_CAUSED_ABERRANT_ABETA_TO_ELECTRON_TRANSFER_IN_COMPLEX_I	-0.602957	-2.32567	0	0.00011579857039952326	0.003	30/44	0.2908	MAPT;NDUFAB1;NDUFB10;NDUFC2;CDK5;NDUFA10;NDUFA7;NDUFS2;NDUFB9;NDUFS8;APP;NDUFA4;NDUFB4;NDUFB6;NDUFA13;CAPN1;NDUFV3;NDUFC1;NDUFS6;NDUFB11;NDUFS1;NDUFA2;NDUFA5;NDUFA8;NDUFV2;CDK5R1;NDUFB2;NDUFS3;CAPN2;NDUFA11
prerank	WP_T_CELL_RECEPTOR_SIGNALING_PATHWAY	0.759026	2.32133	0	0	0	35/74	0.1072	CD3D;CD3G;CD247;ZAP70;CD8A;LCK;ICOS;ITK;LAT;PSTPIP1;LCP2;CD28;VAV1;MAP4K1;PTK2B;CARD11;PRKCQ;FYN;MAP3K14;WAS;CD3E;NFKBIA;SKAP1;NFATC2;MAPK1;SH2B3;NFKB1;GRAP2;NCK1;MALT1;MAP3K8;CBL;CD4;CBLB;RIPK2
prerank	MORI_IMMATURE_B_LYMPHOCYTE_UP	0.794878	2.32084	0	0	0	30/47	0.0953	IL10RA;PTPRC;BIRC3;MS4A1;HLA-DMB;CD72;CTSS;HLA-DMA;GPR65;CD74;PIP4K2A;CD83;LAT2;IFI30;CNR2;SAMHD1;SEMA4D;LYN;PTPN6;ADCY7;SMAP2;GMIP;HCK;PML;TRAF3;BTG1;CAPG;GPCPD1;RGS14;MCL1
prerank	RICKMAN_METASTASIS_UP	-0.383295	-2.31937	0	0.00018870878139181567	0.005	118/313	0.247	MTA3;PXDN;OSCP1;MARVELD2;TCEAL4;ITGB5;SALL2;ATP9A;GPRASP2;MPDZ;ABI2;PFKM;YIPF6;SALL4;LRP4;LMAN2L;TP53BP1;CETN2;MAGI2;COPS8;IFT43;PMS2;ALDH6A1;UBFD1;HEBP1;ZNF24;PDZD11;AKAP1;SLC25A14;ELP2;SRSF6;MAGEF1;SMARCA1;MORN2;ZMYND11;PKP4;LRRC23;GPR89B;DTX3;C14orf132;PDXDC1;EFHD1;NUDT9;C1orf56;SEPHS2;SLC22A17;ZNF606;CCP110;APOLD1;SPATA7;VKORC1L1;ARL16;APPBP2;AMZ2;CKAP5;CADM1;GXYLT2;TMEM97;ZNF263;TAF9B;GCAT;A…
prerank	WP_SARS_COV_2_INNATE_IMMUNITY_EVASION_AND_CELL_SPECIFIC_IMMUNE_RESPONSE	0.761001	2.31807	0	0	0	40/65	0.1193	CCL5;CXCL9;CXCL13;LAG3;STAT1;CXCL11;CCL4;CXCL10;TNF;TLR7;IL6R;IFNAR2;HAVCR2;IL10;CCL2;CCL3;IRF7;TRADD;NFKB1;STAT2;TRAF3;IFIT2;DHX58;MX1;CD160;IFITM1;JAK1;IL6;CSF2;CASP8;CXCL12;CXCL2;CXCL1;TRAF2;CXCR2;IRF3;TGFB1;CXCL3;TANK;CXCL6
prerank	KEGG_VIRAL_MYOCARDITIS	0.755331	2.31786	0	0	0	29/70	0.0408	RAC2;HLA-DMB;ITGAL;HLA-DRA;HLA-DPA1;CD28;HLA-DOA;HLA-DMA;PRF1;HLA-DPB1;CD40LG;HLA-DOB;HLA-DRB1;ITGB2;HLA-DRB3;HLA-F;HLA-DRB4;HLA-DRB5;CD40;HLA-E;HLA-C;HLA-DQB1;FYN;HLA-G;HLA-B;HLA-A;ICAM1;HLA-DQA2;HLA-DQA1
prerank	VANTVEER_BREAST_CANCER_METASTASIS_UP	-0.584904	-2.31769	0	0.00018460641657895013	0.005	25/43	0.1787	CCDC74B;KRT18;IP6K2;QDPR;TBX3;AP2B1;MATN3;ALDH6A1;KIF3B;SCUBE2;TBC1D9;KIAA1217;PCSK6;GSTM3;ERGIC1;EBF4;SEC14L2;NEO1;INPP5J;STK32B;SPEF1;PEX12;CHPT1;ALDH4A1;TGFB3
prerank	BIOCARTA_TH1TH2_PATHWAY	0.879632	2.31622	0	0	0	20/23	0.0997	IFNG;HLA-DRA;CD28;IL18;CD40LG;HLA-DRB1;HLA-DRB3;IL2RA;HLA-DRB4;HLA-DRB5;CD40;IL18R1;IL12RB1;IL4R;IFNGR1;IL12RB2;IL12A;IL2;IL12B;IFNGR2
prerank	KEGG_NOD_LIKE_RECEPTOR_SIGNALING_PATHWAY	0.762549	2.3162	0	0	0	34/61	0.1107	CCL5;PSTPIP1;BIRC3;IL18;TNFAIP3;CASP1;TNF;CASP5;CCL13;NLRP3;CARD8;NFKBIA;NLRP1;CCL2;CCL8;NLRC4;NOD2;MAPK1;CARD6;CCL11;CARD9;NFKB1;NOD1;IL6;CASP8;CXCL2;CXCL1;IL1B;PYCARD;NAIP;PYDC1;RIPK2;HSP90B1;MEFV
prerank	RUTELLA_RESPONSE_TO_CSF2RB_AND_IL4_DN	0.682805	2.31581	0	0	0	149/307	0.1591	PRKCB;CD48;CCR5;NKG7;CRTAM;CD52;PSTPIP1;PLAC8;AOAH;RASGRP2;PTGDS;LPXN;ITGAL;CYBB;CMKLR1;CFP;IDO1;SELL;IL18;MS4A6A;BTN3A3;STAT1;C1QA;MAP4K1;CASP1;ICAM2;LILRB2;STK17B;CXCL10;AIF1;FCN1;ITGA4;NPL;ICAM3;SLC7A7;CLEC4E;LAIR1;HLA-E;PLCL2;NR1H3;SP140L;PECAM1;FYN;LILRB4;DPEP2;CD163;MS4A4A;ADAM28;ALOX5;ST6GAL1;PLA2G7;LY86;CCRL2;NLRP3;TLR1;CCR1;C3;CCDC69;HERPUD1;MEF2C;SP110;DENND3;SOD2;CCL2;HLA-DQA1;FPR1;C3A…
prerank	PID_IL23_PATHWAY	0.81189	2.31501	0	0	0	23/37	0.0995	CXCL9;IL18RAP;STAT4;IFNG;IL18;STAT1;JAK2;TNF;CD3E;NFKBIA;STAT5A;CCL2;IL18R1;IL12RB1;IL23A;NFKB1;IL6;CXCL1;IL1B;SOCS3;IL2;CD4;IL12B
prerank	ZHENG_FOXP3_TARGETS_IN_T_LYMPHOCYTE_DN	0.82291	2.31342	0	0	0	24/36	0.1175	PTPRC;SCML4;GFI1;WIPF1;TESPA1;PTK2B;BCL11B;CLEC2D;STK10;TGFBR2;BACH2;ANKRD44;ST8SIA1;RCBTB2;CMAHP;JAK1;LEF1;LPAR6;SATB1;PELI1;TRIM34;RAPGEF6;UTRN;SYNE2
prerank	ZHAN_MULTIPLE_MYELOMA_LB_DN	0.819498	2.3075	0	0	0	27/38	0.111	PTPRCAP;CCR2;WIPF1;STAT1;PSMB10;IRF1;CASP4;PARP8;XAF1;LYSMD2;RTP4;MX2;DDX60;IFI35;STAT2;IFIT5;RSAD2;USP18;AKNA;IFI27;TACC1;ZC3H12C;BASP1;MAN1C1;TMEM255A;GTPBP1;IFI6
prerank	TONKS_TARGETS_OF_RUNX1_RUNX1T1_FUSION_HSC_DN	0.694476	2.30669	0	0	0	86/186	0.1249	CCR7;CD48;LTB;NKG7;IL10RA;LAT;CD52;SASH3;IL7R;BIN2;PLAC8;IRF8;CST7;BIRC3;LCP2;SLA;ITGAL;CYBB;DOK2;GPR183;LST1;SOCS1;PTPN22;SELPLG;NCF4;IL7;RUNX3;LAT2;RASSF2;CFLAR;IL6R;TYROBP;LAPTM5;P2RX5;FUT7;CD33;CD244;ADCY7;SPI1;STK10;RHOH;C11orf21;CHST12;CXCR4;CCL2;ALOX5AP;NOD2;TMEM156;RNF125;CSTA;SETX;TESC;TNFSF13;IL17RA;FCGR2A;ACSL1;MBP;S100A4;CLC;CAPG;FPR2;PLXNC1;CSF1;CYP1B1;ZFP36L2;MGAT1;CSF2RB;S100A9;CEB…
prerank	ZHANG_RESPONSE_TO_IKK_INHIBITOR_AND_TNF_UP	0.688771	2.30603	0	0	0	110/214	0.1266	CCL5;IL7R;TNFAIP8;TRAF1;BIRC3;TNFAIP3;PAG1;TNFRSF9;SERPINB9;TAP1;GPR132;IL32;CXCL10;IRF1;IL15;DAPP1;CD83;ISG20;IL4I1;PTAFR;NFKBIE;ICAM1;GCH1;LYN;RELB;ETS1;ANKRD22;NFKBIA;CYTH1;DRAM1;HERPUD1;IFIH1;SLC2A6;OASL;TLR2;BCL2A1;IL23A;TLE4;RHOF;PNRC1;TNFAIP2;RFX5;SGK1;TRIM38;NFKB1;IFIT3;NCK1;BTG2;NFKB2;IL1R2;KYNU;IFNGR1;NUAK2;GSAP;TNFSF10;SERPINB1;IRAK2;RNF19B;PAOX;CXCL16;EHD1;BTG1;NUB1;IRF9;STARD5;USP18;…
prerank	FINETTI_BREAST_CANCER_KINOME_GREEN	0.963804	2.30516	0	0	0	16/16	0.037	ZAP70;PRKCB;LCK;ITK;JAK3;PIM2;BTK;MAP4K1;STK17B;MLKL;PRKCQ;FGR;SYK;LYN;STK10;HCK
prerank	TAKEDA_TARGETS_OF_NUP98_HOXA9_FUSION_8D_DN	0.683008	2.30363	0	0	0	90/186	0.135	TRAT1;IL7R;CST7;LCP2;HVCN1;CYBB;SLAMF8;HSD11B1;C1QA;C1QB;SPNS3;ITM2A;IL3RA;FCN1;CLEC4A;NPL;SLC7A7;CD163;C1QC;ALOX5;FPR3;PLA2G7;IL10;NCF2;MRC1;CD1E;ETS1;SLCO2B1;ALDH2;ITGAM;P2RY10;ADAM19;HLA-DQA1;FPR1;CCL23;CD14;ENTPD1;TMEM163;GLIPR2;TM6SF1;FCGR2B;SGK1;PLBD1;ARHGAP18;MAF;ST8SIA1;TDO2;UTS2;IL1R2;CLEC7A;GPR34;MARCO;CD200R1;HK3;CHI3L1;MMP9;CXCL1;LGMN;GPNMB;S100A12;S100A9;RAPH1;SLC41A2;TMCC3;SERPINA1;…
prerank	WP_PROSTAGLANDIN_SIGNALING	0.833128	2.30302	0	0	0	25/32	0.1052	CCR2;CXCL9;PTGER4;IFNG;PIK3CG;CD28;KLRD1;CASP1;CXCL10;TNF;NLRP3;CCL2;CCL3;IRF7;NFKB1;IL6;MMP9;CSF1;CXCL1;IL1B;PTGER2;PYCARD;IL12A;TGFB1;AHR
prerank	WP_OVERVIEW_OF_PROINFLAMMATORY_AND_PROFIBROTIC_MEDIATORS	0.701864	2.30184	0	0	0	67/121	0.1588	XCL2;XCL1;CCL5;CXCL9;EBI3;CCL19;CXCL13;IFNG;IL18;CXCL11;CCL4;CXCL10;CCL17;IL7;IL15;TNFSF13B;TNF;CCL13;CCL18;IL10;CCL21;IL33;CCL2;CCL8;CCL23;CCL3L3;IL23A;OSM;CCL11;CCL3;NFKB1;TNFSF13;CXCL16;IL21;LTA;IL6;CCL25;IFNL2;CSF2;MMP9;CXCL12;CXCL2;CSF1;CXCL1;IL1B;CCL14;IL13;CCL20;IL12A;IL2;IFNL1;IL12B;TGFB1;CX3CL1;IL27;CCL1;CXCL3;CXCL6;IL1RN;CCL7;CCL26;CCL24;CCL22;CXCL14;IFNB1;IL17C;MMP3
prerank	REACTOME_CYTOKINE_SIGNALING_IN_IMMUNE_SYSTEM	0.663149	2.30115	0	0	0	276/748	0.1114	CD27;IL2RB;LCK;FASLG;LTB;CCR5;IL21R;IL10RA;CCL5;CCR2;IL7R;IL2RG;TNFSF14;PTPN7;INPP5D;IL18RAP;GBP5;TNFRSF17;IRF8;EBI3;GBP4;BIRC3;STAT4;IRF4;IL16;CIITA;SLA;JAK3;CCL19;IFNG;PIK3CG;TNFRSF8;HLA-DRA;HLA-DPA1;LCP1;IL18;HLA-DPB1;CD40LG;STAT1;SOCS1;VAV1;PSMB9;GAB3;TRIM22;PSMB10;TNFRSF4;CASP1;IL18BP;B2M;TNFRSF9;CCL4;HLA-DRB1;GBP1;ITGB2;IL32;GBP2;PTK2B;CXCL10;IRF1;FLT3LG;IL3RA;TNFRSF14;HLA-DRB3;HLA-DQB2;HLA…
prerank	WP_NON_GENOMIC_ACTIONS_OF_1_25_DIHYDROXYVITAMIN_D3	0.741742	2.3003	0	0	0	34/74	0.1019	PRKCB;IFNG;CD40LG;STAT1;TLR8;PLCG2;PRKCQ;CD40;TNF;TLR4;PRKCH;IFNAR2;RELB;PLCB2;ETS1;CCL2;TLR2;OAS2;NOD2;MAPK1;IFI44L;NFKB1;STAT2;NFKB2;IFNGR1;IFI27L2;JAK1;IL6;RSAD2;CYP27B1;CAMK2D;ISG15;IFNGR2;PRKCA
prerank	SHIPP_DLBCL_VS_FOLLICULAR_LYMPHOMA_DN	0.792603	2.2996	0	0	0	23/43	0.0775	CD3D;GPR18;PDCD1;CD69;CD40LG;DNASE1L3;ITGA4;TNFRSF25;TXK;CD3E;LY9;CCL21;MEF2C;RHOH;TXNIP;CD180;PIK3IP1;ACKR1;ST8SIA1;PMCH;GLIPR1;INPP1;CCL14
prerank	WP_CHEMOKINE_SIGNALING_PATHWAY	0.694485	2.29828	0	0	0	68/164	0.1065	CCR7;PRKCB;CXCR3;ITK;CXCR6;XCL1;CCL5;CCR2;CXCL9;RAC2;CXCR5;RASGRP2;JAK3;CCL19;CXCL13;PIK3CG;STAT1;VAV1;GNGT2;CXCL11;CCL4;NCF1;PTK2B;CXCL10;CCL17;CCR6;FGR;JAK2;PIK3CD;DOCK2;LYN;CCR1;WAS;PLCB2;ADCY7;NFKBIA;ELMO1;CCL21;HCK;GRK5;CXCR4;ARRB2;MAPK1;GNG2;CCL11;CCL3;CSK;NFKB1;STAT2;CXCL16;CCR10;CCL25;GRK6;PRKX;CCR8;CXCL12;RAP1A;GNG8;CCL20;CCR3;CXCR2;GNG7;STAT5B;PRKACB;ADCY4;RAP1B;CX3CL1;CCR4
prerank	BUFFA_HYPOXIA_METAGENE	-0.567012	-2.29778	0	0.00025295006867413587	0.007	34/49	0.2886	BNIP3;VEGFA;HILPDA;ESRP1;SLC2A1;P4HA1;LDHA;HK2;MIF;GAPDH;TUBA1A;CA9;YKT6;TPI1;CHCHD2;MRGBP;NDRG1;PGK1;GPI;ANKRD37;PSRC1;TUBA1C;MRPL13;TUBB6;ANLN;MRPS17;ADM;LRRC42;PGAM1;KIF4A;CTSV;CDKN3;PSMA7;KIF20A
prerank	RASHI_RESPONSE_TO_IONIZING_RADIATION_3	-0.566701	-2.2946	0	0.00028306317208772353	0.008	16/44	0.1627	SPR;PIAS3;ROGDI;CUEDC1;ULK1;UBE2H;WWC1;PCSK4;ACVR2B;PDGFB;WDR45B;AR;ZNF358;XRCC1;TNNI3;SH2B1
prerank	VERRECCHIA_DELAYED_RESPONSE_TO_TGFB1	-0.589318	-2.29416	0	0.00031194716923953203	0.009	19/37	0.1273	DDR1;THBS1;CTNNA1;MMP11;NME4;COL8A1;RHOD;SEMA3F;THBS2;RAC1;CTNNB1;LAMB1;ITGB3;MTA1;DSP;ARHGAP1;ILK;DVL3;NEO1
prerank	CURSONS_NATURAL_KILLER_CELLS	0.910583	2.2934	0	0	0	17/20	0.0394	GZMA;IL2RB;FASLG;NKG7;XCL2;XCL1;KLRB1;GZMH;GZMB;IL18RAP;KLRK1;PRF1;KLRD1;CTSW;KLRC3;CD244;KLRF1
prerank	REACTOME_ANTIGEN_ACTIVATES_B_CELL_RECEPTOR_BCR_LEADING_TO_GENERATION_OF_SECOND_MESSENGERS	0.842106	2.2927	0	0	0	19/31	0.0605	CD19;CD79B;BLK;BTK;CD79A;VAV1;PLCG2;DAPP1;PIK3CD;FYN;SYK;LYN;PTPN6;BLNK;SH3KBP1;CD22;NCK1;PIK3AP1;IGHD
prerank	PID_IL12_STAT4_PATHWAY	0.835947	2.2923	0	0	0	20/32	0.1012	CD3D;CD3G;CD247;TBX21;IL18RAP;STAT4;IFNG;HLA-DRA;CD28;IL18;PRF1;IRF1;IL2RA;CD3E;IL18R1;CD80;IL13;IL2;CD4;TGFB1
prerank	Toll-like receptor signaling pathway	0.70961	2.2905	0	0	0	43/99	0.0995	CCL5;CXCL9;STAT1;TLR8;CXCL11;CCL4;CXCL10;LY96;CD40;PIK3CD;TNF;TLR4;TLR7;IFNAR2;TLR6;TLR1;NFKBIA;TLR2;TLR9;CCL3L3;CD14;MAPK1;CCL3;IRF7;NFKB1;TLR3;STAT2;TRAF3;CD80;IRF9;JAK1;IL6;CASP8;IL1B;IRF5;IRAK4;IKBKE;MAP3K8;IL12A;MYD88;IRF3;MAP2K6;IL12B
prerank	GRAHAM_CML_DIVIDING_VS_NORMAL_QUIESCENT_DN	0.719902	2.29038	0	0	0	47/87	0.131	CYTIP;PTPRC;BIRC3;PTGER4;CCL19;CXCL13;HLA-DPA1;SELL;TRIM22;CXCL11;FNBP1;EVI2A;GBP2;HLA-DRB4;CD40;HLA-DQB1;HCP5;ADAM28;IFI16;ALOX5;SOD2;IL18R1;HLA-DQA1;CLEC2B;CH25H;VNN1;OPTN;CD44;CD200;TNFSF10;BCL11A;PMCH;GLIPR1;CXCL2;ADAM8;CXCL1;IL1B;CRHBP;MLLT3;CTSO;TNFSF4;CXCL3;CXCL6;TFPI;HLX;SORL1;TCF4
prerank	TONKS_TARGETS_OF_RUNX1_RUNX1T1_FUSION_MONOCYTE_DN	0.774178	2.29	0	0	0	29/54	0.109	GPR171;LTB;IRF4;P2RY14;FGL2;ITGB7;PTPN22;ADAMDEC1;STK17B;CCR6;ICAM3;HLA-DQB1;CD1C;CD1B;CD1E;KAT2B;GM2A;ST8SIA4;ENTPD1;BTG2;ARL4C;CLC;PLXNC1;CASP8;ADAM8;CYP1B1;CD1A;UTRN;S100B
prerank	HOFFMANN_SMALL_PRE_BII_TO_IMMATURE_B_LYMPHOCYTE_UP	0.750027	2.28919	0	0	0	29/65	0.0699	LTB;GIMAP4;CXCR5;MS4A1;HLA-DMB;CFP;HLA-DMA;NCF4;CD74;HLA-DRB5;CD83;LAT2;IL4I1;HLA-DQB1;IFI30;CCND2;CTSH;CNR2;ICAM1;SEMA4D;MEF2C;HLA-DQA1;PLD4;CD22;SIPA1;SERPINB1;EHD1;MYOG;FES
prerank	ONO_AML1_TARGETS_DN	0.815524	2.28722	0	0	0	21/36	0.096	CCR7;CXCR3;CCR5;CCL5;CCR2;IRF4;SELL;CD84;TNFRSF25;CASP4;RUNX3;IL10;CXCR4;SLAMF6;IL17RA;IL4R;IL21;FOXN3;CCR8;SOCS3;TNFRSF18
prerank	DER_IFN_GAMMA_RESPONSE_UP	0.749691	2.28624	0	0	0	37/70	0.099	STAT1;PSMB9;PSMB10;B2M;GBP1;TAP1;IRF1;IL15RA;HLA-E;HLA-C;IFI30;IFI16;HLA-A;PSMB8;ICAM1;NMI;C1S;SP110;FAS;TRIM21;IFI35;IFIT3;PML;PLSCR1;BST2;IFIT2;BTG1;IRF9;IFITM1;IL6;CASP8;PSME1;ZFP36L2;ELK4;SDCBP;EPS15;ISG15
prerank	WAMUNYOKOLI_OVARIAN_CANCER_GRADES_1_2_UP	-0.455931	-2.28539	0	0.0003057082258547414	0.009	61/132	0.1867	SH3RF1;ERBB3;TMEM181;DDAH1;MAP7;MYO6;RASEF;LLGL2;SYTL2;SYT13;ESRP1;C5orf24;AGR3;ATP8B1;GRTP1;CTBP2;TPD52;C3orf52;CYP51A1;TMEM30B;GNPNAT1;PLS1;PHLDA2;CXXC5;NET1;HEPH;EPCAM;DOK4;VSIG10;CHMP4C;ETFB;ELOVL6;CASK;ABHD17C;TMED4;BAG1;ARSD;GFPT1;ABHD2;HIGD1A;BZW2;NQO1;QSOX1;GALNT7;GPATCH4;SLC39A11;FRK;PIK3R2;NME7;EDEM3;CA2;CPD;SLC35A3;MUC1;MAL2;MYO10;TM9SF3;ATP1B1;EPHB4;SLC35A2;PERP
prerank	T cell receptor signaling pathway	0.706007	2.28537	0	0	0	44/118	0.088	CD3D;CD3G;CD247;ZAP70;CD8A;LCK;PDCD1;ICOS;ITK;LAT;PTPRC;LCP2;CTLA4;IFNG;CD8B;CD28;CD40LG;VAV1;CARD11;PRKCQ;PPP2R2B;PIK3CD;TNF;FYN;NFKBIE;IL10;MAP3K14;RASGRP1;PTPN6;CD3E;NFKBIA;PPP3CC;NFATC2;MAPK1;NFKB1;GRAP2;NCK1;CSF2;PPP2R3C;MALT1;MAP3K8;IL2;NFATC3;PPP2R5C
prerank	VALK_AML_CLUSTER_5	0.849666	2.28474	0	0	0	23/30	0.0997	TLR8;LILRB2;LILRB1;RASSF4;PTAFR;LILRB3;CCR1;SLC15A3;LILRA1;EFHD2;NOD2;SIGLEC7;MAFB;TFEB;HNMT;PSAP;PILRA;EPB41L3;TYMP;SMPDL3A;UBE2D1;SIRPB1;IFNGR2
prerank	PID_IL27_PATHWAY	0.849461	2.28433	0	0	0	21/26	0.1082	TBX21;EBI3;STAT4;IFNG;IL18;STAT1;JAK2;TNF;IL27RA;STAT5A;IL12RB1;STAT2;JAK1;IL6;IL12RB2;IL1B;IL12A;IL2;IL12B;TGFB1;IL27
prerank	SANSOM_APC_TARGETS_DN	0.671154	2.28425	0	0	0	125/343	0.1136	CD3D;CD2;ZAP70;GZMA;IL2RB;CD48;CD8A;CD5;ICOS;CD6;KLRB1;CCL5;CD52;PTPRC;GZMB;GIMAP4;RAC2;CD79B;POU2AF1;INPP5D;TNFRSF17;CST7;CD53;IRF4;HLA-DMB;ITGAL;CXCL13;CORO1A;CD72;NAPSA;CD28;IDO1;IL18;CD79A;CTSW;HLA-DOB;SRGN;ITGB7;VAV1;VAMP5;CD7;CASP1;ICAM2;SERPINB9;SELPLG;LY75;ITGB2;NCF1;EVI2A;GBP2;IRF1;FLT3LG;JAK2;NR1H3;SPIB;LAT2;LYL1;IL4I1;PIK3CD;RASSF2;TYROBP;GALM;HLA-B;C1QC;LAPTM5;ST6GAL1;FMNL1;CD70;GPSM3…
prerank	PID_NFAT_TFPATHWAY	0.7783	2.28314	0	0	0	25/45	0.1265	TBX21;FASLG;IKZF1;IRF4;CTLA4;IFNG;CD40LG;IL2RA;PRKCQ;TNF;BATF3;EGR2;NFATC2;DGKA;MAF;CSF2;GBP3;IL2;CASP3;NFATC3;FOXP3;CBLB;PPARG;JUNB;NFATC1
prerank	RADAEVA_RESPONSE_TO_IFNA1_UP	0.771203	2.28089	0	0	0	27/46	0.111	STAT1;SOCS1;CXCL11;CXCL10;IRF1;HLA-F;PRKCQ;HLA-E;HLA-C;VCAM1;UBE2L6;IFI44;MX2;IFI44L;IRF7;IFI35;PLSCR1;BST2;TNFSF10;MX1;IFITM1;IL12RB2;PSME1;IFI27;CASP3;ISG15;IFI6
prerank	PID_BCR_5PATHWAY	0.749384	2.27984	0	0	0	26/63	0.0618	CD19;PTPRC;CD79B;BTK;CD72;CD79A;PAG1;MAP4K1;CARD11;PLCG2;DAPP1;SYK;LYN;PTPN6;ETS1;NFKBIA;BLNK;PPP3CC;POU2F2;BCL2A1;MAPK1;CSK;FCGR2B;CD22;NFKB1;DOK1
prerank	HALLMARK_IL2_STAT5_SIGNALING	0.680447	2.27717	0	0	0	78/194	0.1144	IL2RB;CD48;EOMES;LTB;ICOS;IL10RA;CD79B;IRF8;TRAF1;CST7;GBP4;IRF4;CTLA4;TNFRSF8;SELL;CDC42SE2;FGL2;SOCS1;TNFRSF4;TNFRSF9;GPR65;CXCL10;FLT3LG;IL3RA;IL2RA;CD83;PRKCH;TLR7;CCND2;GALM;BATF3;RABGAP1L;TNFRSF1B;SELP;IL10;BATF;RHOH;PIM1;ADAM19;IL18R1;LRRC8C;GLIPR2;PLSCR1;SYT11;IL4R;IL1R2;IFNGR1;CD44;CTSZ;TNFSF10;RORA;IKZF2;TGM2;CAPG;ABCB1;CSF2;CSF1;AGER;PTGER2;IL13;MAP3K8;ODC1;IKZF4;CASP3;GSTO1;SMPDL3A;SH…
prerank	ONO_AML1_TARGETS_UP	0.8713	2.27665	0	0	0	46015	0.0306	GZMA;EOMES;PDCD1;FASLG;NKG7;SLAMF7;CXCR6;GZMB;IFNG;P2RY14;HAVCR2;CD244
prerank	HAHTOLA_SEZARY_SYNDROM_DN	0.797327	2.27637	0	0	0	22/41	0.0654	GZMK;IL2RB;NKG7;XCL1;KLRB1;CCL5;GZMB;IL18RAP;IRF8;GNLY;KLRC1;KLRD1;CTSW;SERPINB9;CCL4;TXK;DUSP2;MATK;KLRF1;BACH2;BST2;CD160
prerank	FARMER_BREAST_CANCER_CLUSTER_7	-0.703516	-2.27575	0	0.0003996185958885508	0.011	18/20	0.2853	IRX5;BLVRB;GSE1;TMEM41B;ESRP2;FASN;TRIM36;AR;SREBF1;CDH1;DHRS2;SLC35A3;SCD;ALCAM;MSX2;GHR;ALDH3B2;TMEM135
prerank	REACTOME_INTERLEUKIN_3_INTERLEUKIN_5_AND_GM_CSF_SIGNALING	0.776392	2.27411	0	0	0	26/48	0.1077	IL2RB;IL2RG;INPP5D;JAK3;VAV1;IL3RA;IL2RA;JAK2;PIK3CD;FYN;SYK;LYN;CSF2RA;PTPN6;BLNK;HCK;STAT5A;JAK1;CSF2;CSF2RB;IL2;RAPGEF1;CBL;IL5RA;STAT5B;RPS27A
prerank	SALVADOR_MARTIN_PEDIATRIC_TBD_ANTI_TNF_THERAPY_NONRESPONDER_POST_TREATMENT_UP	0.902489	2.27363	0	0	0	19/20	0.0886	GZMA;GBP5;IGFLR1;GBP1;GBP2;IRF1;APOL2;HLA-H;HLA-C;APOL6;BATF2;DHRS9;ANKRD22;UBE2L6;SERPING1;SECTM1;RHBDF2;IL1B;TYMP
prerank	MARSON_FOXP3_TARGETS_DN	0.762671	2.27218	0	0	0	29/50	0.1285	GPR171;ZAP70;BTLA;ITK;POU2AF1;IFNG;PTPN22;ITM2A;JAK2;EMB;NFKBIE;NABP1;GCH1;PDE3B;DENND2D;FAM107B;BTG1;MBP;ZFP36L2;MALT1;GRAMD1B;UCP2;IL2;RNF19A;NFKBID;RAMP3;M6PR;NFATC1;CDV3
prerank	KEGG_TOLL_LIKE_RECEPTOR_SIGNALING_PATHWAY	0.705897	2.27075	0	0	0	40/96	0.0995	CCL5;CXCL9;PIK3CG;STAT1;TLR8;CXCL11;CCL4;CXCL10;LY96;CD40;PIK3CD;TNF;TLR4;TLR7;IFNAR2;TLR6;TLR1;NFKBIA;TLR2;TLR9;CD14;MAPK1;CCL3;IRF7;NFKB1;TLR3;TRAF3;CD80;IL6;CASP8;IL1B;IRF5;IRAK4;IKBKE;MAP3K8;IL12A;MYD88;IRF3;MAP2K6;IL12B
prerank	REACTOME_COPI_MEDIATED_ANTEROGRADE_TRANSPORT	-0.493025	-2.27058	0	0.00045725589337247647	0.012	44/99	0.2066	TMED3;DCTN4;COPG2;DCTN2;NAPG;TUBB2A;COG7;DYNC1LI2;KDELR1;DYNC1I2;COG2;CD55;COPG1;GOLGA2;TUBB8;COG1;TUBB4B;COPZ2;DYNC1H1;ARF4;GOLGB1;KDELR3;ARF3;ARF1;TUBA1A;DCTN3;TMEM115;YKT6;DCTN5;TMED2;DYNLL1;COPB1;NAPA;TUBB3;RAB1A;RAB1B;ACTR10;SPTBN5;TUBA3D;DCTN1;ARFGAP1;GOSR1;TUBA1C;SPTAN1
prerank	African trypanosomiasis	0.804113	2.26933	0	0	0	21/36	0.1019	PRKCB;FASLG;IFNG;IDO1;IL18;APOL1;TNF;IDO2;VCAM1;IL10;ICAM1;PLCB2;FAS;TLR9;SELE;IL6;IL1B;IL12A;MYD88;IL12B;PRKCA
prerank	WP_TOLL_LIKE_RECEPTOR_SIGNALING_PATHWAY	0.705208	2.26909	0	0	0	40/97	0.0995	CCL5;CXCL9;PIK3CG;STAT1;TLR8;CXCL11;CCL4;CXCL10;LY96;CD40;PIK3CD;TNF;TLR4;TLR7;IFNAR2;TLR6;TLR1;NFKBIA;TLR2;TLR9;CD14;MAPK1;CCL3;IRF7;NFKB1;TLR3;TRAF3;CD80;IL6;CASP8;IL1B;IRF5;IRAK4;IKBKE;MAP3K8;IL12A;MYD88;IRF3;MAP2K6;IL12B
prerank	KEGG_MEDICUS_PATHOGEN_HTLV_1_TAX_TO_NFY_MEDIATED_TRANSCRIPTION	0.958281	2.26898	0	0	0	14/15	0.0408	HLA-DMB;HLA-DRA;HLA-DPA1;HLA-DOA;HLA-DMA;HLA-DPB1;HLA-DOB;HLA-DRB1;HLA-DRB3;HLA-DRB4;HLA-DRB5;HLA-DQB1;HLA-DQA2;HLA-DQA1
prerank	MA_RAT_AGING_UP	0.714164	2.26705	0	0	0	48/102	0.0993	GZMK;PLAC8;UBD;NAPSA;FGL2;SRGN;LYZ;B2M;HLA-DRB1;HLA-F;HLA-G;TYROBP;CTSH;FCER1G;NFKBIA;C1S;SOD2;CXCR4;OASL;CCL23;TXNIP;TMSB4X;CCL3;TMEM176A;IFIT3;CLEC7A;SERPINB1;OAS1;RGCC;IFI27L2;IFITM1;MYOG;S100A4;IL6;CAPG;CHI3L1;S100A8;C15orf48;CXCL2;CXCL1;IL1B;GPNMB;S100A9;G0S2;ODC1;UCP2;UPP1;ANXA1
prerank	DER_IFN_BETA_RESPONSE_UP	0.710452	2.26669	0	0	0	50/101	0.1152	STAT1;PSMB9;TRIM22;PSMB10;B2M;GBP1;TAP1;IRF1;HLA-E;HLA-C;IFI30;IFI16;HLA-A;PSMB8;NMI;C1S;SP110;TRIM21;OASL;OAS2;IFI44;LIPA;MX2;IFI35;TRIM14;IFIT3;IFIT5;PML;PLSCR1;BST2;IFIT2;OAS1;MX1;BTG1;IRF9;IFITM1;IL6;CASP8;PSME1;ZFP36L2;ELK4;IRF2;EPS15;ISG15;EIF2AK2;PARP4;IFI6;TRAPPC10;IFIT1;ARID3A
prerank	NOD-like receptor signaling pathway	0.681423	2.2658	0	0	0	71/173	0.1186	CCL5;PSTPIP1;GBP5;GBP4;BIRC3;AIM2;CYBB;IL18;STAT1;TNFAIP3;CASP1;GBP1;GBP2;TRPV2;CARD16;CASP4;TNF;TLR4;CASP5;IFI16;IFNAR2;CYBA;NLRP3;GPSM3;CARD8;PLCB2;NFKBIA;NLRP1;P2RX7;CCL2;NLRC4;OAS2;TXNIP;NOD2;MAPK1;NLRP7;CARD6;IRF7;CARD9;NFKB1;STAT2;TRAF3;NOD1;OAS1;IRF9;JAK1;IL6;GBP3;CASP8;CXCL2;CXCL1;IL1B;PYCARD;ANTXR2;IRAK4;TRAF2;IKBKE;OAS3;NAIP;RIPK3;MYD88;IRF3;CTSB;PYDC1;RIPK2;DEFA4;DEFA3;MEFV;GSDMD;CXCL3…
prerank	FARMER_BREAST_CANCER_CLUSTER_5	-0.700138	-2.26499	0	0.0004806733110923606	0.013	17/19	0.2786	CYB561;RNF43;TACO1;TRIM37;DHX40;SMARCD2;MED13;FTSJ3;RPS6KB1;VMP1;SMG8;PTRH2;DCAF7;RAD51C;POLG2;MTMR4;PPM1D
prerank	TAKEDA_TARGETS_OF_NUP98_HOXA9_FUSION_3D_UP	0.678824	2.26497	0	0	0	77/172	0.1248	CD69;IDO1;STAT1;EPSTI1;TRIM22;RNASE6;GBP1;EVI2A;CXCL10;SAMD9L;TOX;IFI16;TXK;CCL18;XAF1;PARP14;SP110;ALDH1A1;IFIH1;OASL;OAS2;CLEC2B;HERC5;PARP12;SAMD9;SERPING1;CH25H;BMP2K;IFI44;MX2;IFI44L;ARHGEF3;SPINK2;PARP9;IRF7;DDX60;DTX3L;VNN1;IFI35;IFIT3;FREM1;STAT2;IFIT5;BST2;IFIT2;OAS1;CCDC71L;MX1;DDX60L;RNF213;ARHGAP22;FCRL4;IRF9;IFITM1;KIAA0513;RSAD2;USP18;GBP3;CREBRF;HERC6;OAS3;NCOA7;IFI27;ARID5B;RTN1;C…
prerank	REACTOME_DISEASES_OF_IMMUNE_SYSTEM	0.837273	2.26344	0	0	0	18/31	0.0891	BTK;LY96;TLR10;TLR4;TLR6;TLR1;NFKBIA;TLR2;CD14;NFKB1;TLR3;NFKB2;TRAF3;S100A8;IRAK4;S100A9;UNC93B1;MYD88
prerank	MARSON_FOXP3_TARGETS_STIMULATED_UP	0.830223	2.26338	0	0	0	18/29	0.105	GPR171;ZAP70;CYTIP;BTLA;ITK;CRTAM;TNFSF14;POU2AF1;EVI2B;PTGER4;LPXN;PTPN22;JAK2;MBP;IL2;MLLT3;ANXA1;KDM2B
prerank	BASSO_CD40_SIGNALING_DN	0.747283	2.26279	0	0	0	26/66	0.0868	CD27;LTB;CD38;POU2AF1;PNOC;RASGRP2;ITGB7;PTPN22;VNN2;NCF1;NCF4;AIF1;ISG20;SYK;ST6GAL1;KCNN3;UBE2J1;BLNK;BTG2;GRAP;SLC2A5;ARL4C;SH2B2;METTL7A;CSF2RB;CNR1
prerank	DEMAGALHAES_AGING_UP	0.76287	2.26152	0	0	0	24/51	0.0777	HCST;MPEG1;CTSS;LYZ;C1QA;C1QB;B2M;GBP2;HLA-G;C1QC;LAPTM5;C3;IL33;NPC2;TXNIP;SERPING1;FCGR2B;SGK1;FCGR2A;RNF213;MSN;RASA3;S100A4;GPNMB
prerank	BOYLAN_MULTIPLE_MYELOMA_PCA1_UP	0.71099	2.26091	0	0	0	39/105	0.0717	CD3D;IL2RB;LTB;ITK;NKG7;CXCR6;CCL5;CCR2;GIMAP4;TNFRSF17;STAT4;ITGAL;GIMAP8;ZBP1;KLRC1;FGL2;CTSW;TFEC;LYZ;APOL2;IGSF6;ISG20;SMR3A;LILRB4;IFI16;HLA-A;ABI3BP;C3;IL18R1;FPR1;RASGRP3;TMEM176A;CSTA;OSBPL3;PLSCR1;LTF;S100A8;ELANE;MMP9
prerank	WP_CILIARY_LANDSCAPE	-0.435295	-2.26085	0	0.0005032234170448418	0.014	99/206	0.2374	GDI1;TTC8;DYNLT3;TFAP2A;IFT140;CLUAP1;COX6C;ACSL3;VAPB;BBS1;TTC30B;RMND5B;WEE1;RHBDD2;TNKS1BP1;CTBP2;EXOC7;COPS8;IFT81;IFT43;UBE2H;AAR2;ANKS3;GID8;LZTFL1;RAB2A;DYNC1I2;IFT46;RAC1;TFAP2C;IFT88;MFAP1;TRAF3IP1;COPS6;BBS4;CTNNB1;DYNC1H1;IFT22;IFT122;MKS1;SPATA7;NUDC;CD2BP2;APMAP;COPS5;YAP1;LRPPRC;DYNLL1;DVL3;CREBBP;BBS2;MYL6;ERF;DYNLRB2;PGRMC2;FUZ;PSMD12;WDR26;DYNLRB1;NUP133;INTU;RABEP2;PSMC4;CDR2;LS…
prerank	REACTOME_SYNTHESIS_OF_GLYCOSYLPHOSPHATIDYLINOSITOL_GPI	-0.730444	-2.26072	0	0.0004940739003712991	0.014	46009	0.162	PIGO;PIGX;PIGQ;PIGV;PIGM;DPM2;PIGF;PIGG;PIGC;PIGH;PIGP;PIGZ
prerank	RUTELLA_RESPONSE_TO_HGF_DN	0.673253	2.26037	0	0	0	94/228	0.1326	PRKCB;CD48;CD52;PLAC8;AOAH;RASGRP2;PPP1R16B;ITGAL;CFP;SELL;MS4A6A;MAP4K1;CASP1;ICAM2;LILRB2;STK17B;FNBP1;AIF1;FCN1;ITGA4;ICAM3;SLC7A7;DAPP1;RUNX3;HLA-E;PLCL2;CD83;PECAM1;FYN;DPEP2;CD163;BATF3;MS4A4A;ALOX5;ST6GAL1;LY86;NLRP3;MAP3K14;CCDC69;CYTH1;HERPUD1;MEF2C;SP110;DENND3;CXCR4;ADAM19;HLA-DQA1;FCHSD2;FPR1;CD14;TLE4;LRRK1;LTA4H;CELF2;MX2;LMO2;TRADD;ZFP36;PLSCR1;IRAK3;MICAL1;RGCC;CD300A;BTG1;RSAD2;K…
prerank	PASQUALUCCI_LYMPHOMA_BY_GC_STAGE_DN	0.688853	2.25979	0	0	0	65/161	0.1075	S1PR4;PTPRCAP;CCR7;CD19;PRKCB;SASH3;BANK1;GMFG;TNFAIP8;RASGRP2;VPREB3;CORO1A;CD37;NAPSA;ARHGAP15;LCP1;CD79A;RCSD1;WDFY4;MYO1G;FCRLA;JAKMIP1;STK4;EMB;RASGRP1;COTL1;WAS;ARHGDIB;PDE3B;ETS1;LIMD2;LSP1;PLEKHA2;TMEM243;SH3KBP1;GYPC;CELF2;CYFIP2;CCDC50;CD22;FCHO1;BACH2;CNOT6L;ANKRD44;MYBPC2;LACTB;ANKRD13A;SERPINB1;HHEX;IGHD;CORO7;BTG1;BCL11A;CPM;RIN3;CHST7;UBE2D1;STX7;KLHL14;PRKACB;TMSB10;ARHGEF18;RBM38…
prerank	Malaria	0.763239	2.25931	0	0	0	28/49	0.1012	KLRB1;ITGAL;IFNG;IL18;KLRK1;CD40LG;ITGB2;CD40;TNF;TLR4;PECAM1;SELP;VCAM1;IL10;ICAM1;CCL2;TLR2;TLR9;SELE;GYPC;ACKR1;IL6;IL1B;IL12A;CR1L;MYD88;HGF;TGFB1
prerank	BOSCO_ALLERGEN_INDUCED_TH2_ASSOCIATED_MODULE	0.690174	2.25825	0	0	0	58/137	0.1187	EOMES;CYTIP;ITK;CD69;IKZF1;LCP2;STAT4;IRF4;GFI1;CXCL13;MIR155HG;SOCS1;MAL;APBB1IP;TNFRSF9;STK17B;CD84;FLT3LG;TNFRSF14;IL2RA;CD83;PECAM1;NABP1;ALOX5;CYLD;STAP1;BATF;MEF2C;CYSLTR1;NR4A3;RASGRP3;SYTL3;TMEM71;IL4R;TRAFD1;CD200R1;BTG1;PCGF5;RAP1A;CSF1;IL1B;PTGER2;CAMK2D;ARRDC2;IL13;IKZF4;CASP3;FOXP3;MEOX1;ELL2;TAF4B;DPP4;NCOA3;TTC39B;SLC39A8;CCL1;SLCO3A1;RAP2B
prerank	HOFMANN_MYELODYSPLASTIC_SYNDROM_RISK_UP	-0.683471	-2.25823	0	0.0004852511521503832	0.014	45922	0.0646	CCND1;CD9;GPRC5A;GDF15;HRAS;IER3;FERMT2;DUSP14;MLF2
prerank	KEGG_MEDICUS_REFERENCE_ANTIGEN_PROCESSING_AND_PRESENTATION_BY_MHC_CLASS_II_MOLECULES	0.959987	2.25731	0	0	0	15/15	0.0408	HLA-DMB;HLA-DRA;HLA-DPA1;HLA-DOA;HLA-DMA;HLA-DPB1;HLA-DOB;HLA-DRB1;HLA-DRB3;CD74;HLA-DRB4;HLA-DRB5;HLA-DQB1;HLA-DQA2;HLA-DQA1
prerank	ROSS_AML_WITH_CBFB_MYH11_FUSION	0.776092	2.25561	0	0	0	24/50	0.0922	IL10RA;CD52;CCR2;GIMAP4;LGALS2;CLEC10A;CYBB;CTSS;CFP;CLEC4A;SLC7A7;CD1C;CD1E;KCTD12;TNFAIP2;PLBD1;KIF17;MDFIC;TNFSF13;CLEC7A;CHI3L1;S100A8;S100A9;NAGA
prerank	BIOCARTA_NKCELLS_PATHWAY	0.891136	2.25509	0	0	0	13/20	0.0324	LAT;KLRC1;KLRC4;IL18;KLRD1;VAV1;B2M;PTK2B;KLRC3;KLRC2;SYK;HLA-A;PTPN6
prerank	BOYLAN_MULTIPLE_MYELOMA_C_D_DN	0.666115	2.25344	0	0	0	100/258	0.0997	CD3D;CD3G;TBX21;GZMA;IL2RB;SH2D1A;EOMES;LTB;ICOS;ITK;NKG7;CXCR6;CCL5;CCR2;GIMAP4;IL18RAP;PLEK;TNFRSF17;STAT4;MS4A1;ITGAL;LAX1;GIMAP8;ZBP1;GPR183;KLRC1;CFP;P2RY14;CD8B;CD28;HSD11B1;KLRK1;KLRD1;FGL2;CTSW;RGS18;PTPN22;TFEC;MYO1F;LYZ;CD7;APOL2;PRKCQ;EAF2;CLEC4E;IGSF6;CASP4;ISG20;PRDM1;LILRB4;LILRB3;CCND2;CD226;IFI16;HLA-A;VCAM1;ADA;GVINP1;ABI3BP;C3;GPR174;CD3E;TMEM176B;RTP4;IL18R1;FPR1;RASGRP3;ENTPD1…
prerank	REACTOME_TNFS_BIND_THEIR_PHYSIOLOGICAL_RECEPTORS	0.83644	2.25329	0	0	0	20/29	0.1126	CD27;FASLG;TNFSF14;TNFRSF17;TNFRSF8;TNFRSF4;TNFRSF9;TNFRSF14;TNFRSF25;TNFSF13B;TNFRSF1B;CD70;TNFRSF6B;TNFSF13;LTA;TNFRSF13B;TNFRSF18;TNFSF15;TNFSF9;TNFSF4
prerank	MORI_PRE_BI_LYMPHOCYTE_DN	0.729666	2.2529	0	0	0	39/75	0.129	CD2;CYTIP;IL10RA;PTPRC;CD79B;BLK;BIRC3;MS4A1;CD72;PTK2B;FCRLA;CD74;HLA-G;CNR2;SAMHD1;LY86;LYN;ADCY7;LSP1;S1PR1;FCGR2B;CD22;TMEM71;NFKB1;ZFP36;BTG2;IL4R;TRAF3;FAM107B;SAT1;BTG1;GPCPD1;RGS14;MCL1;PDE7A;TANK;UBLCP1;RHOQ;KLF2
prerank	RHEIN_ALL_GLUCOCORTICOID_THERAPY_UP	0.726056	2.25261	0	0	0	32/74	0.0861	GPR18;CYTIP;PTPRC;BIRC3;MS4A1;GPR183;SEL1L3;LYZ;VNN2;MNDA;GPR65;LY96;ADAM28;LY86;P2RX5;ITGAM;P2RY10;GRK5;TXNIP;CH25H;CSTA;MAX;RGS13;IL1R2;IFNGR1;LTF;S100A8;GLIPR1;ABCA1;MAP3K8;G0S2;PELI1
prerank	WP_PATHOGENESIS_OF_SARS_COV_2_MEDIATED_BY_NSP9_NSP10_COMPLEX	0.889894	2.25143	0	0	0	15/21	0.0684	CD3G;CD247;CD2;ZAP70;CD8A;LCK;HLA-DRA;IGLL1;CD8B;HLA-DRB1;HLA-DRB5;FYN;CD3E;MMP25;IL6
prerank	LIEN_BREAST_CARCINOMA_METAPLASTIC	-0.610489	-2.25106	0	0.0006555147143084123	0.018	17/33	0.1386	THBS1;EDIL3;THBS2;TIMP3;PDGFA;POSTN;SPARC;MCAM;TBX2;MXRA8;ACAN;COL18A1;IGF2;MMP16;KCNE4;IQCA1;P4HB
prerank	REACTOME_TNFR2_NON_CANONICAL_NF_KB_PATHWAY	0.700045	2.25077	0	0	0	39/99	0.1126	CD27;FASLG;LTB;TNFSF14;TNFRSF17;BIRC3;TNFRSF8;CD40LG;PSMB9;PSMB10;TNFRSF4;TNFRSF9;TNFRSF14;CD40;TNFRSF25;TNFSF13B;TNF;TNFRSF13C;PSME2;TNFRSF1B;CD70;PSMB8;MAP3K14;RELB;TNFRSF6B;TNFSF13;NFKB2;TRAF3;TNFSF12;LTA;PSMA8;TNFRSF13B;PSME1;TRAF2;TNFRSF18;TNFSF15;TNFSF9;RPS27A;TNFSF4
prerank	WP_INTERACTIONS_BETWEEN_IMMUNE_CELLS_AND_MICRORNAS_IN_TUMOR_MICROENVIRONMENT	0.834568	2.24924	0	0	0	19/28	0.0795	IL2RB;PDCD1;CCL5;IL2RG;CTLA4;CD274;SOCS1;TLR8;CXCL10;IL2RA;TLR4;TLR7;TGFBR2;CCL2;NFKB1;IL4R;NFKB2;CD80;IRAK4
prerank	TAKEDA_TARGETS_OF_NUP98_HOXA9_FUSION_16D_UP	0.680591	2.24918	0	0	0	79/167	0.1504	GPR18;BTLA;SLAMF7;CCR2;CD38;IKZF1;IRF4;RAB33A;ASB2;PPP1R16B;LGALS2;LAMP3;MCOLN2;CFP;NAPSB;IDO1;FGL2;STAT1;ITGB7;EPSTI1;MAP4K1;TESPA1;CCR6;TOX;SAMHD1;XAF1;ASPHD2;CD1C;CD1E;ANKRD22;LILRA1;LSP1;OASL;ADAM19;CLEC4D;CHST2;OAS2;IFI44;GAPT;MX2;IFI44L;SPINK2;IFIT3;LBH;ABCD2;TNFSF10;DENND5B;IFIT2;ZNF366;MX1;IFITM1;RSAD2;ABCB1;USP18;C15orf48;OAS3;IFI27;CFI;CD1D;SMPDL3A;CD1A;CFD;BCL2L11;ISG15;AHR;IFI6;PTGFR;…
prerank	PID_HIV_NEF_PATHWAY	0.802636	2.24835	0	0	0	17/35	0.0945	CD247;FASLG;TRAF1;BIRC3;TNF;CFLAR;MAP3K14;NFKBIA;FAS;TRADD;NFKB1;MAP3K5;CASP8;TRAF2;CASP3;CASP7;BID
prerank	FOSTER_TOLERANT_MACROPHAGE_UP	0.676905	2.24812	0	0	0	70/153	0.1393	GPR18;CD38;CXCL9;AOAH;CST7;ITGAL;MCOLN2;SELL;FGL2;MS4A6A;STAT1;IL18BP;SERPINB9;CLEC4E;IGSF6;HLA-E;ISG20;SYK;TNFRSF1B;RGS1;HLA-A;XAF1;RASGRP1;RGL1;SLC31A2;PPP3CC;GLRX;CCL8;LRRC8C;FPR1;TREML2;IFI44;SGK1;IRF7;CEP85L;PIK3AP1;TRAF3;IRAK3;BST2;CD200;ACSL1;CCDC71L;MARCO;SPIC;ADORA2A;FPR2;BST1;OAS3;NAIP;TMCC3;ZC3H12C;RNASET2;F10;ZDHHC2;ATXN7L1;CFB;ELL2;MSR1;RAB20;LMO4;TANK;ZDHHC18;RNF149;ORM2;IL1RN;BAK1;…
prerank	REACTOME_SIGNALING_BY_INTERLEUKINS	0.651995	2.24504	0	0	0	163/453	0.1109	IL2RB;LCK;FASLG;CCR5;IL21R;IL10RA;CCL5;CCR2;IL7R;IL2RG;PTPN7;INPP5D;IL18RAP;EBI3;STAT4;IRF4;IL16;JAK3;CCL19;IFNG;LCP1;IL18;STAT1;SOCS1;VAV1;PSMB9;PSMB10;CASP1;IL18BP;CCL4;ITGB2;IL32;PTK2B;CXCL10;IL3RA;IL2RA;IL7;IL15;IL15RA;JAK2;NLRC5;PIK3CD;TNF;PTAFR;FYN;SYK;IL6R;PSME2;ALOX5;TNFRSF1B;HAVCR2;VCAM1;IL10;PSMB8;ICAM1;CSF1R;BATF;LYN;CCR1;CSF2RA;PTPN6;LGALS9;NFKBIA;BLNK;RPS6KA3;IL27RA;MEF2C;HCK;STAT5A;…
prerank	WP_CANCER_IMMUNOTHERAPY_BY_PD_1_BLOCKADE	0.870177	2.24284	0	0	0	16/23	0.0636	CD3D;CD3G;ZAP70;CD8A;LCK;PDCD1;IFNG;CD8B;CD274;HLA-DRB1;HLA-A;BATF;CD3E;NFATC2;NFKB1;PDCD1LG2
prerank	SHIN_B_CELL_LYMPHOMA_CLUSTER_8	0.820906	2.24229	0	0	0	19/36	0.0717	FASLG;IL21R;CD38;MFNG;SPN;STAT1;IL2RA;IL15;TNFRSF13C;TYROBP;ICAM1;LYN;NFKBIA;SPI1;FAS;ITGAM;IL1R2;CD80;MAFB
prerank	BIOCARTA_CTLA4_PATHWAY	0.881571	2.2409	0	0	0	14/22	0.0333	CD3D;CD3G;CD247;LCK;ICOS;ITK;CTLA4;HLA-DRA;CD28;HLA-DRB1;HLA-DRB3;HLA-DRB4;HLA-DRB5;CD3E
prerank	TAKEDA_TARGETS_OF_NUP98_HOXA9_FUSION_10D_DN	0.679844	2.24061	0	0	0	60/135	0.129	RGL4;IL7R;CST7;SLAMF8;C1QA;C1QB;CCL4;NPL;RASSF4;PPP2R2B;TLR7;C1QC;CCL13;FPR3;PLA2G7;CCL18;CD1B;RASGRP1;RGL1;SLCO2B1;BLNK;APOE;CCL23;CHIT1;FUCA1;CCL3;SGK1;SGTB;RARRES1;ACP5;MAF;IL1R2;RGCC;RAB42;CHI3L1;SLFN13;MMP9;CXCL2;LHFPL2;CXCL1;LGMN;GPNMB;RAPH1;DAB2;MMP12;ADTRP;FCER1A;RTN1;CTSB;IL1R1;F13A1;SLC38A6;DEFA4;S100B;SERPINF1;CXCL3;CEBPE;ME1;STAB1;KLF2
prerank	WP_MEASLES_VIRUS_INFECTION	0.68287	2.24009	0	0	0	53/126	0.1049	CD3D;CD3G;SLAMF1;IL2RB;FASLG;IL2RG;JAK3;CD28;STAT1;TNFAIP3;IL2RA;PIK3CD;TLR4;TLR7;CCND2;IFNAR2;CD3E;NFKBIA;FAS;STAT5A;IFIH1;TLR2;TLR9;OAS2;FCGR2B;IRF7;TRADD;NFKB1;STAT2;NFKB2;TRAF3;CD209;OAS1;MX1;IRF9;MSN;JAK1;IL6;CASP8;IL1B;IRAK4;IKBKE;OAS3;IL12A;IL2;CASP3;MYD88;IRF3;BID;STAT5B;IL12B;CBLB;EIF2AK2
prerank	ZHANG_INTERFERON_RESPONSE	0.869074	2.23938	0	0	0	20/23	0.099	STAT1;IRF1;ISG20;IFI30;IFI16;SP110;RTP4;OASL;OAS2;IFI44;MX2;IFIT2;OAS1;MX1;IRF9;IFITM1;OAS3;IFI27;IRF3;ISG15
prerank	Pertussis	0.716613	2.23848	0	0	0	37/74	0.1337	IRF8;C1QA;CASP1;C1QB;ITGB2;IRF1;LY96;TNF;TLR4;C2;C1QC;IL10;NLRP3;C3;C1S;ITGAM;IL23A;CD14;C1R;SERPING1;MAPK1;NFKB1;NOD1;IL6;IL1B;PYCARD;IRAK4;IL12A;CASP3;MYD88;CASP7;IRF3;IL12B;CALML4;CXCL6;GNAI2;C4BPA
prerank	STEARMAN_TUMOR_FIELD_EFFECT_UP	0.786791	2.23818	0	0	0	21/35	0.0886	MPEG1;CTSS;LYZ;LY75;CLEC4A;LILRB3;APOC1;CD68;ITGAX;CCL23;MYO7A;ACP5;CD200;CTSZ;SAT1;CHI3L1;CSF2RB;ITIH4;SOCS3;WDR81;SIRPA
prerank	GAL_LEUKEMIC_STEM_CELL_DN	0.66588	2.2381	0	0	0	73/222	0.0906	IL2RB;GPR18;CXCR3;CCL5;GIMAP5;CD38;AOAH;LGALS2;IGLL1;FGL2;MS4A6A;LYZ;C1QA;CASP1;STX11;LILRB1;CCL4;MNDA;GPR65;NCF1;FCN1;FGR;IGSF6;PRDM1;IFI30;LILRB4;LILRB3;CD226;CD163;MS4A4A;SAMHD1;P2RX5;NCF2;CCR1;GM2A;SLC15A3;TLR2;FPR1;C3AR1;CD14;PASK;CSTA;CARD9;CADM3;HPSE;FCGR2A;ADAP2;SECTM1;CLC;CAPG;S100A8;ELANE;VSIG4;MMP9;MAFB;HCAR3;CYP1B1;CXCL1;LILRA2;IL1B;S100A12;HNMT;S100A9;G0S2;FER1L4;SERPINA1;GALNT12;PIL…
prerank	WP_CELL_INTERACTIONS_OF_THE_PANCREATIC_CANCER_MICROENVIRONMENT	0.857677	2.23804	0	0	0	19/26	0.074	CXCR3;FASLG;CCR5;CCL5;CCR2;CTLA4;LAG3;HLA-DRA;HLA-DRB1;CXCL10;CSF1R;CSF2RA;FAS;CXCR4;CCL2;CD80;CSF2;CXCL12;CSF1
prerank	REACTOME_HSF1_DEPENDENT_TRANSACTIVATION	-0.587401	-2.23755	0	0.0008199071191506474	0.024	17/37	0.1349	HSPA2;HSPB1;FKBP4;HSPA1A;HSP90AB1;AKT1S1;DNAJB1;SERPINH1;DNAJB6;HSBP1;MLST8;CAMK2B;HSPB8;CREBBP;HSPH1;RPTOR;HSP90AA1
prerank	WP_TOLL_LIKE_RECEPTOR_SIGNALING_RELATED_TO_MYD88	0.810383	2.23565	0	0	0	18/30	0.0938	TLR8;TLR4;TLR7;TLR6;TLR1;RELB;TLR2;TLR9;MAPK1;IRF7;NFKB1;TLR3;NFKB2;TRAF3;IRAK4;IKBKE;MYD88;IRF3
prerank	ZHAN_MULTIPLE_MYELOMA_DN	0.776467	2.23488	0	0	0	24/42	0.0894	CD27;CD72;LST1;LYZ;RNASE6;ITGB2;AIF1;TCF7;SYK;CTSH;PLA2G7;VCAM1;MRC1;APOC1;APOE;ALDH1A1;LIPA;HHEX;ELANE;CXCL12;S100A12;HNMT;S100A9;SMPDL3A
prerank	YAN_ESCAPE_FROM_ANOIKIS	0.872593	2.23227	0	0	0	19/23	0.1053	CCL5;HLA-DMA;STAT1;CXCL10;IRF1;IL15;VCAM1;IRF7;NFKB1;STAT2;CD44;MX1;LTA;RSAD2;CCL20;BCL2L11;CFB;EIF2AK2;CX3CL1
prerank	HADDAD_T_LYMPHOCYTE_AND_NK_PROGENITOR_DN	0.753237	2.23222	0	0	0	33/61	0.118	CCR7;LTB;IL7R;PLEK;IRF8;CST7;GPR183;MS4A6A;ITGB7;LYZ;CD7;RNASE6;TNF;IL6R;TYROBP;LY86;CSF1R;BLNK;HCK;CCL3;CSTA;SLC2A5;ACSL4;S100A8;ELANE;LEF1;LGMN;G0S2;HGF;CFD;F13A1;SERPINF1;VPREB1
prerank	ZHU_CMV_8_HR_UP	0.784276	2.23129	0	0	0	25/39	0.1137	CCL5;IDO1;TNFAIP3;GBP1;CXCL10;HLA-E;SP100;PSMB8;GCH1;TRIM21;NR4A3;OAS2;MX2;PML;OAS1;MX1;IFITM1;IL6;LGMN;IRF2;ISG15;GTF2B;ALAS1;IFI6;ATF5
prerank	REACTOME_DAP12_SIGNALING	0.80755	2.22984	0	0	0	14/29	0.0527	LCK;LAT;LCP2;BTK;KLRK1;KLRD1;B2M;PLCG2;HLA-E;KLRC2;FYN;SYK;TYROBP;GRAP2
prerank	DIRMEIER_LMP1_RESPONSE_EARLY	0.743422	2.22982	0	0	0	26/61	0.0669	SLAMF1;CD69;TRAF1;BIRC3;PIK3CG;GPR183;LCP1;TNFAIP3;CCL4;PTK2B;CD83;TNF;NFKBIE;DUSP2;ICAM1;NFKBIA;HERPUD1;EGR2;BCL2A1;CCL3;IRF7;ZFP36;BTG2;NFKB2;MAN2B1;LTA
prerank	WP_TYPE_I_INTERFERON_INDUCTION_AND_SIGNALING_DURING_SARS_COV_2_INFECTION	0.817593	2.2292	0	0	0	22/30	0.1049	STAT1;TLR4;TLR7;IFNAR2;TLR6;IFIH1;TLR2;TLR9;OAS2;IRF7;TLR3;STAT2;TRAF3;OAS1;IRF9;JAK1;IRAK4;IKBKE;OAS3;MYD88;IRF3;EIF2AK2
prerank	PID_BETA_CATENIN_DEG_PATHWAY	-0.70822	-2.22687	0	0.0008923686442087554	0.026	46008	0.1937	CSNK1A1;DVL1;SKP1;GSK3A;CTNNB1;GSK3B;CSNK1E;DVL3;AXIN1;LRP6;DVL2;CSNK1D
prerank	KIM_GLIS2_TARGETS_UP	0.713673	2.22516	0	0	0	38/84	0.0814	LTB;CCL5;CCR2;HLA-DMB;HLA-DRA;HLA-DMA;PSMB9;CXCL10;IRF1;AIF1;CD74;HLA-DRB5;CASP4;TNFSF13B;HLA-DQB1;LILRB3;HLA-G;VCAM1;PSMB8;ICAM1;FCER1G;C3;LSP1;TGFBR2;CCL8;TLR2;BCL2A1;HLA-DQA1;CCL23;CFH;DPT;FCGR2A;S100A4;CXCL12;ADAM8;PYCARD;MFAP4;SOCS3
prerank	KEGG_MEDICUS_VARIANT_MUTATION_INACTIVATED_PINK1_TO_ELECTRON_TRANSFER_IN_COMPLEX_I	-0.581308	-2.22462	0	0.0009341084678894876	0.028	24/39	0.2733	NDUFAB1;NDUFB10;NDUFC2;PINK1;NDUFA10;NDUFA7;NDUFS2;NDUFB9;NDUFS8;NDUFA4;NDUFB4;NDUFB6;NDUFA13;NDUFV3;NDUFC1;NDUFS6;NDUFB11;NDUFS1;NDUFA2;NDUFA5;NDUFA8;NDUFV2;NDUFB2;NDUFS3
prerank	REACTOME_ANTIGEN_PROCESSING_CROSS_PRESENTATION	0.691199	2.22071	0	0	0	37/102	0.1077	BTK;CYBB;CTSS;PSMB9;PSMB10;B2M;TAP1;NCF1;NCF4;HLA-F;LY96;HLA-E;HLA-C;TLR4;HLA-G;PSME2;HLA-B;HLA-A;CYBA;PSMB8;NCF2;TLR6;MRC1;TLR1;TAP2;TLR2;CD14;TAPBP;PSMA8;S100A8;PSME1;S100A9;MYD88;LNPEP;CTSL;SEC61B;RPS27A
prerank	RAMALHO_STEMNESS_DN	0.7297	2.22054	0	0	0	31/67	0.0939	ZAP70;PRKCB;PTPRC;MPEG1;CD53;CORO1A;CTSS;HSD11B1;MAL;ITGB2;EVI2A;CLEC4A;LAT2;LILRB4;TYROBP;LY86;CSF1R;KCNAB2;CD68;BIN1;PLD4;CYFIP2;RGS10;PACSIN1;ACVRL1;CD47;NIN;SIRPA;RGS14;ZDHHC14;CTSB
prerank	Measles	0.67691	2.21923	0	0	0	53/129	0.1049	CD3D;CD3G;SLAMF1;IL2RB;FASLG;IL2RG;JAK3;CD28;STAT1;TNFAIP3;IL2RA;PIK3CD;TLR4;TLR7;CCND2;IFNAR2;CD3E;NFKBIA;FAS;STAT5A;IFIH1;TLR2;TLR9;OAS2;MX2;FCGR2B;IRF7;TRADD;NFKB1;STAT2;TRAF3;CD209;OAS1;MX1;IRF9;MSN;JAK1;IL6;CASP8;IL1B;IRAK4;IKBKE;OAS3;IL12A;IL2;CASP3;MYD88;IRF3;BID;STAT5B;IL12B;CBLB;EIF2AK2
prerank	KRASNOSELSKAYA_ILF3_TARGETS_UP	0.790456	2.21674	0	0	0	22/36	0.1144	STAT1;PSMB9;TRIM22;TAP1;HLA-E;IFI16;XAF1;APOE;CLEC2B;CFH;MX2;IFI35;IFIT3;PLSCR1;OAS1;MX1;IFITM1;IFI27;CTSO;ISG15;IFI6;IFIT1
prerank	RUTELLA_RESPONSE_TO_HGF_VS_CSF2RB_AND_IL4_UP	0.647983	2.2165	0	0	0	147/392	0.1191	PRKCB;CD48;CCR5;NKG7;SLAMF7;CRTAM;CD52;CXCL9;PSTPIP1;AOAH;PTGDS;LPXN;ITGAL;CYBB;SLAMF8;CMKLR1;IDO1;SELL;HSD11B1;IL18;BTN3A3;STAT1;C1QA;ADAMDEC1;CASP1;ICAM2;LILRB2;CXCL10;AIF1;FCN1;NPL;SLC7A7;HLA-DRB4;CLEC4E;LAIR1;HLA-E;PLCL2;NR1H3;SP140L;PECAM1;FYN;LILRB4;DPEP2;CD163;MS4A4A;ADAM28;ALOX5;ST6GAL1;PLA2G7;LY86;CCL18;IL10;CCRL2;NLRP3;SLC1A3;TLR1;CCR1;C3;RGL1;CCDC69;APOC1;GM2A;C1S;MATK;APOE;MEF2C;SP110…
prerank	WP_CILIOPATHIES	-0.452356	-2.21543	0	0.0011415334480914753	0.033	77/160	0.2623	ADCY6;POMGNT1;TTC8;TCTN1;GLI3;IFT140;CLUAP1;ZMYND10;BBS1;OCRL;ARL3;GAS8;CCDC103;IFT81;IFT43;NPHP1;RSPH1;ATXN10;ANKS3;LZTFL1;TMEM17;RAB23;CC2D2A;TRAF3IP1;BBS4;WDR35;IFT122;MKS1;TMEM237;SPATA7;DYNC2LI1;GALNT11;WDR19;RSPH3;CEP41;PIK3R4;DNAL1;BBS2;TMEM67;INTU;KIAA0753;NME7;BBS5;TTC21B;TUB;CSPP1;NEK2;RPGRIP1L;PKD1;CCDC40;DCDC2;FAM161A;DNAAF3;MKKS;DNAAF2;TRIM32;IFT52;POC1A;LCA5;ALMS1;IFT27;TAPT1;HYLS1;…
prerank	TSAI_RESPONSE_TO_IONIZING_RADIATION	0.676445	2.21538	0	0	0	58/148	0.1223	IL2RB;TNFAIP8;TRAF1;BIRC3;IRF4;TNFRSF8;CD79A;STAT1;PTPN22;TNFAIP3;CASP1;CCL4;CXCL10;PLCG2;JAK2;STK4;KLRC2;CD83;CFLAR;NFKBIE;CCL18;BATF;CCR1;PTPN6;NFKBIA;CCL21;FAS;STAT5A;NR4A3;RFX5;CCL3;SGK1;MAX;NFKB1;BTG2;NFKB2;SIPA1;IFNGR1;TNFSF10;RORA;BTG1;CD80;IRF9;IFITM1;S100A8;FCN3;PLAGL2;GRN;CCL20;RPS6KA1;AHR;AXL;NCOA3;CDK6;ATF5;TANK;MSC;JUNB
prerank	LIU_VAV3_PROSTATE_CARCINOGENESIS_UP	0.70285	2.21508	0	0	0	35/85	0.0777	CYBB;CTSS;STAT1;PSMB9;C1QA;PSMB10;CASP1;TAP1;ITGB2;GBP2;IRF1;CD74;TNFSF13B;LILRB3;CCND2;TYROBP;PLA2G7;PSMB8;FCER1G;ARHGDIB;C3;TGFBR2;TLR2;BCL2A1;CFH;CCL11;IFIT3;IGF1;TNFSF10;SERPINB1;SAT1;LTF;TGM2;MBP;GPNMB
prerank	REACTOME_ADAPTIVE_IMMUNE_SYSTEM	0.640892	2.21469	0	0	0	240/744	0.1093	CD3D;CD3G;CD247;ZAP70;CD96;CD19;PRKCB;SH2D1A;CD8A;LCK;PDCD1;ICOS;BTLA;ITK;SLAMF7;LAT;HCST;TRAT1;KLRB1;CRTAM;PTPRC;CD79B;INPP5D;BLK;LCP2;HLA-DMB;RASGRP2;ASB2;CTLA4;ITGAL;BTK;CYBB;LAG3;HLA-DRA;CTSS;KLRC1;HLA-DPA1;CD8B;CD28;SELL;HLA-DOA;HLA-DMA;KLRK1;HLA-DPB1;KLRD1;CD79A;CD40LG;CD274;HLA-DOB;BTN3A3;CTSC;SOCS1;ITGB7;PTPN22;VAV1;PSMB9;KLRG1;NCR3;BTN3A2;PSMB10;PAG1;B2M;LILRA4;ICAM2;BTN2A2;LILRB2;LILRB1…
prerank	BAUS_TFF2_TARGETS_UP	0.818923	2.2146	0	0	0	15/29	0.0728	LTB;MS4A1;PTPN22;PSMB9;TAP1;SAMHD1;HLA-A;PSMB8;ADA;CCL8;DPEP1;IRF7;DGKA;ITLN1;APOC2
prerank	BORCZUK_MALIGNANT_MESOTHELIOMA_UP	-0.403083	-2.21372	0	0.0011505148284855857	0.034	133/291	0.2469	LOXL2;MAGED2;ADNP;KDM5B;DYNLT3;MORF4L2;THBS2;FKBP4;CDC42BPA;IARS2;RHOBTB3;WEE1;HSP90AB1;SRPK2;P4HA1;LAMC1;CALU;CCT3;ARL1;RCN2;KRT10;SKP1;BPHL;CCT5;DBN1;MPC2;MRPL28;ZMYND11;RAC1;VDAC1;ERGIC3;PYCR1;ZWINT;DOCK1;MAGED1;NEK4;RASA1;SCAMP3;YWHAZ;ACBD3;KIFAP3;PKM;NHP2;LYPLA1;SCCPDH;CALD1;TUBA1A;SQLE;COPS5;MAPK9;AHCY;MSMO1;TMEM97;PIGC;CRABP2;SMARCC1;YKT6;PDCD6;QSOX1;RAD21;SMAD2;AZIN1;CREBBP;GLO1;LDOC1;TUS…
prerank	WP_DEVELOPMENT_AND_HETEROGENEITY_OF_THE_ILC_FAMILY	0.794288	2.21248	0	0	0	20/32	0.1078	TBX21;EOMES;GFI1;IFNG;IL18;BCL11B;IL7;IL15;TNF;TOX;IL33;IL23A;RORA;IL6;IL1B;IL13;IL12A;IL12B;AHR;NFIL3
prerank	TNF signaling pathway	0.683513	2.21177	0	0	0	53/117	0.1266	CCL5;TRAF1;BIRC3;TNFAIP3;CASP10;CXCL10;IRF1;MLKL;IL15;PIK3CD;TNF;CFLAR;TNFRSF1B;VCAM1;CYLD;MAP3K14;ICAM1;NFKBIA;FAS;CCL2;IL18R1;SELE;NOD2;MAPK1;TRADD;NFKB1;TRAF3;RHBDF2;LTA;IL6;MAP3K5;CSF2;MMP9;CASP8;CXCL2;CSF1;CXCL1;IL1B;TRAF2;SOCS3;CCL20;RPS6KA4;MAP3K8;RIPK3;CREB3L2;CASP3;CASP7;MAP2K6;CX3CL1;CXCL3;CXCL6;JUNB;MAP2K3
prerank	FARMER_BREAST_CANCER_CLUSTER_4	-0.699719	-2.21102	0	0.001213127880375958	0.037	45980	0.0884	SRPX2;THBS2;COL5A1;COL1A2;SPARC;DACT1;COL5A2;HTRA1;NID2;COL3A1;AEBP1
prerank	KEGG_JAK_STAT_SIGNALING_PATHWAY	0.668395	2.20984	0	0	0	57/150	0.102	IL2RB;IL21R;IL10RA;IL7R;IL2RG;STAT4;JAK3;IFNG;PIK3CG;STAT1;SOCS1;IL3RA;IL2RA;IL7;IL15;IL15RA;JAK2;PIK3CD;IL6R;CCND2;IFNAR2;IL10;CSF2RA;PTPN6;STAT5A;PIM1;IL12RB1;IL23A;OSM;STAT2;IL4R;IFNGR1;IL21;IL22RA2;IRF9;JAK1;IL6;IL12RB2;IFNL2;CSF2;CSF2RB;IL13;SOCS3;SPRED1;IL12A;IL2;IFNLR1;CSF3R;CBL;IFNL1;IL5RA;STAT5B;IL12B;IFNGR2;CBLB;IL10RB;PIAS1
prerank	BROWN_MYELOID_CELL_DEVELOPMENT_UP	0.661127	2.20953	0	0	0	61/157	0.0954	CD52;CCR2;TCL1A;AOAH;MPEG1;CYBB;CTSS;ITGB2;CLEC4A;FGR;IL4I1;TNF;LILRB4;CCND2;TYROBP;C2;SP100;CD33;CCR1;C3;CSF2RA;LILRA6;SLC31A2;SLC15A3;NFAM1;CD68;GLRX;HCK;CLEC4C;ITGAM;ITGAX;TLR2;BCL2A1;FPR1;CCL23;GLIPR2;ARHGEF3;CSTA;SOAT1;ACKR1;IL1R2;FCGR2A;ABCD2;CD44;SAT1;CD80;CAPG;FPR2;SIGLEC9;IL1B;ATP6V1B2;ANTXR2;GRN;PSTPIP2;DAB2;KLHDC4;SIRPA;OLR1;MCL1;F10;UPP1
prerank	MARSON_FOXP3_TARGETS_UP	0.730842	2.20919	0	0	0	26/63	0.1148	CD2;ARHGAP9;NKG7;XCL1;RAC2;IRF8;CORO1A;RCSD1;TNFRSF4;NCF4;SAMHD1;PSMB8;ETS1;GM2A;STK10;ITM2C;LRRC8C;CELF2;CD44;S100A4;CAPG;MCL1;BASP1;SLC2A3;SWAP70;MAPRE2
prerank	LOPEZ_MESOTHELIOMA_SURVIVAL_OVERALL_DN	-0.786611	-2.20639	0	0.0012737842743947559	0.04	45974	0.1537	FLNB;CCND1;STC2;MBOAT2;COL5A1;TUBB2A;DLGAP4;TGFB1I1;PLXNA3;NEK2;HOXB6
prerank	HALLMARK_TNFA_SIGNALING_VIA_NFKB	0.66306	2.20535	0	0	0	92/197	0.135	CD69;CCL5;IL7R;TNFAIP8;PLEK;TRAF1;BIRC3;PTGER4;GPR183;IL18;TNFAIP3;TNFRSF9;CXCL11;CCL4;TAP1;CXCL10;IRF1;IL15RA;CD83;TNF;CFLAR;NFKBIE;CCRL2;DUSP2;ICAM1;GCH1;RELB;NFKBIA;DRAM1;EGR2;STAT5A;IFIH1;SOD2;SLC2A6;CCL2;NR4A3;TLR2;BCL2A1;IL23A;PNRC1;TNFAIP2;SGK1;NFKB1;FUT4;ZFP36;BTG2;PDE4B;NFKB2;KYNU;PTPRE;CD44;SAT1;IFIT2;RNF19B;EHD1;BTG1;CD80;IL6;CSF2;TNIP1;CXCL2;CSF1;CXCL1;IL1B;ABCA1;SOCS3;CCL20;MAP3K8;G0…
prerank	Human T-cell leukemia virus 1 infection	0.658747	2.20495	0	0	0	71/221	0.104	CD3D;CD3G;IL2RB;LCK;IL2RG;HLA-DMB;JAK3;ITGAL;HLA-DRA;HLA-DPA1;HLA-DOA;HLA-DMA;HLA-DPB1;HLA-DOB;B2M;HLA-DRB1;ITGB2;HLA-DRB3;HLA-F;IL2RA;IL15;IL15RA;HLA-DRB4;HLA-DRB5;CD40;HLA-E;HLA-C;PIK3CD;TNF;HLA-DQB1;TNFRSF13C;CCND2;HLA-G;HLA-B;HLA-A;MAP3K14;ICAM1;HLA-DQA2;RELB;KAT2B;ADCY7;CD3E;ETS1;NFKBIA;SPI1;PPP3CC;EGR2;STAT5A;TGFBR2;NFATC2;HLA-DQA1;MAPK1;ATM;NFKB1;ZFP36;NFKB2;IL1R2;LTA;JAK1;IL6;CSF2;ELK4;IL…
prerank	WANG_RESPONSE_TO_GSK3_INHIBITOR_SB216763_UP	0.645258	2.19995	0	0	0	116/336	0.1194	PRKCB;CD48;NKG7;IL10RA;PTPRC;DENND1C;TRAF3IP3;EVI2B;GIMAP2;MCOLN2;CD37;CTSS;ARHGAP15;HLA-DMA;IL18;FGL2;ITGB7;PTPN22;MAP4K1;CASP1;B2M;BTN2A2;IGFLR1;CD84;EVI2A;CD300LF;NCF4;CD74;DAPP1;SCIMP;TNFSF13B;PRDM1;IFI30;NABP1;CTSH;TXK;LY86;XAF1;ENPP2;SCARNA17;NCF2;AMPD3;TLR1;GM2A;ELMO1;CYB561A3;ALDH2;CD68;GLRX;IFIH1;STAC3;CXCR4;SIGLEC10;NLRC4;ALOX5AP;LTA4H;TNFAIP2;FGD2;PARP9;CSTA;SGTB;TRIM38;FLVCR2;STAT2;FO…
prerank	BIOCARTA_TCRA_PATHWAY	0.947028	2.19751	0	0	0	13/14	0.0333	CD3D;CD3G;CD247;ZAP70;LCK;PTPRC;HLA-DRA;HLA-DRB1;HLA-DRB3;HLA-DRB4;HLA-DRB5;FYN;CD3E
prerank	PID_PI3KCI_PATHWAY	0.753931	2.19722	0	0	0	19/48	0.0487	ZAP70;LCK;ITK;LAT;BLK;BTK;PIK3CG;PLCG2;DAPP1;FGR;PIK3CD;FYN;SYK;LYN;CYTH1;BLNK;HCK;PLEKHA2;SGK1
prerank	REACTOME_INTERFERON_SIGNALING	0.64603	2.19311	0	0	0	96/253	0.1206	GBP5;IRF8;GBP4;IRF4;CIITA;IFNG;HLA-DRA;HLA-DPA1;HLA-DPB1;STAT1;SOCS1;TRIM22;B2M;HLA-DRB1;GBP1;GBP2;IRF1;HLA-DRB3;HLA-DQB2;HLA-F;HLA-DRB4;HLA-DRB5;JAK2;HLA-E;ISG20;HLA-H;HLA-C;PTAFR;HLA-DQB1;IFI30;HLA-G;HLA-B;IFNAR2;SAMHD1;HLA-A;SP100;VCAM1;XAF1;PSMB8;ICAM1;HLA-DQA2;PTPN6;UBA7;TRIM21;OASL;HLA-DQA1;OAS2;HERC5;UBE2L6;MAPK1;MX2;IRF7;TRIM38;IFI35;TRIM14;IFIT3;NCK1;STAT2;IFIT5;PML;IFNGR1;BST2;CD44;PTPN…
prerank	UROSEVIC_RESPONSE_TO_IMIQUIMOD	0.871627	2.19288	0	0	0	17/18	0.111	IDO1;STAT1;CXCL11;ISG20;OASL;CCL8;OAS2;IRF7;IFI35;MX1;TRAFD1;SECTM1;IFITM1;IL6;ISG15;MICB;IFI6
prerank	KUROZUMI_RESPONSE_TO_ONCOCYTIC_VIRUS_AND_CYCLIC_RGD	0.858889	2.19255	0	0	0	15/21	0.0845	IL2RB;CCR5;IL10RA;CCR2;CXCL9;IFNG;CD40LG;CXCL11;IL10;CCR1;CCL11;LTA;CCR8;IL13;CXCR2
prerank	BIOCARTA_MHC_PATHWAY	0.946783	2.19225	0	0	0	46005	0.0361	HLA-DRA;PSMB9;B2M;HLA-DRB1;TAP1;HLA-DRB3;CD74;HLA-DRB4;HLA-DRB5;HLA-A;PSMB8;TAP2
prerank	BIOCARTA_IL12_PATHWAY	0.888309	2.19138	0	0	0	13/19	0.0687	CD3D;CD3G;CD247;CXCR3;CCR5;STAT4;IFNG;IL18;JAK2;CD3E;IL18R1;IL12RB1;IL12RB2
prerank	YAO_TEMPORAL_RESPONSE_TO_PROGESTERONE_CLUSTER_16	-0.493963	-2.19125	0	0.0015677344915627765	0.048	38/75	0.204	NME4;NPNT;COL1A1;COL4A1;CNN1;ACTN1;NPDC1;COL1A2;SPARC;AKT1S1;CYP51A1;MFAP2;DMPK;DBN1;BCL7C;AGR2;COL3A1;PFN2;KDELR3;GAPDH;PDLIM7;PRAF2;COL18A1;VCAN;BGN;SQLE;BZW2;IGFBP5;MSMO1;WDR6;SH3BGR;FEZ1;COL6A2;SMOC2;COL4A2;NPTX2;PCDH7;COL6A3
prerank	Chagas disease	0.685099	2.19086	0	0	0	40/101	0.1012	CD3D;CD3G;CD247;FASLG;CCL5;IFNG;C1QA;C1QB;PPP2R2B;PIK3CD;TNF;TLR4;CFLAR;C1QC;IL10;TLR6;C3;PLCB2;CD3E;NFKBIA;FAS;TGFBR2;CCL2;TLR2;TLR9;CCL3L3;MAPK1;CCL3;NFKB1;IFNGR1;IL6;CASP8;IL1B;IRAK4;IL12A;IL2;MYD88;IL12B;IFNGR2;TGFB1
prerank	WP_GENES_ASSOCIATED_WITH_THE_DEVELOPMENT_OF_RHEUMATOID_ARTHRITIS	0.879422	2.19034	0	0	0	13/18	0.0789	BLK;TRAF1;STAT4;CIITA;CTLA4;PTPN22;HLA-DRB1;CCR6;IL2RA;CD40;CD244;FCRL3;IRF5
prerank	GRAHAM_NORMAL_QUIESCENT_VS_NORMAL_DIVIDING_UP	0.723538	2.1863	0	0	0	31/57	0.1237	CYTIP;PTPRC;EBI3;STAT4;CCL19;CXCL13;CXCL11;FNBP1;EVI2A;GBP2;CXCL10;ALOX5;ALDH1A1;SOD2;IL18R1;VNN1;OPTN;KYNU;TNFSF10;PMCH;GLIPR1;CXCL2;CXCL1;IL1B;CRHBP;MLLT3;TNFSF4;CXCL3;CXCL6;TFPI;HLX
prerank	BIOCARTA_TCR_PATHWAY	0.75616	2.18592	0	0	0	16/44	0.0522	CD3D;CD3G;CD247;ZAP70;PRKCB;LCK;LAT;PTPN7;PIK3CG;VAV1;FYN;CD3E;NFKBIA;PPP3CC;NFATC2;NFKB1
prerank	LIU_OVARIAN_CANCER_TUMORS_AND_XENOGRAFTS_KINASES_DN	0.777518	2.18543	0	0	0	20/34	0.1302	LCK;ITK;JAK3;BTK;PIK3CG;STK17B;FGR;JAK2;CSF1R;HCK;LRRK2;CAMK4;IRAK3;ACVRL1;CAMK2D;PRKACB;AXL;PLK3;TEK;PDGFRA
prerank	BIOCARTA_MTA3_PATHWAY	-0.672026	-2.18532	0	0.0017241120481706796	0.054	45979	0.1388	MTA3;HSPB1;ALDOA;ESR1;GAPDH;MTA1;TUBA1A;PDZK1;SNAI2;CDH1;GREB1
prerank	WP_T_CELL_RECEPTOR_AND_CO_STIMULATORY_SIGNALING	0.804452	2.18479	0	3.024506176309984e-06	0.001	15/28	0.0522	ZAP70;CD8A;LCK;PDCD1;ITK;CTLA4;CD8B;CD28;FYN;RASGRP1;PTPN6;NFKBIA;NFATC2;PDK1;NFKB1
prerank	WP_MITOCHONDRIAL_COMPLEX_I_ASSEMBLY_MODEL_OXPHOS_SYSTEM	-0.534757	-2.1822	0	0.0017490769140942918	0.054	28/48	0.2759	NDUFAB1;TMEM186;NDUFB10;NDUFC2;ACAD9;NDUFAF6;NUBPL;NDUFA10;NDUFA7;NDUFS2;NDUFB9;NDUFB4;NDUFB6;NDUFA13;NDUFV3;NDUFC1;NDUFS6;NDUFAF3;NDUFB11;NDUFS1;NDUFA2;NDUFA5;NDUFA8;NDUFV2;NDUFB2;NDUFS3;ECSIT;NDUFAF1
prerank	LI_INDUCED_T_TO_NATURAL_KILLER_UP	0.646687	2.18206	0	3.0138565066750895e-06	0.001	119/294	0.1078	GPR18;CXCR3;CCR5;NKG7;SLAMF7;CD69;XCL1;CCL5;CD52;CXCL9;TRAF1;CXCR5;ASB2;IFNG;HVCN1;DOK2;LAG3;NAPSA;P2RY14;HSD11B1;ZBTB32;KLRD1;MIAT;CTSW;ITGB7;MYO1F;CD7;CASP1;STX11;TNFRSF9;CCL4;FNBP1;MYO1G;EVI2A;GBP2;NCF4;MLKL;PLCG2;SAMD9L;SCIMP;HLA-H;LAT2;TNF;IFI30;CCND2;TYROBP;BATF3;SH2D1B;RGS1;PLEKHO2;HAVCR2;GVINP1;CD244;FCER1G;BATF;COTL1;PPP3CC;GLRX;DENND3;SLC2A6;IL18R1;LRRC8C;FAM20A;LRRK1;RHOF;GNG2;OSM;GLIP…
prerank	SU_THYMUS	0.883356	2.18032	0	3.003281571563949e-06	0.001	14/20	0.0457	SLAMF1;SH2D1A;CYTIP;ITK;TRAF3IP3;IRF8;IRF4;ADAMDEC1;PIK3CD;CD1B;CD1E;ETS1;RHOH;STK17A
prerank	WP_IMMUNE_RESPONSE_TO_TUBERCULOSIS	0.85737	2.17803	0	2.992780587047991e-06	0.001	20/22	0.1144	STAT1;SOCS1;TAP1;IRF1;JAK2;IFNAR2;PSMB8;IFI35;IFIT3;STAT2;IFNGR1;PTPN2;OAS1;MX1;IRF9;IFITM1;JAK1;IFNGR2;PIAS1;IFIT1
prerank	BENNETT_SYSTEMIC_LUPUS_ERYTHEMATOSUS	0.80855	2.1779	0	2.982352780124479e-06	0.001	22/29	0.1096	STAT1;TAP1;XAF1;OASL;OAS2;SERPING1;MX2;IFI44L;IRF7;IFI35;IFIT3;PLSCR1;TNFSF10;OAS1;MX1;S100A8;FPR2;APOBEC3B;TDRD7;ISG15;RNASE2;DEFA3
prerank	BIOCARTA_CTL_PATHWAY	0.963443	2.17737	0	2.9719973885268244e-06	0.001	13/13	0.0372	CD3D;CD3G;CD247;FASLG;GZMB;ITGAL;PRF1;B2M;ITGB2;HLA-A;ICAM1;CD3E;FAS
prerank	REACTOME_NUCLEOTIDE_BINDING_DOMAIN_LEUCINE_RICH_REPEAT_CONTAINING_RECEPTOR_NLR_SIGNALING_PATHWAYS	0.728895	2.17665	0	2.9617136605388425e-06	0.001	25/56	0.1193	PSTPIP1;BIRC3;AIM2;TNFAIP3;CASP1;CASP4;CYLD;NLRP3;NLRP1;P2RX7;NLRC4;TXNIP;NOD2;CARD9;NFKB1;NFKB2;NOD1;IRAK2;CASP8;PYCARD;MAP2K6;RIPK2;RPS27A;MEFV;HMOX1
prerank	ZHENG_FOXP3_TARGETS_IN_THYMUS_UP	0.65267	2.17488	0	2.9515008548128467e-06	0.001	72/193	0.1206	SLAMF1;GPR18;CD69;TRAT1;IL7R;STAT4;IRF4;SLA;GPR183;ARHGAP15;CD28;FLI1;TNFAIP3;TESPA1;CD84;DOCK10;GBP2;PIP4K2A;RAB8B;TOX;RABGAP1L;IFI16;IFNAR2;SAMHD1;RGS1;TLR1;ETS1;MBNL1;PPP3CC;NR3C1;P2RY10;CXCR4;SLAMF6;LTA4H;GLCCI1;RNF125;CELF2;ARHGEF3;CNOT6L;MDFIC;VOPP1;PDE4B;MAN1A1;LINC-PINT;C21orf91;ADD3;MAP3K5;GPRIN3;ZFP36L2;PTGER2;MALT1;HIVEP2;IPCEF1;PELI1;SDCBP;DUSP22;PPP2R5C;ARID5B;AKAP13;TRIM34;ZBTB25;ST…
prerank	OISHI_CHOLANGIOMA_STEM_CELL_LIKE_UP	-0.427193	-2.17476	0	0.0019731168171997194	0.062	152/330	0.2523	CAMSAP2;KCTD3;CERS2;SPP1;FARP1;SLC22A5;PREPL;TOMM20;LCMT2;ABI2;ZNF587;YIPF3;LANCL1;ENAH;PMS2P4;IARS2;RMND5B;HOOK1;RCOR3;SAYSD1;ZHX3;MRPL24;PTPRF;SRPK2;PRKAA2;PMS2;PEX19;TCTA;ZNF692;COG2;BPHL;MPC2;SUCO;ANXA9;MRPS30;SLC25A23;ZNF322;DGCR2;MZF1;NUDCD3;PRLR;RNF14;KLHL12;SCAMP3;KIFAP3;MEGF8;TBC1D16;NFS1;SLC30A9;RRP15;GALNT11;POGZ;TBC1D19;DHX9;GGPS1;RAB3GAP2;PMM1;IMPACT;POGK;ZSCAN9;NVL;ANGEL2;PDZK1;FGF1…
prerank	NEMETH_INFLAMMATORY_RESPONSE_LPS_UP	0.693889	2.17396	0	2.941358240191497e-06	0.001	35/82	0.103	LTB;HCLS1;LCP2;STAT1;SRGN;APBB1IP;TAP1;CASP4;TNF;CFLAR;LILRB4;IFI16;TNFRSF1B;GCH1;NFKBIA;STK10;GLRX;HCK;CLEC4D;C3AR1;CCL3;FCGR2B;PIP5K1B;NFKB1;PML;CD44;ACSL4;SAT1;TNIP1;GK;ODC1;DAB2;TGFB1;MSR1;TNFSF9
prerank	KEGG_MEDICUS_REFERENCE_IL2_FAMILY_TO_JAK_STAT_SIGNALING_PATHWAY	0.835836	2.17237	0	2.931285095533306e-06	0.001	16/23	0.0961	IL2RB;IL21R;IL7R;IL2RG;JAK3;STAT1;IL2RA;IL7;IL15;IL15RA;STAT5A;IL4R;IL21;JAK1;IL2;STAT5B
prerank	REACTOME_INTERLEUKIN_RECEPTOR_SHC_SIGNALING	0.807164	2.17101	0	2.9212807095417247e-06	0.001	15/27	0.0921	IL2RB;IL2RG;INPP5D;JAK3;IL3RA;IL2RA;JAK2;PIK3CD;CSF2RA;PTPN6;JAK1;CSF2;CSF2RB;IL2;IL5RA
prerank	PID_IGF1_PATHWAY	-0.618833	-2.17072	0	0.0020922060545614345	0.066	19/28	0.217	IGF1R;IRS1;HRAS;BCAR1;PTK2;PDPK1;YWHAZ;GRB10;BAD;PTPN11;AKT1;YWHAE;SHC1;RPS6KB1;IRS2;CRK;RAF1;PRKCZ;PRKD1
prerank	LIANG_SILENCED_BY_METHYLATION_2	0.725512	2.17004	0	2.9113443805977054e-06	0.001	28/52	0.1193	CCL5;STAT1;TNFAIP3;SP100;XAF1;ICAM1;C3;C1S;SOD2;OAS2;IFI44;MX2;IFI44L;IRF7;IFIT3;TNFSF10;IFIT2;OAS1;MX1;S100A4;IL6;CSF2;CXCL2;SAA1;CCL20;IFI6;IFIT1;CXCL6
prerank	BOWIE_RESPONSE_TO_TAMOXIFEN	0.88643	2.16908	0	2.901475416595679e-06	0.001	18/18	0.1144	CCL5;STAT1;IRF1;IFI16;OAS2;IRF7;IFI35;IFIT3;IFNGR1;IFIT2;OAS1;MX1;IRF9;IFITM1;IFI27;ISG15;IFI6;IFIT1
prerank	REACTOME_TOLL_LIKE_RECEPTOR_CASCADES	0.653818	2.16638	0	2.891673134782856e-06	0.001	63/163	0.1109	BIRC3;BTK;CTSS;SOCS1;TLR8;ITGB2;LY96;PLCG2;TLR10;NLRC5;TLR4;TLR7;LY86;TLR6;TLR1;NFKBIA;RPS6KA3;MEF2C;ITGAM;TLR2;TLR9;CD14;NOD2;CD180;MAPK1;IRF7;NFKB1;TLR3;NFKB2;TRAF3;IRAK3;NOD1;IRAK2;USP18;S100A8;PTPN4;CASP8;AGER;LGMN;S100A12;IRAK4;TRAF2;IKBKE;SAA1;S100A9;MAP3K8;RIPK3;PELI1;UNC93B1;MYD88;RPS6KA1;UBE2D1;IRF3;CTSB;ALPK1;MAP2K6;CTSL;RIPK2;TIFA;RPS27A;S100B;HSP90B1;GSDMD
prerank	WP_NUCLEOTIDE_BINDING_OLIGOMERIZATION_DOMAIN_NOD_PATHWAY	0.764005	2.16611	0	2.881936861601769e-06	0.001	23/40	0.1107	AIM2;IL18;CASP1;ACAP1;PRDM1;CASP5;NLRP3;CARD8;NFKBIA;NLRP1;NLRC4;NOD2;NLRP7;CARD6;CARD9;NOD1;CASP8;IL1B;PYCARD;NAIP;CASP7;RIPK2;MEFV
prerank	Neutrophil extracellular trap formation	0.673648	2.16573	0	2.8722659325359915e-06	0.001	42/107	0.1109	PRKCB;RAC2;ITGAL;CYBB;CASP1;TLR8;SELPLG;ITGB2;NCF1;NCF4;PLCG2;CASP4;PIK3CD;TLR4;SYK;TLR7;FPR3;SELP;CYBA;NCF2;C3;PLCB2;ITGAM;TLR2;FPR1;MAPK1;FCGR3A;NFKB1;FCGR2A;CLEC7A;FCGR3B;GP1BA;FPR2;ELANE;SIGLEC9;AGER;ATG7;CR1L;CLCN4;PRKCA;AQP9;GSDMD
prerank	SEITZ_NEOPLASTIC_TRANSFORMATION_BY_8P_DELETION_UP	0.706724	2.16552	0	2.862659691958948e-06	0.001	35/68	0.1148	CCL5;EVI2B;PTGER4;IDO1;CXCL11;GBP1;CXCL10;ISG20;TLR4;ADAM28;IFIH1;OASL;OAS2;HERC5;SAMD9;CH25H;IFI44;MX2;IFI44L;DDX60;IFIT3;HPSE;IFIT2;OAS1;MX1;HERC6;ZFP36L2;LIPG;IFI27;ISG15;SEMA3A;ZC3HAV1;CX3CL1;IFIT1;MAPRE2
prerank	REACTOME_REGULATION_OF_CHOLESTEROL_BIOSYNTHESIS_BY_SREBP_SREBF	-0.513735	-2.16352	0	0.0023534680879293583	0.074	26/54	0.2462	PMVK;HMGCR;CYP51A1;NCOA6;FASN;NFYA;ELOVL6;SCAP;DHCR7;GGPS1;ACACA;SMARCD3;SQLE;MBTPS1;SREBF1;CREBBP;MVK;SCD;RXRA;FDFT1;LSS;TM7SF2;TBL1X;HMGCS1;SEC23A;SEC24B
prerank	BIOCARTA_CSK_PATHWAY	0.848117	2.16347	0	2.8531174929857517e-06	0.001	13/22	0.0476	CD3D;CD3G;CD247;ZAP70;LCK;PTPRC;HLA-DRA;HLA-DRB1;HLA-DRB3;HLA-DRB4;HLA-DRB5;CD3E;CSK
prerank	GAVIN_FOXP3_TARGETS_CLUSTER_P2	0.689359	2.1606	0	2.8436386973279918e-06	0.001	32/77	0.0991	TBX21;LCK;CXCR3;CCL5;CXCR5;CD7;NCKAP1L;ITGA4;CASP4;LIME1;TMEM176B;FAM20A;TM6SF1;IFI44L;MBNL3;CD22;FCGR2A;SERPINB1;CD200R1;BTG1;NEURL3;FOXN3;ABCB1;PRR5L;CPM;CCL20;PSTPIP2;SLFN5;PELI1;KLK1;EPS15;ARSB
prerank	REACTOME_DAP12_INTERACTIONS	0.746749	2.16038	0	2.8342226751514085e-06	0.001	17/42	0.0527	LCK;LAT;LCP2;BTK;KLRK1;KLRD1;B2M;PLCG2;HLA-E;KLRC2;HLA-C;FYN;SYK;TYROBP;HLA-B;KIR2DS2;GRAP2
prerank	JAK-STAT signaling pathway	0.645428	2.15879	0	2.8248688049363875e-06	0.001	57/162	0.102	IL2RB;IL21R;IL10RA;IL7R;IL2RG;STAT4;JAK3;IFNG;STAT1;SOCS1;IL3RA;IL2RA;IL7;IL15;IL15RA;JAK2;PIK3CD;IL6R;CCND2;IFNAR2;IL10;CSF2RA;PTPN6;IL27RA;STAT5A;PIM1;IL12RB1;IL23A;OSM;STAT2;IL4R;IFNGR1;PTPN2;IL21;IL22RA2;IRF9;JAK1;IL6;IL12RB2;IFNL2;CSF2;CSF2RB;IL13;SOCS3;AOX1;IL12A;IL2;IFNLR1;CSF3R;IFNL1;IL5RA;MCL1;STAT5B;IL12B;IFNGR2;IL10RB;PIAS1
prerank	SHEDDEN_LUNG_CANCER_GOOD_SURVIVAL_A12	0.636239	2.15733	0	2.815576473341202e-06	0.001	98/270	0.1238	CD19;CYTIP;SLAMF7;GZMB;CD38;TCL1A;POU2AF1;PNOC;TNFRSF17;IRF4;PIM2;LAX1;ZBP1;CD79A;SEL1L3;NCR3;ADAMDEC1;ICAM2;ICAM3;EAF2;TXNDC5;FCRL2;LIME1;ISG20;FKBP11;PRDM1;APOBEC3F;CCND2;IFNAR2;ST6GAL1;THEMIS2;CYBA;KCNN3;UBE2J1;CHST11;SPCS3;SKAP1;HERPUD1;ITM2C;RHOH;SOD2;CHST2;TNFRSF6B;TAPBPL;CD180;TNIP3;ZNF215;PDK1;DNAJB9;NCK1;BTG2;SSR4;IRAK3;SEC14L1;SLC2A5;C21orf91;PTPN2;IGHD;DENND5B;PAOX;KRT81;CD300A;ADORA2A…
prerank	WP_AEROBIC_GLYCOLYSIS	-0.786119	-2.15665	0	0.0024638456387353963	0.08	45973	0.1933	PFKM;ALDOA;SLC2A1;LDHA;PKM;GAPDH;PGAM2;HK1;TPI1;PGK1;GPI
prerank	BOWIE_RESPONSE_TO_EXTRACELLULAR_MATRIX	0.886384	2.15478	0	2.8063450750679522e-06	0.001	17/17	0.1144	STAT1;PSMB9;PSMB10;IRF1;IFI16;PSMB8;IRF7;IFI35;IFIT3;IFNGR1;IFIT2;OAS1;MX1;IFITM1;ISG15;IFI6;IFIT1
prerank	KEGG_MEDICUS_REFERENCE_ELECTRON_TRANSFER_IN_COMPLEX_I	-0.57478	-2.15457	0	0.0024768027557675806	0.082	24/38	0.2908	NDUFAB1;NDUFB10;NDUFC2;NDUFA10;NDUFA7;NDUFS2;NDUFB9;NDUFS8;NDUFA4;NDUFB4;NDUFB6;NDUFA13;NDUFV3;NDUFC1;NDUFS6;NDUFB11;NDUFS1;NDUFA2;NDUFA5;NDUFA8;NDUFV2;NDUFB2;NDUFS3;NDUFA11
prerank	PID_TXA2PATHWAY	0.729774	2.15389	0	2.797174012731129e-06	0.001	21/53	0.0663	PRKCB;LCK;BLK;PIK3CG;PRKCQ;FGR;FYN;PRKCH;SYK;PTGDR;VCAM1;ICAM1;LYN;PLCB2;HCK;SELE;ARRB2;GNG2;TGM2;ARHGEF1;PTGIR
prerank	VANTVEER_BREAST_CANCER_ESR1_DN	0.641195	2.15319	0	2.788062696728747e-06	0.001	100/217	0.2012	CCL5;LPXN;LAMP3;CYBB;IDO1;CTSC;SRGN;TNFAIP3;GBP1;ITGB2;IL15RA;TNF;LILRB3;NFKBIE;IFNAR2;CCL18;THEMIS2;CYBA;DUSP2;NMI;P2RY6;LYN;SOD2;SLC2A6;PIM1;CHST2;BIN1;BCL2A1;TCN2;FAM20A;CD180;SMCO4;OPTN;EML4;RARRES1;EGFL6;NCK1;ST8SIA1;PLSCR1;SH3BP1;SLC2A5;C21orf91;TTC7A;MARCO;HK3;BCL11A;MSN;CHI3L1;GLIPR1;LPIN1;APOBEC3B;FDX1;SAMD4A;ODC1;CREB3L2;PLTP;PSAT1;LDHB;PHACTR2;TMSB10;CLCN4;CX3CL1;RBMS1;LMO4;MMP7;DAPK1;…
prerank	WIERENGA_STAT5A_TARGETS_GROUP2	0.725396	2.15267	0	2.779010545115992e-06	0.001	26/51	0.1078	CCR7;CCL5;IL7R;TRAF1;LAMP3;GPR65;CXCL10;CLEC4A;CD83;RGS1;FPR3;STAP1;CD1B;CCL2;PRDM8;CCL3;EGFL6;BTG2;CSF2;ANTXR2;ABCA1;GNPTAB;MOB3B;OLR1;PSAT1;NFIL3
prerank	MORI_PLASMA_CELL_DN	0.768684	2.15138	0	2.770016983481312e-06	0.001	25/36	0.1449	KLHL6;MS4A1;TESPA1;CD40;CD83;SPIB;IL4I1;TNFRSF13C;LAPTM5;TLR1;COTL1;BMP2K;LMO2;CD22;BACH2;PIK3AP1;MICAL1;BCL11A;CPM;PANK2;REL;ELK3;DTX1;ABLIM1;LRCH1
prerank	WP_THYMIC_STROMAL_LYMPHOPOIETIN_TSLP_SIGNALING_PATHWAY	0.760579	2.15023	0	2.761081444824921e-06	0.001	17/40	0.0699	LCK;IL7R;STAT4;BTK;STAT1;JAK2;FYN;LYN;RELB;NFKBIA;HCK;STAT5A;MAPK1;NFKB1;NFKB2;JAK1;FES
prerank	BIOCARTA_GRANULOCYTES_PATHWAY	0.928307	2.15016	0	2.752203369439632e-06	0.001	45976	0.0379	ITGAL;IFNG;SELL;ICAM2;SELPLG;ITGB2;TNF;PECAM1;SELP;ICAM1;ITGAM
prerank	WP_APOPTOSIS	0.68893	2.14948	0	2.7433822047939923e-06	0.001	34/84	0.0986	FASLG;GZMB;TRAF1;BIRC3;IRF4;PRF1;CASP1;CASP10;IRF1;TNFRSF25;CASP4;TNF;CFLAR;NFKBIE;TNFRSF1B;NFKBIA;FAS;IRF7;TRADD;NFKB1;IGF1;TRAF3;TNFSF10;LTA;CASP8;IRF5;TRAF2;CASP3;IRF2;CASP7;IRF3;BID;MCL1;BCL2L11
prerank	C-type lectin receptor signaling pathway	0.669253	2.14843	0	2.734617405417653e-06	0.001	43/103	0.1105	STAT1;CASP1;IRF1;CCL17;PLCG2;CLEC4E;PIK3CD;TNF;SYK;CYLD;IL10;NLRP3;MAP3K14;FCER1G;RELB;NFKBIA;PPP3CC;EGR2;LSP1;NFATC2;CLEC4D;IL23A;MAPK1;CARD9;NFKB1;STAT2;NFKB2;CLEC7A;CD209;IRF9;IL6;CASP8;IL1B;MALT1;PYCARD;IKBKE;IL12A;IL2;NFATC3;IL12B;CBLB;CALML4;PLK3
prerank	BORCZUK_MALIGNANT_MESOTHELIOMA_DN	0.670546	2.14722	0	2.7259084327889342e-06	0.001	38/97	0.1268	PTPRCAP;CD19;CD6;IL7R;CD38;CD79B;TRAF3IP3;PNOC;TRAF1;MS4A1;CFP;CD79A;CASP10;ACAP1;NCF1;CCL21;TAP2;DENND3;CCL2;AMPD1;CD22;GRAP2;SAT1;IGHD;TCIRG1;C7;VILL;AOX1;PLA2G2A;NCR1;KIR2DL4;AGFG2;CAPN3;ARAP1;FXYD1;FKBP2;ERCC5;XPNPEP2
prerank	REACTOME_SIGNALING_BY_THE_B_CELL_RECEPTOR_BCR	0.66354	2.14668	0	2.7172547552245252e-06	0.001	34/109	0.0769	CD19;PRKCB;CD79B;BLK;BTK;CD79A;VAV1;PSMB9;PSMB10;CARD11;PLCG2;DAPP1;PIK3CD;FYN;SYK;NFKBIE;PSME2;PSMB8;RASGRP1;LYN;PTPN6;NFKBIA;BLNK;NFATC2;RASGRP3;SH3KBP1;CD22;NFKB1;NCK1;PIK3AP1;IGHD;PSMA8;PSME1;MALT1
prerank	PID_CXCR4_PATHWAY	0.677452	2.14576	0	2.708655847771283e-06	0.001	38/98	0.1045	CD3D;CD3G;CD247;LCK;PTPRC;BLK;PIK3CG;HLA-DRA;STAT1;VAV1;PAG1;PTK2B;ITGA4;FGR;JAK2;PIK3CD;FYN;RGS1;LYN;PTPN6;PLCB2;CD3E;HCK;STAT5A;CXCR4;ARRB2;GNG2;CSK;FOXO1;STAT2;GRK6;MMP9;CXCL12;ITGA8;CD4;STAT5B;PIK3R6;RAP1B
prerank	WP_ACUTE_VIRAL_MYOCARDITIS	0.694115	2.14337	0	2.70011119210008e-06	0.001	37/85	0.1012	CCR5;RAC2;ITGAL;IFNG;HLA-DMA;CD40LG;STAT1;SOCS1;CASP1;ITGB2;AIF1;PTCRA;TNF;TLR4;FYN;IL10;CXCR4;NOD2;MAPK1;TLR3;NFKB2;CD80;JAK1;IL6;MMP9;CASP8;PYCARD;BNIP2;CCR3;IL12A;IL2;CASP3;CASP7;BID;CD4;IL12B;TGFB1
prerank	KEGG_MEDICUS_REFERENCE_TCR_PLCG_ITPR_SIGNALING_PATHWAY	0.873807	2.14324	0	2.6916202764016525e-06	0.001	46010	0.0527	CD3D;CD3G;CD247;ZAP70;LCK;LAT;LCP2;VAV1;PLCG2;FYN;CD3E;GRAP2
prerank	FINAK_BREAST_CANCER_SDPP_SIGNATURE	0.830459	2.14306	0	2.6831825952844058e-06	0.001	45923	0.021	CD247;GZMA;CD48;CD8A;CD52;GIMAP5;PLEK;LCP1;RUNX3
prerank	NABA_MATRISOME_HIGHLY_METASTATIC_MELANOMA_TUMOR_CELL_DERIVED	-0.761694	-2.14264	0	0.002791855943878916	0.096	45850	0.1297	COL10A1;PXDN;LAMB2;COL8A1;CSPG4;COL8A2;HAPLN1
prerank	KEGG_MEDICUS_VARIANT_MUTATION_CAUSED_ABERRANT_TDP43_TO_ELECTRON_TRANSFER_IN_COMPLEX_I	-0.568848	-2.14261	0	0.002754128160853526	0.096	24/39	0.2908	NDUFAB1;NDUFB10;NDUFC2;NDUFA10;NDUFA7;NDUFS2;NDUFB9;NDUFS8;NDUFA4;NDUFB4;NDUFB6;NDUFA13;NDUFV3;NDUFC1;NDUFS6;NDUFB11;NDUFS1;NDUFA2;NDUFA5;NDUFA8;NDUFV2;NDUFB2;NDUFS3;NDUFA11
prerank	TIAN_TNF_SIGNALING_VIA_NFKB	0.820688	2.14257	0	2.674797649674142e-06	0.001	20/25	0.1179	TRAF1;TNFAIP3;TNFRSF9;IRF1;CD83;NFKBIE;GCH1;RELB;NFKBIA;TNFAIP2;NFKB1;ZFP36;NFKB2;IL6;TNIP1;CXCL2;CXCL1;CCL20;REL;CXCL3
prerank	WP_EBOLA_VIRUS_INFECTION_IN_HOST	0.650939	2.14253	0	2.666464946715656e-06	0.001	50/127	0.1157	HLA-DMB;CLEC10A;HLA-DRA;HLA-DPA1;HLA-DOA;HLA-DMA;HLA-DPB1;HLA-DOB;STAT1;TIMD4;ICAM2;HLA-DRB1;HLA-DQB2;HLA-F;ITGA4;ICAM3;HLA-DRB5;HLA-E;HLA-C;PIK3CD;TLR4;HLA-DQB1;HLA-G;HLA-B;HLA-A;HAVCR2;HLA-DQA2;RELB;NPC2;HLA-DQA1;ASGR1;MAPK1;IRF7;NFKB1;NFKB2;BST2;CD209;CD300A;IKBKE;SOCS3;RASA2;CLEC4G;IRF3;EPS15;CTSB;CTSL;EIF2AK2;AXL;VPS33A;REL
prerank	WP_OXIDATIVE_DAMAGE_RESPONSE	0.743653	2.14145	0	2.6581839996761664e-06	0.001	16/40	0.0863	TRAF1;C1QA;C1QB;TNF;NFKBIE;C2;C1QC;TNFRSF1B;CR2;C1S;C3AR1;C1R;NFKB1;TRAF3;TRAF2;CASP3
prerank	KEGG_MEDICUS_REFERENCE_DYNEIN_RECRUITMENT_TO_THE_KINETOCHORE	-0.593111	-2.14017	0	0.0027400515058091635	0.097	15/30	0.1899	DYNLT3;DCTN4;DCTN2;DYNC1LI2;DYNC1I2;DYNC1H1;DYNC2LI1;DCTN3;DCTN5;DYNLL1;DYNLRB2;DYNLRB1;ACTR10;DCTN1;SPDL1
prerank	WP_FIBRIN_COMPLEMENT_RECEPTOR_3_SIGNALING_PATHWAY	0.743876	2.13831	0	2.649954327850543e-06	0.001	22/42	0.1179	RASSF5;ITGB2;CXCL10;LY96;TNF;TLR4;SYK;TYROBP;ITGAM;CCL2;CD14;NFKB1;TLR3;IRAK2;IL6;IRAK4;MYD88;IRF3;IL12B;CBLB;REL;CXCL3
prerank	KEGG_BIOSYNTHESIS_OF_UNSATURATED_FATTY_ACIDS	-0.648765	-2.13426	0	0.0029945103994543382	0.109	45950	0.2118	ACOT4;ACOT1;ACOT2;ELOVL6;ELOVL2;TECR;SCD;ELOVL5;ACOX1;ACOX3
prerank	REACTOME_GOLGI_TO_ER_RETROGRADE_TRANSPORT	-0.43271	-2.13259	0	0.002955620654006879	0.109	51/130	0.1901	PAFAH1B3;TMED3;KIF16B;DCTN4;KIF3A;COPG2;DCTN2;NAPG;TUBB2A;KIF3B;DYNC1LI2;KDELR1;DYNC1I2;COPG1;KIFC2;TUBB8;RAB6A;KIF22;TUBB4B;COPZ2;DYNC1H1;ARF4;KDELR3;KIFAP3;ARF3;ARF1;KIF12;RAB3GAP2;TUBA1A;DCTN3;DCTN5;TMED2;DYNLL1;COPB1;NAPA;STX18;NBAS;TUBB3;RAB18;RAB1A;RAB1B;ACTR10;KLC3;RACGAP1;KIF3C;KIF26B;TUBA3D;DCTN1;GALNT1;ARFGAP1;KIF23
prerank	WP_PLATELET_MEDIATED_INTERACTIONS_WITH_VASCULAR_AND_CIRCULATING_CELLS	0.869617	2.13195	0	2.6417754564682883e-06	0.001	14/17	0.1012	CCL5;CD40LG;SELPLG;CD40;TLR4;TLR7;SELP;VCAM1;ICAM1;CCL2;TLR2;SELE;IL1B;TGFB1
prerank	PID_A6B1_A6B4_INTEGRIN_PATHWAY	-0.522884	-2.13125	0	0.0029395021716802057	0.11	24/46	0.2167	ERBB3;LAMB2;CD9;HRAS;MST1;ITGB1;LAMC1;LAMA5;RAC1;LAMB1;YWHAZ;YWHAG;AKT1;YWHAE;CDH1;PMP22;SHC1;RPS6KB1;YWHAB;MST1R;YWHAQ;RXRA;LAMA4;ITGB4
prerank	SENGUPTA_EBNA1_ANTICORRELATED	0.647286	2.12936	0	2.633646916602232e-06	0.001	51/130	0.1301	CD247;RASAL3;TNFSF14;TRAF3IP3;CTLA4;NAPSA;HLA-F;NLRC5;ARHGAP4;HLA-A;FMNL1;CYLD;COTL1;CLEC2D;STK10;KCNAB2;FCRL1;PLEKHF1;FGD2;CYFIP2;SIGLEC7;TNFSF13;TSPAN33;PARP15;SYT11;PTPRE;PACSIN1;ARHGAP27;ARHGEF1;KIAA0513;RASA3;TFEB;SLC25A28;SMPD3;WDR81;PHYKPL;RAPGEF1;NIN;RPS6KA1;ZDHHC14;TNFRSF18;FAM13A-AS1;H6PD;PLK3;ZFYVE28;MSRA;WDTC1;TECPR1;MAP2K3;KCTD17;FAM107A
prerank	REACTOME_INTERLEUKIN_4_AND_INTERLEUKIN_13_SIGNALING	0.669258	2.12903	0	2.6255682450789124e-06	0.001	47/108	0.1223	FASLG;IL2RG;IRF4;JAK3;IL18;STAT1;SOCS1;ITGB2;JAK2;TNF;IL6R;ALOX5;TNFRSF1B;VCAM1;IL10;ICAM1;BATF;ITGAM;ITGAX;PIM1;CCL2;S1PR1;IL23A;OSM;CCL11;FOXO1;POMC;IL4R;RORA;JAK1;IL6;MMP9;IL1B;IL13;SAA1;SOCS3;IL12A;RHOU;HGF;MCL1;ANXA1;IL12B;TGFB1;F13A1;HSP90B1;HMOX1;JUNB
prerank	BIOCARTA_ASBCELL_PATHWAY	0.892164	2.1289	0	2.6175389843905977e-06	0.001	14/15	0.0958	FASLG;HLA-DRA;CD28;CD40LG;HLA-DRB1;HLA-DRB3;HLA-DRB4;HLA-DRB5;CD40;IL10;FAS;CD80;IL2;CD4
prerank	TAKEDA_TARGETS_OF_NUP98_HOXA9_FUSION_10D_UP	0.639181	2.12846	0	2.609558682608919e-06	0.001	78/181	0.1527	GPR18;BTLA;CD38;ASB2;LGALS2;MCOLN2;IGLL1;CFP;NAPSB;IDO1;MIR155HG;STAT1;ITGB7;EPSTI1;GBP1;CXCL10;CCR6;IL15;SAMD9L;SLC8A1;APOL6;TOX;DHRS9;BATF3;XAF1;SP110;ALDH1A1;LSP1;IFIH1;HS3ST3B1;RTP4;OASL;OAS2;HERC5;SAMD9;IFI44;PLD4;MX2;IFI44L;SPINK2;IRF7;DDX60;IFIT3;FLT3;IFIT2;OAS1;MX1;DDX60L;IL22RA2;IFITM1;RSAD2;USP18;C15orf48;LILRA2;OAS3;IFI27;CFI;GALNT12;CD1D;CFD;ISG15;TMEM255A;EIF2AK2;IFI6;IFIT1;NXPE3;HBB…
prerank	REACTOME_COMPLEMENT_CASCADE	0.71039	2.12824	0	2.6016268933000773e-06	0.001	22/56	0.0988	CD19;GZMM;CFP;C1QA;C1QB;FCN1;C2;C1QC;CR2;C3;C1S;C3AR1;C1R;SERPING1;CFH;CFHR3;ELANE;FCN3;C7;CFI;CFD;CFB
prerank	SPIELMAN_LYMPHOBLAST_EUROPEAN_VS_ASIAN_2FC_DN	0.855032	2.1269	0	2.5937431754415924e-06	0.001	15/20	0.1082	CD38;CTSS;IL32;CLEC2D;CLEC2B;PTPRO;DNAJB9;IGF1;PDE4B;SLC2A5;ARL4C;LEF1;LPAR6;NFIL3;MAN2A1
prerank	VILIMAS_NOTCH1_TARGETS_DN	0.806293	2.12609	0	2.5859070933405605e-06	0.001	22/27	0.1525	GFI1;CLEC10A;BTK;LYZ;ITGB2;NCF4;LILRB3;NCF2;CSF1R;CSF2RA;LRRC25;MATK;ITGAM;CCL23;ELANE;CSF3R;TREML1;VPREB1;MPO;CMA1;TREM2;CTSG
prerank	HELLER_HDAC_TARGETS_SILENCED_BY_METHYLATION_DN	0.626283	2.12533	0	2.5781182165533903e-06	0.001	101/267	0.1437	SH2D1A;CD48;CYTIP;IL21R;PTPRC;CCR2;CD79B;POU2AF1;TRAF3IP3;TNFRSF17;IRF8;MFNG;IRF4;PPP1R16B;SLA;PIM2;CD28;WIPF1;ITGB7;FLI1;BTN3A2;PSMB10;MAP4K1;CLIC2;CASP1;SELPLG;DOCK10;TNFRSF14;ITGA4;LY96;TXNDC5;PLCL2;ISG20;FKBP11;CFLAR;IL6R;CCND2;LAPTM5;IFI16;IFNAR2;ST6GAL1;FMNL1;P2RX5;KCNN3;UBE2J1;CCR1;PDE3B;CCDC69;LY9;BLNK;HERPUD1;IL27RA;MBNL1;LIMD2;NR3C1;FAS;ZEB2;OAS2;CLEC2B;RASGRP3;TAPBPL;CD180;CELF2;PHF11;…
prerank	WATANABE_ULCERATIVE_COLITIS_WITH_CANCER_DN	0.879411	2.12524	0	2.570376119806983e-06	0.001	45976	0.0511	CXCR6;GBP5;GBP4;LCP2;SLA;SAMSN1;GBP1;NLRC5;BTN3A1;CYSLTR1;CNOT6L
prerank	LINDSTEDT_DENDRITIC_CELL_MATURATION_D	0.700397	2.12467	0	2.5626803829213336e-06	0.001	29/62	0.1039	HLA-DMB;CIITA;CLEC10A;HLA-DMA;LST1;FGL2;ITGB2;HLA-DRB4;IGSF6;IFI16;NCF2;P2RY6;CCR1;ARHGDIB;ADCY7;EGR2;ITGAM;ITGAX;CLEC2B;ACP5;MAF;PTPRE;RCBTB2;NAAA;TPP1;DAB2;NAGA;ANXA1;F13A1
prerank	LIM_MAMMARY_LUMINAL_MATURE_UP	-0.446565	-2.12316	0	0.003095779502326495	0.117	53/103	0.1759	EEF1A2;SORT1;TMCO3;RASEF;HSD11B2;HDAC11;FAAH;DNAJC12;TSPAN13;TBX3;YIPF6;MLPH;GPRC5C;CACNB3;SLC22A18;PROM2;TSPAN1;EPS8L1;SPINK1;LAMA5;ABCC8;TUBG1;SULT2B1;WNT5A;PLEKHG3;LNX2;PRLR;ESR1;HID1;MEIS3;TMPRSS6;FOXA1;ZSCAN18;SLC16A5;CACNG4;MYB;SLC44A4;C1orf210;SLC7A2;SPDEF;MBOAT1;ATP6V0E2;REEP6;GALE;PGR;AQP11;KBTBD4;SCMH1;FGF13;FBXO36;DNAAF3;BTRC;PVALB
prerank	GARGALOVIC_RESPONSE_TO_OXIDIZED_PHOSPHOLIPIDS_PINK_DN	0.77167	2.12238	0	2.555030590733509e-06	0.001	45991	0.0792	GIMAP7;GIMAP6;GIMAP8;GIMAP2;GBP2;LYN;TMEM140;MEF2C;ZEB2;TNFSF10;LPAR6
prerank	BLANCO_MELO_COVID19_SARS_COV_2_INFECTION_A594_ACE2_EXPRESSING_CELLS_UP	0.622297	2.12131	0	2.5474263330229924e-06	0.001	162/454	0.1437	LTB;TRAF1;GBP4;BIRC3;SPOCK2;SLA;LAMP3;UBASH3A;CFP;IDO1;RASSF5;CD274;SOCS1;EPSTI1;PSMB9;ARHGAP30;TNFAIP3;TNFRSF9;CCL4;IRF1;FLT3LG;MLKL;HLA-F;CCR6;CLEC4A;IL15RA;CLEC4E;TNFSF13B;KLRC2;CD83;NLRC5;TNF;FERMT3;APOL6;BATF2;NFKBIE;APOBEC3F;C2;ZNF101;SP100;CYLD;THEMIS2;RELB;LGALS9;IFFO1;NFKBIA;SP110;TRIM21;ZEB2;HSH2D;HS3ST3B1;PIM1;CCL2;GCSAM;NR4A3;CHST2;POU2F2;BCL2A1;TRANK1;SELE;HERC5;IKZF3;PARP12;RASGRP3;…
prerank	PID_FCER1_PATHWAY	0.711089	2.11959	0	5.079734408876709e-06	0.002	22/58	0.1014	PRKCB;ITK;LAT;HCLS1;LCP2;BTK;WIPF1;VAV1;LAT2;FYN;SYK;FCER1G;LYN;NFATC2;S1PR1;MAPK1;FCGR2B;NFKB1;DOK1;CBL;FCER1A;CBLB
prerank	RUTELLA_RESPONSE_TO_HGF_UP	0.617026	2.11835	0	5.0647056088504465e-06	0.002	140/403	0.1191	SLAMF1;CCR7;CCR5;NKG7;IL21R;SLAMF7;CRTAM;CXCL9;PSTPIP1;TNFAIP8;EBI3;TRAF1;BIRC3;IRF4;PTGDS;LPXN;CCL19;LAMP3;CYBB;SLAMF8;CMKLR1;IDO1;HSD11B1;IL18;BTN3A3;STAT1;C1QA;ADAMDEC1;CLIC2;TNFRSF4;LY75;CD84;CXCL10;CCL17;NPL;HLA-DRB4;CLEC4E;LAIR1;NR1H3;RAB8B;SP140L;CFLAR;LILRB4;ADAM28;CCL13;PLA2G7;CCL18;IL10;CCRL2;RFTN1;CD1B;SLC1A3;TLR1;CD1E;CCR1;C3;CSF2RA;RGL1;APOC1;GM2A;C1S;MATK;APOE;SOD2;CCL2;NR4A3;CCL8;C…
prerank	ZHAN_MULTIPLE_MYELOMA_PR_DN	0.731043	2.11734	0	5.049765474311065e-06	0.002	22/46	0.1175	TBC1D10C;MEI1;SOCS1;SLC7A7;CYLD;KAT2B;DPYD;SMAP2;BLNK;RASGRP3;DUSP26;CBX7;MOB3C;ANKRD44;ARHGAP18;PPM1K;TFEB;SATB1;ARID5B;EPS15;TIFA;SYNE2
prerank	WORSCHECH_TUMOR_EVASION_AND_TOLEROGENICITY_UP	0.778812	2.11566	0	5.034913222916032e-06	0.002	19/30	0.1053	CCR7;XCL1;IL7R;IL2RG;CXCL9;LCP2;STAT4;VPREB3;CCL4;CXCL10;IL4I1;BLNK;CCL23;IRF7;NFKB1;IL6;IL13;IL12B;CX3CL1
prerank	BIOCARTA_NO2IL12_PATHWAY	0.895141	2.11484	0	5.020148081499856e-06	0.002	46006	0.0687	CD3D;CD3G;CD247;CD2;CXCR3;CCR5;STAT4;IFNG;JAK2;CD3E;IL12RB1;IL12RB2
prerank	PARK_TRETINOIN_RESPONSE_AND_PML_RARA_FUSION	0.785964	2.11398	0	5.005469285939915e-06	0.002	17/29	0.0954	CD38;SLA;NCF1;IRF1;FGR;TNFRSF1B;SEMA4D;SPI1;LSP1;PIM1;ALOX5AP;TNFAIP2;SLC2A5;ELF4;CEBPA;PSAP;UPP1
prerank	HINATA_NFKB_TARGETS_KERATINOCYTE_UP	0.667807	2.11345	0	4.9908760810246375e-06	0.002	34/84	0.0884	CCL5;IL7R;TNFAIP8;TRAF1;TNFAIP3;CXCL11;GBP1;TAP1;IL32;CXCL10;IRF1;IL15;CD83;TNF;CFLAR;ICAM1;ARHGDIB;NFKBIA;STAT5A;SOD2;BCL2A1;PNRC1;TNFAIP2;RARRES1;NFKB1;IL6;CSF2;MMP9;TNIP1;CYP27B1;IL1B;SAA1;CCL20;GSTO1
prerank	REACTOME_COMPLEX_I_BIOGENESIS	-0.522918	-2.11181	0	0.0037152041336513714	0.14	29/51	0.2759	NDUFAB1;TMEM186;NDUFB10;NDUFC2;ACAD9;NDUFAF6;NUBPL;NDUFA10;NDUFA7;NDUFS2;NDUFB9;NDUFS8;NDUFB4;NDUFB6;NDUFA13;NDUFV3;NDUFC1;NDUFS6;NDUFAF3;NDUFB11;NDUFS1;NDUFA2;NDUFA5;NDUFA8;NDUFV2;NDUFB2;NDUFS3;ECSIT;NDUFAF1
prerank	LENAOUR_DENDRITIC_CELL_MATURATION_UP	0.650985	2.11123	0	4.976367720323985e-06	0.002	43/113	0.1104	CCR7;BIRC3;IRF4;SLA;HLA-DPA1;IDO1;HSD11B1;HLA-DPB1;CTSC;C1QB;RNASE6;DNASE1L3;CCL17;CD74;NR1H3;CD83;HLA-DQB1;CCND2;CCL13;ST6GAL1;ENPP2;CD1C;CD1B;MRC1;APOC1;KCNAB2;APOE;NR4A3;HLA-DQA1;PTPRO;LIPA;RARRES1;FCGR2A;TGM2;CSF1;SULT1C2;CEBPA;CD1A;MMP12;PRKACB;F13A1;DPP4;HMGN3
prerank	HOSHIDA_LIVER_CANCER_SUBCLASS_S1	0.630916	2.11085	0	4.961943466062176e-06	0.002	85/228	0.1076	CD3D;CCR7;IL2RB;CD48;CD8A;CCL5;PTPRC;IL7R;IL2RG;HCLS1;CD53;SLA;PIM2;CYBB;CORO1A;CD37;CTSS;IGLL1;HLA-DOA;LCP1;HLA-DMA;HLA-DPB1;FGL2;CTSC;SRGN;C1QB;RNASE6;ITGB2;IRF1;AIF1;IL15RA;CD74;HLA-DQB1;IFI30;CCND2;LAPTM5;IFI16;TNFRSF1B;CYBA;HLA-DQA2;LYN;ARHGDIB;LGALS9;LSP1;MYCBP2;CXCR4;NPC2;BCL2A1;ALOX5AP;C3AR1;GYPC;TMSB4X;CELF2;CCL3;DGKA;FUT4;ACP5;TRAF3;FCGR2A;SLC2A5;LTF;MSN;GLIPR1;CD47;ADAM8;LHFPL2;CYP1B1;…
prerank	HALLMARK_KRAS_SIGNALING_UP	0.629386	2.10952	0	4.947602588992632e-06	0.002	64/194	0.1063	IL10RA;IL7R;IL2RG;IKZF1;IRF8;TRAF1;BIRC3;CD37;CTSS;CMKLR1;HSD11B1;LCP1;TNFAIP3;ADAMDEC1;MAP4K1;TLR8;ITGB2;CXCL10;CLEC4A;LY96;LAT2;PECAM1;PRDM1;CCND2;LAPTM5;RABGAP1L;TNFRSF1B;ST6GAL1;DOCK2;PSMB8;FCER1G;CSF2RA;ETS1;TMEM176B;GLRX;IL33;CXCR4;C3AR1;GYPC;CFH;FUCA1;TMEM176A;PDCD1LG2;GABRA3;ABCB1;CSF2;MMP9;MAFB;ADAM8;IL1B;TSPAN7;GPNMB;PIGR;CCL20;G0S2;SATB1;EPB41L3;NIN;CBL;NGF;EPHB2;CFB;F13A1;NAP1L2
prerank	BLANCO_MELO_BRONCHIAL_EPITHELIAL_CELLS_INFLUENZA_A_INFECTION_UP	0.650635	2.10888	0	4.933344368275075e-06	0.002	44/121	0.1142	CCL5;IL7R;TRAF1;BIRC3;EPSTI1;TNFAIP3;CXCL11;GBP1;TAP1;CXCL10;HLA-F;CD83;NLRC5;TNF;BATF2;SAMHD1;XAF1;ICAM1;KBTBD8;TMEM140;C1S;TRANK1;HERC5;PARP9;DTX3L;KIF17;IFI35;DHX58;IRF9;IL6;USP18;MAFB;CSF1;SEL1L;HERC6;CRYBG3;SLFN5;LNPEP;SIRPB1;ZNFX1;EIF2AK2;DPP4;MAN2A1;SEC24A
prerank	BOQUEST_STEM_CELL_DN	0.627482	2.10824	0	4.919168091354744e-06	0.002	75/208	0.124	GIMAP5;GIMAP4;GMFG;GIMAP6;LCP2;HLA-DRA;HLA-DPA1;HLA-DMA;HLA-DPB1;SRGN;FLI1;STX11;ICAM2;HLA-DRB1;IL3RA;HLA-F;IL15;CD74;ISG20;ADRB2;PECAM1;HLA-DQB1;CLIC5;HCP5;CFLAR;PRKCH;HLA-B;CTSH;LAPTM5;TNFRSF1B;ST6GAL1;SELP;XAF1;CCRL2;CARD8;CYTH1;PLA1A;IFIH1;S1PR1;IL18R1;HLA-DQA1;SELE;RASGRP3;MCTP1;SH2B3;IFI44L;LMO2;ACKR1;CLEC1A;PTPRE;SEC14L1;BST2;HHEX;TGM2;TSPAN7;CCL14;CSF2RB;LPAR6;IFI27;G0S2;CFI;SCARF1;UPP1;M…
prerank	REACTOME_CHOLESTEROL_BIOSYNTHESIS	-0.586759	-2.10759	0	0.00381611091259005	0.145	18/26	0.2277	PMVK;HMGCR;CYP51A1;DHCR24;DHCR7;ARV1;GGPS1;SQLE;MSMO1;SREBF1;MVK;NSDHL;HSD17B7;FDFT1;LSS;TM7SF2;EBP;HMGCS1
prerank	BIOCARTA_INFLAM_PATHWAY	0.773382	2.10714	0	4.905073053843699e-06	0.002	17/28	0.1012	IFNG;HLA-DRA;HLA-DRB1;HLA-DRB3;IL7;IL15;HLA-DRB4;HLA-DRB5;TNF;IL10;IL6;CSF2;CSF1;IL13;IL2;CD4;TGFB1
prerank	MARKEY_RB1_CHRONIC_LOF_DN	0.650096	2.10636	0	4.8910585594041454e-06	0.002	49/114	0.1243	PTPRC;PSTPIP1;PLAC8;LCP2;CD53;CTSS;CFP;MS4A6A;SRGN;VAV1;C1QA;C1QB;TRPV2;FERMT3;IFI30;LILRB4;TYROBP;C1QC;IFI16;PLA2G7;CSF1R;LGALS9;SPI1;APOE;CLEC4D;C3AR1;CD14;CFH;CCL3;LMO2;PLSCR1;RNF19B;RENBP;SKAP2;IL6;ADAM8;IRF5;CD300C;PARM1;MMP12;NGF;ZDHHC14;MSR1;UPK3B;SLCO3A1;HMOX1;RNF149;TFPI;STAB1
prerank	BIOCARTA_BLYMPHOCYTE_PATHWAY	0.918448	2.10631	0	4.877123919633763e-06	0.002	13/14	0.0651	PTPRC;ITGAL;HLA-DRA;HLA-DRB1;ITGB2;HLA-DRB3;HLA-DRB4;HLA-DRB5;CD40;CR2;ICAM1;FCGR2B;CD80
prerank	BIOCARTA_TCYTOTOXIC_PATHWAY	0.957329	2.1058	0	4.863268453952986e-06	0.002	45973	0.0333	CD3D;CD3G;CD247;CD2;CD8A;PTPRC;ITGAL;CD28;ITGB2;ICAM1;CD3E
prerank	FARMER_BREAST_CANCER_BASAL_VS_LULMINAL	-0.389596	-2.10512	0	0.003852420732315847	0.149	131/310	0.1809	MAGED2;HHAT;TCEAL4;VEZF1;SLC39A6;ITGB5;SLC19A2;CHMP2A;TFAP2A;TPBG;SEMA3F;MAPT;IRS1;HSPB1;KRT18;AKR7A3;KRT8;DNAJC12;TSPAN13;KIF16B;MYO5C;FAM174B;CANT1;GDF15;ST6GALNAC2;BBS1;ATP7B;TBX3;TOM1L1;MLPH;PBX1;CELSR1;KIAA0232;PRKAR1A;LRRC17;VPS37C;GAMT;CA12;DCXR;SLC22A18;P4HTM;DALRD3;WWP1;APBB2;CACNA2D2;ALDH6A1;TSPAN1;DACH1;AHNAK;PRR15L;WFS1;SCUBE2;SLC2A10;TOB1;DNALI1;RHOB;ANXA9;CERS6;SCNN1A;PNMA1;SYBU;AGR…
prerank	AIYAR_COBRA1_TARGETS_DN	-0.564788	-2.10423	0	0.003928780412591054	0.152	16/29	0.1704	HSPB1;SOX4;MYO5C;DCTN2;FGFR3;GOT2;ZNF395;CLDN4;BAG1;EPHB3;AAGAB;PSMD12;CPD;HNRNPAB;ZNF532;PRDX3
prerank	MARSHALL_VIRAL_INFECTION_RESPONSE_DN	0.778635	2.10353	0	7.274237234241293e-06	0.003	14/28	0.0666	S1PR4;GZMA;GZMB;IL18RAP;ITGB7;KLRG1;CD7;TCF7;TXK;RELB;NFKBIA;PIM1;SGK1;RASA3
prerank	SIG_BCR_SIGNALING_PATHWAY	0.716075	2.10349	0	7.253688541489198e-06	0.003	17/46	0.0498	CD19;PTPRC;INPP5D;BTK;VAV1;MAP4K1;PLCG2;PIK3CD;SYK;CR2;LYN;BLNK;PPP3CC;NFATC2;MAPK1;CSK;CD22
prerank	ZHAN_EARLY_DIFFERENTIATION_GENES_DN	0.729822	2.10305	0	7.233255616020214e-06	0.003	19/42	0.1157	LTB;BLK;CXCR5;CIITA;GBP1;RUNX3;SPIB;TNF;CD1C;ETS1;SPI1;RHOH;IL4R;RHOG;EED;CD1D;ITSN2;SLC7A6;REL
prerank	REACTOME_INITIAL_TRIGGERING_OF_COMPLEMENT	0.823692	2.10125	0	7.212937482267349e-06	0.003	13/21	0.0988	GZMM;CFP;C1QA;C1QB;FCN1;C2;C1QC;C3;C1S;C1R;FCN3;CFD;CFB
prerank	Yersinia infection	0.640181	2.1004	0	7.192733175594331e-06	0.003	49/134	0.1107	ZAP70;CD8A;LCK;LAT;RAC2;LCP2;CD8B;IL18;WIPF1;VAV1;CASP1;PTK2B;ITGA4;PIK3CD;TNF;TLR4;IL10;NLRP3;GIT2;WAS;NFKBIA;RPS6KA3;ELMO1;NFATC2;CCL2;NLRC4;MAPK1;PIP5K1B;NFKB1;FCGR2A;RHOG;ARHGEF1;SKAP2;IL6;ACTR3;IL1B;PYCARD;IRAK4;TRAF2;IL2;NFATC3;MYD88;RPS6KA1;IRF3;CD4;MAP2K6;ARPC1B;ARPC2;MEFV
prerank	KEGG_MEDICUS_REFERENCE_ANTIGEN_PROCESSING_AND_PRESENTATION_BY_MHC_CLASS_I_MOLECULES	0.927642	2.09986	0	7.172641742142951e-06	0.003	45942	0.0454	B2M;TAP1;HLA-F;HLA-E;HLA-C;HLA-G;HLA-B;HLA-A;TAP2;TAPBP
prerank	REACTOME_MET_ACTIVATES_PTK2_SIGNALING	-0.583412	-2.09962	0	0.004225728783309586	0.167	16/30	0.1362	LAMB2;COL5A3;COL1A1;FN1;COL5A1;ITGB1;PTK2;COL1A2;LAMC1;LAMA5;COL5A2;COL3A1;LAMB1;ITGA3;COL11A1;COL2A1
prerank	DIRMEIER_LMP1_RESPONSE_LATE_UP	0.703713	2.09822	0	7.152662238682942e-06	0.003	27/53	0.1294	PLEK;TRAF1;SERPINB9;CD40;RUNX3;SPIB;CFLAR;TNFRSF1B;RFTN1;BATF;LYN;STAT5A;MDFIC;NFKB1;VOPP1;IL4R;NFKB2;RHOG;TNIP1;JADE2;IRF5;CD58;MARCKS;SWAP70;HMOX1;RPS28;OTUD4
prerank	THUM_SYSTOLIC_HEART_FAILURE_UP	0.615165	2.09783	0	7.1327937324643785e-06	0.003	114/398	0.0841	IL2RB;PDCD1;CD52;PTPRC;GIMAP1;IL2RG;RAC2;EVI2B;IRF8;TNFAIP8L2;MPEG1;CD53;GNLY;PPP1R16B;SLC9A9;GIMAP2;PIK3CG;HLA-DRA;CTSS;HLA-DPA1;LCP1;HLA-DMA;LST1;MS4A6A;CTSC;STAT1;SRGN;FLI1;LYZ;BTN3A2;C1QA;CASP1;C1QB;LILRB1;CCL4;HLA-DRB1;MNDA;ITGB2;AIF1;LAP3;LY96;CD74;JAK2;LAIR1;SLC8A1;TLR4;HLA-DQB1;CLIC5;PRDM1;TLR7;TYROBP;DHRS9;MS4A4A;C1QC;LAPTM5;ST6GAL1;FPR3;SELP;VCAM1;DOCK2;ENPP2;MRC1;FCER1G;LYN;ARHGDIB;C1S…
prerank	GRAHAM_CML_QUIESCENT_VS_NORMAL_QUIESCENT_DN	0.73641	2.09778	0	7.113035301072511e-06	0.003	22/41	0.1304	CD52;HLA-DMB;HLA-DPA1;SELL;HLA-DMA;HLA-DPB1;GBP2;AIF1;HLA-DRB4;HLA-DQB1;ALOX5;HLA-DQA1;SPINK2;VNN1;PMCH;GLIPR1;CXCL1;CRHBP;MLLT3;CXCL6;HLX;SORL1
prerank	BIOCARTA_IL7_PATHWAY	0.86882	2.09773	0	7.093386032285018e-06	0.003	45977	0.0961	LCK;IL7R;JAK3;PIK3CG;PTK2B;IL7;FYN;NMI;STAT5A;JAK1;STAT5B
prerank	REACTOME_PURINERGIC_SIGNALING_IN_LEISHMANIASIS_INFECTION	0.784804	2.09756	0	7.073845023931615e-06	0.003	16/26	0.1193	PSTPIP1;IL18;CASP1;NLRP3;C3;P2RX7;C3AR1;TXNIP;ENTPD1;NFKB1;NFKB2;IL1B;PYCARD;MEFV;GSDMD;HMOX1
prerank	KEGG_APOPTOSIS	0.657775	2.09738	0	7.054411383755979e-06	0.003	32/87	0.1002	FASLG;BIRC3;PIK3CG;CASP10;IL3RA;PIK3CD;TNF;CFLAR;MAP3K14;NFKBIA;PPP3CC;FAS;ATM;TRADD;NFKB1;IRAK3;TNFSF10;IRAK2;PRKX;CASP8;IL1B;CSF2RB;IRAK4;TRAF2;CASP3;TNFRSF10A;MYD88;NGF;CASP7;BID;PRKACB;IL1R1
prerank	CHIANG_LIVER_CANCER_SUBCLASS_INTERFERON_UP	0.803088	2.09716	0	7.035084229279934e-06	0.003	16/25	0.111	KLRB1;STAT1;GPR65;EVI2A;MS4A4A;ALOX5AP;FCGR2B;FCGR3A;MOXD1;TDO2;ACSL4;KMO;IFI27;PLA2G2A;ISG15;IFI6
prerank	Phagosome	0.639672	2.09714	0	7.01586268766988e-06	0.003	58/148	0.1199	HLA-DMB;CYBB;CORO1A;HLA-DRA;CTSS;HLA-DPA1;HLA-DOA;HLA-DMA;HLA-DPB1;HLA-DOB;HLA-DRB1;TAP1;ITGB2;NCF1;NCF4;HLA-DRB3;HLA-F;HLA-DRB4;HLA-DRB5;HLA-E;HLA-C;TLR4;HLA-DQB1;HLA-G;HLA-B;HLA-A;CYBA;NCF2;TLR6;HLA-DQA2;MRC1;C3;TAP2;ITGAM;TLR2;HLA-DQA1;RILP;CD14;C1R;FCGR2B;FCGR3A;FCGR2A;CLEC7A;CD209;MARCO;FCGR3B;TCIRG1;ATP6V1B2;STX7;OLR1;ATP6V0A2;CTSL;MSR1;TUBA4A;SEC61B;PIKFYVE;M6PR;RAB7B
prerank	WP_IL_3_SIGNALING_PATHWAY	0.706146	2.09695	0	6.996745895605385e-06	0.003	21/49	0.1012	CD69;INPP5D;VAV1;IL3RA;JAK2;PIK3CD;FYN;SYK;LYN;PTPN6;HCK;STAT5A;MAPK1;JAK1;CSF2RB;CCR3;RAPGEF1;CBL;IL5RA;STAT5B;TGFB1
prerank	RUTELLA_RESPONSE_TO_HGF_VS_CSF2RB_AND_IL4_DN	0.618957	2.09649	0	6.977732999149936e-06	0.003	83/239	0.1239	SLAMF1;CCR7;IL21R;TNFAIP8;PLAC8;EBI3;TRAF1;BIRC3;IRF4;RASGRP2;PPP1R16B;CCL19;LAMP3;CFP;MS4A6A;MAP4K1;CLIC2;TNFRSF4;STK17B;FNBP1;LY75;CD84;CCL17;ITGA4;ICAM3;DAPP1;RUNX3;CD83;RAB8B;CFLAR;BATF3;CCL13;RFTN1;MAP3K14;CD1B;CD1E;CSF2RA;CYTH1;HERPUD1;CXCR4;NR4A3;ADAM19;FCHSD2;RASGRP3;LRRK1;CELF2;TRADD;OPTN;ZFP36;ST8SIA1;MOB1A;IL1R2;MICAL1;CD209;TBC1D4;BTG1;CD80;ARHGAP22;JAK1;CREBL2;EED;KIF2A;ADAM8;CREG1;A…
prerank	PID_IL2_1PATHWAY	0.706906	2.09615	0	6.9588231536237845e-06	0.003	20/55	0.0961	IL2RB;PRKCB;LCK;IL2RG;JAK3;IFNG;DOK2;STAT1;SOCS1;PTK2B;IL2RA;FYN;SYK;STAT5A;IKZF3;MAPK1;JAK1;SOCS3;IL2;STAT5B
prerank	REACTOME_PEPTIDE_LIGAND_BINDING_RECEPTORS	0.62197	2.09275	0	6.940015523478855e-06	0.003	75/194	0.1508	CCR7;CXCR3;CCR5;XCL2;CXCR6;XCL1;CCL5;CCR2;CXCL9;PNOC;CXCR5;CCL19;CXCL13;CXCL11;CCL4;CXCL10;CCL17;CCR6;INSL3;CCL13;FPR3;CCRL2;CCR1;C3;CCL21;GHRL;CXCR4;CCL2;FPR1;CCL23;C3AR1;CCL3L3;CCL11;CCL3;ACKR1;POMC;UTS2;CXCL16;CCR10;PMCH;CCL25;FPR2;CCR8;CXCL12;UTS2B;CXCL2;CXCL1;GHSR;SAA1;CCL20;CCR3;PSAP;CXCR2;CORT;PRLHR;ANXA1;CX3CL1;CCR4;MC5R;CCL1;KEL;CXCL3;CXCL6;NMUR1;NPFFR1;HCRTR1;NPB;CCL7;F2RL2;PROK2;NPBWR1…
prerank	SCHUETZ_BREAST_CANCER_DUCTAL_INVASIVE_UP	0.617527	2.09146	0	6.921309282175678e-06	0.003	128/336	0.1062	CCL5;PTPRC;GIMAP4;EVI2B;HCLS1;GIMAP6;IRF8;LCP2;CD53;HLA-DMB;LPXN;SLAMF8;HLA-DRA;CTSS;HLA-DPA1;P2RY14;HLA-DMA;IL18;HLA-DPB1;FGL2;MS4A6A;WIPF1;SRGN;PSMB9;FLI1;TFEC;SAMSN1;TRIM22;C1QA;CASP1;C1QB;RNASE6;HLA-DRB1;MNDA;GBP1;GPR65;EVI2A;HLA-DQB2;CLEC4A;LY96;PLCG2;CD74;SLC7A7;HLA-DRB4;FKBP11;PECAM1;RASSF2;HLA-DQB1;FYN;IFI30;TLR7;CCND2;CD163;TYROBP;MS4A4A;LAPTM5;IFI16;ALOX5;RGS1;CPVL;FCER1G;LYN;CCR1;DPYD;…
prerank	REACTOME_INNATE_IMMUNE_SYSTEM	0.604972	2.09083	0	6.902703612062303e-06	0.003	307/998	0.1122	CD3G;CD247;TBC1D10C;CD19;LCK;ARHGAP9;ITK;LAT;PTPRC;CCR2;NLRC3;RAC2;GMFG;PSTPIP1;GZMM;BIN2;PLAC8;BIRC3;LCP2;CD53;GNLY;AIM2;RASGRP2;CLEC10A;ITGAL;BTK;HVCN1;CYBB;ZBP1;CTSS;CFP;SELL;KLRK1;KLRD1;FGL2;WIPF1;CTSC;SOCS1;VAV1;PSMB9;LYZ;TNFAIP3;C1QA;PSMB10;CASP1;CASP10;C1QB;B2M;DOK3;TLR8;ICAM2;LILRB2;RNASE6;MNDA;ITGB2;NCF1;NCKAP1L;CCL17;NCF4;FCN1;CARD11;CCR6;CLEC4A;LY96;ICAM3;PLCG2;PRKCQ;FGR;TXNDC5;CLEC4E;…
prerank	PID_IL2_STAT5_PATHWAY	0.768989	2.09024	0	6.884197704255165e-06	0.003	15/30	0.1119	IL2RB;LCK;FASLG;IL2RG;JAK3;PRF1;IL2RA;CCND2;STAT5A;LTA;JAK1;IL2;FOXP3;STAT5B;CDK6
prerank	WP_BARDET_BIEDL_SYNDROME	-0.458095	-2.08976	0	0.0048753468698403205	0.19	40/80	0.2623	TTC8;GLI3;IFT140;CLUAP1;BBS1;OCRL;ARL3;IFT81;IFT43;LZTFL1;RAB23;TRAF3IP1;BBS4;WDR35;IFT122;MKS1;DYNC2LI1;WDR19;CEP41;BBS2;FUZ;TMEM67;BBS5;TTC21B;PKD1;DCDC2;MKKS;TRIM32;IFT52;LCA5;IFT27;IFT80;USP9X;BBS10;KIF7;EFHC1;IFT172;ARL13B;PKD2;DYNC2H1
prerank	HUMMEL_BURKITTS_LYMPHOMA_DN	0.885078	2.08953	0	6.865790758521861e-06	0.003	45945	0.0584	ARHGAP25;FNBP1;CD40;CFLAR;CTSH;NFKBIA;BCL2A1;MDFIC;GSAP;CD44
prerank	Human immunodeficiency virus 1 infection	0.622915	2.08917	0	6.847481983165803e-06	0.003	59/198	0.1019	CD3D;CD3G;CD247;PRKCB;FASLG;CCR5;RAC2;APOBEC3G;GNGT2;B2M;APOBEC3C;TAP1;PTK2B;APOBEC3H;HLA-F;PLCG2;HLA-E;HLA-C;PIK3CD;TNF;TLR4;APOBEC3F;HLA-G;HLA-B;TNFRSF1B;SAMHD1;HLA-A;CD3E;NFKBIA;PPP3CC;TAP2;FAS;NFATC2;CXCR4;APOBEC3A;TLR2;MAPK1;TAPBP;GNG2;ATM;TRADD;NFKB1;AP1S2;APOBEC3D;BST2;CASP8;APOBEC3B;IRAK4;TRAF2;GNG8;GNG7;CASP3;NFATC3;MYD88;IRF3;BID;CD4;MAP2K6;PRKCA
prerank	Lipid and atherosclerosis	0.62118	2.08795	0	6.829270594912702e-06	0.003	77/206	0.1266	FASLG;CCL5;CYBB;IL18;CD40LG;VAV1;CASP1;NCF1;NCF4;LY96;CD40;JAK2;PIK3CD;TNF;TLR4;SELP;VCAM1;CYBA;NLRP3;ICAM1;NCF2;TLR6;LYN;PLCB2;NFKBIA;PPP3CC;FAS;NFATC2;SOD2;CCL2;POU2F2;TLR2;SELE;CCL3L3;CD14;MAPK1;CCL3;IRF7;NFKB1;TRAF3;TNFSF10;ARHGEF1;IL6;MAP3K5;MMP9;CASP8;CXCL2;RAP1A;CXCL1;AGER;IL1B;CAMK2D;PYCARD;IRAK4;ABCA1;TRAF2;IKBKE;IL12A;CASP3;NFATC3;TNFRSF10A;MYD88;CASP7;IRF3;BID;OLR1;MAP2K6;IL12B;PRKCA;R…
prerank	TAKEDA_TARGETS_OF_NUP98_HOXA9_FUSION_3D_DN	0.763913	2.08752	0	6.811155818798876e-06	0.003	17/28	0.1353	IL7R;CLEC10A;CD163;ALOX5;ETS1;ENTPD1;OSM;FCGR2B;APOL4;FCGR2A;S100A8;MAFB;S100A9;CYP7B1;HGF;ATP10D;CCL7
prerank	HAHTOLA_CTCL_PATHOGENESIS	0.880321	2.08519	0	6.793136888061313e-06	0.003	45945	0.0271	TBX21;IL2RB;NKG7;XCL1;CCL5;CD52;GZMB;IL7R;MS4A4A;TXK
prerank	SEMENZA_HIF1_TARGETS	-0.532391	-2.08366	0	0.0051741314711849	0.204	18/36	0.1929	P4HA2;BNIP3;VEGFA;ALDOA;SLC2A1;LDHA;IGFBP2;HK2;ADRA1B;PKM;GAPDH;IGF2;HK1;CA9;TPI1;ALDOC;TGFB3;PGK1
prerank	PID_IL4_2PATHWAY	0.692023	2.08347	0	6.775213044029489e-06	0.003	26/61	0.0961	IL2RG;IRF4;JAK3;DOK2;CD40LG;SOCS1;CCL17;JAK2;SELP;IL10;PTPN6;ETS1;SPI1;PARP14;EGR2;STAT5A;AICDA;CCL11;IL4R;LTA;JAK1;FES;SOCS3;PIGR;CBL;STAT5B
prerank	WP_IL_18_SIGNALING_PATHWAY	0.695404	2.08329	0	6.757383536018885e-06	0.003	24/55	0.1345	PRKCB;LCK;FASLG;IL18RAP;IL18;NCF1;IRF1;TNF;CFLAR;NCF2;NFKBIA;FAS;IL18R1;MAPK1;NFKB1;CASP8;CASP3;MYD88;BID;PRKCA;SLC12A3;BAX;PRKAA1;CEBPB
prerank	WP_IL_2_SIGNALING_PATHWAY	0.736667	2.08242	0	1.1232746035376974e-05	0.005	17/37	0.0961	IL2RB;LCK;IL2RG;JAK3;STAT1;PTK2B;IL2RA;FYN;SYK;NMI;STAT5A;MAPK1;JAK1;SOCS3;IL2;CBL;STAT5B
prerank	KEGG_MEDICUS_VARIANT_SCRAPIE_CONFORMATION_PRPSC_TO_PRNP_PI3K_NOX2_SIGNALING_PATHWAY	0.877808	2.08235	0	1.1203340941043526e-05	0.005	45885	0.0295	RAC2;CYBB;NCF1;NCF4;PIK3CD;FYN;CYBA;NCF2
prerank	REACTOME_IRAK4_DEFICIENCY_TLR2_4	0.856525	2.08168	0	1.1174089398116519e-05	0.005	45979	0.0891	BTK;LY96;TLR4;TLR6;TLR1;TLR2;CD14;S100A8;IRAK4;S100A9;MYD88
prerank	WEST_ADRENOCORTICAL_CARCINOMA_VS_ADENOMA_DN	0.792154	2.08163	0	1.1144990206975589e-05	0.005	45954	0.0377	GIMAP6;HLA-DRA;HLA-DPA1;HLA-DPB1;CD7;C1QB;APOL3;HLA-DRB1;APOE;TGFBR2
prerank	BIOCARTA_IL2RB_PATHWAY	0.740295	2.08138	0	1.1116042180463964e-05	0.005	19/37	0.0961	IL2RB;FASLG;IL2RG;JAK3;PIK3CG;SOCS1;IL2RA;CFLAR;SYK;NMI;PTPN6;FAS;STAT5A;IKZF3;MAPK1;JAK1;SOCS3;CBL;STAT5B
prerank	WP_FOXP3_IN_COVID_19	0.888335	2.08124	0	1.1087244143727012e-05	0.005	46006	0.0961	IL2RB;IL7R;IL2RG;CD28;IL2RA;IL6R;STAT5A;CD80;IL6;IL2;FOXP3;STAT5B
prerank	WP_IL1_AND_MEGAKARYOCYTES_IN_OBESITY	0.809343	2.0798	0	1.1058594934053299e-05	0.005	16/24	0.1002	IFNG;IL18;PLA2G7;NLRP3;ICAM1;TLR1;CCL2;TLR2;NFKB1;MMP9;IL1B;S100A9;CCR3;MYD88;FCER1A;IL1R1
prerank	ZHENG_FOXP3_TARGETS_UP	0.804777	2.07886	0	1.103009340071811e-05	0.005	16/24	0.1006	ICOS;CTLA4;CDC42SE2;IL2RA;PRDM1;PRKCH;RHOH;LRRC8C;FAM107B;IFNGR1;CD44;IKZF2;ABCB1;MAP3K8;FRMD4B;UBASH3B
prerank	WIERENGA_STAT5A_TARGETS_UP	0.621284	2.07874	0	1.1001738404829374e-05	0.005	64/193	0.0957	CCR7;LTB;CCL5;IL7R;IL18RAP;TRAF1;CST7;GBP4;LAMP3;CD40LG;SAMSN1;TNFRSF4;STK17B;TARP;GPR65;CXCL10;IL3RA;CLEC4A;CD83;IL4I1;CCND2;BATF3;CTSH;RGS1;FPR3;STAP1;CD1B;SMAP2;ST3GAL5;PIM1;CCL2;IL18R1;PRDM8;TLE4;CH25H;GNG2;OSM;CFH;FBXO6;CCL3;PIK3IP1;EGFL6;BTG2;IL4R;FCGR2A;CTSZ;NOD1;RHEBL1;TGM2;BTG1;SPAG4;NAALADL1;CSF2;NAAA;PTGER2;ANTXR2;ABCA1;GNPTAB;DAB2;MOB3B;CD1A;GGT5;OLR1;PSAT1
prerank	KEGG_MEDICUS_VARIANT_MUTATION_CAUSED_ABERRANT_SNCA_TO_ELECTRON_TRANSFER_IN_COMPLEX_I	-0.545247	-2.0777	0	0.005407482666779271	0.208	24/39	0.2908	NDUFAB1;NDUFB10;NDUFC2;NDUFA10;NDUFA7;NDUFS2;NDUFB9;NDUFS8;NDUFA4;NDUFB4;NDUFB6;NDUFA13;NDUFV3;NDUFC1;NDUFS6;NDUFB11;NDUFS1;NDUFA2;NDUFA5;NDUFA8;NDUFV2;NDUFB2;NDUFS3;NDUFA11
prerank	PID_INTEGRIN2_PATHWAY	0.774947	2.07701	0	1.0973528819175966e-05	0.005	15/28	0.0954	ITGAL;CD40LG;ICAM2;ITGB2;ICAM3;VCAM1;ICAM4;ICAM1;C3;ITGAM;ITGAX;FCGR2A;GP1BA;ITGAD;F10
prerank	GRAESSMANN_RESPONSE_TO_MC_AND_SERUM_DEPRIVATION_UP	0.617358	2.07698	0	1.094546352807833e-05	0.005	69/203	0.1049	CD2;CXCR5;ZBP1;HSD11B1;PRF1;STAT1;SOCS1;PSMB10;LY75;GBP2;CXCL10;IRF1;HLA-E;IFI16;SAMHD1;SP100;THEMIS2;ABI3BP;C3;TMEM140;ADCY7;N4BP2L1;PARP14;KCTD12;TAP2;SP110;UBA7;FAS;TRIM21;IFIH1;SOD2;RTP4;TLR2;OAS2;PARP12;TXNIP;IFI44;LIPA;PARP9;IRF7;DDX60;IFI35;FCGR3A;IFIT3;TLR3;NCK1;TSPAN33;BST2;IFIT2;OAS1;MX1;TRAFD1;IRF9;RSAD2;USP18;FES;CSF1;METTL7A;NKX2-3;IFI27;TOR3A;COL4A3;IRF2;TRIM34;CASP7;CFB;ISG15;PDE7A…
prerank	REACTOME_ATTENUATION_PHASE	-0.602434	-2.07666	0	0.005365333761844577	0.209	46018	0.1349	HSPA2;HSPB1;FKBP4;HSPA1A;HSP90AB1;DNAJB1;SERPINH1;DNAJB6;HSBP1;CREBBP;HSPH1;HSP90AA1
prerank	WP_CYTOSOLIC_DNA_SENSING_PATHWAY	0.681774	2.07637	0	1.0917541427241395e-05	0.005	25/64	0.099	CCL5;AIM2;ZBP1;IL18;CASP1;CASP10;CCL4;CXCL10;CYLD;NFKBIA;IL33;RNF125;IRF7;TRADD;NFKB1;IL6;TREX1;CASP8;IL1B;PYCARD;POLR3GL;IKBKE;RIPK3;IRF3;ISG15
prerank	FERRANDO_TAL1_NEIGHBORS	0.836499	2.07599	0	1.3067713708331688e-05	0.006	45948	0.0637	CD2;LCK;CD6;ITGB2;TCF7;TNFRSF1B;CSF1R;CD3E;BCL2A1;FCGR3B
prerank	DOANE_BREAST_CANCER_CLASSES_UP	-0.475526	-2.07595	0	0.005324132023312911	0.21	34/68	0.2282	FAM174B;MLPH;DCXR;CERS4;SCUBE2;RHOB;AGR2;PRLR;PEX11A;TFF3;TBC1D9;FASN;SLC16A2;GALNT6;ECHDC2;REEP5;AR;GPD1L;SPDEF;GALNT7;LRIG1;SULT1A2;DHRS2;AZGP1;CPD;CEACAM6;NEIL1;ALDH4A1;TRIL;CYB5A;TOX3;ABCA12;ALCAM;LASP1
prerank	HALLMARK_ESTROGEN_RESPONSE_LATE	-0.412489	-2.0748	0	0.00541594202594511	0.213	83/193	0.1665	DLG5;OVOL2;SEMA3B;ABCA3;FLNB;CELSR2;CCND1;PLXNB1;FARP1;CD9;SLC22A5;SLC29A1;EMP2;DYNLT3;TPBG;PKP3;MAPT;LLGL2;COX6C;HOMER2;SORD;DNAJC12;TSPAN13;FKBP4;ST6GALNAC2;ARL3;KRT19;CA12;DCXR;NCOR2;UGDH;AMFR;CACNA2D2;NPY1R;SLC24A3;WFS1;SCUBE2;BLVRB;PRSS23;TOB1;FGFR3;SULT2B1;ANXA9;CPE;SCNN1A;AGR2;TFAP2C;PRLR;CHST8;UNC13B;TFF3;TFF1;ETFB;MYOF;MAPK13;DHCR7;MYB;BAG1;GINS2;ABHD2;HSPB8;PDZK1;AREG;SERPINA5;NRIP1;SER…
prerank	REACTOME_RESPIRATORY_ELECTRON_TRANSPORT	-0.45171	-2.07462	0	0.00537508968535809	0.214	51/93	0.2951	COX6C;NDUFAB1;TMEM186;NDUFB10;NDUFC2;ETFB;UQCRC1;ACAD9;NDUFAF6;TRAP1;TACO1;NUBPL;COX20;LRPPRC;NDUFA10;UQCRQ;NDUFA7;NDUFS2;NDUFB9;NDUFS8;NDUFA4;COX6A1;COX7A2L;COX8A;NDUFB4;NDUFB6;ETFDH;NDUFA13;NDUFV3;NDUFC1;NDUFS6;NDUFAF3;COX11;NDUFB11;NDUFS1;NDUFA2;NDUFA5;NDUFA8;SDHC;CYC1;NDUFV2;COX16;NDUFB2;NDUFS3;ECSIT;NDUFAF1;UQCR11;UQCRC2;NDUFA11;UQCRB;COX7C
prerank	GRAHAM_CML_QUIESCENT_VS_CML_DIVIDING_UP	0.796634	2.07462	0	1.5206971409314917e-05	0.007	15/23	0.1193	CCL19;CXCL13;RGS1;SOD2;CCL8;CCL3;CXCL2;CXCL1;IL1B;CCL20;CRHBP;TRA2B;TNFSF4;CXCL3;CXCL6
prerank	WP_CYTOKINES_AND_INFLAMMATORY_RESPONSE	0.781212	2.07112	0	1.9502322103953235e-05	0.009	18/26	0.1012	IFNG;HLA-DRA;HLA-DRB1;IL7;IL15;TNF;IL10;IL6;CSF2;CXCL2;CSF1;CXCL1;IL1B;IL13;IL2;CD4;IL12B;TGFB1
prerank	APPEL_IMATINIB_RESPONSE	0.754142	2.07032	0	1.945307381581194e-05	0.009	23/32	0.1626	LILRB3;CD163;CTSH;APOC1;GM2A;APOE;CD68;FUCA1;RARRES1;ACP5;OSBPL3;PLSCR1;CTSZ;CD300A;CTSB;CTSL;MSR1;PLD1;PPARG;C5AR1;HEXB;ASAH1;ENG
prerank	STEARMAN_LUNG_CANCER_EARLY_VS_LATE_DN	0.683119	2.06944	0	2.1560081810975448e-05	0.01	25/57	0.0986	MPEG1;RASGRP2;CTSS;LYZ;LY75;CLEC4A;SYK;LILRB3;COTL1;APOC1;SMAP2;CD68;ITGAX;CCL23;CCL3;MYO7A;ACP5;CTSZ;SAT1;CSF2RB;SOCS3;SP4;ATG7;BASP1;BCL2L11
prerank	REACTOME_ANTIGEN_PRESENTATION_FOLDING_ASSEMBLY_AND_PEPTIDE_LOADING_OF_CLASS_I_MHC	0.759855	2.06892	0	2.1505910751148876e-05	0.01	46020	0.0617	B2M;TAP1;HLA-F;HLA-E;HLA-C;HLA-G;HLA-B;HLA-A;TAP2;TAPBP;ERAP2;ERAP1
prerank	BIOCARTA_DC_PATHWAY	0.862668	2.06828	0	2.1452011225456776e-05	0.01	45977	0.0796	CD2;CD5;IFNG;CD7;CD40;TLR7;IL10;CD33;ITGAX;CSF2;IL13
prerank	KEGG_CYTOSOLIC_DNA_SENSING_PATHWAY	0.706226	2.06715	0	2.1398381197393134e-05	0.01	19/47	0.0938	CCL5;AIM2;ZBP1;IL18;CASP1;CCL4;CXCL10;NFKBIA;IL33;IRF7;NFKB1;IL6;TREX1;IL1B;PYCARD;POLR3GL;IKBKE;RIPK3;IRF3
prerank	PID_AMB2_NEUTROPHILS_PATHWAY	0.734338	2.06705	0	2.1345018650766217e-05	0.01	19/40	0.1098	LCK;BLK;SELPLG;ITGB2;FGR;TNF;FYN;SELP;ICAM1;LYN;HCK;ITGAM;NFKB1;IL6;MMP9;RAP1A;AGER;RAP1B;JAM2
prerank	DIRMEIER_LMP1_RESPONSE_LATE_DN	0.751655	2.06679	0	2.1291921589445904e-05	0.01	17/29	0.1595	CD27;HLA-DMA;PSMB9;MAP4K1;WAS;ARHGDIB;TXNIP;BTG1;IFITM1;APOC4;PSAP;ISG15;FAU;CHI3L2;E2F2;ASAH1;RPS19
prerank	WP_HOST_PATHOGEN_INTERACTION_OF_HUMAN_CORONAVIRUSES_INTERFERON_INDUCTION	0.752718	2.06621	0	2.1239088037114773e-05	0.01	22/32	0.1835	STAT1;TLR7;IFNAR2;NFKBIA;IFIH1;OAS2;NFKB1;STAT2;TRAF3;OAS1;IRF9;JAK1;IKBKE;OAS3;MYD88;IRF3;EIF2AK2;IFNAR1;RIPK1;IKBKG;FOS;TRAF6
prerank	BIOCARTA_BBCELL_PATHWAY	0.933156	2.06588	0	2.1186516037022907e-05	0.01	45941	0.0372	FASLG;HLA-DRA;CD28;CD40LG;HLA-DRB1;HLA-DRB3;HLA-DRB4;HLA-DRB5;CD40;FAS
prerank	EINAV_INTERFERON_SIGNATURE_IN_CANCER	0.772148	2.06583	0	2.1134203651746303e-05	0.01	19/27	0.1144	APOBEC3G;STAT1;IFI30;SP100;SP110;OAS2;UBE2L6;IFI44;IFI44L;IFI35;IFIT3;BST2;OAS1;MX1;IRF9;ISG15;EIF2AK2;IFI6;IFIT1
prerank	PID_ALPHA_SYNUCLEIN_PATHWAY	0.753259	2.0644	0	2.10821489629489e-05	0.01	11/31	0.0447	LCK;BLK;PTK2B;FGR;FYN;SYK;LYN;PLCB2;HCK;GRK5;MAPK1
prerank	GAVIN_PDE3B_TARGETS	0.798286	2.06411	0	2.103035007114804e-05	0.01	13/22	0.0592	GZMB;EBI3;CTLA4;CYBB;IL18;FGL2;NCF1;NCF4;IL2RA;IL10;ENTPD1;SYT11;TNFSF10
prerank	Coronavirus disease - COVID-19	0.613079	2.06371	0	2.0978805095483463e-05	0.01	83/219	0.1595	PRKCB;CYBB;STAT1;C1QA;CASP1;C1QB;TLR8;CXCL10;PLCG2;PIK3CD;TNF;TLR4;SYK;TLR7;IL6R;C2;C1QC;IFNAR2;SELP;NLRP3;C3;NFKBIA;C1S;IFIH1;CCL2;TLR2;OAS2;C3AR1;C1R;MAPK1;MX2;NFKB1;TLR3;STAT2;TRAF3;FCGR2A;OAS1;MX1;IRF9;JAK1;IL6;CSF2;IL1B;C7;IRAK4;IKBKE;OAS3;IL12A;IL2;MYD88;IRF3;RPS25;CFD;CFB;ISG15;IL12B;PRKCA;RPS27;F13A1;RPLP2;EIF2AK2;RPL21;RPS29;RPS27A;FAU;RPL11;RPL22L1;RPL34;C8G;RPS28;RPL26;RPS20;IFNAR1;ACE…
prerank	CHYLA_CBFA2T3_TARGETS_UP	0.599967	2.06188	0	2.0927512173489615e-05	0.01	126/357	0.1378	GPR171;SLAMF1;GZMA;CD48;NKG7;IL21R;CXCR6;KLRB1;GZMH;GMFG;EVI2B;TNFAIP8;MFNG;EBI3;CST7;GBP4;GFI1;RASGRP2;VPREB3;CLEC10A;HVCN1;IGLL1;P2RY14;HSD11B1;LCP1;CTSC;TFEC;CYTH4;CASP1;SPNS3;ITM2A;SELPLG;GPR65;NCF4;NPL;PLCG2;PRKCQ;CLEC4E;IGSF6;NR1H3;FKBP11;PARP8;CCND2;LAPTM5;DUSP2;NCF2;CLEC12A;SLA2;ARHGDIB;C1orf54;SPI1;DRAM1;P2RX7;RAB27A;CXCR4;CLEC4D;PLEKHA2;HLA-DQA1;ALOX5AP;TCN2;C1R;MCTP1;TM6SF1;CELF2;PLD4;…
prerank	HELLER_HDAC_TARGETS_DN	0.614572	2.06137	0	2.2964116406958484e-05	0.011	90/277	0.1353	SH2D1A;CD48;CYTIP;IL21R;CD52;PTPRC;CCR2;IL2RG;POU2AF1;TRAF3IP3;INPP5D;APOBEC3G;TNFRSF17;MFNG;AIM2;PPP1R16B;SLA;HLA-DRA;CD28;WIPF1;CTSC;ITGB7;FLI1;PSMB10;MAP4K1;CLIC2;SELPLG;DOCK10;LY96;ISG20;CFLAR;IL6R;CCND2;CTSH;LAPTM5;ST6GAL1;FMNL1;P2RX5;KCNN3;UBE2J1;CCR1;ARHGDIB;CCDC69;ADCY7;LY9;BLNK;HERPUD1;LIMD2;RHOH;FAS;ZEB2;CLEC2B;EMP3;RASGRP3;TAPBPL;CD180;CELF2;PHF11;MGAT3;DNAJB9;MAF;CD44;CLEC7A;RORA;ERAP…
prerank	SHIN_B_CELL_LYMPHOMA_CLUSTER_1	0.892418	2.06081	0	2.290824264441114e-05	0.011	45821	0.0475	CXCL9;TCL1A;IFNG;IRF1;IL10;CCL3
prerank	REACTOME_DECTIN_2_FAMILY	0.792749	2.0601	0	2.2852640113720822e-05	0.011	45954	0.0398	CLEC10A;CLEC4A;PLCG2;CLEC4E;FYN;SYK;FCER1G;LYN;CLEC4C;CLEC4D
prerank	WATANABE_ULCERATIVE_COLITIS_WITH_CANCER_UP	-0.672127	-2.05983	0	0.006368921371973779	0.253	45947	0.2103	PLXNB1;EDIL3;NOL3;ICA1;ANGPTL2;LRP6;TXNRD3;LRP5;LCA5;STK39
prerank	DUTTA_APOPTOSIS_VIA_NFKB	0.742516	2.05944	0	2.4869789285105825e-05	0.012	15/33	0.0882	FASLG;TRAF1;BIRC3;CD274;TNFAIP3;TNF;CFLAR;CYLD;FAS;SOD2;BCL2A1;TNFSF10;CASP8;TRAF2;TNFRSF10A
prerank	GAVIN_FOXP3_TARGETS_CLUSTER_P4	0.648922	2.05812	0	2.4809717330310883e-05	0.012	40/93	0.1297	IL2RB;FASLG;CD79B;CTLA4;TNFRSF4;STX11;TNFRSF9;NCF1;IL2RA;CD83;TNFRSF1B;RILPL2;PIM1;MBNL3;SOAT1;PDK1;BACH2;OSBPL3;SYT11;IL1R2;IKZF2;RGCC;CAPG;ATP8B4;MAP3K8;GSTO1;FOXP3;GGT5;FRMD4B;TNFRSF18;CAPN3;NFIL3;SWAP70;RAMP3;GBP6;ADH1C;HOPX;SEMA4A;ITIH5;TIAM1
prerank	BIOCARTA_KERATINOCYTE_PATHWAY	0.707388	2.05616	0	2.681242945215525e-05	0.012	17/46	0.1019	PRKCB;FASLG;PRKCQ;TNF;PRKCH;TNFRSF1B;MAP3K14;ETS1;NFKBIA;FAS;MAPK1;NFKB1;MAP3K5;TRAF2;CEBPA;MAP2K6;PRKCA
prerank	FINETTI_BREAST_CANCERS_KINOME_BLUE	-0.646431	-2.05498	0.0036231884057971015	0.006720467569566597	0.264	16/20	0.2991	ERBB3;IGF1R;STK36;FGFR3;BMPR1B;NEK11;ERBB4;STK32B;RET;STK39;TBCK;GAK;MAP3K12;WNK4;DCLK1;EPHA10
prerank	REACTOME_INACTIVATION_OF_CSF3_G_CSF_SIGNALING	0.792383	2.05277	0	2.6747976496741418e-05	0.012	13/23	0.1077	STAT1;SOCS1;JAK2;SYK;LYN;HCK;STAT5A;JAK1;SOCS3;CSF3R;UBE2D1;STAT5B;RPS27A
prerank	REACTOME_CLASS_A_1_RHODOPSIN_LIKE_RECEPTORS	0.601341	2.05104	0	3.0789037694090836e-05	0.014	114/321	0.1516	S1PR4;CCR7;GPR18;CXCR3;CCR5;XCL2;CXCR6;XCL1;CCL5;CCR2;CXCL9;PNOC;CXCR5;PTGER4;CCL19;CXCL13;GPR183;CMKLR1;P2RY14;CXCL11;CCL4;GPR132;GPR65;CXCL10;CCL17;CCR6;ADRB2;INSL3;PTAFR;PTGDR;CNR2;CCL13;FPR3;CCRL2;P2RY6;CCR1;C3;CCL21;GHRL;P2RY10;CYSLTR1;CXCR4;CCL2;S1PR1;FPR1;CCL23;C3AR1;CCL3L3;GPBAR1;CCL11;CCL3;P2RY13;LPAR5;ACKR1;POMC;UTS2;LTB4R2;P2RY12;CXCL16;S1PR2;PTGIR;CCR10;PMCH;ADORA2A;CCL25;FPR2;CCR8;CX…
prerank	ONO_FOXP3_TARGETS_UP	0.797946	2.04942	0	3.0715379709176746e-05	0.014	45890	0.0636	CCR7;CXCR3;CCR5;SLAMF7;CCR2;GZMB;IL10;PDCD1LG2
prerank	GRAHAM_CML_QUIESCENT_VS_NORMAL_DIVIDING_UP	0.679835	2.04941	0	3.064207331368945e-05	0.014	22/56	0.1249	CCL5;CCL19;CXCL13;CXCL11;GBP1;CXCL10;RGS1;ICAM4;APOC1;APOE;SOD2;CCL8;CCL3;RGCC;CXCL2;CYP1B1;IL1B;CCL20;KMT2A;TRA2B;CXCL6;IL1RN
prerank	REACTOME_MITOCHONDRIAL_TRANSLATION	-0.430242	-2.04822	0	0.007317484129501788	0.286	51/92	0.2965	MRPL24;TUFM;MRPS30;MRPL28;MRPS26;MRPS34;MRPL49;MRPS23;MRPS10;MRPL55;MRPL21;MRPS35;MRPL37;MRPS28;MRPS7;MRPL36;MRPL17;MRPL19;ERAL1;MRPL14;MRPL10;MRPL46;MRPL3;MRPL38;MRPL27;MRPS18A;MRPS27;MRPL13;MRPL53;GFM2;TSFM;MRPL33;MRPL43;MRPS14;MRPS2;MRPL12;MRPS17;MRPL22;MRPS11;MRPL45;MRPL41;MRPL42;MRPS24;MRPL23;MRPL32;MRPL51;DAP3;MRPL30;MRPS16;GADD45GIP1;AURKAIP1
prerank	Legionellosis	0.68802	2.04788	0	3.05691159962759e-05	0.014	26/55	0.0995	IL18;CASP1;ITGB2;TNF;TLR4;C3;NFKBIA;ITGAM;TLR2;NLRC4;CD14;NFKB1;NFKB2;IL6;CASP8;CXCL2;CXCL1;IL1B;PYCARD;NAIP;IL12A;CASP3;CR1L;MYD88;CASP7;IL12B
prerank	WP_HEMATOPOIETIC_STEM_CELL_DIFFERENTIATION	0.690885	2.0478	0	3.0496505269443897e-05	0.014	21/54	0.0825	TRAF3IP3;IKZF1;CIITA;VAV1;FLI1;NCKAP1L;LYL1;SPI1;RHOH;STAT5A;NFATC2;CXCR4;PIM1;LMO2;IL6;CSF2;LEF1;CSF1;IL1B;IRF5;TNXB
prerank	REACTOME_MRNA_SPLICING_MINOR_PATHWAY	-0.497005	-2.04751	0	0.007311968676876563	0.289	26/50	0.2808	SNRNP25;DDX42;SRSF6;POLR2J;POLR2I;PRPF6;SNRNP200;POLR2L;DDX23;TXNL4A;SNRPB;POLR2C;SRSF1;SNRPE;SF3B2;POLR2H;POLR2F;ZCRB1;EFTUD2;SRSF7;POLR2G;SNRPD1;POLR2E;SRSF2;POLR2K;PRPF8
prerank	WP_REGULATORY_CIRCUITS_OF_THE_STAT3_SIGNALING_PATHWAY	0.653134	2.04693	0	3.042423866927934e-05	0.014	28/78	0.1016	IL2RB;PRKCB;IL21R;IL10RA;PTPRC;IL7R;IL2RG;JAK3;IL3RA;IL2RA;IL15RA;JAK2;IL6R;IFNAR2;DUSP2;CSF2RA;IL27RA;MAPK1;IFNGR1;JAK1;IL12RB2;CSF2RB;SOCS3;IFNLR1;CSF3R;IL5RA;IFNGR2;IL10RB
prerank	REACTOME_INFLAMMASOMES	0.804318	2.04598	0	3.2375801338845405e-05	0.015	13/21	0.1193	PSTPIP1;AIM2;CASP1;NLRP3;NLRP1;P2RX7;NLRC4;TXNIP;NFKB1;NFKB2;PYCARD;MEFV;HMOX1
prerank	Necroptosis	0.627245	2.04511	0	3.229944331681983e-05	0.015	41/123	0.1049	FASLG;BIRC3;STAT4;JAK3;IFNG;CYBB;ZBP1;STAT1;TNFAIP3;CASP1;MLKL;JAK2;TNF;TLR4;CFLAR;IFNAR2;CYLD;NLRP3;FAS;STAT5A;IL33;TRADD;TLR3;STAT2;IFNGR1;TNFSF10;PLA2G4C;IRF9;JAK1;CASP8;IL1B;CAMK2D;PYCARD;TRAF2;FTL;RIPK3;TNFRSF10A;BID;STAT5B;IFNGR2;EIF2AK2
prerank	NADLER_OBESITY_UP	0.675292	2.04375	0	3.4237409915829014e-05	0.016	27/60	0.1191	HCLS1;CD53;CTSS;C1QB;SELPLG;IFI30;LAPTM5;MRC1;CSF1R;FCER1G;CD68;ALOX5AP;FCGR2A;CTSZ;CAPG;LGMN;GRN;IFI27;UCP2;PSAP;PLTP;CTSB;BASP1;PFN1;FXYD5;SERPINF1;MT2A
prerank	BIOCARTA_THELPER_PATHWAY	0.931125	2.0433	0	3.4157040408984344e-05	0.016	45942	0.0333	CD3D;CD3G;CD247;CD2;PTPRC;ITGAL;CD28;ITGB2;ICAM1;CD3E
prerank	WP_TAR_SYNDROME	0.672588	2.04282	0	3.407704734011085e-05	0.016	18/58	0.0791	CD3D;CD247;LCK;IFNG;TNFRSF14;HLA-F;HLA-E;HLA-C;HLA-G;HLA-B;HLA-A;CXCR4;NFKB1;FLT3;MITD1;CD160;HAMP;POLR3GL
prerank	GENTLES_LEUKEMIC_STEM_CELL_UP	0.767013	2.04222	0	3.399742807062461e-05	0.016	46017	0.0619	LTB;GIMAP7;GIMAP6;BIRC3;GIMAP2;EVI2A;ICAM1;MEF2C;VNN1;GSAP;HECA;MMRN1
prerank	REACTOME_FCGR_ACTIVATION	0.919677	2.0422	0	3.3918179986543894e-05	0.016	45911	0.0575	CD3G;CD247;FGR;FYN;SYK;LYN;HCK;FCGR3A;FCGR2A
prerank	WIKMAN_ASBESTOS_LUNG_CANCER_DN	0.762678	2.04066	0	3.3839300498203095e-05	0.016	45957	0.0717	TRAT1;CCR2;GIMAP6;FGL2;MS4A6A;ITGA4;GLRX;ATM;MYO7A;MAFB
prerank	PID_CD40_PATHWAY	0.751686	2.03921	0	3.3760787039970605e-05	0.016	14/31	0.1014	TRAF1;BIRC3;JAK3;CD40LG;TNFAIP3;CD40;MAP3K14;NFKBIA;STAT5A;NFKB1;TRAF3;TRAF2;FCAMR;CBLB
prerank	WP_CHOLESTEROL_BIOSYNTHESIS_PATHWAY	-0.682887	-2.0391	0.0035087719298245615	0.008208831990543982	0.323	45976	0.2277	PMVK;HMGCR;CYP51A1;DHCR7;SQLE;MSMO1;MVK;NSDHL;FDFT1;LSS;HMGCS1
prerank	REACTOME_TNF_RECEPTOR_SUPERFAMILY_TNFSF_MEMBERS_MEDIATING_NON_CANONICAL_NF_KB_PATHWAY	0.827886	2.0387	0	3.368263706997068e-05	0.016	46008	0.0803	LTB;TNFSF14;BIRC3;CD40LG;CD40;TNFSF13B;TNFRSF13C;MAP3K14;TRAF3;TNFSF12;LTA;TRAF2
prerank	WP_17P13_3_YWHAE_COPY_NUMBER_VARIATION	-0.612044	-2.03858	0	0.008176732043193828	0.325	13/21	0.1855	DCTN4;DCTN2;DYNC1H1;YWHAZ;CDK5;DCTN3;YWHAG;DCTN5;YWHAE;PPP2CA;YWHAB;YWHAQ;DCTN1
prerank	CAIRO_HEPATOBLASTOMA_UP	-0.400074	-2.0384	0	0.008127956798518918	0.326	89/200	0.2197	DLG5;CAMSAP2;MAGED2;TUFT1;FNBP1L;MMP11;KDM5B;HSPA2;HSPB1;TOMM20;SOX4;OBSL1;TBCE;TBX3;PFKM;RCOR3;ASAP2;PDGFA;CETN2;HSP90AB1;GJA1;LAMC1;MCAM;CCT3;HMGCR;TSPYL4;RHOBTB1;PRR15L;WFS1;CYP51A1;GNPAT;UNC119B;SUCO;PALLD;RBM12;CBX1;EPCAM;MAGED1;TBC1D9;FASN;IMPDH2;LRRC1;FKBP1B;SMYD3;RNF43;ACACA;CAP2;SQLE;ANGEL2;PDZK1;HIP1;SMARCC1;ACLY;CD46;BEX1;NUP133;NSDHL;GREB1;TULP4;MLEC;PEG10;CPD;UBAP2;TAX1BP3;AVL9;SAC3D…
prerank	CHIANG_LIVER_CANCER_SUBCLASS_CTNNB1_DN	0.617948	2.03712	0	3.7558359607433677e-05	0.018	50/162	0.0968	CD2;CYTIP;KLRB1;CD52;IL7R;POU2AF1;TNFAIP8;STAT4;AIM2;PTGDS;CCL19;GPR183;SEL1L3;PAG1;VNN2;SERPINB9;EVI2A;TNFSF13B;RGS1;CYBA;GCH1;RASGRP1;CHST11;CCL21;KCTD12;PAPLN;EGR2;RAB27A;GLT1D1;CYFIP2;PLBD1;VNN1;ACP5;MOXD1;ACSL4;CXCL16;MAP3K5;CAPG;C15orf48;MMP9;CXCL12;LXN;C7;GPNMB;SOCS3;CCL20;PELI1;PLTP;BASP1;SLC2A9
prerank	MODY_HIPPOCAMPUS_NEONATAL	-0.55435	-2.0362	0	0.008268875693714105	0.337	13/31	0.1496	FN1;COL4A1;MMP14;CCT5;MYEF2;FASN;ACTG1;USP22;CDH2;TUBA1A;SQLE;TBCA;CCT7
prerank	GHANDHI_BYSTANDER_IRRADIATION_UP	0.645191	2.03603	0	3.944402064035601e-05	0.019	31/77	0.1179	CD69;BIRC3;HSD11B1;TNFAIP3;CXCL10;DUSP2;GCH1;RELB;IL33;SOD2;POU2F2;BCL2A1;MCTP1;TESC;KYNU;IRAK3;SAT1;CXCL2;CXCL1;IL1B;G0S2;ZC3H12C;C9orf72;MCTP2;TNFSF15;GPR68;AHR;SLC39A8;PTGFR;RGS9;CXCL3
prerank	REACTOME_NEGATIVE_REGULATORS_OF_DDX58_IFIH1_SIGNALING	0.73274	2.03567	0	3.9353344730837945e-05	0.019	14/34	0.1077	TNFAIP3;NLRC5;CYLD;UBA7;IFIH1;HERC5;UBE2L6;RNF125;TRAF3;IKBKE;UBE2D1;IRF3;ISG15;RPS27A
prerank	BERTUCCI_INVASIVE_CARCINOMA_DUCTAL_VS_LOBULAR_DN	0.69909	2.03543	0	3.926308476585896e-05	0.019	27/44	0.2018	RCSD1;PIK3CD;PECAM1;TNFRSF1B;ALDH1A1;TGFBR2;POU2F2;TXNIP;ABCA6;IGF1;DPT;FOXN3;MFAP4;TNXB;CCDC82;SYNE3;TEK;RPL34;NGFR;VWF;MRGPRF;MMP3;SFRP1;FABP4;ADAM11;F2R;EMCN
prerank	WP_CELLS_AND_MOLECULES_INVOLVED_IN_LOCAL_ACUTE_INFLAMMATORY_RESPONSE	0.845533	2.03519	0	3.908380127377741e-05	0.019	45978	0.0777	ITGAL;SELPLG;ITGB2;ITGA4;TNF;SELP;VCAM1;ICAM1;C3;IL6;C7
prerank	BIOCARTA_LAIR_PATHWAY	0.845533	2.03519	0	3.908380127377741e-05	0.019	45978	0.0777	ITGAL;SELPLG;ITGB2;ITGA4;TNF;SELP;VCAM1;ICAM1;C3;IL6;C7
prerank	REACTOME_REGULATED_NECROSIS	0.673518	2.03467	0	3.899477211370047e-05	0.019	29/57	0.1405	FASLG;GZMB;BIRC3;IL18;CASP1;IRF1;MLKL;CASP4;CFLAR;CASP5;FAS;TRADD;TNFSF10;ELANE;CASP8;IL1B;TRAF2;OGT;RIPK3;PELI1;CASP3;SDCBP;TNFRSF10A;IRF2;RPS27A;GSDMD;BAK1;BAX;TNFRSF10B
prerank	REACTOME_FLT3_SIGNALING	0.712665	2.03408	0	4.279676239478627e-05	0.021	17/38	0.1077	LCK;SLA;FLT3LG;FYN;SYK;SLA2;HCK;STAT5A;SH2B3;CSK;GRAP2;PTPRJ;FLT3;CBL;STAT5B;BCL2L11;RPS27A
prerank	PETROVA_PROX1_TARGETS_DN	0.670217	2.03391	0	4.2699717582099676e-05	0.021	27/55	0.1301	LPXN;SRGN;TFEC;TRIM22;ICAM2;LY75;IL32;GBP2;LYL1;SELP;ARHGDIB;CCL2;EMP3;TCN2;BMP6;ARHGAP22;IL6;ARL6IP5;PRKACB;PRNP;LDHB;AXL;SLC38A6;TRAM2;TANK;IGF2BP3;FAM107A
prerank	WP_COVID_19_ADVERSE_OUTCOME_PATHWAY	0.836164	2.03387	0	4.2603111886212574e-05	0.021	45945	0.0854	CXCL10;IL2RA;IL7;TNF;IL10;CCL2;CCL3;IL6;IL1B;IL2
prerank	REACTOME_FGFR2_ALTERNATIVE_SPLICING	-0.57871	-2.03374	0	0.008474911372306443	0.348	15/27	0.2785	ESRP1;RBFOX2;ESRP2;POLR2J;POLR2I;POLR2L;POLR2C;FGFR2;POLR2H;HNRNPH1;POLR2F;PTBP1;POLR2G;POLR2E;POLR2K
prerank	REACTOME_SIGNALING_BY_CSF1_M_CSF_IN_MYELOID_CELLS	0.751245	2.03292	0	4.637120981827858e-05	0.023	14/31	0.1077	INPP5D;PIK3CG;STAT1;GAB3;PLCG2;FYN;CSF1R;LYN;HCK;GRAP2;CSF1;CBL;IL34;RPS27A
prerank	WP_METABOLIC_PATHWAYS_OF_FIBROBLASTS	-0.556176	-2.03028	0	0.00886183911031071	0.364	15/30	0.1933	LOXL2;P4HA2;SLC2A1;UGDH;P4HA1;LDHA;P4HA3;PYCR1;SERPINH1;PLOD1;FGFR1;ALDH18A1;SLC1A5;GLUD1;GPI
prerank	RUTELLA_RESPONSE_TO_CSF2RB_AND_IL4_UP	0.593623	2.03024	0	5.205011642609141e-05	0.026	95/324	0.0943	SLAMF1;CCR7;IL21R;SLAMF7;CXCL9;TNFAIP8;EBI3;TRAF1;BIRC3;IRF4;PPP1R16B;CCL19;LAMP3;SLAMF8;HSD11B1;ADAMDEC1;CLIC2;TNFRSF4;FNBP1;LY75;CD84;CCL17;DAPP1;HLA-DRB4;RUNX3;CD83;RAB8B;CFLAR;BATF3;CCL13;CCL18;IL10;RFTN1;MAP3K14;CD1B;SLC1A3;CD1E;CSF2RA;RGL1;APOC1;CYTH1;GM2A;C1S;MATK;APOE;CXCR4;NR4A3;ADAM19;CCL8;FCHSD2;RASGRP3;LRRK1;TNIP3;CELF2;TRADD;OPTN;RARRES1;ACP5;ST8SIA1;MOB1A;TRAF3;IL1R2;KYNU;MICAL1;CD2…
prerank	WINNEPENNINCKX_MELANOMA_METASTASIS_DN	0.697271	2.02901	0	5.57800498628675e-05	0.028	18/44	0.0954	LTB;XCL1;LGALS2;PTGDS;CLEC10A;P2RY14;HLA-DQB1;CD1C;LSP1;TXNIP;RNF125;PIK3IP1;PI16;CEBPA;CLIC3;CD1A;FGD3;F10
prerank	CHUNG_BLISTER_CYTOTOXICITY_DN	0.71806	2.0289	0	5.565498248649335e-05	0.028	22/41	0.1542	PRKCB;BIN2;CFP;SELL;RGS18;MNDA;PLCG2;KAT2B;PRAM1;CSTA;MAX;IRAK3;ADD3;P2RX1;KIAA0513;GCA;NIN;GAS7;RBL2;SLC40A1;SNAP23;SNN
prerank	GALINDO_IMMUNE_RESPONSE_TO_ENTEROTOXIN	0.656602	2.02862	0	5.553047469569583e-05	0.028	36/75	0.1249	CCL5;RAC2;IL18RAP;TRAF1;TNFAIP3;CCL4;CD83;TNF;LILRB4;DUSP2;NFKBIA;HERPUD1;GLRX;PIM1;TXNIP;CD14;TNFAIP2;TAPBP;CCL3;NFKB1;NFKB2;PTPRE;CD44;EHD1;TNIP1;IL1B;CSF2RB;IKBKE;SOCS3;ODC1;BCL2L11;TNFSF9;CXCL3;MT2A;JUNB;IL1RN
prerank	BOYAULT_LIVER_CANCER_SUBCLASS_G3_UP	-0.385595	-2.02811	0	0.008974767632663704	0.373	73/183	0.2375	FNBP1L;CANT1;NGRN;LANCL1;PRKAR1A;TGIF1;ARPP19;NPEPPS;TPD52;SRI;PLOD2;CCT5;PHLDA2;RPRD1A;PRMT5;PFN2;USP14;TMEM185B;ENOPH1;WDR45B;GMFB;PIGF;SNX7;IPO5;ACACA;COPS5;DHX15;FAM50A;RAD21;SMAD2;KDM3A;DUSP3;NLE1;EMC1;PSMC4;FANCI;PSME3;EIF3B;ATIC;DKC1;LRP12;COIL;EIF4A3;CCT2;UBE2V2;TAF2;NDRG1;EIF3H;TSN;RIT1;NME1;LRRC59;EIF2S1;NOL11;HGS;PGK1;CSNK1D;PSMC6;GNB1;IPO7;CASC3;UBR5;PUS7;TPD52L2;VMP1;SMG8;NME2;ACTL6A…
prerank	PID_IFNG_PATHWAY	0.724765	2.02704	0	5.731709249301732e-05	0.029	21/40	0.1345	IFNG;STAT1;SOCS1;CASP1;IRF1;JAK2;MAPK1;IFNGR1;PTPN2;IRF9;JAK1;RAP1A;IL1B;CAMK2D;RAPGEF1;CBL;PIAS1;RAP1B;DAPK1;MAP3K11;CEBPB
prerank	GOLDRATH_ANTIGEN_RESPONSE	0.602056	2.027	0	5.71894374986008e-05	0.029	101/338	0.1267	GZMA;GZMK;CD48;PDCD1;CXCR3;FASLG;CCR5;KLRB1;CCL5;CCR2;GZMB;GZMM;IL18RAP;IRF8;MS4A1;IRF4;PTGER4;CTLA4;IFNG;LAG3;NAPSA;KLRK1;PRF1;FGL2;KLRG1;MYO1F;CASP1;TNFRSF9;SERPINB9;CCL4;EVI2A;NCF4;ITGA4;IL2RA;PLCG2;CD74;HLA-DRB5;LAT2;LYL1;HLA-DQB1;PRDM1;FYN;IFI30;LILRB4;TYROBP;BATF3;HLA-A;SP100;FUT7;CD244;LYN;C3;EFHD2;CD68;GLRX;ITGAX;PIM1;IL18R1;BCL2A1;HLA-DQA1;IL12RB1;EMP3;SNX10;PLD4;CCL3;CCDC50;PLBD1;MDFIC;…
prerank	BILBAN_B_CLL_LPL_DN	0.719103	2.02676	0	5.706234985971502e-05	0.029	21/40	0.1354	BIN2;KLRK1;FGL2;MS4A6A;MNDA;TCF7;FCRL2;FYN;GLRX;SAT1;DUSP22;MARCKS;PRNP;ANXA1;ARHGEF6;CAPN3;JUNB;SORL1;CCNL1;ID2;ACAP2
prerank	MULLIGHAN_MLL_SIGNATURE_1_UP	0.593731	2.02559	0	5.693582580237641e-05	0.029	127/365	0.128	NKG7;RAC2;TRAF3IP3;EVI2B;IKZF1;HCLS1;IRF8;SLA;LCP1;LST1;ITGB7;PTPN22;SEL1L3;MYO1F;CYTH4;CASP1;LILRB2;RNASE6;IGFLR1;SELPLG;ITGB2;EVI2A;PTK2B;RASSF4;EAF2;LAT2;ADRB2;PECAM1;PTAFR;RASSF2;SYK;LILRB4;IL6R;DPEP2;LAPTM5;CYBA;NLRP3;PSMB8;FUT7;BATF;CCR1;CSF2RA;C1orf54;ADCY7;SPI1;LILRA1;MBNL1;EFHD2;C11orf21;ITGAX;RAB27A;CXCR4;CCL23;SNX10;FUCA1;DENND2D;FCGR2B;ARHGEF3;SMCO4;CSTA;MFSD1;TRIM38;SCPEP1;TNFSF13;IL…
prerank	GAVIN_FOXP3_TARGETS_CLUSTER_P3	0.615499	2.0248	0	5.870352363886612e-05	0.029	50/147	0.1039	IL10RA;CXCR6;POU2AF1;SPOCK2;CYBB;IL18;FGL2;SAMSN1;KLRG1;MYO1F;IGFLR1;EVI2A;TCF7;CD74;LYL1;PRDM1;PRKCH;GALM;RABGAP1L;CCRL2;CD244;PDE3B;MATK;POU2F2;IL18R1;ENTPD1;CBX7;AKAP7;PTPRJ;ST8SIA1;GPR34;ACOXL;CD200R1;IL21;CD80;MBP;RNF166;S100A4;JAK1;USP18;CCR8;CD47;LGMN;IRF5;SP4;CASP3;USP48;SLC2A3;PDE7A;F13A1
prerank	HUANG_DASATINIB_SENSITIVITY_UP	0.653775	2.02461	0	5.8573935286462444e-05	0.029	27/76	0.1037	RAC2;BTN3A3;PSMB9;BTN3A2;IL15RA;SAMD9L;PPP1R18;IFI16;PSMB8;COTL1;LYN;DPYD;KCTD12;TGFBR2;SH3KBP1;CCDC50;IFIT3;MSN;GBP3;INPP1;ANTXR2;UPP1;EPHB2;PRNP;ANXA1;ELL2;FXYD5
prerank	HALLMARK_GLYCOLYSIS	-0.370984	-2.0243	0	0.009349329237305198	0.385	65/197	0.1515	GPC1;P4HA2;ENO2;GLCE;TPBG;NOL3;VEGFA;PPFIA4;FKBP4;STC2;ALDOA;COL5A1;ARPP19;ALDH7A1;ELF3;IER3;AGRN;P4HA1;B4GALT2;LDHA;PMM2;CACNA1H;PAXIP1;GPC4;COG2;SDC2;PLOD2;ANGPTL4;TFF3;HK2;B3GALT6;POLR3K;SLC25A10;KDELR3;GOT2;PKM;CHPF;MIF;PGAM2;PPIA;PHKA2;ABCB6;GFPT1;EXT2;VCAN;PPP2CB;GYS1;MDH2;ALG1;QSOX1;SOD1;ARTN;PYGB;PSMC4;TPI1;GALE;NSDHL;CHST1;CLDN3;PYGL;AGL;PLOD1;PC;XYLT2;PAM
prerank	AKL_HTLV1_INFECTION_DN	0.669908	2.0239	0	6.0330237737143645e-05	0.03	21/63	0.1087	CD3G;GPR171;CD96;GZMA;GZMB;GNLY;GPR65;PECAM1;FYN;ENPP2;STAP1;UBE2J1;CPVL;MEF2C;MDFIC;PTPN2;PMCH;PDE4DIP;ANXA1;TTN;PKIA
prerank	CHARAFE_BREAST_CANCER_BASAL_VS_MESENCHYMAL_UP	-0.423722	-2.02368	0	0.009341084678894877	0.388	44/111	0.143	OVOL2;CDS1;MARVELD2;SPINT1;KIAA1522;RHOD;GRHL2;PKP3;SSH3;ELMO3;ESRP1;TSTD1;PRSS8;HOOK2;IRF6;RAB25;ELF3;PROM2;PRR15L;TMEM134;TMEM30B;OVOL1;SCNN1A;RTKN;ESRP2;FXYD3;TMEM87A;DMKN;EPN3;MYO5B;BSPRY;SPINT2;TACSTD2;EMC10;RNF43;ZNF165;CBLC;SERPINA3;S100P;PPL;CDH1;TMEM191A;MPP7;ATP1A1
prerank	BIOCARTA_IL5_PATHWAY	0.87044	2.02256	0	6.207882017705261e-05	0.031	45974	0.0958	HLA-DRA;HLA-DRB1;HLA-DRB3;HLA-DRB4;HLA-DRB5;CCL11;IL6;IL1B;CCR3;IL5RA;CD4
prerank	Kaposi sarcoma-associated herpesvirus infection	0.60473	2.02156	0	6.194268241350644e-05	0.031	64/187	0.1119	CCR5;PIK3CG;STAT1;GNGT2;TCF7;HLA-F;PLCG2;JAK2;HLA-E;HLA-C;PIK3CD;SYK;HLA-G;HLA-B;IFNAR2;HLA-A;ICAM1;LYN;CCR1;C3;NFKBIA;PPP3CC;HCK;FAS;NFATC2;CLEC2B;MAPK1;GNG2;IRF7;TRADD;NFKB1;TLR3;STAT2;ZFP36;TRAF3;IFNGR1;CD200R1;IRF9;JAK1;IL6;CSF2;CCR8;CASP8;CXCL2;LEF1;CXCL1;TRAF2;IKBKE;GNG8;CCR3;GNG7;CASP3;NFATC3;IRF3;BID;MAP2K6;PIK3R6;ATG3;EIF2AK2;CCR4;RPS27A;MICB;CALML4;CDK6
prerank	SCHLOSSER_MYC_TARGETS_REPRESSED_BY_SERUM	-0.393722	-2.02089	0	0.009543272658957535	0.395	70/146	0.32	SLC39A6;FBXO21;TOMM20;IARS2;SLC25A17;ATXN10;ZMPSTE24;CCT5;HK2;LYPLA1;CSNK1E;ETF1;DCUN1D4;FAM120A;IPO5;DHX9;EI24;DDX1;SMARCC1;FBXO9;KDSR;ZC3H14;ALG8;BUB3;UBE2K;BTF3;EIF4A3;AFG3L2;DEAF1;CCT2;APP;SRSF1;MRPL3;SMN1;SLC3A2;ISCA1;C12orf29;EIF2S1;FH;NDUFB6;PFDN4;COX11;HSPD1;ITPA;TRIAP1;ACTL6A;GNL2;EIF4E;PGAM1;HPRT1;XPOT;NR2F2;RMND5A;YY1;KPNA2;HSPE1;PMPCB;COPS2;CHERP;PRMT3;EMC2;UBE2N;MNT;SEC13;EIF3A;GLOD4…
prerank	LIAN_NEUTROPHIL_GRANULE_CONSTITUENTS	0.765457	2.02003	0.0013157894736842105	6.368008408852224e-05	0.032	46016	0.0939	CYBB;CTSS;CTSC;SRGN;LYZ;ITGB2;CTSH;FPR1;LTF;ELANE;MMP9;CTSB
prerank	WP_IL_4_SIGNALING_PATHWAY	0.687743	2.02002	0	6.35410446036128e-05	0.032	20/50	0.0961	IL2RG;INPP5D;JAK3;DOK2;STAT1;SOCS1;JAK2;PIK3CD;PTPN6;NFKBIA;STAT5A;MAPK1;NFKB1;IL4R;JAK1;FES;SOCS3;CEBPA;CBL;STAT5B
prerank	WALLACE_PROSTATE_CANCER_UP	-0.633637	-2.01969	0	0.00962948866555029	0.402	13/19	0.1769	SOX4;GDF15;PRSS8;TPD52;POLD2;FASN;HPN;AHCY;AMACR;EIF3I;LIG3;BDH1;DAP
prerank	KEGG_MEDICUS_REFERENCE_IFN_RIPK1_3_SIGNALING_PATHWAY	0.748018	2.01807	0	6.899695898070118e-05	0.034	13/26	0.0997	STAT4;JAK3;IFNG;STAT1;JAK2;IFNAR2;STAT5A;STAT2;IFNGR1;IRF9;JAK1;RIPK3;IFNGR2
prerank	HOFFMANN_IMMATURE_TO_MATURE_B_LYMPHOCYTE_UP	0.706309	2.01798	0	6.884696559161269e-05	0.034	12/38	0.074	GIMAP4;STAT4;CIITA;SELL;MS4A6A;JAK2;CR2;APOE;RHOH;HLA-DQA1;CMAHP;CSF1
prerank	RAY_TARGETS_OF_P210_BCR_ABL_FUSION_DN	0.847027	2.01693	0	7.055431544476695e-05	0.035	45884	0.084	PTPRCAP;SRGN;AIF1;KCNAB2;MX2;RGS19;FUT4;SATB1
prerank	Cytosolic DNA-sensing pathway	0.659808	2.01655	0	7.040160047627178e-05	0.035	28/71	0.1109	CCL5;AIM2;ZBP1;IL18;CASP1;CCL4;CXCL10;MLKL;IFI16;SAMHD1;NLRP3;NFKBIA;IL33;IRF7;NFKB1;IL6;TREX1;CASP8;IL1B;PYCARD;POLR3GL;IKBKE;RIPK3;CASP3;CASP7;IRF3;MEFV;GSDMD
prerank	REACTOME_FORMATION_OF_TC_NER_PRE_INCISION_COMPLEX	-0.482394	-2.01618	0	0.009777583962955385	0.41	31/52	0.2946	MNAT1;COPS8;COPS6;USP7;POLR2J;POLR2I;COPS5;CUL4A;POLR2L;DDB1;CDK7;GPS1;POLR2C;ERCC3;TCEA1;HMGN1;CUL4B;COPS4;POLR2H;COPS7A;POLR2F;UVSSA;GTF2H4;GTF2H5;GTF2H3;POLR2G;POLR2E;POLR2K;PRPF19;COPS2;CCNH
prerank	TARTE_PLASMA_CELL_VS_B_LYMPHOCYTE_UP	0.641513	2.01597	0	7.209821742534188e-05	0.036	28/77	0.1561	CD27;CXCR3;CCR2;CD38;TNFRSF17;IRF4;FGL2;SPN;SRGN;CASP10;ICAM2;SELPLG;IL15RA;IL6R;PDK1;MAN1A1;SEL1L;ELL2;SEC61B;TRAM2;HSP90B1;ARID3A;FKBP2;PLD3;CANX;HEXB;SSR1;LGALS3
prerank	HALLMARK_EPITHELIAL_MESENCHYMAL_TRANSITION	-0.383318	-2.01537	0	0.009797130900591765	0.411	73/197	0.1297	LOXL2;GPC1;SPOCK1;PMEPA1;THBS1;ENO2;INHBA;ITGB5;SPP1;EDIL3;TPM2;THBS2;VEGFA;COL5A3;ECM1;COL12A1;SDC4;COL1A1;FN1;ACTA2;COL4A1;TPM1;COL5A1;TNFRSF12A;TIMP3;SGCB;MATN3;SGCD;TAGLN;SLC6A8;POSTN;GJA1;LOX;MMP14;ITGB1;NTM;COL1A2;LAMC1;SPARC;CALU;FERMT2;FSTL3;RHOB;PLOD2;MYL9;COL5A2;LGALS1;HTRA1;WNT5A;CRLF1;SERPINH1;NID2;IGFBP2;PDGFRB;COL3A1;PFN2;CDH2;ITGB3;CALD1;COL7A1;VCAN;CAP2;BGN;AREG;CADM1;COL11A1;FZD8…
prerank	BOYLAN_MULTIPLE_MYELOMA_D_DN	0.65301	2.0151	0	7.563220940457919e-05	0.038	28/74	0.0917	CD52;IL7R;DENND1C;PPP1R16B;CYBB;CYTH4;CASP1;NCF1;IL2RA;ARAP2;NFKBIE;LILRA6;IFFO1;DRAM1;ST3GAL5;ITGAM;ARHGAP26;HSD17B11;SH3BP1;CD44;CCDC88A;IFI27L2;PIWIL4;IPCEF1;PSTPIP2;TDRD7;MARCKS;CASP7
prerank	CREIGHTON_ENDOCRINE_THERAPY_RESISTANCE_4	-0.365703	-2.01487	0	0.009800737719807969	0.413	119/283	0.2156	RAB11FIP3;DLG5;P4HA2;FLNB;CELSR2;BAG3;C1orf226;SLC22A5;EMP2;SLC19A2;IGF1R;TPBG;SEMA3F;MAPT;IRS1;COX6C;SYTL4;RHOBTB3;COL5A1;UTP14C;H19;CA12;AMFR;PKIB;BOD1;DOK7;NPY1R;NPEPPS;PARD6B;SPARC;BHLHE40;PRRT2;ADCY9;NREP;SCUBE2;LINC01116;PRSS23;RGS22;ELP2;SRI;F12;RERG;SRGAP1;CPE;PNMA1;SYBU;COL4A5;TTC39A;TFAP2C;KCTD6;RPRD1A;COPRS;PRMT5;KCNJ3;KRTCAP3;RUVBL2;RPH3AL;ELOVL2;MAGED4B;ADORA1;TECR;ZBTB41;DHCR7;MYB;M…
prerank	SABATES_COLORECTAL_ADENOMA_DN	0.586346	2.01471	0	7.546955949188117e-05	0.038	94/283	0.155	PRKCB;CD48;SIT1;CCL5;TRAF3IP3;TNFRSF17;MS4A1;VPREB3;LGALS2;CCL19;CXCL13;MCOLN2;CD37;ARHGAP15;ADAMDEC1;PAG1;NCF1;DOCK10;FCRLA;ITGA4;SPIB;TLR7;TNFRSF13C;IL6R;CCL13;CR2;STAP1;ABI3BP;TMEM140;CCL21;KCTD12;LRRK2;CCL8;AMPD1;CCL23;TEX11;RSPO3;CFH;SCARA5;SPINK2;FDCSP;ACKR1;IGF1;FCRL3;DPT;SIGLEC1;CHRDL1;SECTM1;CMAHP;NAALADL1;CXCL12;CDKL1;SV2B;TSPAN7;C7;GPNMB;MFAP4;TMEM171;CPM;TMCC3;C2orf88;EPB41L3;RTN1;MEO…
prerank	REACTOME_GPVI_MEDIATED_ACTIVATION_CASCADE	0.721212	2.01383	0	7.898114948394032e-05	0.04	12/34	0.0324	LCK;LAT;RAC2;LCP2;PIK3CG;VAV1;PLCG2;FYN;SYK;FCER1G;LYN;PTPN6
prerank	JISON_SICKLE_CELL_DISEASE_UP	0.602572	2.01332	0	7.881202496684408e-05	0.04	77/177	0.1574	CCR2;PLEK;STAT1;PSMB9;TFEC;VAMP5;CLIC2;GBP1;TAP1;GBP2;CXCL10;PTCRA;IL15;JAK2;LYL1;IFI30;NFKBIE;PSME2;HLA-A;SELP;CCRL2;PSMB8;RGL1;GM2A;MPP1;ST3GAL5;OASL;EMP3;TCN2;UBE2L6;PTPRO;SERPING1;IFI44;LIPA;IFI35;IFIT3;KYNU;BST2;ZNF267;IFIT2;DOK1;MARCO;MX1;RENBP;RSAD2;ELANE;VSIG4;LHFPL2;LILRA2;TDRD7;GSTO1;TYMP;CASP7;STX7;EPHB2;CTSL;SLC2A3;GTF2B;F13A1;AXL;RNASE2;MICB;IFIT1;CEBPE;HMOX1;IGF2BP3;VRK2;MPO;DESI1;P…
prerank	MARZEC_IL2_SIGNALING_UP	0.627163	2.01246	0	7.864362320409442e-05	0.04	36/112	0.1065	IL2RB;IL10RA;TNFSF14;PTPN7;TNFAIP8;IL18RAP;BIRC3;TNFRSF8;CD40LG;SOCS1;TNFRSF4;TNFRSF9;SERPINB9;IL2RA;CCND2;TNFRSF1B;IL10;DUSP2;CSF2RA;PIM1;OSM;CCL3;CARD9;TNFSF10;RGCC;PRKX;CSF2;CXCL12;CSF2RB;IL13;SPRED1;TNFRSF10A;TNFRSF18;TGFB1;AHR;CCR4
prerank	BIOCARTA_TALL1_PATHWAY	0.866008	2.01221	0	7.847593957252918e-05	0.04	45914	0.0803	TNFRSF17;TNFSF13B;TNFRSF13C;MAP3K14;NFKB1;TNFSF13;TRAF3;TNFSF12;TRAF2
prerank	SHIN_B_CELL_LYMPHOMA_CLUSTER_3	0.751272	2.01199	0	7.830896948833232e-05	0.04	15/27	0.1012	LCK;LTB;CXCR6;CXCL13;IL18;FGR;JAK2;ZEB2;NFKB1;TNFSF13;MAF;NFKB2;HHEX;IL2;TGFB1
prerank	BOYAULT_LIVER_CANCER_SUBCLASS_G1_UP	-0.425617	-2.01134	0	0.010143954766998238	0.43	44/107	0.1878	KCTD3;DDR1;MMP11;KDM5B;SPINT1;LLGL2;TTC3;MYO5C;HOOK2;SAYSD1;PDGFA;RBFOX2;LMNA;CTNND2;AHNAK;NREP;PRR15L;PAIP1;SMARCA1;CLDN7;HNRNPA0;CACNA1D;ZSCAN18;INPP5A;MAPK13;SPINT2;POGZ;IGF2;ZNF165;DHRS7;SMARCC1;FAM168B;NUP133;EDEM3;SOX13;KLHL23;PLXNA2;UBAP2;TAX1BP3;BRD3;ZNF83;EPHB4;TJP3;SMG7
prerank	HOEBEKE_LYMPHOID_STEM_CELL_UP	0.642618	2.01098	0	8.177725298366804e-05	0.042	31/88	0.1347	PRKCB;ARHGAP25;TRAF3IP3;IRF8;BTK;P2RY14;CYTH4;TNFAIP3;ITGA4;RUNX3;DPEP2;ADAM28;ADA;C11orf21;NLRP1;TNFAIP2;OSBPL3;SH3TC1;SLC2A5;LPIN1;ABCA1;ITIH4;SATB1;ITSN2;BASP1;UBR2;HLX;TCF4;CCNL1;TNS3;SLC33A1
prerank	Fc epsilon RI signaling pathway	0.655623	2.01069	0	8.704426249787038e-05	0.045	22/65	0.1019	LAT;RAC2;INPP5D;LCP2;BTK;VAV1;PLCG2;PIK3CD;TNF;FYN;SYK;ALOX5;FCER1G;LYN;ALOX5AP;MAPK1;PLA2G4C;CSF2;IL13;FCER1A;MAP2K6;PRKCA
prerank	WP_TLR4_SIGNALING_AND_TOLERANCE	0.742683	2.01048	0	8.866982483486374e-05	0.046	13/28	0.0938	INPP5D;TNF;TLR4;NFKBIA;IRF7;NFKB1;TRAF3;IRAK3;IL6;IRAK4;IKBKE;MYD88;IRF3
prerank	CAIRO_LIVER_DEVELOPMENT_UP	-0.399887	-2.00955	0	0.010190274195158049	0.435	64/159	0.196	RAB11FIP3;GPC1;PXDN;PAFAH1B3;FKBP10;SLC39A6;KCTD15;SLC25A4;TTC3;ACKR3;FAM174B;TRPS1;TBX3;FLRT3;TGIF1;ARPP19;CTBP2;DLG3;GJA1;B4GALT2;TSPYL4;MFAP2;RCN2;TRO;RHOB;PLOD2;SMARCA1;COL5A2;HEPH;SERPINH1;ARMCX2;LRFN4;SLC12A2;TMEM47;PFN2;TBCB;KIFAP3;PKM;TMEM50B;POGK;PLK2;SMARCD3;FKBP3;IGFBP5;CRABP2;PPIC;ARMCX1;NEO1;BYSL;PLS3;TULP4;AFAP1;FGFR1;LRP12;GJC1;WLS;FGF13;MARCKSL1;MORF4L1;PTPRS;PDGFC;PITX2;NES;PFDN4
prerank	REACTOME_FCERI_MEDIATED_CA_2_MOBILIZATION	0.734118	2.00792	0	9.390006938940448e-05	0.049	14/31	0.0923	ITK;LAT;LCP2;BTK;VAV1;PLCG2;SYK;TXK;FCER1G;LYN;NFATC2;GRAP2;NFATC3;FCER1A
prerank	KEGG_MEDICUS_REFERENCE_TRANSCRIPTION_COUPLED_NER	-0.546438	-2.00783	0	0.010326751081700341	0.44	19/28	0.2946	MNAT1;POLR2J;POLR2I;CUL4A;POLR2L;DDB1;CDK7;POLR2C;ERCC3;POLR2H;POLR2F;UVSSA;GTF2H4;GTF2H5;GTF2H3;POLR2G;POLR2E;POLR2K;CCNH
prerank	REACTOME_ENDOSOMAL_VACUOLAR_PATHWAY	0.891399	2.00755	0	9.550435397573357e-05	0.05	45941	0.0982	CTSS;B2M;HLA-F;HLA-E;HLA-C;HLA-G;HLA-B;HLA-A;LNPEP;CTSL
prerank	FOROUTAN_INTEGRATED_TGFB_EMT_UP	-0.425252	-2.00573	0	0.010535961962840398	0.451	50/118	0.1376	SPOCK1;PMEPA1;TUFT1;THBS1;INHBA;ACKR3;FHOD3;COL1A1;FN1;COL4A1;TPM1;COL5A1;TAGLN;POSTN;IL11;LOX;SPARC;FERMT2;NREP;FSTL3;MFAP2;MYL9;DACT1;NUAK1;COL5A2;HTRA1;WNT5A;CRLF1;ANGPTL4;COL3A1;PLEK2;CDH2;ARHGEF40;ITGB3;PDLIM7;BMPR2;CALD1;XYLT1;COL7A1;VCAN;TNFAIP6;TGFB1I1;IGFBP5;SCG5;SNAI2;GREM1;JAG1;SKIL;DHRS2;ZNF365
prerank	WP_ULCERATIVE_COLITIS_SIGNALING	0.803476	2.00564	0	0.00010429463104611779	0.052	13/18	0.1012	IL2RG;IFNG;HLA-DMA;TNF;IL10;TLR2;NOD2;NFKB1;MAF;IL4R;IL13;FOXP3;TGFB1
prerank	REACTOME_CASPASE_ACTIVATION_VIA_DEATH_RECEPTORS_IN_THE_PRESENCE_OF_LIGAND	0.838791	2.00546	0	0.00010407598402086388	0.052	45976	0.0882	FASLG;LY96;TLR4;CFLAR;FAS;CD14;TRADD;TNFSF10;CASP8;TRAF2;TNFRSF10A
prerank	MCCABE_HOXC6_TARGETS_CANCER_DN	-0.63058	-2.00486	0	0.010547827675689908	0.455	45950	0.182	AP1M2;PAWR;ERRFI1;TBC1D9;CHCHD5;TSEN34;SRP14;PLCB3;MKKS;PSEN1
prerank	LOPEZ_MESOTHELIOMA_SURVIVAL_WORST_VS_BEST_UP	-0.726799	-2.00477	0	0.010456107435031734	0.455	45974	0.2247	FLNB;CCND1;DDAH1;LOX;VSIG10;DLGAP4;TGFB1I1;PLXNA3;MRGBP;PSRC1;CDC25C
prerank	XU_RESPONSE_TO_TRETINOIN_UP	0.834502	2.00421	0	0.00010564891135114601	0.053	45977	0.1157	WIPF1;PSMB9;PTK2B;WAS;PIM1;ADD3;RCBTB2;ELF4;ALAS1;ITM2B;REL
prerank	REACTOME_INTERLEUKIN_2_SIGNALING	0.886323	2.00156	0	0.00010721527113516392	0.054	45973	0.0961	IL2RB;LCK;IL2RG;JAK3;PTK2B;IL2RA;SYK;STAT5A;JAK1;IL2;STAT5B
prerank	LI_AMPLIFIED_IN_LUNG_CANCER	-0.40146	-2.00084	0	0.010790563335964771	0.467	68/176	0.1933	ERBB3;EEF1A2;JUP;SPP1;NME4;SPINT1;THBS2;VEGFA;HSPB1;SOX4;COL1A1;ALDOA;POSTN;SLC22A18;PTPRF;UGDH;COL1A2;LDHA;EIF3C;CCT3;KDELR1;SPINK1;CCT5;TUFM;SCNN1A;ARL6IP1;TRIM28;PHLDA2;TFF3;MAGED1;TFF1;IGFBP2;PFN2;YWHAZ;HPN;PKM;MIF;CLDN4;SPINT2;UBE2I;BGN;DSP;NQO1;YIF1A;CRABP2;COL11A1;PDCD6;S100P;CD46;CDH1;LAPTM4B;P4HB;CEACAM5;PLP2;RAB1A;CEACAM6;TRAF4;COX6A1;MUC1;MARCKSL1;DAP;YWHAQ;NME1;ATP1B1;JTB;SNRPE;PSMD8;…
prerank	WP_ANDROGEN_RECEPTOR_SIGNALING_PATHWAY	-0.447163	-1.9992	0	0.010916077200511184	0.477	26/82	0.1361	DSTN;CCND1;PIAS3;FKBP4;PSMC3IP;TGIF1;NCOR2;SMARCE1;FHL2;STUB1;PTK2;RHOB;RAC1;CTNNB1;RNF14;GSK3B;BAG1;UBE3A;AR;UBE2I;TGFB1I1;CREBBP;ZMIZ1;AKT1;PIK3R2;BRCA1
prerank	KAMIKUBO_MYELOID_CEBPA_NETWORK	0.74223	1.99807	0	0.00011769109658566225	0.059	15/29	0.0993	IRF8;CYBB;IL18;LYZ;CSF2RA;ALDH2;GLRX;ITGAM;SERPINB1;LTF;S100A8;FPR2;S100A9;CEBPA;ANXA1
prerank	KUMAR_TARGETS_OF_MLL_AF9_FUSION	0.583888	1.99757	0	0.00011922590771104699	0.06	117/376	0.118	PTPRCAP;CD2;CD27;ZAP70;GZMA;CD19;CD8A;LCK;EOMES;CD5;CXCR3;LTB;SIT1;ICOS;CD6;ITK;CCL5;GIMAP1;IL7R;GIMAP4;POU2AF1;BLK;CXCR5;MS4A1;IRF4;PTGER4;PIM2;MCOLN2;CD72;KLRC1;IGLL1;CD8B;KLRD1;CD79A;CTSW;CTSC;ITM2A;FCRLA;TCF7;PRKCQ;CD83;SPIB;FERMT3;FYN;LILRB4;NABP1;C1QC;IFI16;ST6GAL1;PLA2G7;VCAM1;MRC1;LYSMD2;CD3E;BLNK;KCNAB2;MBNL1;MEF2C;C1R;ATM;PLBD1;PDK1;IFIT3;PML;IGF1;TBXAS1;IGHD;IFIT2;LTF;SPIC;IFI27L2;IRF9…
prerank	REACTOME_FORMATION_OF_THE_EARLY_ELONGATION_COMPLEX	-0.528439	-1.99717	0	0.011125821967312386	0.485	19/32	0.2946	MNAT1;POLR2J;POLR2I;NELFE;POLR2L;NELFCD;CDK7;NELFA;POLR2C;ERCC3;POLR2H;POLR2F;GTF2H4;GTF2H5;GTF2H3;POLR2G;POLR2E;POLR2K;CCNH
prerank	REACTOME_NEUTROPHIL_DEGRANULATION	0.584697	1.99631	0	0.00012430594886452442	0.061	142/459	0.1122	TBC1D10C;ARHGAP9;PTPRC;GMFG;BIN2;PLAC8;CD53;ITGAL;HVCN1;CYBB;CTSS;CFP;SELL;FGL2;CTSC;LYZ;B2M;DOK3;LILRB2;MNDA;ITGB2;NCKAP1L;FCN1;FGR;TXNDC5;LAIR1;HLA-C;PECAM1;PTAFR;LILRB3;RAB37;TYROBP;HLA-B;CTSH;ALOX5;TNFRSF1B;PLEKHO2;DOCK2;CYBA;AMPD3;CLEC12A;CD33;FCER1G;COTL1;C3;PTPN6;GM2A;STK10;ATP8A1;KCNAB2;NFAM1;CD68;CLEC4C;ITGAM;ITGAX;RAB27A;LILRA3;CLEC4D;TLR2;NPC2;FPR1;CHIT1;C3AR1;CD14;LTA4H;RHOF;MAPK1;FUC…
prerank	WP_TYPE_I_COLLAGEN_SYNTHESIS_IN_THE_CONTEXT_OF_OSTEOGENESIS_IMPERFECTA	-0.541683	-1.99548	0	0.011189320684879423	0.49	14/31	0.1458	P4HA2;FKBP10;COL1A1;LOX;P4HA1;COL1A2;PLOD2;SERPINH1;FZD1;MBTPS1;LRP6;P4HB;PLOD1;LRP5
prerank	WP_PHOTODYNAMIC_THERAPY_INDUCED_NF_KB_SURVIVAL_SIGNALING	0.715099	1.99454	0	0.00013113707731735751	0.063	17/35	0.0854	BIRC3;CD40LG;TNF;CFLAR;VCAM1;ICAM1;RELB;BCL2A1;SELE;NFKB1;NFKB2;IL6;CSF2;MMP9;CXCL2;IL1B;IL2
prerank	WP_LTF_DANGER_SIGNAL_RESPONSE_PATHWAY	0.800026	1.99452	0	0.00013263459419871778	0.063	46009	0.0891	TNF;TLR4;TLR2;CD14;MAPK1;NFKB1;LTF;IL6;AGER;IL1B;IRAK4;MYD88
prerank	KANG_FLUOROURACIL_RESISTANCE_DN	-0.646533	-1.99424	0	0.011265914249091395	0.495	45977	0.2833	FLNB;SLC2A1;NFYA;S100P;OPLAH;MST1R;CALB2;ITGB4;GOT1;LAMC2;LDLR
prerank	MARSON_FOXP3_CORE_DIRECT_TARGETS	0.824951	1.99405	0	0.00013412593575273224	0.064	46008	0.1148	GPR171;ZAP70;ITK;POU2AF1;IRF8;PTPN22;TNFRSF9;JAK2;UCP2;IL2;NFKBID;MAPRE2
prerank	WP_INTERFERON_TYPE_I_SIGNALING_PATHWAYS	0.671048	1.99382	0	0.00013384995646105994	0.064	22/53	0.102	ZAP70;LCK;PTPRC;STAT4;STAT1;SOCS1;VAV1;PIK3CD;FYN;IFNAR2;PTPN6;STAT5A;STAT2;IRF9;JAK1;RAP1A;SOCS3;RPS6KA4;RAPGEF1;CBL;MAP2K6;PIAS1
prerank	CHARAFE_BREAST_CANCER_LUMINAL_VS_BASAL_DN	0.580581	1.99312	0	0.00013357511055456903	0.064	133/429	0.1223	IL7R;RAC2;TNFAIP8;BIRC3;STAT4;IL18;BTN3A3;CTSC;SEL1L3;PSMB9;TRIM22;BTN3A2;TNFAIP3;CASP1;B2M;GBP1;STAMBPL1;IL15;CASP4;RUNX3;HLA-E;TOX2;ADRB2;PIK3CD;APOL6;CFLAR;NABP1;IFI16;SP100;CYLD;PSMB8;ICAM1;ADA;NMI;SLC1A3;COTL1;LYN;C3;RGL1;DPYD;ETS1;GM2A;C1S;ITM2C;MBNL1;TAP2;NR3C1;FAS;TGFBR2;BIN1;TLR2;EMP3;SH3KBP1;CD14;TLE4;SAMD9;C1R;HSD17B11;STK17A;IFI44;CARD6;SGK1;SOAT1;DGKA;MDFIC;SCPEP1;IFIT3;ERAP2;NCK1;OS…
prerank	HOSHIDA_LIVER_CANCER_LATE_RECURRENCE_UP	0.665972	1.99298	0	0.0001333013910657277	0.064	20/57	0.1006	CD3D;CD48;NKG7;AOAH;UBD;FGL2;STAT1;PSMB9;TNFAIP3;CD74;SLC8A1;RASGRP1;POU2F2;RGCC;TACC1;AKAP13;NGF;KMT2A;ANXA1;GTF2B
prerank	BIOCARTA_CASPASE_PATHWAY	0.773338	1.99207	0	0.0001347791699140508	0.065	45952	0.0917	GZMB;BIRC3;PRF1;CASP1;CASP10;CASP4;ARHGDIB;CASP8;CASP3;CASP7
prerank	GAVIN_FOXP3_TARGETS_CLUSTER_T4	0.635043	1.99113	0	0.00013450411038361398	0.065	30/85	0.1297	IL2RB;CD48;CD38;STAT4;IRF4;CTLA4;STX11;TNFRSF9;IL2RA;GVINP1;P2RX7;BTG2;PLSCR1;SYT11;IL1R2;FAM107B;CD44;NOD1;RORA;IKZF2;CAPG;GPRIN3;ODC1;FOXP3;SMPDL3A;SLC30A7;TTC39B;SEMA4A;ATP10D;TIAM1
prerank	SOTIRIOU_BREAST_CANCER_GRADE_1_VS_3_DN	-0.487855	-1.99022	0	0.01160792942065524	0.512	30/49	0.2878	LAMB2;BBS1;TP53BP1;PIGV;IFT46;IFT88;RUNX1;ECHDC2;ARHGEF40;SYNC;ZNF395;SIRT3;RNASE4;WDR19;DZANK1;ARHGEF12;ZFP2;DEAF1;NME5;DIXDC1;FRY;CYBRD1;SNX1;TP73-AS1;RGPD5;DYNC2H1;CIRBP;NBR1;NYNRIN;SLC24A1
prerank	SA_MMP_CYTOKINE_CONNECTION	0.840642	1.98852	0	0.00014120316716813392	0.068	45976	0.1012	TNFRSF8;SELL;SPN;TNF;IL6R;TNFRSF1B;FCGR3A;CD44;CSF1;IL1B;TGFB1
prerank	WP_KYNURENINE_PATHWAY_AND_LINKS_TO_CELL_SENESCENCE	0.751648	1.98835	0	0.00014091616886088162	0.068	46014	0.1052	IFNG;IDO1;TNF;TLR4;IDO2;FOXO1;TDO2;IL1R2;KYNU;KMO;HAAO;AHR
prerank	REACTOME_DOPAMINE_NEUROTRANSMITTER_RELEASE_CYCLE	-0.605009	-1.98801	0	0.01181904752963003	0.522	45983	0.1586	PPFIA4;STX1A;PPFIA3;UNC13B;PPFIA1;CASK;RAB3A;CPLX1;SYT1;LIN7A;LIN7B
prerank	BIOCARTA_DEATH_PATHWAY	0.73997	1.98789	0	0.000145838865767223	0.07	14/29	0.0945	BIRC3;CASP10;TNFRSF25;CFLAR;MAP3K14;NFKBIA;TRADD;NFKB1;TNFSF10;CASP8;TRAF2;CASP3;CASP7;BID
prerank	BIOCARTA_CLASSIC_PATHWAY	0.857782	1.98768	0	0.00014554364539117598	0.07	45882	0.0777	C1QA;C1QB;C2;C1QC;C3;C1S;C1R;C7
prerank	DEBOSSCHER_NFKB_TARGETS_REPRESSED_BY_GLUCOCORTICOIDS	0.773112	1.98748	0	0.00014524961782472914	0.07	45982	0.0854	CCL5;IL18;TNF;CCL13;VCAM1;CCL11;IL6;CSF2;IL13;IL12A;IL2
prerank	FERRANDO_LYL1_NEIGHBORS	0.842315	1.98744	0	0.00014495677585330834	0.07	45884	0.0699	SELL;CCND2;LGALS9;LSP1;SOD2;LMO2;HHEX;FES
prerank	WP_COMPLEMENT_SYSTEM_IN_NEURONAL_DEVELOPMENT_AND_PLASTICITY	0.619076	1.98721	0	0.00014466511232040426	0.07	43/103	0.1508	FASLG;IFNG;CFP;C1QA;CASP10;C1QB;ITGB2;FCN1;C2;C1QC;CR2;C3;C1S;FAS;ITGAM;ITGAX;C3AR1;C1R;SERPING1;CFH;PLSCR1;MBP;CASP8;FCN3;C7;ATP11C;CFI;CASP3;CASP7;BID;CFD;CFB;TGFB1;CX3CL1;AXL;ATP8B2;BAK1;C8G;C4BPA;BAX;MERTK;CR1;C5AR1
prerank	ZHU_CMV_ALL_UP	0.620144	1.98618	0	0.0001443746201269898	0.07	37/105	0.1137	CCL5;IL7R;IDO1;TRIM22;TNFAIP3;GBP1;TAP1;CXCL10;IRF1;HLA-E;SP100;PSMB8;GCH1;NFKBIA;TRIM21;PIM1;NR4A3;OAS2;MX2;NFKB1;PML;REC8;OAS1;MX1;IFITM1;IL6;LGMN;ITGA8;IFI27;IRF2;ISG15;GTF2B;TUBA4A;NUBP1;ALAS1;IFI6;ATF5
prerank	PID_TOLL_ENDOGENOUS_PATHWAY	0.762504	1.98544	0	0.00014408529223094375	0.07	46015	0.0891	LY96;TLR4;TLR6;TLR1;TLR2;CD14;TLR3;IRAK2;S100A8;IRAK4;S100A9;MYD88
prerank	REACTOME_ANTI_INFLAMMATORY_RESPONSE_FAVOURING_LEISHMANIA_PARASITE_INFECTION	0.639353	1.98457	0	0.00014722086263806476	0.071	26/75	0.104	CD3G;CD247;GNGT2;PLCG2;FGR;FYN;SYK;DPEP2;CD163;IL10;LYN;ADCY7;HCK;CYSLTR1;DPEP1;GNG2;FCGR3A;FCGR2A;RHBDF2;IL6;PRKX;GNG8;GNG7;GGT5;PRKACB;ADCY4
prerank	SAUL_SEN_MAYO	0.607544	1.98435	0	0.00014692700862082312	0.071	44/122	0.0943	CCL5;GMFG;LCP1;IL18;CCL4;SELPLG;IL32;CXCL10;ICAM3;IL7;IL15;TNF;PECAM1;TNFRSF1B;CCL13;IL10;ICAM1;C3;FAS;CCL2;CCL8;BMP6;CCL3;IGF1;CXCL16;IL6;CSF2;MMP9;CXCL12;CXCL2;CSF1;CXCL1;WNT2;IL1B;PTGER2;CSF2RB;IL13;CCL20;IQGAP2;CXCR2;IL2;MMP12;CTSB;HGF
prerank	REACTOME_SARS_COV_1_TARGETS_HOST_INTRACELLULAR_SIGNALLING_AND_REGULATORY_PATHWAYS	-0.635284	-1.98431	0	0.012358123854561587	0.543	45946	0.2675	PDPK1;YWHAZ;UBE2I;YWHAG;YWHAE;YWHAB;YWHAQ;PSMC6;SMAD4;SFN
prerank	PID_EPO_PATHWAY	0.731431	1.98339	0	0.00015004442592594388	0.073	14/33	0.0961	BTK;STAT1;PLCG2;JAK2;LYN;PTPN6;STAT5A;SH2B3;NFKB1;RAP1A;SOCS3;RAPGEF1;CBL;STAT5B
prerank	REACTOME_COPI_DEPENDENT_GOLGI_TO_ER_RETROGRADE_TRAFFIC	-0.42226	-1.9829	0	0.012436517431725143	0.547	53/96	0.2901	TMED3;KIF16B;KIF3A;COPG2;NAPG;TUBB2A;KIF3B;KDELR1;COPG1;KIFC2;TUBB8;KIF22;TUBB4B;COPZ2;ARF4;KDELR3;KIFAP3;ARF3;ARF1;KIF12;TUBA1A;TMED2;COPB1;NAPA;STX18;NBAS;TUBB3;RAB1A;RAB1B;KLC3;RACGAP1;KIF3C;KIF26B;TUBA3D;ARFGAP1;KIF23;TUBA1C;KIF21A;TUBB6;COPB2;KLC1;KIF9;KIF4A;ARFGAP2;TUBAL3;COPA;KIF1C;KIF5B;BNIP1;GBF1;COPZ1;KIF20A;NAPB
prerank	REACTOME_BBSOME_MEDIATED_CARGO_TARGETING_TO_CILIUM	-0.592856	-1.9828	0	0.01233702529227134	0.547	46014	0.2213	TTC8;BBS1;CCT3;LZTFL1;CCT5;BBS4;BBS2;BBS5;CCT2;MKKS;RAB3IP;BBS10
prerank	ZHAN_MULTIPLE_MYELOMA_HP_UP	0.687958	1.98262	0	0.00015485110846622468	0.074	12/43	0.0685	CCR5;LAMP3;LAG3;FLI1;TRABD2A;CCRL2;SEMA4D;OAS2;FCHSD2;PIP5K1B;TNFSF10;RSAD2
prerank	BIOCARTA_TOB1_PATHWAY	0.801956	1.98253	0	0.0001562421484254102	0.075	45888	0.0377	CD3D;CD3G;CD247;IFNG;CD28;IL2RA;CD3E;TGFBR2
prerank	DITTMER_PTHLH_TARGETS_UP	-0.412633	-1.98175	0	0.012346945982493083	0.55	55/105	0.2463	KDM5B;ECM1;TSC22D1;FLOT1;NPTN;TIMP3;BHLHE40;LAMA5;PAIP1;PRSS23;BSG;UROD;RAB6A;CTNNB1;ARF4;RNPS1;UQCRC1;RAB22A;GRB10;AP1S1;AREG;PHYH;RBM39;POLI;GALNT7;GRHPR;RFC5;COL6A1;JAG1;TPI1;ATP1A1;LRP5;PTS;PEG10;CPD;TIMM17A;LTBP1;PDGFC;RAB13;COL4A2;NDUFA13;LARP6;VDAC2;STK39;AP2M1;PLAU;DLG1;AP2S1;RANBP9;KLC1;POLR3C;GPX4;RAB4A;SRSF10;LAMP1
prerank	SESTO_RESPONSE_TO_UV_C8	-0.448992	-1.98072	0	0.01249044107385514	0.557	25/68	0.1079	FLNB;CTNNA1;THBS2;VEGFA;TTC3;TOMM20;GTF2I;ST6GALNAC2;SLC2A1;GJB2;PTPRF;STK3;FGFR3;COL5A2;MYH10;FASN;PFN2;LAMB1;KIFAP3;PON2;ITGA3;SCRN1;REEP5;HK1;PPP2R5A
prerank	CROMER_METASTASIS_DN	-0.44517	-1.98028	0	0.012459202433923705	0.559	29/73	0.1924	FLNB;JUP;BAIAP2;TPBG;HSPA2;ST6GALNAC2;SDC4;ALDOA;CELSR1;LMNA;PHLDA2;MAST4;SMTN;FXYD3;SH3GL1;TTLL12;UBE2M;ITGA3;SLC20A2;IGSF3;PPP4C;PLEC;AFG3L2;ACTA1;ADIRF;ALDH4A1;CKB;PA2G4;PSMD8
prerank	WP_APOPTOSIS_MODULATION_AND_SIGNALING	0.625545	1.98001	0	0.00017457689214506875	0.085	35/86	0.1405	FASLG;BLK;BIRC3;CASP1;CASP10;TNFRSF25;CASP4;CFLAR;TNFRSF1B;MAP3K14;NFKBIA;FAS;BCL2A1;TNFRSF6B;TRADD;NFKB1;TRAF3;IL1R2;TNFSF10;MAP3K5;CASP8;NAIP;CASP3;TNFRSF10A;MYD88;CASP7;BID;MCL1;BCL2L11;IL1R1;BIRC7;BAK1;BAX;DFFB;TNFRSF10B
prerank	WP_SMALL_LIGAND_GPCRS	0.800184	1.97959	0	0.00017592345016038626	0.086	45980	0.114	S1PR4;PTGER4;PTAFR;PTGDR;CNR2;S1PR1;S1PR2;PTGIR;PTGER2;CNR1;PTGFR
prerank	KEGG_MEDICUS_REFERENCE_PRNP_PI3K_NOX2_SIGNALING_PATHWAY	0.729418	1.9786	0	0.0001772646963097656	0.087	45990	0.0983	RAC2;CYBB;NCF1;NCF4;PIK3CD;FYN;CYBA;NCF2;MAPK1;CREB3L2;PRNP
prerank	VERHAAK_AML_WITH_NPM1_MUTATED_DN	0.589617	1.97796	0	0.00017860066196249388	0.087	83/237	0.1331	CD3D;PTPRCAP;CD2;ZAP70;CD19;CD48;CD69;CCR2;CD38;BANK1;CST7;PPP1R16B;CIITA;PTGER4;CLEC10A;HLA-DPA1;HLA-DPB1;CD7;ITM2A;ARAP2;RUNX3;ISG20;SPIB;TOX;CCND2;IFI16;RGS1;ICAM4;P2RX5;STAP1;CD1C;PDE3B;BLNK;ITM2C;ALDH2;MEF2C;HLA-DQA1;SERPING1;GYPC;IFI44;TM6SF1;IFI44L;OPTN;FOXO1;MDFIC;PDE4B;MAN1A1;CD200;ACSL4;LTF;MX1;IFITM1;PTGIR;ABCB1;CHI3L1;ELANE;MMP9;GPA33;CEACAM4;LHFPL2;TSPAN7;LPAR6;PRKD3;GNG7;CSF3R;IL5RA…
prerank	REACTOME_INTERLEUKIN_12_FAMILY_SIGNALING	0.649956	1.97748	0	0.0001799313782413411	0.088	20/56	0.1082	EBI3;STAT4;IFNG;LCP1;STAT1;JAK2;PSME2;IL10;IL27RA;SOD2;IL12RB1;IL23A;MSN;JAK1;IL12RB2;IL12A;GSTO1;IL12B;RAP1B;IL27
prerank	PID_GMCSF_PATHWAY	0.697466	1.97712	0	0.00018125687602497714	0.089	15/36	0.0969	IRF8;STAT1;JAK2;SYK;LYN;CSF2RA;STAT5A;PIM1;CCL2;MAPK1;OSM;CSF2;CSF2RB;STAT5B;PRKACB
prerank	REACTOME_REGULATION_OF_SIGNALING_BY_CBL	0.761575	1.97708	0	0.00018090216589576973	0.089	45952	0.1077	VAV1;PIK3CD;FYN;SYK;LYN;BLNK;HCK;RAPGEF1;CBL;RPS27A
prerank	COLDREN_GEFITINIB_RESISTANCE_DN	-0.371995	-1.97672	0	0.012902414355626467	0.577	92/211	0.202	TMC4;ERBB3;DDR1;OVOL2;CDS1;TMEM54;SRPX2;EPS8L2;PRRG2;AP1M2;KDF1;NPNT;SPINT1;KIAA1522;MYO6;RHOD;GRHL2;RASEF;SESTD1;ELMO3;CGN;MYO1D;WEE1;KRT19;PRSS8;IRF6;RAB25;REPS2;STARD10;ELF3;SMIM22;DOK7;TSPAN1;PRR15L;EPS8L1;TMEM30B;TMEM125;RNF141;ANXA9;OVOL1;ENPP5;AIG1;ATP2C2;AGR2;CLDN7;SPOPL;ESRP2;FXYD3;SYNE4;EPN3;BSPRY;LMO7;MAPK13;C1orf21;CLDN4;PTK6;TACSTD2;EPPK1;LNX1;PRSS22;MBOAT1;KCNMB4;QSOX1;CAPN8;PPL;VAV…
prerank	REACTOME_INTERLEUKIN_20_FAMILY_SIGNALING	0.749507	1.9766	0	0.00018054884135300457	0.089	14/26	0.1016	STAT4;JAK3;STAT1;JAK2;STAT5A;STAT2;IL22RA2;JAK1;IFNL2;SOCS3;IFNLR1;IFNL1;STAT5B;IL10RB
prerank	Apoptosis	0.595369	1.97607	0	0.0001818653840558169	0.09	40/132	0.1057	FASLG;GZMB;TRAF1;BIRC3;CTSS;PRF1;CTSW;CTSC;CASP10;IL3RA;PIK3CD;TNF;CFLAR;CTSH;MAP3K14;NFKBIA;FAS;BCL2A1;MAPK1;ATM;TRADD;NFKB1;CTSZ;TNFSF10;MAP3K5;CASP8;CSF2RB;TRAF2;CASP3;TNFRSF10A;NGF;CASP7;CTSB;BID;MCL1;CTSO;CTSL;BCL2L11;TUBA4A;PARP4
prerank	REACTOME_NEGATIVE_REGULATION_OF_FLT3	0.82058	1.97515	0	0.00018317680402437703	0.091	45915	0.1077	SLA;FLT3LG;SLA2;SH2B3;CSK;PTPRJ;FLT3;CBL;RPS27A
prerank	BIOCARTA_CYTOKINE_PATHWAY	0.785301	1.97506	0	0.0001828211209097666	0.091	45918	0.0854	IL16;IFNG;IL18;IL15;TNF;IL10;IL6;IL13;IL2
prerank	MOHANKUMAR_HOXA1_TARGETS_UP	-0.356606	-1.97492	0	0.013182034183223678	0.584	148/376	0.2243	KCTD3;IRX5;SEMA3B;ADNP;LAMB2;DDAH1;AP1M2;DNAJA3;NKAIN1;MORF4L2;TFAP2A;TTC3;GTF2I;MBOAT7;ACKR3;NGRN;PFKM;PBX1;IARS2;CNNM4;HOOK1;WEE1;SEZ6L2;CA12;NPTN;TIMP3;SEMA4C;COPS8;IER3;EPB41L5;UBFD1;ATXN10;ZMPSTE24;LDHA;ADIPOR1;BHLHE40;DYNC1LI2;DUSP14;BCAT2;RITA1;UNC119B;RHOB;PPP2R1A;CPE;PALLD;CERS6;SCNN1A;CCDC47;DNAJB1;PKP4;TTC39A;ATP6AP1;CLDN7;GSE1;PRLR;RAB6A;MAZ;PPFIA1;ZWINT;TUBB4B;ST3GAL4;KCNJ3;SEPHS2;PK…
prerank	TORCHIA_TARGETS_OF_EWSR1_FLI1_FUSION_DN	0.576864	1.97359	0	0.00018744318413220344	0.094	95/298	0.1149	PTPRCAP;GPR171;CD27;NKG7;PTPRC;GMFG;GIMAP6;PLAC8;ITGAL;ARHGAP15;SELL;RASSF5;LCP1;HLA-DMA;LST1;WIPF1;RGS18;CTSC;PSMB9;RCSD1;ARHGAP30;ITM2A;ACAP1;SELPLG;DOCK10;NCKAP1L;RUNX3;NLRC5;FKBP11;EMB;FYN;SYK;TYROBP;IFI16;TPK1;DOCK2;PSMB8;DUSP2;STAP1;NCF2;CRLF3;PDE3B;CCDC69;N4BP2L1;KCNAB2;KCTD12;MEF2C;LIMD2;NR3C1;FCHSD2;TM6SF1;LIPA;CELF2;SMCO4;CYFIP2;RGS19;CMTM7;PDE4B;TRAF3;IFNGR1;HESX1;MOB3A;RGCC;TGM2;FKBP5…
prerank	CARRILLOREIXACH_MRS3_VS_LOWER_RISK_HEPATOBLASTOMA_DN	0.599508	1.97357	0	0.00018708062478185102	0.094	67/151	0.1583	SLC9A9;HLA-DPA1;SEL1L3;PAG1;STK17B;SAMD9L;TLR4;RASSF2;PRDM1;TLR7;MS4A4A;IFI16;FPR3;RFTN1;ABI3BP;RGL1;ETS1;KCTD12;MEF2C;ZEB2;CCL2;NR4A3;CLEC2B;SAMD9;CH25H;TMSB4X;TM6SF1;ZNF438;PDE4B;DPT;LBH;FCGR2A;CD200;HECA;CCDC71L;PDCD1LG2;MAP3K5;GLIPR1;GPRIN3;GPNMB;CRYBG3;OSTF1;MFAP4;MOB3B;ARID5B;BHLHE41;EPB41L2;PRKACB;ANXA1;TGFB1;MSR1;ARHGEF6;ITPRIP;RARB;AXL;SWAP70;JUNB;RHOQ;PDGFRA;TCF4;SYNPO2;GEM;MAML2;ARHGAP…
prerank	WP_KIT_RECEPTOR_SIGNALING_PATHWAY	0.669457	1.97147	0	0.00019167661921989216	0.095	20/53	0.1019	PRKCB;INPP5D;BTK;STAT1;SOCS1;VAV1;JAK2;FYN;LYN;PTPN6;RPS6KA3;MATK;STAT5A;MAPK1;DOK1;SH2B2;CBL;RPS6KA1;STAT5B;PRKCA
prerank	Fatty acid elongation	-0.592938	-1.97109	0	0.013574067534771595	0.6	46014	0.2179	ACOT4;ACOT1;MECR;ACOT2;ELOVL6;ELOVL2;TECR;PPT2;HADH;ELOVL5;ELOVL1;ECHS1
prerank	GEISS_RESPONSE_TO_DSRNA_UP	0.700059	1.97094	0	0.00019625490269670776	0.098	16/39	0.0602	TRAF1;BTN3A3;SRGN;TNFAIP3;CCL4;GBP1;TAP1;IRF1;CFLAR;NMI;GCH1;NFKBIA;CCL2;TNFAIP2;CD44;SAT1
prerank	REACTOME_LEISHMANIA_INFECTION	0.598327	1.97088	0	0.000195877489422291	0.098	62/160	0.1406	CD3G;CD247;PSTPIP1;BTK;IL18;WIPF1;VAV1;GNGT2;CASP1;NCKAP1L;PLCG2;FGR;FYN;SYK;DPEP2;CD163;IL10;CYBA;NLRP3;LYN;WAS;C3;ADCY7;ELMO1;HCK;CYSLTR1;P2RX7;C3AR1;TXNIP;ENTPD1;DPEP1;MAPK1;GNG2;CYFIP2;FCGR3A;NFKB1;NCK1;NFKB2;FCGR2A;RHBDF2;IL6;PRKX;ACTR3;IL1B;PYCARD;GNG8;GNG7;GGT5;MYO9B;PRKACB;ARPC1B;ADCY4;ARPC2;MEFV;GSDMD;HMOX1;DPEP3;GNAI2;ABI1;ARPC5;CDC42;ACTR2
prerank	EHRLICH_ICF_SYNDROM_DN	0.861667	1.97075	0	0.00019550152495123095	0.098	45882	0.0772	CD27;BLK;TNFRSF17;ITGB7;BTN3A2;MEF2C;BTG2;INPP4A
prerank	CASORELLI_ACUTE_PROMYELOCYTIC_LEUKEMIA_UP	0.592052	1.97023	0	0.000198406446351308	0.1	56/154	0.1419	CD3D;CD96;CD8A;ARHGAP25;TCL1A;GNLY;GFI1;PTGDS;GPR183;CFP;PRF1;CTSW;STK17B;LY75;EVI2A;BCL11B;CD33;PDE3B;CHST11;N4BP2L1;NFKBIA;SLC31A2;GLRX;ST3GAL5;NLRP1;TLR2;TMEM243;SERPING1;AP1S2;ZFP36;FLT3;PTPRE;CD44;RGCC;BTG1;CMAHP;GLIPR1;HCAR3;AAK1;HGF;CFD;AGTPBP1;CBLB;PRKCA;RBMS1;NFIL3;NDST2;ITM2B;DMXL2;TANK;STAB1;KLF2;SORL1;ID2;FNDC3B;ABHD3
prerank	BIOCARTA_COMP_PATHWAY	0.79796	1.96952	0	0.00020130025906534268	0.101	45948	0.0988	C1QA;C1QB;C2;C1QC;C3;C1S;C1R;C7;CFD;CFB
prerank	BOHN_PRIMARY_IMMUNODEFICIENCY_SYNDROM_DN	0.714507	1.96942	0	0.00020254956247914112	0.102	21/36	0.1583	LTB;INPP5D;VPREB3;LST1;TLR7;CTSH;DPYD;HCK;BMP2K;SMCO4;MOXD1;PLSCR1;TNFSF10;TFEB;KMO;F13A1;CHI3L2;SORL1;SLC12A8;CHFR;ASAH1
prerank	FOSTER_TOLERANT_MACROPHAGE_DN	0.5765	1.96918	0	0.00020216375378870465	0.102	137/384	0.1324	LCK;CD69;IKZF1;TRAF1;GBP4;LCP2;AIM2;TAGAP;ZBTB32;IL18;MIR155HG;CTSC;SOCS1;TNFAIP3;CXCL11;IL15;IL15RA;CD40;JAK2;CD83;NLRC5;IL4I1;PARP8;BATF2;CCND2;IFI16;SAMHD1;SELP;VCAM1;IL10;DUSP2;CHST11;DRAM1;PARP14;SP110;RHOH;NR3C1;FAS;TRIM21;STAT5A;IL33;IFIH1;ARHGAP26;SLC2A6;PIM1;PLEKHA2;SETDB2;TMEM243;SNX10;GYPC;CH25H;XRN1;GLIPR2;RNF125;ARHGEF3;COL27A1;ARID5A;DGKA;GPR84;NFKB1;TLR3;PTPRJ;PML;ZFP36;PDE4B;IL4R;…
prerank	THUM_MIR21_TARGETS_HEART_DISEASE_UP	-0.619917	-1.96909	0	0.013715697338432422	0.609	45886	0.1011	ASPN;COL1A1;POSTN;LOX;COL1A2;COL5A2;CRLF1;BGN
prerank	KEGG_MEDICUS_REFERENCE_TLR1_2_4_NFKB_SIGNALING_PATHWAY	0.783792	1.96876	0	0.00020503391869745516	0.104	45981	0.0995	TNF;TLR4;TLR1;NFKBIA;TLR2;NFKB1;IL6;IRAK4;IL12A;MYD88;IL12B
prerank	WP_IMMUNE_INFILTRATION_IN_PANCREATIC_CANCER	0.694298	1.96825	0	0.00020626902558397935	0.104	19/38	0.1012	CCL5;IFNG;TNF;IL10;LGALS9;CCL2;IL23A;IL6;CSF2;MMP9;CXCL12;CXCL1;IL1B;IL13;CCL20;IL12A;IL2;IL12B;TGFB1
prerank	REACTOME_SIGNALING_BY_CSF3_G_CSF	0.735249	1.96747	0	0.00021074163300462937	0.106	13/28	0.1077	STAT1;SOCS1;JAK2;SYK;LYN;HCK;STAT5A;JAK1;SOCS3;CSF3R;UBE2D1;STAT5B;RPS27A
prerank	BIOCARTA_MONOCYTE_PATHWAY	0.906547	1.96725	0	0.0002119612806698299	0.107	45941	0.0584	ITGAL;SELL;ITGB2;ITGA4;PECAM1;SELP;ICAM1;ITGAM;SELE;CD44
prerank	BIOCARTA_IL17_PATHWAY	0.837434	1.96674	0	0.00021317632589101085	0.108	45915	0.0958	CD3D;CD3G;CD247;CD2;CD8A;CD3E;IL6;CD58;CD4
prerank	APRELIKOVA_BRCA1_TARGETS	-0.486996	-1.9662	0	0.014059513645199258	0.625	22/45	0.2133	WNT3;KRT8;ACTA2;TPM1;TAGLN;EIF3C;ATP6AP1;TFAP2C;GOT2;ARF1;TUBA1A;DDX1;HSP90AA1;FGFR1;CA2;ACTA1;APP;CKB;RIT1;EIF2S1;SPTAN1;DLG1
prerank	MOOTHA_VOXPHOS	-0.446223	-1.96547	0	0.014094011075890233	0.628	38/70	0.2951	COX6C;NDUFAB1;NDUFC2;TBCB;UQCRC1;NDUFA10;UQCRQ;NDUFA4L2;NDUFA7;NDUFS2;NDUFS8;NDUFA4;COX6A1;COX7A2L;COX8A;NDUFB4;COX7A1;NDUFB6;NDUFA13;CYB5A;NDUFC1;NDUFS6;COX11;BCS1L;COX7A2;NDUFS1;NDUFA2;NDUFA5;NDUFA8;SDHC;CYC1;NDUFB2;NDUFS3;UQCR11;UQCRC2;UQCRB;MBD3;COX7C
prerank	CHEOK_RESPONSE_TO_HD_MTX_UP	0.767776	1.96534	0	0.00021922258703167355	0.111	14/21	0.1525	LYZ;IL32;TYROBP;ATM;NFKB2;ARL4C;S100A4;S100A8;S100A9;DEFA4;MPO;BAX;ABLIM1;CTSG
prerank	REACTOME_RHOBTB_GTPASE_CYCLE	-0.522951	-1.96497	0	0.014052513920977207	0.63	20/35	0.2873	MYO6;HSP90AB1;ACTN1;RHOBTB1;TWF1;DBN1;ACTG1;HSP90AA1;CCT7;GPS1;CCT2;HNRNPC;DDX39B;RNF20;CCT6A;COPS4;TMOD3;RHOBTB2;PDE5A;COPS2
prerank	WELCSH_BRCA1_TARGETS_DN	-0.406708	-1.96459	0	0.01398665085609928	0.631	71/134	0.3005	CCND1;SLC29A1;SOX4;FKBP4;HRAS;SLC6A8;RASSF7;FGFR3;VDAC1;NME3;FASN;DHCR24;SCAP;RAE1;TRAP1;AIMP2;EIF2B2;HK1;SLC39A7;SCRIB;BYSL;NSDHL;MLEC;KAT2A;EIF3B;ATIC;CHD4;PHKG2;USP5;SLC19A1;EIF4H;NDRG1;SLC1A5;PWP2;RXRA;FDFT1;HSF1;PKN1;UBAP2L;CDK4;PRRC2A;SF3B2;GALK1;PSMD1;UBL4A;EZR;BRD2;APEX1;BMS1;PPAT;SMAD6;HDLBP;XRCC5;AP3D1;SSRP1;MGST1;GCSH;KDM5C;CYC1;AGPAT2;NPIPB3;SMARCA4;SRSF11;STC1;DANCR;MCM2;FARSA;POLRMT…
prerank	REACTOME_CELL_SURFACE_INTERACTIONS_AT_THE_VASCULAR_WALL	0.601547	1.96455	0	0.0002236372170253869	0.114	43/135	0.1225	CD2;CD48;LCK;SIRPG;INPP5D;VPREB3;ITGAL;DOK2;IGLL1;SELL;SPN;SELPLG;ITGB2;CD84;ITGA4;CD74;SLC7A7;PECAM1;FYN;SELP;CD244;FCER1G;LYN;PTPN6;ITGAM;ITGAX;SELE;GYPC;CD44;CD47;TSPAN7;CD58;FCAMR;TNFRSF10A;SIRPA;MAG;OLR1;TGFB1;JAM2;SDC3;SLC7A6;VPREB1;TEK
prerank	WP_MYD88_DISTINCT_INPUT_OUTPUT_PATHWAY	0.813307	1.96449	0	0.00022321763500470136	0.114	45979	0.1073	TLR8;TLR10;TLR4;TLR7;TLR6;TLR1;TLR2;TLR9;NFKB1;MYD88;TIFA
prerank	FLECHNER_BIOPSY_KIDNEY_TRANSPLANT_REJECTED_VS_OK_DN	-0.327709	-1.964	0	0.013971337004796979	0.634	224/529	0.2503	ERBB3;DSTN;CDS1;CTNNA1;RTN4;FNBP1L;AGAP1;CD9;NCKAP1;FBXO21;SCAMP1;DYNLT3;MORF4L2;IGF1R;MYO6;SLC25A4;BNIP3;VEGFA;HSPB1;HSD11B2;TOMM20;GTF2I;MPDZ;PTPN3;AKR7A3;SORD;KIF3A;CDC42BPA;APLP2;PEX7;RHOBTB3;PRKAR1A;TSC22D1;WEE1;VAT1;CA12;ASAP2;NDUFAB1;AHCYL1;TUBB2A;UGDH;WWP1;GBE1;ALDH6A1;KIF3B;AKR7A2;PEX19;TSPYL4;NREP;RHOBTB1;PRDX2;RAB2A;TOB1;BPHL;MPC2;PPP2R1A;ECI1;ZMYND11;MSH3;EPS8;HTRA1;VDAC1;ACY1;BTBD3;M…
prerank	WANG_ESOPHAGUS_CANCER_VS_NORMAL_UP	0.607702	1.96386	0	0.0002227996244522581	0.114	38/116	0.1103	CCR7;LGALS2;PIM2;BTN3A3;SRGN;TNFAIP3;ICAM2;CCL4;HLA-DRB5;PECAM1;IFI30;CTSH;LAPTM5;TNFRSF1B;HLA-A;DUSP2;FCER1G;PARP14;C1S;ITGAM;C1R;SERPING1;ARID5A;TBXAS1;IFNGR1;IFITM1;GBP3;MMP9;CSF2RB;SOCS3;ODC1;UCP2;GSTO1;MMP12;IRF3;AQP9;MMP7;DAPK1
prerank	TAKEDA_TARGETS_OF_NUP98_HOXA9_FUSION_8D_UP	0.593984	1.96282	0	0.00022878269242820325	0.117	61/151	0.1525	CCR7;GPR18;GZMB;ASB2;IGLL1;IDO1;MIR155HG;STAT1;EPSTI1;GBP1;XAF1;ENPP2;GCH1;APOC1;MEF2C;ALDH1A1;IFIH1;HS3ST3B1;CHST2;OAS2;CLEC2B;HERC5;IFI44;PLD4;MX2;IFI44L;SPINK2;IRF7;DDX60;IFIT3;IFIT5;FLT3;IFIT2;OAS1;CCDC71L;MX1;IL22RA2;RNF213;IFITM1;RSAD2;ABCB1;USP18;LXN;HERC6;OAS3;IFI27;SPTA1;ISG15;EIF2AK2;IFI6;IFIT1;HBBP1;HOPX;SLC40A1;SLC12A8;NEGR1;DEFB1;CELA2B;LY6E;KLF1;CTSG
prerank	DAVIES_MULTIPLE_MYELOMA_VS_MGUS_DN	0.737033	1.96239	0	0.00023154964728522423	0.119	14/26	0.1096	CD27;RNASE6;VNN2;LY96;SLC7A7;FCER1G;TLR1;NPC2;TMSB4X;SAT1;DOK1;S100A8;MARCKS;DEFA3
prerank	REACTOME_ORGANELLE_BIOGENESIS_AND_MAINTENANCE	-0.38851	-1.96199	0	0.01416546569882477	0.642	119/260	0.2623	RAB11FIP3;TTC8;TCTN1;IFT140;CLUAP1;KIF3A;BBS1;DCTN2;RAB11A;TTC30B;ARL3;CETN2;TUBB2A;EXOC7;IFT81;PRKAA2;IFT43;NPHP1;KIF3B;CCT3;LZTFL1;DYNC1I2;TUBG1;UNC119B;CCT5;MTX2;PPP2R1A;NCOA6;TUBB8;IFT46;PERM1;IFT88;CC2D2A;TRAF3IP1;PRKAB2;BBS4;WDR35;TUBB4B;DYNC1H1;IFT22;ARF4;IFT122;KIFAP3;MKS1;CCP110;CSNK1E;DYNC2LI1;SIRT3;CHCHD6;CKAP5;WDR19;MTX1;TUBA1A;DCTN3;SMARCD3;YWHAG;GLUD2;CEP41;DYNLL1;CREBBP;BBS2;DYNLRB…
prerank	MULLIGHAN_MLL_SIGNATURE_2_UP	0.572667	1.9617	0	0.00023430629691000306	0.119	145/401	0.1554	NKG7;RAC2;TRAF3IP3;EVI2B;IKZF1;HCLS1;SLA;ITGAL;LCP1;LST1;SRGN;ITGB7;PTPN22;SEL1L3;MYO1F;CYTH4;APBB1IP;CASP1;LILRB2;RNASE6;IGFLR1;SELPLG;ITGB2;NCF1;PTK2B;RASSF4;EAF2;LAIR1;LAT2;ADRB2;PECAM1;PTAFR;RASSF2;SYK;LILRB4;IL6R;DPEP2;LAPTM5;CYBA;NLRP3;PSMB8;GIT2;FUT7;BATF;CCR1;ADCY7;SPI1;LILRA1;MBNL1;EFHD2;HCK;C11orf21;ITGAX;CXCR4;CCL23;SNX10;TNFAIP2;DENND2D;ARHGEF3;SMCO4;CSTA;MFSD1;TRIM38;SCPEP1;TNFSF13;A…
prerank	CHEN_ETV5_TARGETS_SERTOLI	0.744238	1.96091	0	0.00024341652960603341	0.124	15/25	0.1353	PLEK;CD53;MS4A6A;C1QB;ARID3B;FCGR2B;FCGR2A;CLEC7A;IL6;CXCL12;GPNMB;MMP12;ARSB;CXCL6;CCL7
prerank	WIERENGA_STAT5A_TARGETS_DN	0.589937	1.9602	0	0.00024296492194442667	0.124	57/180	0.1014	CD96;BANK1;PLEK;IRF8;TMC8;SLC9A9;CORO1A;LST1;RGS18;ITGB7;LYZ;TSPAN32;DOK3;STX11;SPNS3;CD84;FCN1;IL7;PLCG2;EAF2;FERMT3;PECAM1;IFI16;PLEKHO2;SELP;FCER1G;BATF;COTL1;PLCB2;ETS1;CHST12;CXCR4;BIN1;RASGRP3;CD14;TMEM163;GAPT;ARHGEF3;SCPEP1;IL17RA;ACRBP;ANGPTL6;GP1BA;PTGIR;ADORA2A;CD47;LHFPL2;LILRA2;USP20;GPX1;PSTPIP2;VASH1;FCER1A;PRKD2;TREML1;UBASH3B;CLCN4
prerank	WP_IL_7_SIGNALING_PATHWAY	0.776846	1.95798	0	0.00025202537854707467	0.129	45981	0.0961	IL7R;IL2RG;JAK3;STAT1;PTK2B;IL7;FYN;STAT5A;MAPK1;JAK1;STAT5B
prerank	PICCALUGA_ANGIOIMMUNOBLASTIC_LYMPHOMA_UP	0.585659	1.95771	0	0.000251559527570093	0.129	68/197	0.0992	CXCL9;PTGDS;CCL19;SLAMF8;CMKLR1;IL18;CTSC;C1QA;ADAMDEC1;C1QB;CXCL10;NPL;SAMD9L;RASSF4;NR1H3;TLR4;C2;C1QC;VCAM1;ENPP2;RBP5;SLC1A3;ABI3BP;C3;RGL1;APOC1;SLCO2B1;CCL21;C1S;TMEM176B;KCTD12;APOE;IL33;CCL2;KCNJ10;FAM20A;RSPO3;C1R;SERPING1;TMEM163;CFH;FUCA1;TMEM176A;P2RY13;ACKR1;TDO2;IRAK3;PLA2G4C;CETP;CYP27A1;CHI3L1;ACVRL1;MMP9;CXCL12;CYP1B1;PLA2G2D;CCL14;C7;GPNMB;MFAP4;HNMT;IFI27;SPRED1;DAB2;MARCKS;CTS…
prerank	BIOCARTA_HIVNEF_PATHWAY	0.65699	1.95752	0	0.00025267461192493736	0.13	18/56	0.0945	FASLG;TRAF1;BIRC3;TNF;CFLAR;TNFRSF1B;MAP3K14;ARHGDIB;NFKBIA;FAS;TRADD;NFKB1;MAP3K5;CASP8;TRAF2;CASP3;CASP7;BID
prerank	HALMOS_CEBPA_TARGETS_UP	0.669007	1.95744	0	0.0002522092811479117	0.13	20/48	0.1193	TNFAIP8;PTK2B;JAK2;WAS;GLRX;FAS;RAB27A;BMP2K;IL4R;BTG1;CXCL2;HCAR3;APOC4;CCL20;IL1R1;NFIL3;SLC16A7;EPHA4;CXCL3;HMOX1
prerank	REACTOME_INTERLEUKIN_1_FAMILY_SIGNALING	0.587544	1.95742	0	0.00025174566114580157	0.13	59/149	0.1777	PTPN7;IL18RAP;IL18;PSMB9;PSMB10;CASP1;IL18BP;NLRC5;PSME2;ALOX5;PSMB8;PTPN6;NFKBIA;IL33;IL18R1;NOD2;NFKB1;NFKB2;IL1R2;IRAK3;NOD1;PTPN2;IRAK2;PSMA8;USP18;PTPN4;CASP8;PSME1;AGER;IL1B;S100A12;IRAK4;IL13;TRAF2;SAA1;MAP3K8;PELI1;MYD88;ALPK1;MAP2K6;IL1R1;RIPK2;TIFA;RPS27A;S100B;GSDMD;IL1RN;PSMA5;PSMA3;N4BP1;CTSG;MAP3K3;PSMA4;PSMB2;PSMA6;NFKBIB;IL36B;IKBKG;IKBIP
prerank	REACTOME_SARS_COV_1_ACTIVATES_MODULATES_INNATE_IMMUNE_RESPONSES	0.696917	1.95466	0	0.000266988976407841	0.136	15/37	0.1077	CASP1;TLR7;NLRP3;NMI;NFKBIA;IFIH1;NFKB1;TRAF3;BST2;IRAK2;PYCARD;IKBKE;RIPK3;IRF3;RPS27A
prerank	STEIN_ESTROGEN_RESPONSE_NOT_VIA_ESRRA	-0.603822	-1.95439	0	0.015077695871492842	0.669	45948	0.1698	DYNLT3;TPBG;FHL2;ADCY9;MED13L;GREB1;RET;IGFBP4;SIAH2;SUSD4
prerank	REACTOME_SIGNALING_BY_SCF_KIT	0.672595	1.95351	0	0.0002727705735052312	0.139	18/43	0.1019	LCK;STAT1;SOCS1;VAV1;JAK2;FYN;LYN;PTPN6;STAT5A;SH2B3;GRAP2;GRAP;SH2B2;FES;MMP9;CBL;STAT5B;PRKCA
prerank	WP_CONTROL_OF_IMMUNE_TOLERANCE_BY_VASOACTIVE_INTESTINAL_PEPTIDE	0.838961	1.95237	0	0.0002769662502331689	0.141	45913	0.1012	CTLA4;IFNG;CD28;IL10;FAS;CD80;IL12A;IL2;TGFB1
prerank	NIKOLSKY_BREAST_CANCER_20Q11_AMPLICON	-0.536635	-1.95221	0	0.015358198965559627	0.681	20/31	0.2335	EPB41L1;AAR2;NCOA6;RBM12;ERGIC3;DLGAP4;GSS;NFS1;PHF20;PIGU;RBM39;DYNLRB1;SCAND1;EIF6;UQCC1;MAP1LC3A;ROMO1;TRPC4AP;ACSS2;TP53INP2
prerank	RASHI_NFKB1_TARGETS	0.820084	1.95135	0	0.00027958468863747233	0.143	46008	0.1179	BIRC3;TNFAIP3;IRF1;RELB;NFKBIA;BTG2;NFKB2;TNIP1;CSF1;MAP3K8;IFNGR2;CXCL3
prerank	REACTOME_MITOCHONDRIAL_PROTEIN_IMPORT	-0.461135	-1.95116	0	0.015454044671853158	0.686	39/60	0.3094	SLC25A4;TOMM20;PAM16;MTX2;VDAC1;CHCHD5;MTX1;DNAJC19;CHCHD2;GFER;TIMM13;TIMM17A;GRPEL2;CHCHD3;COX17;HSPA9;GRPEL1;TIMM9;CMC4;TOMM40;TIMM10B;HSPD1;TIMM10;BCS1L;TIMM22;SLC25A13;LDHD;CYC1;TIMM23;TIMM50;TOMM6;COA4;IDH3G;TIMM17B;PMPCB;CHCHD4;SAMM50;PMPCA;CS
prerank	YAO_TEMPORAL_RESPONSE_TO_PROGESTERONE_CLUSTER_17	-0.39793	-1.95115	0	0.01534521337134715	0.686	97/175	0.2988	PIAS3;COQ7;NR2F6;DCTN2;ARL3;NDUFAB1;CYB5R1;EXOC7;STUB1;LMNA;KRT10;COPS6;DLGAP4;IMPDH2;MRPS34;SLC25A39;ARF4;POLR3K;SAE1;INPP5A;LYPLA1;SERF2;SLC39A9;BAG1;SRSF9;EI24;TGFB1I1;COPS5;DDX1;MDH2;TNFAIP1;MRPL21;DNAJC19;EIF1AX;UQCRQ;BCAP29;MRPS7;MRPL36;UBA1;AKT1;LSM4;PC;EIF4A3;PUF60;TIMM13;NDUFB9;CENPB;CKB;MARCKSL1;YIPF5;CSNK2B;ERCC3;CNIH1;FAM162A;MAPKAPK2;ROMO1;TCEA1;NDUFB6;PSMD8;UFC1;GRPEL1;CALM1;SLIRP;G…
prerank	BIOCARTA_LYM_PATHWAY	0.856008	1.95089	0	0.0002806345075067952	0.144	45883	0.0293	ITGAL;SELL;ICAM2;ITGB2;ITGA4;PECAM1;VCAM1;ICAM1
prerank	BIOCARTA_EOSINOPHILS_PATHWAY	0.888596	1.95047	0	0.00028168050885295687	0.145	45911	0.0826	CCL5;HLA-DRA;HLA-DRB1;HLA-DRB3;HLA-DRB4;HLA-DRB5;CCL11;CSF2;CCR3
prerank	REACTOME_RHO_GTPASES_ACTIVATE_PKNS	-0.5127	-1.94962	0	0.015558577151115431	0.695	18/34	0.2247	RHOC;RHOB;MYL9;RAC1;PDPK1;MYH10;YWHAZ;AR;YWHAG;MYL6;YWHAE;MYH9;YWHAB;YWHAQ;MYL12B;PKN1;PPP1CB;CDC25C
prerank	HAHTOLA_SEZARY_SYNDROM_UP	0.612893	1.94928	0	0.0002858295564660862	0.147	27/93	0.1063	GPR171;ICOS;TRAT1;CD28;STAT1;SAMSN1;ITM2A;NCF4;IL2RA;MS4A4A;TLR1;FAS;C3AR1;RNF125;TNFSF10;RGCC;CCR10;GLIPR1;MMP9;S100A12;LPAR6;F5;MEOX1;CSGALNACT1;IL10RB;BAZ1A;RNASE2
prerank	REACTOME_TOLL_LIKE_RECEPTOR_TLR1_TLR2_CASCADE	0.602104	1.94865	0	0.0002915141786311529	0.15	38/115	0.109	BTK;SOCS1;LY96;NLRC5;TLR4;TLR6;TLR1;NFKBIA;RPS6KA3;MEF2C;TLR2;CD14;NOD2;MAPK1;NFKB1;NFKB2;IRAK3;NOD1;IRAK2;USP18;S100A8;CASP8;AGER;S100A12;IRAK4;TRAF2;SAA1;S100A9;MAP3K8;PELI1;MYD88;RPS6KA1;ALPK1;MAP2K6;RIPK2;TIFA;RPS27A;S100B
prerank	BLANCO_MELO_COVID19_SARS_COV_2_INFECTION_A594_CELLS_UP	0.622729	1.94857	0	0.000290987028217715	0.15	24/80	0.0988	CCL5;GBP4;RASGRP2;HSD11B1;TNFRSF9;IL3RA;CLEC4E;PARP8;FYN;ICAM1;AMPD3;BCL2A1;TMEM156;TM6SF1;PTPRE;IL6;CSF2;C15orf48;IL1B;ABCA1;SLFN5;RAB39B;OLR1;CFB
prerank	CROONQUIST_NRAS_SIGNALING_UP	0.708523	1.94827	0	0.0002981868282380415	0.153	20/35	0.1542	CD48;CCL5;CCR2;CYBB;RNASE6;CCL4;LY86;NCF2;ST8SIA4;CCL3;SV2B;MALT1;ELF4;GPNMB;SDCBP;MSR1;XPNPEP2;RP2;FCER2;SNN
prerank	GUTIERREZ_CHRONIC_LYMPHOCYTIC_LEUKEMIA_UP	0.87903	1.94776	0	0.00029919178034553285	0.154	45911	0.0969	MS4A1;CYBB;ITGA4;P2RX5;CD1C;GLRX;LPIN1;PLXNC1;PRKACB
prerank	THEILGAARD_NEUTROPHIL_AT_SKIN_WOUND_UP	0.636362	1.94744	0	0.00029865366563268115	0.154	31/76	0.1266	GPR18;PLEK;LCP2;TFEC;KLRG1;GPR65;TNF;CFLAR;CCL2;BCL2A1;CCL3;NFKB1;ZFP36;TRAF3;PTPRE;CD44;SH2B2;CXCL2;HCAR3;IL1B;LGMN;TPP1;UPP1;IL1R1;RPS27;AHR;AQP9;M6PR;CXCL3;TANK;MAP2K3
prerank	WP_COMPLEMENT_ACTIVATION	0.762111	1.94721	0	0.0003011908592236305	0.154	45982	0.0988	CFP;C1QA;C1QB;C2;C1QC;C3;C1S;C1R;C7;CFD;CFB
prerank	SHAFFER_IRF4_MULTIPLE_MYELOMA_PROGRAM	0.698923	1.94668	0	0.00030371895893074126	0.156	15/35	0.1119	SLAMF7;TNFRSF17;IRF4;PIM2;ITGB7;TNFAIP3;ISG20;PRDM1;CFLAR;AMPD1;CASP3;ELL2;NFIL3;MAN2A1;CDK6
prerank	REACTOME_HSP90_CHAPERONE_CYCLE_FOR_STEROID_HORMONE_RECEPTORS_SHR_IN_THE_PRESENCE_OF_LIGAND	-0.479799	-1.94667	0	0.016040246418304333	0.708	24/53	0.1529	HSPA2;DCTN4;FKBP4;DCTN2;HSPA1A;HSP90AB1;TUBB2A;DYNC1LI2;DNAJA4;DYNC1I2;DNAJB1;TUBB8;TUBB4B;DYNC1H1;AR;TUBA1A;DCTN3;DCTN5;DYNLL1;TUBB3;HSP90AA1;PGR;ACTR10;STIP1
prerank	PARK_TRETINOIN_RESPONSE_AND_RARA_PLZF_FUSION	0.758551	1.94595	0	0.00030930039369398305	0.159	15/22	0.12	PLEK;NCF1;FGR;PTPN6;PLCB2;SPI1;PIM1;ALOX5AP;GYPC;SLC2A5;LBR;CEBPA;UPP1;CEBPE;PPARG
prerank	GOUYER_TATI_TARGETS_DN	-0.622313	-1.94561	0.003424657534246575	0.01607017953535269	0.711	45886	0.1084	CSPG4;FN1;TAGLN;MCAM;IGFBP2;HPN;IGF2;RBBP8NL
prerank	Human cytomegalovirus infection	0.575684	1.94366	0	0.000328617996959966	0.166	65/215	0.1119	PRKCB;FASLG;CCR5;IL10RA;CCL5;RAC2;PTGER4;GNGT2;B2M;CCL4;TAP1;PTK2B;HLA-F;HLA-E;HLA-C;PIK3CD;TNF;IL6R;HLA-G;HLA-B;HLA-A;CCR1;PLCB2;ADCY7;NFKBIA;PPP3CC;TAP2;FAS;NFATC2;CXCR4;CCL2;CCL3L3;MAPK1;TAPBP;GNG2;CCL3;TRADD;NFKB1;ARHGEF1;JAK1;IL6;CASP8;CXCL12;IL1B;PTGER2;TRAF2;GNG8;CCR3;CXCR2;GNG7;CREB3L2;CASP3;NFATC3;AKAP13;IRF3;BID;PRKACB;MAP2K6;IL1R1;IL10RB;PRKCA;ADCY4;CX3CL1;CALML4;CDK6
prerank	PID_NFKAPPAB_CANONICAL_PATHWAY	0.745488	1.94211	0	0.0003417638066464215	0.172	14/22	0.184	TNFAIP3;TNF;CYLD;NFKBIA;NOD2;ATM;NFKB1;MALT1;PRKCA;RIPK2;IKBKG;BIRC2;TRAF6;UBE2D3
prerank	REACTOME_THE_ROLE_OF_NEF_IN_HIV_1_REPLICATION_AND_DISEASE_PATHOGENESIS	0.726159	1.94107	0	0.0003502937847260086	0.177	45989	0.0541	CD247;LCK;CD8B;CD28;B2M;FYN;HLA-A;DOCK2;ELMO1;HCK;AP1S2
prerank	Biosynthesis of unsaturated fatty acids	-0.583747	-1.93927	0	0.01708848492315887	0.736	46014	0.2301	ACOT4;ACOT1;ACOT2;ELOVL6;ELOVL2;TECR;SCD;ELOVL5;ACOX1;ELOVL1;ACOX3;SCP2
prerank	ALCALA_APOPTOSIS	0.624966	1.93877	0	0.00036487470603014933	0.185	23/84	0.0857	TBC1D10C;CD48;GZMB;RAC2;TRAF3IP3;PSTPIP1;SAMSN1;CD7;CASP1;IL32;CD74;CASP4;HLA-A;MATK;RHOH;FAS;CYSLTR1;CYFIP2;MX1;FES;MTO1;ARL6IP5;RIPK3
prerank	NATSUME_RESPONSE_TO_INTERFERON_BETA_UP	0.624006	1.93834	0	0.0003718158435008027	0.187	22/70	0.1093	FASLG;CXCL9;TNFSF14;IFNG;IL18;STAT1;ICAM2;IRF1;IL15RA;HLA-C;HLA-B;VCAM1;MAP3K14;FAS;NFATC2;MAPK1;NFKB1;CASP7;MAP2K6;EIF2AK2;MMP7;HSP90B1
prerank	CARRILLOREIXACH_MRS3_VS_LOWER_RISK_HEPATOBLASTOMA_UP	-0.493219	-1.93815	0	0.017191755104756432	0.742	20/43	0.1715	ERBB3;ATP7B;PTPRF;MAGED1;FASN;DHCR24;ZSWIM5;FOXA1;MAGED4B;COASY;TRAP1;ACACA;AHCY;NELFCD;SLC25A1;GREB1;NIPSNAP1;LRP5;EIF6;ALDH4A1
prerank	LIU_TARGETS_OF_VMYB_VS_CMYB_DN	0.678155	1.93791	0	0.0003711577623618632	0.187	18/42	0.0995	GPR18;NKG7;CDC42SE2;KCNA3;EAF2;ADRB2;IL23A;FAM117A;GNG2;PTPRJ;FAM107B;EHD1;CMAHP;IL6;CSF2;CCL20;CSGALNACT1;IL12B
prerank	SCHOEN_NFKB_SIGNALING	0.703988	1.93763	0	0.000370502006597973	0.187	13/32	0.0765	BIRC3;PTGER4;CTSS;TNFRSF9;C3;NFKBIA;CCL2;NUAK2;HHEX;CSF2;MMP9;CXCL2;IL1B
prerank	SESTO_RESPONSE_TO_UV_C6	-0.502063	-1.93716	0	0.01727067867535232	0.745	16/37	0.2191	CELSR2;ITGB5;TPBG;TSC22D1;ATXN10;ACY1;POLD2;DHCR24;STK25;PTGR1;GALE;PYGL;DUT;CYB5A;CALB2;CD99
prerank	SA_CASPASE_CASCADE	0.775726	1.93611	0	0.0003970211114578056	0.199	45919	0.0917	FASLG;GZMB;BIRC3;PRF1;CASP10;FAS;CASP8;CASP3;CASP7
prerank	WP_EBSTEIN_BARR_VIRUS_LMP1_SIGNALING	0.751267	1.9358	0	0.0003978290588811118	0.2	45953	0.0818	CCL5;TRAF1;TNF;MAP3K14;NFKBIA;MAPK1;TRADD;NFKB1;NFKB2;CCL20
prerank	LOPEZ_MESOTHELIOMA_SURVIVAL_DN	-0.712155	-1.93577	0	0.01753091914111082	0.75	45880	0.1494	ENAH;COL5A1;TUBB2A;TTLL12;VCAN;PLXNA3;FOXJ3;NEK2
prerank	REACTOME_RECRUITMENT_OF_NUMA_TO_MITOTIC_CENTROSOMES	-0.424234	-1.93531	0	0.01753859414255535	0.751	43/90	0.2558	DCTN2;MZT2B;CETN2;TUBB2A;TUBGCP4;DYNC1I2;TUBG1;PPP2R1A;TUBB8;TUBB4B;DYNC1H1;CCP110;CSNK1E;TUBG2;CKAP5;MZT1;TUBA1A;DCTN3;YWHAG;CEP41;DYNLL1;TUBB3;YWHAE;HSP90AA1;NME7;NEK2;NUMA1;CEP63;NINL;CEP70;TUBA3D;DCTN1;CSNK1D;ALMS1;CEP131;TUBA1C;TUBB6;TUBGCP2;TUBB;HAUS5;ODF2;TUBAL3;NDE1
prerank	WP_COMPLEMENT_SYSTEM	0.614152	1.93457	0	0.0004106684054051547	0.204	42/93	0.1595	CD19;CFP;SELL;ICAM2;SELPLG;FCN1;CD40;C2;SELP;CR2;ICAM1;WAS;C3;C1S;TLR2;FPR1;SELE;C3AR1;ARRB2;SERPING1;CFH;FCGR3A;ELANE;VSIG4;C7;CFI;APCS;F10;CFD;PRNP;CFB;PRKCA;F13A1;GNA15;FKBP2;GNAI2;C4BPA;CR1;FCER2;C5AR1;CLEC4M;RPS19
prerank	VERRECCHIA_RESPONSE_TO_TGFB1_C5	-0.589678	-1.93429	0.004201680672268907	0.017546167488351607	0.754	45982	0.1167	DDR1;CTNNA1;MMP11;NME4;RHOD;SEMA3F;CTNNB1;ITGB3;ARHGAP1;ILK;DVL3
prerank	FIGUEROA_AML_METHYLATION_CLUSTER_5_DN	0.664656	1.93394	0	0.00041745613844738883	0.206	15/46	0.1297	CD3D;CD3G;CD48;GIMAP1;GIMAP5;AIM2;ITGB2;TXNDC5;EFHD2;TMEM37;RAPGEF1;ARID5B;DEFA3;SLC26A9;TIAM1
prerank	REACTOME_TRNA_AMINOACYLATION	-0.557046	-1.93362	0.00881057268722467	0.017564814731127684	0.756	18/24	0.3085	EARS2;IARS2;AIMP2;TARS2;HARS2;VARS2;FARSB;PARS2;LARS2;WARS2;AIMP1;NARS2;PPA2;CARS2;DARS2;FARSA;YARS2;SARS2
prerank	WAMUNYOKOLI_OVARIAN_CANCER_LMP_UP	-0.39584	-1.9334	0	0.01747221305357164	0.757	106/257	0.2009	ERBB3;OVOL2;FLNB;CCND1;MARVELD2;GNA11;DDAH1;EPS8L2;MYO6;ANKRD9;RASEF;LLGL2;SYTL2;FAM174B;CANT1;ESRP1;MLPH;PPDPF;CACFD1;AGR3;ATP8B1;GRTP1;CTBP2;FAM83H;RAB25;STARD10;ICA1;ELF3;IER3;CAMK2N1;AACS;C3orf52;DNAJB2;TMEM30B;DNAJA4;RAB2A;CRB3;SLC2A10;BPHL;TMEM125;GOLGA2;PLS1;AGR2;GIPC1;CXXC5;ACY1;NET1;BTBD3;ESRP2;EPCAM;FXYD3;DOK4;VSIG10;C19orf33;CHMP4C;PWWP2B;GSS;ETFB;KRTCAP3;BSPRY;TTLL12;ABHD11;ABHD17C;BA…
prerank	BROCKE_APOPTOSIS_REVERSED_BY_IL6	0.589911	1.93294	0	0.00043771119507101893	0.218	43/141	0.0997	POU2AF1;EVI2B;IRF4;SLA;PIM2;CD8B;STAT1;SOCS1;SH2D2A;STK17B;EVI2A;IRF1;PRDM1;ZNF101;ICAM1;NMI;HCK;CXCR4;PIM1;CCL2;POU2F2;AMPD1;CD180;SGK1;DNAJB9;AP1S2;ZFP36;PLSCR1;IFNGR1;CD44;TNFSF10;OAS1;MX1;IRF9;ZFP36L2;SOCS3;MAP3K8;MARCKS;EPB41L2;MCL1;BCL2L11;SLC2A3;ELL2
prerank	KEGG_MEDICUS_REFERENCE_CCR_CXCR_GNB_G_PI3K_RAC_SIGNALING_PATHWAY	0.70371	1.93276	0	0.00043844235600253067	0.219	14/31	0.1134	PIK3CG;GNGT2;CCL4;CCL2;GNG2;CCL3;CCR8;GNG8;CCR3;CXCR2;GNG7;PIK3R6;CCR4;CCL1
prerank	ZHANG_ANTIVIRAL_RESPONSE_TO_RIBAVIRIN_UP	0.726793	1.93261	0	0.00043917096488890625	0.22	45988	0.0816	PIM2;STAT1;APOL1;C1S;ALDH2;C1R;CFH;IRF7;MX1;IFITM1;IFI27
prerank	REACTOME_RECEPTOR_TYPE_TYROSINE_PROTEIN_PHOSPHATASES	-0.58375	-1.93252	0	0.017579325830175244	0.762	45858	0.0921	PPFIA4;PPFIBP1;PTPRF;SLITRK6;PPFIA3;PPFIA1;PTPRD
prerank	REACTOME_INTERLEUKIN_35_SIGNALLING	0.845595	1.93116	0	0.0004577911517491075	0.229	45881	0.0853	EBI3;STAT4;STAT1;JAK2;IL27RA;JAK1;IL12RB2;IL12A
prerank	BLANCO_MELO_COVID19_SARS_COV_2_LOW_MOI_INFECTION_A594_ACE2_EXPRESSING_CELLS_UP	0.592796	1.93004	0	0.00047188082362251295	0.235	49/139	0.1606	LTB;ARHGAP30;TNFAIP3;CCL4;IRF1;CD83;TNF;NFKBIE;HLA-B;ICAM1;NFKBIA;EGR2;CCL2;NR4A3;SELE;IL23A;C1R;LINC00944;IRF7;FOXN2;CEP85L;ZFP36;ZNF267;CD200R1;NEURL3;CXCL2;CREBRF;CXCL1;NTNG2;SOCS3;CCL20;SAA2;ZC3H12A;SLCO5A1;BHLHE41;NFKBID;NFIL3;REL;CXCL3;JUNB;CCNL1;FOXC2;ACHE;INO80D;IER2;NGFR;ATF3;ADM5;IER5
prerank	NIKOLSKY_OVERCONNECTED_IN_BREAST_CANCER	0.745279	1.92881	0.0013227513227513227	0.0004859215730241358	0.243	45798	0.0522	IRF8;STAT4;STAT1;MEF2C;NFKB1
prerank	TONKS_TARGETS_OF_RUNX1_RUNX1T1_FUSION_GRANULOCYTE_DN	0.792061	1.92879	0	0.0004850794212511303	0.243	45948	0.0923	IL10RA;NCF1;ALOX5;ALOX5AP;ENTPD1;ADAM8;CYP1B1;PILRA;KRT86;FCER1A
prerank	YAO_TEMPORAL_RESPONSE_TO_PROGESTERONE_CLUSTER_14	-0.380207	-1.92867	0	0.018068561449264105	0.775	68/132	0.2558	MORF4L2;PTOV1;PRRC1;DCTPP1;PIGQ;UBFD1;VCL;ASL;CCT3;TPD52;IPO4;GNPNAT1;SERPINH1;UQCC2;TBCB;PKM;NHP2;UBE2M;JAG2;ERGIC1;DDX41;COL18A1;IPO5;TUBA1A;SLC39A7;FGF1;TMEM97;MRPS10;YKT6;DVL3;GSTM1;TUBB3;BANF1;PSMB5;DTYMK;EIF4G1;GOLGA5;MLEC;GPS1;ACTA1;EIF2B5;ARHGDIA;TMEM147;SRSF1;CDK2AP1;NME1;TCEA1;HTRA2;THOP1;PDLIM3;PPP1R14B;CDK4;TUBB6;GALK1;PSMD1;SEC61A1;EBNA1BP2;C6orf136;NSUN2;APEX1;MRPL12;PSMD6;HDLBP;TME…
prerank	WONG_MITOCHONDRIA_GENE_MODULE	-0.394708	-1.9278	0	0.018148704148855197	0.776	110/201	0.2824	TRIM45;NME4;COX6C;FDXR;NDUFAB1;SLC25A17;ALDH6A1;NT5M;NDUFB10;MTX2;TUFM;ECI1;MRPS30;ATP6AP1;NDUFC2;SLC25A39;GOT2;SLC16A5;NFS1;FIBP;ACADSB;PDHX;MRPL49;ATP6V1D;ABCB6;CHDH;NQO1;LRPPRC;GCAT;NDUFA10;UQCRQ;MRPS28;ATP6V1G1;MRPL36;SLC25A1;ATP6V1B1;NIPSNAP1;MCCC2;SUCLA2;CPT1A;NDUFA7;NDUFS2;PCCB;GSTZ1;TIMM13;NDUFB9;NDUFS8;NDUFA4;COX6A1;MIPEP;COX7A2L;GRPEL2;COX17;COX8A;DBT;MRPL3;NDUFB4;COX7A1;LONP1;GLUD1;ATP…
prerank	REACTOME_FC_EPSILON_RECEPTOR_FCERI_SIGNALING	0.585981	1.92744	0	0.0004946061813099867	0.247	31/129	0.0926	ITK;LAT;LCP2;RASGRP2;BTK;VAV1;PSMB9;PSMB10;CARD11;PLCG2;PRKCQ;LAT2;FYN;SYK;PSME2;TXK;PSMB8;FCER1G;RASGRP1;LYN;NFKBIA;NFATC2;MAPK1;NFKB1;GRAP2;PSMA8;PSME1;MALT1;NFATC3;FCER1A;UBE2D1
prerank	HALLMARK_OXIDATIVE_PHOSPHORYLATION	-0.372558	-1.92684	0	0.018292732127401547	0.78	88/184	0.2832	SLC25A4;COX6C;NDUFAB1;ALDH6A1;LDHA;MTX2;ECI1;MRPS30;ATP6AP1;VDAC1;NDUFC2;ATP6V0B;ETFB;GOT2;UQCRC1;ACADSB;PDHX;ATP6V1D;MDH2;LRPPRC;RETSAT;PHYH;UQCRQ;ATP6V1G1;ATP6V1H;RHOT2;SUCLA2;CPT1A;NDUFA7;NDUFS2;AFG3L2;TIMM13;NDUFS8;NDUFA4;COX6A1;BCKDHA;TIMM17A;COX7A2L;PRDX3;COX17;COX8A;NDUFB4;ISCA1;GLUD1;ATP1B1;POR;MGST3;FH;NDUFB6;GPI;HSPA9;ETFDH;GRPEL1;HTRA2;TIMM9;VDAC2;ACADVL;CYB5A;NDUFC1;NDUFS6;ECHS1;COX11…
prerank	HADDAD_B_LYMPHOCYTE_PROGENITOR	0.572585	1.92641	0	0.0004996651360772974	0.249	79/263	0.1336	PVRIG;CD27;CD19;CD69;IL7R;BANK1;TCL1A;CD79B;POU2AF1;BLK;MS4A1;IRF4;VPREB3;CIITA;CD72;IGLL1;P2RY14;CD79A;MZB1;LILRB2;HLA-F;HLA-DRB4;ARAP2;ISG20;PIK3CD;HCP5;LAPTM5;ALOX5;P2RX5;RASGRP1;KAT2B;BLNK;PPP3CC;MEF2C;GLRX;SOD2;CXCR4;TMEM243;TLE4;STAG3;DUSP26;ATM;CYFIP2;CD22;TRIM38;BACH2;FOXO1;BTG2;LBH;SH3TC1;GSAP;PTPRE;EDEM1;BTG1;LEF1;JADE2;LILRA2;GNG7;SPTA1;DCK;IRF2;HMHB1;ARID5B;KMT2A;CSGALNACT1;CEP135;TUB…
prerank	WP_NOVEL_INTRACELLULAR_COMPONENTS_OF_RIG_I_LIKE_RECEPTOR_PATHWAY	0.643923	1.92603	0	0.0005002793948907775	0.25	26/56	0.1835	IFNG;CASP10;CXCL10;TNF;CYLD;NFKBIA;IFIH1;RNF125;IRF7;TRADD;NFKB1;TRAF3;DHX58;CASP8;CXCL12;TRAF2;IKBKE;IRF3;ISG15;TANK;IFNB1;MAPK11;RIPK1;NFKBIB;IKBKG;TRAF6
prerank	XU_RESPONSE_TO_TRETINOIN_AND_NSC682994_UP	0.813924	1.92548	0	0.0005038379600350053	0.251	45915	0.0993	CD53;STAT1;ICAM3;NMI;STK10;TNFSF10;IFITM1;GSTP1;ANXA1
prerank	REACTOME_POTENTIAL_THERAPEUTICS_FOR_SARS	0.600342	1.92485	0	0.0005103256546732247	0.255	26/99	0.0683	PDCD1;CD79B;JAK3;BTK;ZBP1;CD79A;VAV1;ITGA4;PLCG2;JAK2;SYK;TLR7;IL6R;IFNAR2;BLNK;NR3C1;CYSLTR1;S1PR1;TLR9;SH3KBP1;FXYD2;NCK1;STAT2;IFNGR1;IGHD;JAK1
prerank	HUTTMANN_B_CLL_POOR_SURVIVAL_DN	0.642245	1.92312	0	0.0005300045016987254	0.265	20/56	0.138	SLAMF1;BANK1;BIRC3;ADAMDEC1;CASP1;VNN2;TCF7;EAF2;FCRL2;MEF2C;STAG3;PIP5K1B;BACH2;UTS2;GLIPR1;DGKG;METTL8;PLAG1;ATP10D;USP6NL
prerank	HENDRICKS_SMARCA4_TARGETS_DN	0.64561	1.92298	0	0.0005290969597437617	0.265	20/46	0.1726	HCST;CXCR6;HLA-DRA;GPR183;HLA-DRB3;CCR6;CD74;CCR1;ARHGDIB;FCHSD2;MAPK1;SFTPB;MC5R;HENMT1;KCNJ2;TREM2;HEXB;LGALS3;IL36B;CLK1
prerank	LUI_THYROID_CANCER_PAX8_PPARG_UP	-0.488111	-1.92293	0	0.019026144858048252	0.79	21/43	0.1947	DDR1;CCND1;TPM2;SOX4;APLP2;CTBP2;TP53I11;ADCY9;SRSF6;DYNC2LI1;SLC20A2;SMARCC1;ARHGAP1;MFSD10;ZC3H14;TULP3;EVPL;CHD4;USP6;SLC7A8;RDH11
prerank	REACTOME_DDX58_IFIH1_MEDIATED_INDUCTION_OF_INTERFERON_ALPHA_BETA	0.623685	1.92284	0	0.0005281925204963365	0.265	27/74	0.1186	TNFAIP3;CASP10;NLRC5;CYLD;NFKBIA;UBA7;IFIH1;HERC5;UBE2L6;RNF125;IRF7;NFKB1;NFKB2;TRAF3;DHX58;CASP8;AGER;S100A12;TRAF2;IKBKE;SAA1;UBE2D1;IRF3;ISG15;RPS27A;S100B;TANK
prerank	SHAFFER_IRF4_TARGETS_IN_ACTIVATED_DENDRITIC_CELL	0.640114	1.92274	0	0.0005272911680722813	0.265	20/62	0.1093	SLAMF7;CD38;TNFRSF17;IRF4;PIM2;ITGB7;TNFAIP3;TXNDC5;ISG20;FKBP11;PRDM1;ST6GAL1;UBE2J1;DNAJB9;HIVEP2;APOBEC3B;GNG7;CASP3;ELL2;HSP90B1
prerank	WP_TRYPTOPHAN_METABOLISM	0.697337	1.92233	0	0.0005336836468992088	0.267	46022	0.1052	IDO1;STAT1;IL4I1;IDO2;ALDH2;TDO2;KYNU;KMO;HAAO;AOX1;INMT;AHR
prerank	REACTOME_REGULATION_OF_IFNG_SIGNALING	0.835913	1.92214	0	0.0005327760216493801	0.267	45975	0.102	IFNG;STAT1;SOCS1;JAK2;PTPN6;IFNGR1;PTPN2;JAK1;SOCS3;IFNGR2;PIAS1
prerank	Fc gamma R-mediated phagocytosis	0.608653	1.92156	0	0.000542043883641945	0.27	32/90	0.1462	PRKCB;LAT;PTPRC;RAC2;INPP5D;VAV1;NCF1;PLCG2;PIK3CD;SYK;LYN;WAS;HCK;BIN1;MAPK1;FCGR2B;PIP5K1B;FCGR3A;FCGR2A;PLA2G4C;FCGR3B;ACTR3;MARCKS;PRKCA;ARPC1B;ARPC2;PLD1;ARPC5;CDC42;ACTR2;PLA2G4A;GSN
prerank	MARTENS_BOUND_BY_PML_RARA_FUSION	0.560368	1.92065	0	0.0005541818045697747	0.276	128/414	0.1375	FAM78A;RAC2;PLEK;PLAC8;IRF8;ZNF683;CXCR5;LCP2;RASGRP2;ASB2;TMC8;SPN;RCSD1;ARHGAP30;MYO1F;CYTH4;TNFAIP3;ABI3;APBB1IP;TNFRSF4;DOK3;CCDC88B;FNBP1;GPR132;ITGB2;IRF1;FCN1;ITGA4;PLCG2;FGR;RUNX3;TOX2;LYL1;FERMT3;DEF6;RAB37;TYROBP;LAPTM5;IFNAR2;ICAM4;FMNL1;SNX20;NLRP3;ICAM1;COTL1;LYN;PTPN6;PLCB2;SPI1;KCNAB2;EFHD2;ALDH2;HCK;C11orf21;DENND3;PLEKHO1;GRK5;PLEKHA2;ALOX5AP;TNFAIP2;ARID3B;CELF2;MX2;CSK;LMO2;PTP…
prerank	SENESE_HDAC1_TARGETS_DN	-0.349233	-1.9202	0	0.0193230671059129	0.795	81/233	0.1542	LAMB2;EDIL3;EPS8L2;BAIAP2;KIAA1522;HCFC1R1;IRS1;SSH3;OBSL1;DPY19L4;COL12A1;FAM114A1;COL1A1;ENAH;PBX1;TCEA2;RHOBTB3;RNF187;COL5A1;MATN3;CNN1;EPB41L5;ALDH6A1;BCAR1;AHNAK;HMGCR;EFNB3;NREP;DNAJB2;LAMA5;GPC4;TRO;CPE;SMARCA1;MYL9;CXXC5;RAC1;MYH10;DKK3;SAMD1;MAGED1;NOX4;COL3A1;LDLRAD4;BNIP3L;MAGED4B;ARHGEF40;ERGIC1;SYNC;ZNF395;FKBP7;RBPMS;C11orf96;TUBA1A;TMEM120B;IGFBP5;GXYLT2;CYTH2;COL11A1;CHMP3;MDP1;S…
prerank	FURUKAWA_DUSP6_TARGETS_PCI35_UP	0.627349	1.91934	0	0.0005677269326144237	0.283	22/69	0.0811	PSMB9;IL32;KLRC3;HLA-F;TNFSF13B;KLRC2;IFI30;THEMIS2;CLEC2D;SLC15A3;C1S;RTP4;HERC5;TAPBPL;PARP9;SECTM1;IFITM1;C15orf48;ZFAT;HERC6;PYCARD;SAA1
prerank	CHAUHAN_RESPONSE_TO_METHOXYESTRADIOL_DN	0.603422	1.91926	0	0.0005667679344174398	0.283	31/97	0.1093	CD48;IL2RG;HCLS1;PIM2;TNFAIP3;B2M;CD74;HLA-G;UBE2J1;ARHGDIB;PTPN6;HERPUD1;LSP1;NPC2;LTA4H;TAPBP;TMSB4X;CCL3;CYFIP2;AP1S2;BTG2;BTG1;METTL7A;ZFP36L2;TPP1;MARCKS;MCL1;TMSB10;RASA4;MAN2A1;HSP90B1
prerank	PARK_APL_PATHOGENESIS_DN	0.659357	1.91824	0	0.0005744725609822912	0.285	19/48	0.1019	CYBB;CORO1A;SRGN;LYZ;MNDA;IL32;PECAM1;IFI30;NFKBIE;SPI1;LSP1;RAB27A;BTG1;FKBP5;ELANE;GPNMB;CEBPA;SIRPA;PRKCA
prerank	MCBRYAN_PUBERTAL_BREAST_4_5WK_UP	-0.366993	-1.91796	0	0.019733041384165425	0.803	84/255	0.1043	ERBB3;DDR1;IRX5;THBS1;SHROOM3;OCLN;PIAS3;SLC39A6;PLAT;SPP1;CD9;PAWR;SPINT1;TPBG;ZBTB8A;GRHL2;THBS2;HDAC11;KRT18;SOX4;TMED3;KRT8;STC2;ESRP1;SDC4;TRPS1;FN1;ENAH;HEY1;SLC2A1;ACTA2;RAB17;KRT19;TNFRSF12A;TGIF1;SPON2;TXNDC16;IRF6;RAB25;CYB561;CNN1;STARD10;PROM2;ERRFI1;ANO1;WWC1;ISYNA1;INHBB;TMEM30B;PALLD;GATA3;SLC44A2;CYSTM1;HTRA1;TFAP2C;ACOT1;CLDN7;PRLR;RUNX1;ESRP2;DKK3;EPCAM;FXYD3;KIF22;IMPDH2;ACOT2;…
prerank	BIOCARTA_IL1R_PATHWAY	0.704101	1.91784	0	0.000573505435458752	0.285	14/30	0.1266	TNF;MAP3K14;NFKBIA;NFKB1;IRAK3;IRAK2;IL6;IL1B;MYD88;MAP2K6;IL1R1;TGFB1;IL1RN;MAP2K3
prerank	SHIN_B_CELL_LYMPHOMA_CLUSTER_9	0.771701	1.91699	0	0.0005811728405880218	0.288	45949	0.0816	CD19;IRF8;CXCR5;CD79A;CD40;SPIB;IKZF3;BCL11A;WNT2;S100A9
prerank	KEGG_FC_GAMMA_R_MEDIATED_PHAGOCYTOSIS	0.605148	1.91652	0	0.0005916867821024142	0.294	30/89	0.1462	PRKCB;LAT;PTPRC;RAC2;INPP5D;PIK3CG;VAV1;NCF1;PLCG2;PIK3CD;SYK;DOCK2;LYN;WAS;HCK;MAPK1;FCGR2B;PIP5K1B;FCGR3A;FCGR2A;MARCKS;PRKCA;ARPC1B;ARPC2;PIKFYVE;PLD1;ARPC5;CDC42;PLA2G4A;GSN
prerank	REACTOME_MITOCHONDRIAL_TRNA_AMINOACYLATION	-0.621546	-1.91637	0.0041841004184100415	0.019937492990526613	0.807	15/18	0.3312	EARS2;IARS2;TARS2;HARS2;VARS2;PARS2;LARS2;WARS2;NARS2;PPA2;CARS2;DARS2;YARS2;SARS2;AARS2
prerank	BIOCARTA_IL2_PATHWAY	0.748908	1.9155	0	0.0006035992284155785	0.3	45952	0.0961	IL2RB;LCK;IL2RG;JAK3;IL2RA;SYK;STAT5A;JAK1;IL2;STAT5B
prerank	ZHAN_MULTIPLE_MYELOMA_CD2_UP	0.668171	1.9155	0	0.0006025898651573586	0.3	17/43	0.0992	CD27;PNOC;MS4A1;VPREB3;CD79A;SLC8A1;TNFRSF13C;RGS13;PTPRJ;PIK3AP1;RCBTB2;SPAG4;CNR1;DUSP22;MARCKS;RNGTT;NAGK
prerank	PID_FAS_PATHWAY	0.672344	1.91546	0	0.00060301281237395	0.3	12/38	0.0977	FASLG;BIRC3;BTK;CASP10;PIK3CD;CFLAR;SYK;FAS;CASP8;CASP3;BID;MAP2K6
prerank	REACTOME_FCGR3A_MEDIATED_IL10_SYNTHESIS	0.678604	1.91503	0	0.0006062874672594722	0.302	15/37	0.104	CD3G;CD247;PLCG2;FGR;FYN;SYK;IL10;LYN;ADCY7;HCK;FCGR3A;FCGR2A;PRKX;PRKACB;ADCY4
prerank	BROWNE_HCMV_INFECTION_2HR_UP	0.678601	1.91495	0	0.0006052786694770104	0.302	20/37	0.1537	PTGDS;IRF1;ICAM1;GCH1;N4BP2L1;NFKBIA;APOE;NR4A3;CHRDL1;DAZL;ELANE;MFAP4;MAP3K8;CFD;CXCL3;ADH1A;RARRES2;ADH1C;ADH1B;ATF3
prerank	REACTOME_PROTEIN_PROTEIN_INTERACTIONS_AT_SYNAPSES	-0.402547	-1.91482	0	0.020139420502982106	0.809	28/87	0.1586	EPB41L1;HOMER2;PPFIA4;PPFIBP1;FLOT1;STX1A;DLG3;PTPRF;SLITRK6;EPB41L5;LRFN3;PPFIA3;LRFN4;DLGAP4;PPFIA1;NLGN2;CASK;SYT7;PTPRD;PDLIM5;GRIN2C;SHARPIN;SHANK2;LRFN2;SYT12;SYT1;LIN7A;LIN7B
prerank	REACTOME_NOD1_2_SIGNALING_PATHWAY	0.68632	1.91452	0	0.0006099605005768542	0.306	13/36	0.1077	BIRC3;TNFAIP3;CASP1;CASP4;CYLD;NOD2;CARD9;NOD1;IRAK2;CASP8;MAP2K6;RIPK2;RPS27A
prerank	PID_TCR_JNK_PATHWAY	0.834114	1.91452	0	0.0006089489574581529	0.306	45822	0.0827	PRKCB;LAT;LCP2;MAP4K1;GRAP2;MAP3K8
prerank	SALVADOR_MARTIN_PEDIATRIC_TBD_ANTI_TNF_THERAPY_NONRESPONDER_PRE_TREATMENT_UP	0.776127	1.91426	0	0.0006079407638199771	0.306	45981	0.066	CCL5;GNLY;KLRD1;EPSTI1;CCL4;HLA-H;HLA-C;OASL;TSPAN33;ACRBP;IFITM1
prerank	WP_TRANSLATION_FACTORS	-0.459488	-1.91412	0	0.020172158324975438	0.811	24/49	0.2611	EEF1A2;EIF2AK1;EIF3C;EIF2B4;PAIP1;EIF3J;ETF1;EIF2B2;EIF4B;EIF1AX;EIF4G1;EIF3B;EIF3I;EIF4H;EIF6;EIF2B5;EIF3H;EIF2S1;EIF2B1;EIF4EBP1;EIF4E;EEF2;EIF4G3;EEF2K
prerank	PELLICCIOTTA_HDAC_IN_ANTIGEN_PRESENTATION_DN	0.648974	1.91357	0	0.0006140097480772642	0.308	15/49	0.0799	PSMB9;PSMB10;TAP1;HLA-C;PSME2;HLA-B;HLA-A;PSMB8;TAP2;TAPBPL;TAPBP;ERAP2;ERAP1;PSME1;NGLY1
prerank	MUNSHI_MULTIPLE_MYELOMA_UP	0.609834	1.91334	0	0.0006158213994761324	0.309	24/77	0.1093	HCLS1;TNFRSF17;PIM2;FLT3LG;LY96;ISG20;CFLAR;PSME2;RELB;NFKBIA;CD68;CXCR4;SSR4;IFITM1;S100A4;CSF2;ACVRL1;CSF1;ZC3H12D;MCL1;LDHB;TMC6;AXL;HSP90B1
prerank	ATP-dependent chromatin remodeling	-0.41438	-1.91326	0	0.020214852874947672	0.814	43/87	0.293	MTA3;MORF4L2;MEAF6;SMARCE1;SS18L1;SMARCA1;BCL7C;ACTG1;INO80E;RUVBL2;MTA1;BRD8;SMARCD3;BPTF;SMARCD2;SMARCC1;RBBP7;BAZ1B;VPS72;CHD4;MRGBP;ZNHIT1;YEATS4;MORF4L1;CDK2AP1;SS18;ARID2;DMAP1;RSF1;ACTL6A;BCL7A;RUVBL1;BRD9;CHD3;RBBP4;YY1;SMARCA4;TFPT;SRCAP;ACTR5;MCRS1;BAZ2B;MBD3
prerank	REACTOME_ERYTHROPOIETIN_ACTIVATES_PHOSPHOINOSITIDE_3_KINASE_PI3K	0.850748	1.91295	0	0.0006204472966624699	0.311	45759	0.0316	PIK3CG;JAK2;PIK3CD;LYN
prerank	ROSS_AML_WITH_MLL_FUSIONS	0.611212	1.91239	0	0.0006222424006084056	0.311	33/75	0.1346	NKG7;CCL5;SRGN;C2;LY86;MBNL1;MEF2C;ITGAX;ALOX5AP;CCL23;SNX10;MFSD1;SCPEP1;MICAL1;ACSL4;HK3;CAPG;FES;APOC2;PYCARD;TPP1;CPM;SLC9A6;TDRD7;SIRPA;KMT2A;CTSL;RNASE2;GAS7;ALDH3B1;MVP;GGA2;PLD3
prerank	REACTOME_COPI_INDEPENDENT_GOLGI_TO_ER_RETROGRADE_TRAFFIC	-0.462792	-1.91233	0	0.020277616327738737	0.817	24/50	0.2288	PAFAH1B3;DCTN4;DCTN2;TUBB2A;DYNC1LI2;DYNC1I2;TUBB8;RAB6A;TUBB4B;DYNC1H1;RAB3GAP2;TUBA1A;DCTN3;DCTN5;DYNLL1;TUBB3;RAB18;ACTR10;TUBA3D;DCTN1;GALNT1;TUBA1C;TUBB6;RAB6B
prerank	REACTOME_RIPK1_MEDIATED_REGULATED_NECROSIS	0.693341	1.91211	0	0.0006240316093032876	0.313	15/31	0.1077	FASLG;BIRC3;MLKL;CFLAR;FAS;TRADD;TNFSF10;CASP8;TRAF2;OGT;RIPK3;PELI1;SDCBP;TNFRSF10A;RPS27A
prerank	PASINI_SUZ12_TARGETS_DN	-0.321646	-1.91203	0	0.020206618007467012	0.819	93/303	0.1159	LOXL2;PXDN;THBS1;MARVELD2;SLC39A6;FARP1;SERTAD4;TPM2;NPNT;GPRC5A;PAWR;GLI3;CLDN12;ZDHHC9;IRS1;KRT18;SOX4;PARVA;KRT8;CGN;COL1A1;FN1;RHOBTB3;CD151;ACTA2;TPM1;COL5A1;FLRT3;KRT19;VAT1;TNFRSF12A;TAGLN;CNN1;MLLT11;AMFR;ACTN1;IER3;MMP14;ERRFI1;ITGB1;VCL;TSPAN9;COL1A2;AHNAK;BHLHE40;KCTD10;NREP;AMMECR1L;DUSP14;RCN2;SH3PXD2A;PRSS23;RHOB;PLOD2;DBN1;CPE;PALLD;STMN2;NUAK1;COL4A5;LGALS1;CRLF1;MYH10;SERPINH1;TM…
prerank	LUI_THYROID_CANCER_CLUSTER_4	0.841925	1.91129	0	0.0006370403320404251	0.32	45820	0.024	HLA-DRA;HLA-DPA1;HLA-DPB1;HLA-DRB1;CD74;HLA-DQB1
prerank	WP_OVERVIEW_OF_INTERFERONS_MEDIATED_SIGNALING_PATHWAY	0.691745	1.91104	0	0.0006387994648779882	0.321	14/31	0.1019	IFNG;STAT1;JAK2;IFNAR2;STAT2;IFNGR1;IRF9;JAK1;IFNL2;IFNLR1;IFNL1;IFNGR2;IL10RB;PRKCA
prerank	PID_IL8_CXCR2_PATHWAY	0.689791	1.91077	0	0.0006377556749026974	0.321	17/34	0.1288	PRKCB;RAC2;PIK3CG;FGR;DOCK2;LYN;PLCB2;ELMO1;HCK;ARRB2;GNG2;CXCR2;CBL;PIK3R6;PRKCA;GNA15;GNAI2
prerank	KEGG_FC_EPSILON_RI_SIGNALING_PATHWAY	0.61263	1.91005	0	0.0006450931232101552	0.324	23/76	0.1019	PRKCB;LAT;RAC2;INPP5D;LCP2;BTK;PIK3CG;VAV1;PLCG2;PIK3CD;TNF;FYN;SYK;FCER1G;LYN;MAPK1;CSF2;PLA2G2D;IL13;PLA2G2A;FCER1A;MAP2K6;PRKCA
prerank	BYSTROEM_CORRELATED_WITH_IL5_DN	0.634739	1.90997	0	0.0006440424829443406	0.324	24/59	0.1607	IKZF1;SLA;ITGAL;CYBB;KLRK1;NCF1;PIK3CD;SYK;NR3C1;PIM1;CD180;PTPRJ;CD44;HIVEP2;PSTPIP2;STAT5B;SNX2;PLD1;RNF13;SORL1;MTMR1;ZNF22;ADAR;LYST
prerank	WP_DEVELOPMENT_OF_PULMONARY_DENDRITIC_CELLS_AND_MACROPHAGE_SUBSETS	0.835509	1.90966	0	0.0006443870240255623	0.324	45974	0.1407	IKZF1;IRF8;IRF4;FLT3LG;BATF3;SPI1;CSF2;CSF1;TCF4;ID2;TPO
prerank	MIKKELSEN_MCV6_LCP_WITH_H3K4ME3	0.576788	1.9056	0	0.0006891946151887659	0.338	54/151	0.1449	TBC1D10C;IL7R;PSTPIP1;ZBP1;LST1;SERPINB9;MYO1G;GBP2;ISG20;LAPTM5;XAF1;CD244;GPSM3;ARHGDIB;LGALS9;TMEM176B;GLRX;ALDH1A1;TRIM21;OAS2;EMP3;CHIT1;SH3KBP1;SNX10;TAPBPL;CFH;SCARA5;TMEM176A;IFI35;TNFSF13;TNFSF10;UNC13D;PINLYP;IFITM1;MR1;RSAD2;TREX1;GPA33;AKNA;IKBKE;GBGT1;SLC25A45;SERPINB8;ANXA1;CAB39;ALDH3B1;ARAP1;SYNE3;ACY3;GPR35;ANKRD49;KCNN4;FGFBP1;S100A3
prerank	KIM_ALL_DISORDERS_DURATION_CORR_DN	-0.369316	-1.9056	0	0.02134669215133407	0.84	56/139	0.1813	PAFAH1B3;GDI1;CHMP2A;HCFC1R1;HRAS;GNAZ;DCTN2;LMAN2L;DCXR;DNAJB2;TUFM;MAPK3;ECI1;ATP6AP1;NTHL1;IMPDH2;ATP6V0B;ETFB;RNPS1;RUVBL2;CDIPT;TRAP1;NUDC;DHPS;PPIA;PMM1;FNDC4;GTF3C1;NELFE;BCAP31;FBXO9;ATP6V0E2;UQCRQ;CREB3;GRHPR;PSMB5;TPI1;PMP22;NIPSNAP1;ENDOG;VPS28;AHSA1;CCT7;NDUFA7;PIN1;PUF60;NDUFS8;EIF6;SAC3D1;TMEM147;CKB;MARCKSL1;COX8A;SFXN3;COX7A1;RABAC1
prerank	REACTOME_GLUTAMATE_AND_GLUTAMINE_METABOLISM	-0.684271	-1.90544	0.006369426751592357	0.02124995670458553	0.84	45912	0.2386	RIMKLA;PYCR1;GOT2;GLUD2;ALDH18A1;GLUD1;PYCR2;GLS2;RIMKLB
prerank	WP_VITAMIN_B12_METABOLISM	0.644988	1.90491	0	0.0006950138722783766	0.341	17/49	0.0987	CCL5;IFNG;TNF;ICAM1;APOE;SOD2;CCL2;TCN2;NFKB1;NFKB2;IL6;IL1B;ABCA1;SAA1;SAA2;SAA4;SOD3
prerank	REACTOME_C_TYPE_LECTIN_RECEPTORS_CLRS	0.578972	1.90479	0	0.0006952742628538093	0.341	36/136	0.0969	CLEC10A;PSMB9;PSMB10;ICAM2;CCL17;CARD11;CLEC4A;ICAM3;PLCG2;CLEC4E;FYN;SYK;PSME2;PSMB8;MAP3K14;FCER1G;LYN;RELB;NFKBIA;CLEC4C;NFATC2;CLEC4D;CARD9;NFKB1;NFKB2;CLEC7A;CD209;PSMA8;CASP8;PSME1;IL1B;MALT1;PYCARD;NFATC3;UBE2D1;PRKACB
prerank	RASHI_RESPONSE_TO_IONIZING_RADIATION_4	0.65761	1.90467	0	0.0006955338121026653	0.342	12/43	0.0522	ZAP70;GIMAP1;IL7R;GMFG;HLA-DOB;IFI16;SP100;SEMA4D;IL27RA;MFSD1;RGS19;IFIT3
prerank	REACTOME_MYD88_INDEPENDENT_TLR4_CASCADE	0.590359	1.90408	0	0.0007054563091527672	0.346	47/107	0.184	BIRC3;LY96;NLRC5;TLR4;NFKBIA;RPS6KA3;MEF2C;CD14;NOD2;MAPK1;IRF7;NFKB1;NFKB2;TRAF3;NOD1;IRAK2;USP18;CASP8;AGER;S100A12;TRAF2;IKBKE;SAA1;MAP3K8;RIPK3;RPS6KA1;UBE2D1;IRF3;ALPK1;MAP2K6;RIPK2;TIFA;RPS27A;S100B;TANK;MAP2K3;N4BP1;MAPK11;RIPK1;NFKBIB;PPP2R1B;IKBKG;IKBIP;BIRC2;FOS;TRAF6;UBE2D3
prerank	LIM_MAMMARY_LUMINAL_PROGENITOR_DN	-0.665595	-1.90392	0.0030581039755351682	0.02163674589958114	0.845	45975	0.229	SEMA3F;CERS6;TBC1D9;CUX1;HSPB8;ASPH;SCARF2;KIF3C;ITGA5;KCNIP3;EPDR1
prerank	REACTOME_INTERLEUKIN_21_SIGNALING	0.890434	1.90389	0	0.0007084552615433218	0.348	45910	0.0961	IL21R;IL2RG;STAT4;JAK3;STAT1;STAT5A;IL21;JAK1;STAT5B
prerank	NAKAMURA_CANCER_MICROENVIRONMENT_UP	-0.543743	-1.90387	0	0.02150947092370125	0.845	45956	0.0747	ENPP1;COL1A1;H19;POSTN;SEMA4C;COL1A2;RHOB;CPB1;COL3A1;KIAA1217
prerank	STAMBOLSKY_TARGETS_OF_MUTATED_TP53_DN	0.643484	1.90368	0.0011876484560570072	0.000710068469315425	0.35	25/48	0.1481	STAT1;HLA-B;SP100;CCL18;XAF1;SP110;SAMD9;IRF7;DDX60;DTX3L;IFI35;BST2;OAS1;MX1;IRF9;IFITM1;HERC6;OAS3;SSH2;ISG15;IFI6;IFIT1;SLC40A1;TSC22D4;TBC1D22A
prerank	HOLLERN_EMT_BREAST_TUMOR_UP	0.582942	1.90329	0	0.0007171720696654392	0.353	55/134	0.1543	CCR2;GZMH;TRAF1;CFP;RGS18;STK17B;CLEC4A;FCRL2;SNX20;MRC1;CSF1R;WAS;SPI1;FOLR2;LSP1;TGFBR2;CYSLTR1;CCL2;ST8SIA4;IL18R1;EMP3;CFH;FCGR2B;AP1S2;HHEX;GPR34;NRROS;DOK1;ADPRH;S100A4;GLIPR1;VSIG4;NAAA;CSF1;EHBP1L1;ST3GAL2;ARL6IP5;AOX1;DAB2;EPB41L2;FXYD5;F13A1;RAP1B;AXL;SNX6;RRAD;HLX;NFATC1;PDGFRA;TTYH2;FAM167B;CCDC102A;TSPAN4;SACS;PLA2G15
prerank	BIOCARTA_PCAF_PATHWAY	0.844471	1.90316	0	0.0007201378287584229	0.354	45882	0.0938	IRF4;IRF1;KAT2B;IRF7;NFKB1;IRF5;IRF2;IRF3
prerank	WP_IL_26_SIGNALING_PATHWAYS	0.655868	1.90313	0	0.0007189856082324094	0.354	21/45	0.1341	STAT1;JAK2;TNF;IL10;ICAM1;NFKBIA;IL33;MAPK1;JAK1;IL6;CSF2;MMP9;IL1B;SOCS3;CCL20;CASP3;DCSTAMP;IL10RB;NFATC1;MPO;BAX
prerank	WP_ELECTRON_TRANSPORT_CHAIN_OXPHOS_SYSTEM_IN_MITOCHONDRIA	-0.419218	-1.90289	0	0.021631985572177607	0.849	40/75	0.2951	SLC25A4;COX6C;NDUFAB1;NDUFB10;SLC25A14;NDUFC2;UQCRC1;NDUFA10;UQCRQ;NDUFA7;NDUFS2;NDUFB9;NDUFS8;NDUFA4;COX6A1;COX7A2L;COX17;COX8A;NDUFB4;COX7A1;NDUFB6;NDUFA13;NDUFV3;NDUFC1;NDUFS6;COX11;COX7A2;NDUFS1;NDUFA2;NDUFA5;NDUFA8;SDHC;NDUFV2;NDUFB2;NDUFS3;UQCR11;UQCRC2;NDUFA11;UQCRB;COX7C
prerank	PID_CXCR3_PATHWAY	0.654606	1.90241	0	0.0007260409211383869	0.355	11/43	0.0474	CXCR3;CXCL9;ITGAL;CXCL13;CXCL11;ITGB2;CXCL10;PIK3CD;MAPK1;GNG2;CCL11
prerank	SIG_PIP3_SIGNALING_IN_B_LYMPHOCYTES	0.686845	1.90231	0	0.0007276132171107204	0.355	10/36	0.0497	CD19;PTPRC;BTK;VAV1;PLCG2;DAPP1;SYK;LYN;RPS6KA3;PHF11
prerank	LI_INDUCED_T_TO_NATURAL_KILLER_DN	0.575114	1.90212	0	0.0007305434599874344	0.356	37/127	0.1075	CD3D;CD2;CD27;PRKCB;SH2D1A;CD6;FAM78A;GFI1;SLA;CTLA4;ARHGAP15;SNAI3;TSPAN32;TCF7;BCL11B;STK4;ST6GAL1;C3;ETS1;N4BP2L1;ALDH2;TXNIP;MAPK1;CELF2;PLD4;DGKA;PDK1;RGCC;CXCL12;PPARGC1B;CDCA7;TACC1;SATB1;MARCKS;KMT2A;DPP4;ACSS1
prerank	BIDUS_METASTASIS_DN	0.574933	1.90206	0	0.0007293820236440522	0.356	38/136	0.1109	SASH3;GMFG;SLA;ITGAL;CORO1A;HLA-DRA;MS4A6A;STK17B;SELPLG;PTK2B;TRPV2;RASSF4;APOL6;CFLAR;RGL1;BIN1;PLEKHA2;GYPC;LPAR5;PPM1M;MAN2B1;DOK1;EHD1;RNF213;CCR10;MR1;PTPN4;ATP8B4;REXO1;DAB2;SIRPA;PARM1;AKAP13;IRF3;NAGK;F13A1;AHR;GSDMD
prerank	WP_16P11_2_DISTAL_DELETION_SYNDROME	0.681813	1.90099	0	0.0007499623124419688	0.363	45961	0.0895	CD19;LAT;TRAF1;JAK2;CR2;C3;NFATC2;IFITM1;TRAF2;CD82
prerank	KEGG_MEDICUS_REFERENCE_RAB7_REGULATED_MICROTUBULE_MINUS_END_DIRECTED_TRANSPORT	-0.50638	-1.90073	0	0.021930812972331414	0.855	26/42	0.2236	DYNLT3;DCTN4;DCTN2;TUBB2A;DYNC1LI2;DYNC1I2;TUBB8;TUBB4B;DYNC1H1;DYNC2LI1;TUBA1A;DCTN3;DCTN5;DYNLL1;DYNLRB2;TUBB3;DYNLRB1;ACTR1B;ACTR10;RAB7A;TUBA3D;DCTN1;TUBA1C;OSBPL1A;TUBB6;TUBB
prerank	TERAO_AOX4_TARGETS_SKIN_UP	-0.537987	-1.90058	0.004273504273504274	0.02181386248713023	0.855	15/28	0.225	TMC4;RTN4;LRRC46;WDR45B;METTL1;RAD23B;LPGAT1;ATP7A;POLR3F;PA2G4;MRPL38;TRPC4AP;DNAJC5;TOMM40;EFNB1
prerank	BANG_VERTEPORFIN_ENDOMETRIAL_CANCER_CELLS_UP	-0.601611	-1.90052	0	0.021688495461342126	0.855	13/18	0.2685	THBS1;COL12A1;DSG2;GPC4;VCAN;APP;SEMA3C;COL4A2;ITGAV;ITGB4;GANAB;OS9;ADAM9
prerank	WP_KISSPEPTIN_KISSPEPTIN_RECEPTOR_SYSTEM_IN_THE_OVARY	0.673404	1.90043	0.0012254901960784314	0.0007528432053599487	0.365	12/39	0.0717	PRKCB;PIK3CG;PRKCQ;PIK3CD;PRKCH;PLCB2;ARRB2;MAPK1;PDK1;NFKB1;STAR;MMP9
prerank	REACTOME_SARS_COV_2_ACTIVATES_MODULATES_INNATE_AND_ADAPTIVE_IMMUNE_RESPONSES	0.585198	1.90022	0	0.0007530063256804166	0.366	30/114	0.1142	STAT1;B2M;TLR8;HLA-F;HLA-E;HLA-C;TLR7;HLA-G;HLA-B;IFNAR2;HLA-A;NLRP3;TLR1;PTPN6;IFIH1;TLR2;NOD2;IRF7;STAT2;IL17RA;TRAF3;NOD1;IRAK2;JAK1;IKBKE;IRF3;ISG15;RIPK2;RPS27A;SEC24A
prerank	TAVOR_CEBPA_TARGETS_UP	0.645951	1.89953	0	0.0007639864376952369	0.371	26/49	0.1385	PTPRC;LST1;CD7;GBP1;CCND2;GCH1;SOD2;CXCR4;BCL2A1;C3AR1;BTG2;ACSL1;SECTM1;BTG1;KIAA0513;GLIPR1;HCAR3;S100A9;ANXA1;NFIL3;SERPINF1;TANK;HMOX1;IL1RN;ID2;KCNMB1
prerank	MOREIRA_RESPONSE_TO_TSA_DN	0.788939	1.89945	0	0.0007627814117682726	0.371	45826	0.0333	CD3D;CD247;LAT;IL2RA;ICAM1;CD3E
prerank	PID_TNF_PATHWAY	0.656269	1.89912	0	0.0007656239697712944	0.372	22/44	0.2002	TRAF1;BIRC3;STAT1;TNFAIP3;TNF;TNFRSF1B;CYLD;TRADD;NFKB1;MAP3K5;RFFL;CASP8;TRAF2;MAP2K3;MAP3K3;NSMAF;TNIK;RIPK1;IKBKG;BIRC2;TAB2;MAP3K1
prerank	GRANDVAUX_IFN_RESPONSE_NOT_VIA_IRF3	0.834485	1.8981	0	0.0007765324497418766	0.374	45974	0.111	GBP2;IRF1;ISG20;MX2;IRF7;IFI35;MX1;IRF9;IFITM1;EIF2AK2;IFI6
prerank	WP_PEPTIDE_GPCRS	0.61829	1.89793	0	0.0007780007983228021	0.375	20/72	0.0845	CCR7;CXCR3;CCR5;CXCR6;CCR2;CXCR5;CCR6;FPR3;CCR1;ATP8A1;CXCR4;FPR1;C3AR1;ACKR1;CCR10;FPR2;CCR8;GHSR;CCR3;CXCR2
prerank	REACTOME_BUDDING_AND_MATURATION_OF_HIV_VIRION	-0.541227	-1.89752	0	0.022205092722401534	0.861	46019	0.1542	NEDD4L;VPS37D;CHMP2A;VPS37C;CHMP4B;CHMP4C;PDCD6IP;PPIA;TSG101;CHMP3;VPS28;CHMP2B
prerank	BARRIER_CANCER_RELAPSE_NORMAL_SAMPLE_UP	0.681328	1.89657	0	0.0008089795524782483	0.387	13/31	0.1148	CLIC2;ITM2A;ADAM28;FAS;RAB27A;AMPD1;IGF1;IL1R2;CREBL2;PTGER2;PRKACB;RNGTT;MAPRE2
prerank	REACTOME_CREATION_OF_C4_AND_C2_ACTIVATORS	0.806449	1.89479	0.0014814814814814814	0.0008371823629653026	0.397	45852	0.074	C1QA;C1QB;FCN1;C1QC;C1S;C1R;FCN3
prerank	CHIARETTI_T_ALL_REFRACTORY_TO_THERAPY	0.711394	1.89472	0	0.0008385490631728435	0.398	45926	0.0677	ICOS;GFI1;SELL;TCF7;CR2;ADA;MX1;EPHB6;ARL4C
prerank	Oxidative phosphorylation	-0.386408	-1.8945	0	0.022706169679173185	0.867	61/111	0.2951	COX6C;NDUFAB1;NDUFB10;ATP6AP1;COX2;NDUFC2;ATP6V0B;UQCRC1;ATP6V1D;COX1;ATP6V0E2;NDUFA10;UQCRQ;ND5;ATP6V1G1;CYTB;ATP6V1H;ATP6V1B1;NDUFA4L2;NDUFA7;NDUFS2;NDUFB9;NDUFS8;NDUFA4;COX6A1;COX7A2L;COX17;COX8A;ATP6V1G2;NDUFB4;COX7A1;NDUFB6;NDUFA13;NDUFV3;NDUFC1;NDUFS6;COX11;ATP6V0C;COX7A2;NDUFB11;ATP6V1C1;NDUFS1;ND6;NDUFA2;NDUFA5;NDUFA8;ND3;ND1;SDHC;CYC1;ATP6V1E1;NDUFV2;PPA2;NDUFB2;NDUFS3;UQCR11;UQCRC2;ATP6…
prerank	RODWELL_AGING_KIDNEY_NO_BLOOD_DN	-0.378093	-1.8944	0	0.022597076958189456	0.868	50/133	0.219	RTN4;NEDD4L;C1orf226;FBXO21;IGF1R;COX6C;APLP2;RHOBTB3;AHCYL1;PRKAA2;NEBL;ALDH6A1;TPD52;ADCY1;PAIP1;DSG2;PPFIA1;TBC1D9;PALM;GOT2;C3orf14;MPPED2;TBC1D24;IMPACT;ENOSF1;LRPPRC;PHYH;ATXN7L3B;PEBP1;SHANK2;FBXO3;ISOC1;BCKDHB;TMEM80;SRP9;RALGPS1;ERLIN2;PRDX3;COX8A;CEP70;DBT;ISCA1;FMO5;HSPA9;SLC25A36;CYB5A;TOX3;USP9X;FAM83F;NAA35
prerank	KEGG_AMINOACYL_TRNA_BIOSYNTHESIS	-0.561679	-1.8936	0	0.022756370744805188	0.874	17/22	0.3312	EARS2;IARS2;TARS2;HARS2;VARS2;FARSB;PARS2;LARS2;WARS2;NARS2;CARS2;DARS2;FARSA;YARS2;SARS2;PSTK;AARS2
prerank	PID_IL8_CXCR1_PATHWAY	0.712303	1.89247	0	0.0008692883718878584	0.409	14/27	0.1288	PRKCB;PIK3CG;FGR;LYN;PLCB2;HCK;ARRB2;GNG2;CBL;PIK3R6;PRKCA;PLD1;GNA15;GNAI2
prerank	REACTOME_TRAFFICKING_AND_PROCESSING_OF_ENDOSOMAL_TLR	0.823308	1.89194	0	0.0008825998973628819	0.415	45943	0.1093	CTSS;TLR8;TLR7;TLR9;TLR3;LGMN;UNC93B1;CTSB;CTSL;HSP90B1
prerank	TAKEDA_TARGETS_OF_NUP98_HOXA9_FUSION_6HR_UP	0.606365	1.88919	0	0.0009451229020310499	0.437	20/81	0.0817	CD69;XCL1;IL7R;STAT4;IL18;EVI2A;STK4;TOX;DHRS9;MS4A4A;MCTP1;FLT3;P2RY12;FKBP5;CMAHP;GLIPR1;KMO;LPAR6;PDE4DIP;SPRED1
prerank	ROETH_TERT_TARGETS_UP	0.816573	1.88861	0	0.0009556171478835817	0.44	13/14	0.1469	OASL;HERC5;IFI44;IFI44L;IFIT3;MX1;RSAD2;HERC6;IFIT1;GPR35;SLC12A8;PLA2G4A;HEG1
prerank	WP_INFLAMMATORY_RESPONSE_PATHWAY	0.684975	1.88854	0.0012315270935960591	0.0009554626023022052	0.441	14/30	0.0921	ZAP70;IL2RB;LCK;IL2RG;IFNG;CD28;CD40LG;IL2RA;CD40;TNFRSF1B;IL4R;CD80;IL2;IL5RA
prerank	WP_PHOTODYNAMIC_THERAPY_INDUCED_AP_1_SURVIVAL_SIGNALING	0.632909	1.88844	0	0.0009539835580261955	0.441	25/50	0.1974	FASLG;IFNG;TNF;CFLAR;FAS;TNFSF10;IL6;MAP3K5;TRAF2;IL2;BID;MCL1;MAP2K6;BCL2L11;JUNB;BAK1;MAP2K3;PDGFRA;BAX;MAPK11;FOS;TRAF6;CCNE1;BCL3;CCNA2
prerank	REACTOME_ER_TO_GOLGI_ANTEROGRADE_TRANSPORT	-0.379258	-1.88794	0	0.023957581324743082	0.889	58/152	0.1937	CNIH3;TMED3;DCTN4;COPG2;DCTN2;SEC22A;NAPG;LMAN2L;TUBB2A;COG7;DYNC1LI2;KDELR1;DYNC1I2;COG2;CD55;COPG1;GOLGA2;TUBB8;SEC22C;COG1;TUBB4B;COPZ2;DYNC1H1;ARF4;GOLGB1;KDELR3;SEC31A;ARF3;ARF1;COL7A1;TUBA1A;DCTN3;AREG;TMEM115;YKT6;DCTN5;TRAPPC9;TMED2;DYNLL1;COPB1;NAPA;TFG;SEC16A;TRAPPC6A;TUBB3;PPP6R3;RAB1A;RAB1B;ACTR10;SPTBN5;TUBA3D;ANKRD28;DCTN1;CNIH1;ARFGAP1;TRAPPC5;GOSR1;CSNK1D
prerank	WP_SIGNAL_TRANSDUCTION_THROUGH_IL1R	0.688039	1.88791	0	0.0009630925200434128	0.446	14/32	0.1266	TNF;MAP3K14;NFKBIA;NFKB1;IRAK3;IRAK2;IL6;IL1B;MYD88;MAP2K6;IL1R1;TGFB1;IL1RN;MAP2K3
prerank	WORSCHECH_TUMOR_EVASION_AND_TOLEROGENICITY_DN	0.804883	1.88779	0	0.000964248041610925	0.447	46005	0.1253	SOCS1;IRF1;IL10;TLR6;LSP1;IL1R2;IFNGR1;SOCS3;IRF3;IL10RB;TANK;BAK1
prerank	PID_TCR_CALCIUM_PATHWAY	0.696155	1.88681	0	0.000989139346566709	0.456	16/28	0.1956	FASLG;IFNG;CD40LG;IL2RA;BATF3;NFATC2;CSF2;IL2;NFATC3;JUNB;NFATC1;AKAP5;RCAN2;FOS;PPP3CB;IL4
prerank	Transcriptional misregulation in cancer	0.566236	1.88595	0	0.0010086867690586548	0.462	53/170	0.135	IL2RB;GZMB;TRAF1;BIRC3;ITGB7;FLI1;PTCRA;BCL11B;CD40;LYL1;ETV7;CCND2;CSF1R;SPI1;MEF2C;TGFBR2;ITGAM;NR4A3;BCL2A1;CD14;BMP2K;ATM;LMO2;MAX;FOXO1;NFKB1;PML;IGF1;MAF;FLT3;IL1R2;HHEX;IL6;ELANE;CSF2;MMP9;TSPAN7;CEBPA;ELK4;KMT2A;MLLT3;PAX8;DEFA4;DEFA3;REL;CEBPE;PPARG;AFF1;BAK1;MPO;BAX;CEBPB;ID2
prerank	IIZUKA_LIVER_CANCER_EARLY_RECURRENCE	0.863276	1.88587	0	0.00100713732701709	0.462	45849	0.0487	HLA-DRA;TRIM22;TNFAIP3;CCND2;LAPTM5;MEF2C;SGK1
prerank	HOLLMANN_APOPTOSIS_VIA_CD40_UP	0.569531	1.88581	0	0.0010055926378652233	0.462	53/194	0.1094	LCK;PTPRC;CD38;DENND1C;RAC2;BLK;TNFRSF17;IRF8;BTK;ITGB7;PTPN22;VAV1;MAP4K1;LAP3;EAF2;RUNX3;TOX;IFI30;RFTN1;STAP1;KCNN3;COTL1;GM2A;LY9;ATP8A1;PPP3CC;ALDH2;MEF2C;NR3C1;ADAM19;EMP3;SNX10;CD22;RGS13;ISCU;RNF19B;RGCC;SYNE1;SH2B2;FOXN3;GRK6;PDCD4-AS1;LEF1;ATP6V1B2;TACC1;EPB41L2;BASP1;PRKCA;NSG1;ARPC1B;RAP1B;ARPC2;MFHAS1
prerank	KEGG_LEUKOCYTE_TRANSENDOTHELIAL_MIGRATION	0.592067	1.88554	0	0.0010145388696344434	0.465	29/113	0.0738	PRKCB;ITK;RAC2;ITGAL;PIK3CG;CYBB;RASSF5;VAV1;ITGB2;NCF1;PTK2B;NCF4;ITGA4;PLCG2;PIK3CD;PECAM1;TXK;VCAM1;CYBA;ICAM1;NCF2;RHOH;ITGAM;CXCR4;SIPA1;MSN;MMP9;CXCL12;RAP1A
prerank	REACTOME_PECAM1_INTERACTIONS	0.845985	1.88537	0	0.001016913895435747	0.467	45820	0.0324	LCK;INPP5D;PECAM1;FYN;LYN;PTPN6
prerank	BERENJENO_TRANSFORMED_BY_RHOA_FOREVER_DN	-0.524391	-1.88522	0	0.024522706141866444	0.895	45835	0.0349	FLNB;NPNT;TOM1L1;POSTN;GJA1;IER3
prerank	IL-17 signaling pathway	0.587808	1.88382	0	0.001041496782554035	0.477	45/93	0.1997	IFNG;TNFAIP3;CXCL10;CCL17;TNF;NFKBIA;CCL2;MAPK1;CCL11;TRADD;NFKB1;IL17RA;TRAF3;IL6;S100A8;CSF2;MMP9;CASP8;CXCL2;CXCL1;IL1B;IL13;TRAF2;IKBKE;S100A9;CCL20;CASP3;HSP90B1;CXCL3;CXCL6;S100A7;CEBPB;CCL7;USP25;IL17C;MAPK11;MMP3;S100A7A;IKBKG;LCN2;FOS;TRAF6;IL4;TAB2;IL17F
prerank	WP_HEPATITIS_B_INFECTION	0.574041	1.88209	0	0.0010842716326240058	0.488	40/144	0.1019	PRKCB;FASLG;STAT4;JAK3;STAT1;CASP10;PTK2B;JAK2;PIK3CD;TNF;TLR4;EGR2;FAS;STAT5A;IFIH1;TGFBR2;NFATC2;TLR2;MAPK1;IRF7;NFKB1;TLR3;STAT2;TRAF3;JAK1;IL6;MMP9;CASP8;IRAK4;IKBKE;CREB3L2;CASP3;NFATC3;MYD88;IRF3;BID;STAT5B;MAP2K6;TGFB1;PRKCA
prerank	GAZDA_DIAMOND_BLACKFAN_ANEMIA_PROGENITOR_UP	0.66367	1.88206	0	0.0010826212952836343	0.488	11/38	0.0989	STAT4;HLA-DPA1;LST1;VNN2;CD83;HLA-G;SEMA4D;HLA-DQA1;IRF9;ATP6V1B2;SLC2A3
prerank	REACTOME_REGULATION_OF_KIT_SIGNALING	0.784266	1.88174	0.0013623978201634877	0.0010887808548460823	0.489	45916	0.1019	LCK;SOCS1;FYN;LYN;PTPN6;SH2B3;SH2B2;CBL;PRKCA
prerank	VANTVEER_BREAST_CANCER_BRCA1_UP	0.679384	1.88128	0	0.0010988182393319933	0.492	7/32	0.0508	CD19;POU2AF1;VPREB3;PIM2;THEMIS2;CCL2;EML4
prerank	REACTOME_G_ALPHA_I_SIGNALLING_EVENTS	0.554153	1.88026	0	0.0011166064370276053	0.494	88/305	0.1288	S1PR4;CCR7;GPR18;CXCR3;CCR5;CXCR6;CCL5;CCR2;CXCL9;PNOC;CXCR5;CCL19;CXCL13;GPR183;P2RY14;RGS18;GNGT2;CXCL11;CCL4;CXCL10;CCR6;CNR2;CCL13;RGS1;FPR3;CCR1;GPSM3;C3;PLCB2;ADCY7;CCL21;PPP3CC;CXCR4;FPR1;CCL23;C3AR1;MAPK1;GNG2;P2RY13;RGS19;LPAR5;RGS10;RGS13;POMC;CAMK4;PDE4B;P2RY12;CXCL16;S1PR2;CCR10;PMCH;CCL25;PRKX;FPR2;CCR8;CXCL12;CXCL2;HCAR3;CXCL1;CAMK2D;OXER1;GNG8;SAA1;CCL20;CCR3;PSAP;CXCR2;GNG7;CNR1;S…
prerank	Efferocytosis	0.566444	1.87997	0	0.0011252764454181322	0.498	55/152	0.1393	SIRPG;PTGER4;TIMD4;C1QA;CASP1;C1QB;GPR132;JAK2;NR1H3;PECAM1;C1QC;ALOX5;HAVCR2;IL10;DUSP2;P2RY6;PTPN6;ELMO1;ATP8A1;NFATC2;SIGLEC10;S1PR1;MAPK1;CH25H;LIPA;SGK1;P2RY12;ATP2A3;CD47;AGER;PTGER2;CAMK2D;ABCA1;ATP11C;STAB2;ODC1;SCARF1;CASP3;NFATC3;SIRPA;CASP7;SIRPB1;TGFB1;CX3CL1;DNMT3A;AXL;VPS33A;ATP11B;RAB7B;PPARG;STAB1;NFATC1;XKR6;CEBPB;MERTK
prerank	ZHAN_MULTIPLE_MYELOMA_CD1_VS_CD2_DN	0.6377	1.87975	0	0.001126162539149814	0.498	21/49	0.1019	CD27;PRKCB;PNOC;TNFRSF13C;ST6GAL1;STAP1;SLFN11;GM2A;BLNK;CXCR4;ZNF215;MGAT3;PIK3AP1;DENND5B;RGCC;BCL11A;CD1D;NEK6;KLHL14;RNGTT;PRKCA
prerank	PID_KIT_PATHWAY	0.635874	1.87877	0	0.0011386649904133177	0.502	17/52	0.089	STAT1;SOCS1;VAV1;MAP4K1;JAK2;STAP1;LYN;PTPN6;MATK;STAT5A;PTPRO;SH2B3;GRAP2;DOK1;SH2B2;SPRED1;CBL
prerank	REACTOME_SIGNALING_BY_ERYTHROPOIETIN	0.717808	1.87875	0	0.0011382391926083217	0.503	45925	0.0961	PIK3CG;VAV1;PLCG2;JAK2;PIK3CD;LYN;STAT5A;RAPGEF1;STAT5B
prerank	REACTOME_RND3_GTPASE_CYCLE	-0.47853	-1.87868	0	0.025944850966493554	0.913	16/41	0.1762	DLG5;VANGL1;SEMA4F;PKP4;KTN1;PTPN13;DSP;ARHGAP5;TNFAIP1;SCRIB;WDR6;ARHGAP35;PIK3R2;CPD;CKB;NISCH
prerank	LINDSTEDT_DENDRITIC_CELL_MATURATION_C	0.621688	1.87851	0	0.0011416760374188095	0.503	24/62	0.1126	GPR171;HLA-DPB1;LY75;HLA-DRB3;LGALS9;N4BP2L1;ALDH2;STAT5A;S1PR1;ARID5A;TRADD;FOXO1;IL4R;FLT3;CD200;TRAFD1;JAK1;CLC;CAPG;KIF2A;CASP3;CX3CL1;NFIL3;TNFSF4
prerank	WP_NUCLEOTIDE_EXCISION_REPAIR_IN_XERODERMA_PIGMENTOSUM	-0.451792	-1.87821	0	0.025904946122489687	0.914	25/56	0.2509	CETN2;MNAT1;POLD2;USP7;CUL4A;DDB1;RAD23B;RFC5;SLX4IP;BRCA1;CDK7;XRCC1;GPS1;SLX4;RFC2;POLE4;LIG3;ERCC3;ERCC1;POLE2;HMGN1;CUL4B;UVSSA;GTF2H4;GTF2H5
prerank	GOLUB_ALL_VS_AML_DN	0.724951	1.87792	0.001303780964797914	0.0011515285016735284	0.507	13/23	0.1794	CFP;SRGN;LYZ;CD33;LYN;NFKBIA;ITGAX;MCL1;CFD;PPIF;LGALS3;CST3;STOM
prerank	PHONG_TNF_TARGETS_UP	0.619625	1.87791	0	0.001149802072135787	0.507	34/63	0.183	BIRC3;KLRC1;TNFAIP3;IRF1;CD83;ICAM1;NFKBIA;EGR2;TNFAIP2;ZFP36;NFKB2;NUAK2;CD44;BTG1;IL6;CSF2;CXCL2;CXCL1;ZFP36L2;CCL20;MCL1;IFNGR2;REL;CXCL3;JUNB;CCNL1;TNFRSF10B;IER2;GEM;ATF3;IER5;DUSP5;BIRC2;FOS
prerank	KAAB_FAILED_HEART_ATRIUM_DN	-0.381132	-1.87758	0	0.025921161955443008	0.914	62/142	0.2045	CTNNA1;CTTN;TPM2;FKBP9;VAPB;TSC22D1;VAT1;NPTN;TAGLN;ACTN1;LDHA;BLVRB;GPC4;SRI;SMARCA1;SMPD4;GSE1;MYH10;LAPTM4A;YWHAZ;LYPLA1;GSTM3;GDE1;HNRNPL;DAAM1;UBE2I;ABCB6;EI24;LRBA;KPNA6;PDCD6;TNFAIP1;PIGH;SERPINA3;IGSF3;ACOX2;YWHAE;PSMB5;ZP3;PMP22;MLEC;RAB1A;CNN3;SDF2;EIF3I;SPTSSA;PPM1A;MAD2L1BP;APP;NPRL2;COX6A1;TMEM147;LRRC32;GLUD1;RIT1;RRAGA;CNIH1;PGK1;FAM131A;SS18;NUTF2;PODXL
prerank	REACTOME_INTERLEUKIN_12_SIGNALING	0.636233	1.87749	0	0.001160894213463364	0.511	23/46	0.1984	STAT4;IFNG;LCP1;JAK2;PSME2;IL10;SOD2;IL12RB1;MSN;JAK1;IL12RB2;IL12A;GSTO1;IL12B;RAP1B;CAPZA1;CDC42;CNN2;AIP;LMNB1;CA1;PDCD4;TYK2
prerank	HAHTOLA_MYCOSIS_FUNGOIDES_DN	0.789033	1.87724	0.0014104372355430183	0.001165556070004493	0.512	45852	0.0763	IKZF1;CD37;HLA-DQB1;PRKCH;PIK3IP1;CD160;ZFP36L2
prerank	DELPUECH_FOXO3_TARGETS_DN	-0.493435	-1.87708	0	0.025891049925197755	0.915	27/35	0.3577	VEGFA;PRC1;PYCR1;ZWINT;KIF22;IMPDH2;PFN2;AREG;DTYMK;NEK2;NUSAP1;MB;PITX2;EFNB2;APEX1;XPOT;NUPR1;CENPF;FOXM1;CEBPG;AURKA;UBE2C;SHMT2;TIAL1;HAX1;PCK2;SLC7A1
prerank	BIOCARTA_CCR5_PATHWAY	0.776881	1.8768	0	0.001179146617623514	0.517	45886	0.1019	PRKCB;CCR5;CCL4;PTK2B;CXCR4;CCL2;CXCL12;PRKCA
prerank	MAHAJAN_RESPONSE_TO_IL1A_UP	0.599234	1.87655	0	0.0011837673771195726	0.519	28/76	0.1393	IL2RB;CCL5;IL7R;STAT4;PIM2;STAT1;IL15RA;ISG20;SOD2;OASL;CCL8;TNFAIP2;SECTM1;IL6;CSF2;CXCL2;IL1B;CCL20;MMP12;CHST7;BEST1;CXCL3;GFRA2;PPARA;BAK1;PDGFRA;TNP2;MERTK
prerank	LEE_TARGETS_OF_PTCH1_AND_SUFU_UP	0.629689	1.87629	0.001141552511415525	0.0011883743843552259	0.521	21/53	0.126	CTSS;LYZ;C1QA;C1QB;B2M;LAP3;CCND2;PLEKHO2;HLA-DQA1;MICAL1;CDCA7;GPNMB;AKNA;TSHZ2;FRMD4B;MAP2K6;GLI1;RPS27;CDK6;PPAN;CKLF
prerank	VALK_AML_CLUSTER_11	0.667181	1.87594	0	0.0011929677006332696	0.522	18/37	0.1425	GIMAP5;GIMAP6;CIITA;SERPINB9;FYN;ALDH2;ST3GAL5;MDFIC;KYNU;CD200;IFITM1;LHFPL2;LPAR6;DAB2;DAPK1;ASS1;DPYSL2;KCNN4
prerank	BIOCARTA_CD40_PATHWAY	0.821224	1.87556	0	0.0012038970549037799	0.526	45852	0.0568	CD40LG;TNFAIP3;CD40;MAP3K14;NFKBIA;NFKB1;TRAF3
prerank	REACTOME_CARGO_TRAFFICKING_TO_THE_PERICILIARY_MEMBRANE	-0.457898	-1.87404	0	0.026586517179439374	0.919	26/49	0.2866	RAB11FIP3;TTC8;BBS1;RAB11A;ARL3;EXOC7;CCT3;LZTFL1;UNC119B;CCT5;BBS4;ARF4;BBS2;BBS5;PKD1;CCT2;MKKS;RAB3IP;BBS10;EXOC8;EXOC3;ARL13B;PKD2;EXOC2;GBF1;CCT4
prerank	PANGAS_TUMOR_SUPPRESSION_BY_SMAD1_AND_SMAD5_UP	0.574669	1.87361	0	0.001264248062447464	0.55	45/120	0.1574	KLHL6;IL2RG;GMFG;TNFAIP8;C16orf54;LCP1;WIPF1;LYZ;C1QA;SERPINB9;LAPTM5;IFI16;RFTN1;ETS1;EMP3;LRRK1;TMSB4X;CELF2;SMCO4;PLSCR1;LBH;CLEC7A;UNC13D;TGM2;TAOK3;TMCC3;GSTO1;PLTP;L3MBTL3;GLI1;FBLN5;ANGPTL1;PKIA;OTUD1;TRIM5;RPL22L1;SARDH;MVP;NFATC1;TCF4;ZFP36L1;GSN;GMPR;RGMA;DOC2B
prerank	GUTIERREZ_CHRONIC_LYMPHOCYTIC_LEUKEMIA_DN	0.63208	1.87318	0	0.0012801043426369503	0.556	15/50	0.1068	CCR7;LCK;APOBEC3G;SPOCK2;PTPN22;GBP2;DPEP2;PTPRO;ABCA6;CCDC88A;MAP3K5;LEF1;HIVEP2;VASH1;TTN
prerank	KEGG_MEDICUS_REFERENCE_NAD_BIOSYNTHESIS	0.831244	1.87291	0	0.0012857993310339034	0.556	45820	0.0759	IDO1;IDO2;TDO2;KYNU;KMO;HAAO
prerank	LEE_NAIVE_T_LYMPHOCYTE	0.762383	1.87179	0	0.001310414140583721	0.569	45949	0.1157	GIMAP5;GIMAP8;TAGAP;C1orf162;IL6R;PCED1B;PASK;ADTRP;UPP1;VSIG1
prerank	WP_PURINERGIC_SIGNALING	0.689445	1.87174	0	0.0013084842228509026	0.569	45991	0.0792	P2RY8;P2RY14;P2RX5;P2RY6;P2RY10;P2RX7;P2RY13;P2RX1;P2RY12;ADORA2A;LPAR6
prerank	REACTOME_ACTIVATION_OF_IRF3_IRF7_MEDIATED_BY_TBK1_IKBKE	0.78018	1.87125	0	0.0013229234493211874	0.572	45916	0.1186	LY96;TLR4;CD14;IRF7;TRAF3;IKBKE;IRF3;RPS27A;TANK
prerank	GOERING_BLOOD_HDL_CHOLESTEROL_QTL_CIS	0.825031	1.87082	0.0014792899408284023	0.00133606338988716	0.575	45821	0.0561	IKZF1;LGALS2;HLA-DRB3;HLA-DRB5;TMEM176B;UTS2
prerank	WP_LEUCINE_ISOLEUCINE_AND_VALINE_METABOLISM	-0.562094	-1.87068	0.0043859649122807015	0.02732929271156634	0.927	13/22	0.2444	ALDH6A1;BCAT2;IVD;ACADSB;BCKDHB;MCCC2;HIBADH;PCCB;BCKDHA;DBT;ECHS1;PCCA;HSD17B10
prerank	KEGG_MEDICUS_REFERENCE_COPI_VESICLE_FORMATION	-0.557734	-1.87066	0	0.027183146761237106	0.927	45953	0.1157	TMED3;COPG2;KDELR1;COPG1;COPZ2;KDELR3;TMED4;ARF1;TMED2;COPB1
prerank	REACTOME_CASPASE_ACTIVATION_VIA_EXTRINSIC_APOPTOTIC_SIGNALLING_PATHWAY	0.70915	1.87013	0	0.001359205093066086	0.583	13/25	0.1103	FASLG;LY96;TLR4;CFLAR;FAS;CD14;TRADD;TNFSF10;CASP8;TRAF2;CASP3;TNFRSF10A;DAPK1
prerank	PHONG_TNF_RESPONSE_NOT_VIA_P38	0.549432	1.86864	0	0.0013973174251884829	0.594	106/326	0.135	LTB;LAT;RAC2;TNFAIP8;TRAF1;BIRC3;LPXN;SRGN;PSMB9;TNFRSF9;FNBP1;GBP1;GBP2;CXCL10;IRF1;CD83;PIK3CD;CFLAR;TOX;NECAP2;HLA-G;HLA-B;TNFRSF1B;IFNAR2;HLA-A;SP100;VCAM1;CYLD;CD70;ICAM1;AMPD3;NMI;GCH1;RELB;ETS1;NFKBIA;DRAM1;STK10;KCNAB2;EFHD2;MEF2C;LIMD2;TRIM21;GRK5;SOD2;SLC2A6;BCL2A1;TNFRSF6B;PARP12;TMEM156;RHOF;TNFAIP2;RFX5;SGK1;PHF11;OPTN;NFKB1;NFE2L3;NFKB2;TRAF3;IFNGR1;GSAP;ZNF267;RNF19B;EHD1;RHBDF2;JA…
prerank	MYLLYKANGAS_AMPLIFICATION_HOT_SPOT_8	0.823455	1.86809	0	0.001414045073278026	0.598	45759	0.0397	FNBP1;SYK;CNTRL;NR4A3
prerank	NELSON_RESPONSE_TO_ANDROGEN_DN	-0.613183	-1.86805	0.0070921985815602835	0.02798711831258832	0.933	45946	0.2789	SLC29A1;SDC4;FN1;SCNN1A;MMP16;TULP4;CTBP1;PRKD1;ST7;PIK3R3
prerank	BIOCARTA_TOLL_PATHWAY	0.712613	1.86772	0	0.0014169789359324855	0.6	15/25	0.2159	TLR7;MAP3K14;NFKBIA;NFKB1;TLR3;MYD88;MAP2K6;EIF2AK2;PPARA;MAP2K3;IKBKG;FOS;TRAF6;MAP3K1;PGLYRP1
prerank	KEGG_MEDICUS_REFERENCE_CCR5_GNB_G_PLCB_G_PKC_SIGNALING_PATHWAY	0.712831	1.86704	0	0.0014361245923148395	0.607	45926	0.1019	PRKCB;CCR5;CCL5;GNGT2;PLCB2;GNG2;GNG8;GNG7;PRKCA
prerank	CREIGHTON_ENDOCRINE_THERAPY_RESISTANCE_1	-0.336548	-1.867	0	0.028072677765144386	0.934	213/483	0.2533	SEMA3B;FLNB;CELSR2;TCEAL4;SLC39A6;C1orf226;KCTD15;PAWR;SLC29A1;EMP2;DYNLT3;IGF1R;TPBG;THSD4;MAPT;IRS1;SYTL2;HSPB1;RTN2;HDAC11;GPRASP2;DCTPP1;TNNT1;DNAJC12;FKBP4;COL12A1;ABI2;STC2;SYTL4;PBX1;RHOBTB3;SPIN1;AGR3;PMVK;COL5A1;UTP14C;CA12;MRPL24;UGDH;WWP1;APBB2;PKIB;DOK7;NPY1R;AHNAK2;SLC24A3;SRGAP2;FSTL3;SCUBE2;LMBR1;MARVELD1;ADCY1;PRSS23;ELP2;RERG;SULT2B1;PALLD;RMND1;SYBU;POTEM;TCEAL1;NUAK1;COL4A5;GAT…
prerank	REACTOME_TAK1_DEPENDENT_IKK_AND_NF_KAPPA_B_ACTIVATION	0.646298	1.86691	0	0.0014377718720111601	0.607	23/44	0.1835	NLRC5;NFKBIA;NOD2;NFKB1;NFKB2;NOD1;IRAK2;USP18;CASP8;AGER;S100A12;TRAF2;SAA1;ALPK1;RIPK2;TIFA;RPS27A;S100B;N4BP1;NFKBIB;IKBKG;IKBIP;TRAF6
prerank	VANASSE_BCL2_TARGETS_DN	0.632143	1.86649	0	0.0014394143631037124	0.607	26/57	0.1269	HCST;TRAF1;CFP;PTPN22;LYZ;TCF7;LILRB4;CCND2;IFI16;PLA2G7;CR2;CCR1;DENND2D;RASGEF1B;LTA;PLXNC1;HERC6;CD1D;C19orf12;MARCKS;BID;NFKBID;F13A1;MFHAS1;C7orf31;MPO
prerank	FONTAINE_THYROID_TUMOR_UNCERTAIN_MALIGNANCY_DN	0.716439	1.86639	0.00129366106080207	0.0014398098001613146	0.608	45863	0.0252	CD38;HCLS1;CD274;ITGA4;IL2RA;PLCG2;LILRB3
prerank	WP_CANCER_IMMUNOTHERAPY_BY_CTLA4_BLOCKADE	0.792298	1.86629	0	0.0014451660344906088	0.61	45822	0.0651	CTLA4;CD28;HLA-DRB1;PIK3CD;PTPN6;CD80
prerank	ZHAN_V1_LATE_DIFFERENTIATION_GENES_UP	0.683128	1.86509	0	0.0014740418885613796	0.615	13/32	0.0997	BIRC3;TNFAIP3;AMPD3;CXCR4;TCN2;FUCA1;KIAA0513;PRCP;S100A4;CXCL12;ATP6V1B2;MARCKS;IFNGR2
prerank	REACTOME_INTERLEUKIN_15_SIGNALING	0.805656	1.86453	0	0.001492939081228527	0.619	45883	0.0961	IL2RB;IL2RG;JAK3;IL15;IL15RA;STAT5A;JAK1;STAT5B
prerank	BIOCARTA_FCER1_PATHWAY	0.652839	1.86256	0	0.0015562459052649554	0.634	12/39	0.0923	PRKCB;BTK;PIK3CG;VAV1;SYK;FCER1G;LYN;PPP3CC;NFATC2;MAPK1;NFATC3;FCER1A
prerank	THEILGAARD_NEUTROPHIL_AT_SKIN_WOUND_DN	0.554649	1.86223	0	0.0015688035091114736	0.636	64/222	0.1105	S1PR4;PRKCB;LTB;INPP5D;HCLS1;RASGRP2;CORO1A;LST1;FLI1;SELPLG;ITGB2;NCF4;ICAM3;PLCG2;ARHGAP4;DOCK2;TLR6;TLR1;WAS;ARHGDIB;PDE3B;PLCB2;CYTH1;SLC31A2;LILRB5;LSP1;ST8SIA4;ENTPD1;CELF2;CSTA;RGS19;FOXO1;SEC14L1;TPST2;HHEX;ADD3;TRIM27;RCBTB2;ARHGEF1;LBR;PRCP;JAK1;MAP3K5;GCA;CASP8;LILRA2;ZFP36L2;USP15;TAOK3;OGT;CXCR2;CSF3R;RPS6KA1;RGS14;MYO9B;GTF2B;ME2;TGFB1;TUBA4A;ARPC1B;GPR19;CBFA2T3;OAZ1;GAS7
prerank	KEGG_MEDICUS_REFERENCE_BCR_BCAP_CD19_PI3K_SIGNALING_PATHWAY	0.799674	1.86156	0	0.0015924090295383784	0.638	45852	0.066	CD19;PIK3CD;SYK;CR2;LYN;PIK3AP1;IFITM1
prerank	TOMLINS_PROSTATE_CANCER_UP	-0.467192	-1.86077	0	0.029685877721157782	0.943	17/38	0.1785	MYO6;KRT18;SOX4;RAB11A;MBOAT2;UGDH;CACNA1D;ZNF217;PDLIM5;PAICS;SEC16A;ATP6V1G1;MCCC2;AMACR;DKC1;BDH1;CNPY2
prerank	REACTOME_RESPIRATORY_ELECTRON_TRANSPORT_ATP_SYNTHESIS_BY_CHEMIOSMOTIC_COUPLING_AND_HEAT_PRODUCTION_BY_UNCOUPLING_PROTEINS	-0.399117	-1.8604	0	0.029672726866703667	0.943	52/99	0.2951	COX6C;NDUFAB1;TMEM186;NDUFB10;SLC25A14;NDUFC2;ETFB;UQCRC1;ACAD9;NDUFAF6;TRAP1;TACO1;NUBPL;COX20;LRPPRC;NDUFA10;UQCRQ;NDUFA7;NDUFS2;NDUFB9;NDUFS8;NDUFA4;COX6A1;COX7A2L;COX8A;NDUFB4;NDUFB6;ETFDH;NDUFA13;NDUFV3;NDUFC1;NDUFS6;NDUFAF3;COX11;NDUFB11;NDUFS1;NDUFA2;NDUFA5;NDUFA8;SDHC;CYC1;NDUFV2;COX16;NDUFB2;NDUFS3;ECSIT;NDUFAF1;UQCR11;UQCRC2;NDUFA11;UQCRB;COX7C
prerank	REACTOME_THE_NLRP3_INFLAMMASOME	0.780057	1.85921	0	0.0016528404786951938	0.647	45946	0.1193	PSTPIP1;CASP1;NLRP3;P2RX7;TXNIP;NFKB1;NFKB2;PYCARD;MEFV;HMOX1
prerank	Leukocyte transendothelial migration	0.582556	1.85758	0	0.0016885379710998886	0.655	28/109	0.0738	PRKCB;ITK;RAC2;ITGAL;CYBB;RASSF5;VAV1;ITGB2;NCF1;PTK2B;NCF4;ITGA4;PLCG2;PIK3CD;PECAM1;TXK;VCAM1;CYBA;ICAM1;NCF2;RHOH;ITGAM;CXCR4;SIPA1;MSN;MMP9;CXCL12;RAP1A
prerank	YAO_TEMPORAL_RESPONSE_TO_PROGESTERONE_CLUSTER_10	-0.424501	-1.85734	0	0.030323142309897383	0.945	31/65	0.2566	CERS2;FKBP4;LDHA;MPC2;CLDN7;APMAP;TMED2;DYNLL1;POLR2L;PEX2;BCKDHB;SLC30A5;CCT7;COX17;YIPF5;TM9SF3;SARNP;RALA;VDAC2;PEX13;MRPL53;DAD1;SEC61A1;SUMO1;NSUN2;POLR2F;SSRP1;C9orf64;GCSH;TIMM23;TMEM11
prerank	BEIER_GLIOMA_STEM_CELL_DN	0.605304	1.85729	0.001122334455667789	0.0016897976670491542	0.658	22/64	0.122	HLA-DMB;HLA-DRA;HLA-DPA1;HLA-DMA;BTN2A2;HLA-DRB1;CD74;HLA-DQB1;LAPTM5;HLA-DQA1;FBXO6;FUCA1;IFIT5;LPIN1;INPP1;EIF4E3;GPNMB;HNMT;BASP1;CACNA1A;NXPE3;SYNE3
prerank	REACTOME_RND2_GTPASE_CYCLE	-0.484548	-1.85715	0	0.030210027039704296	0.945	18/40	0.1869	DLG5;VANGL1;PKP4;KTN1;LRRC1;NUDC;PTPN13;ARHGAP5;TNFAIP1;ARHGAP1;SCRIB;WDR6;ARHGAP35;PIK3R2;RND2;NISCH;GOLGA3;FRS2
prerank	BIOCARTA_PML_PATHWAY	0.774372	1.85687	0	0.0016959518145001139	0.659	45855	0.0538	FASLG;TNF;TNFRSF1B;SP100;FAS;PRAM1;PML
prerank	WANG_METASTASIS_OF_BREAST_CANCER_ESR1_DN	0.685587	1.85645	0.0012953367875647669	0.0017094249665117489	0.662	45928	0.0763	IL18;LST1;TESPA1;ARHGDIB;C3;PHF11;TNFSF13;CD44;ZFP36L2
prerank	KEGG_MEDICUS_REFERENCE_CROSSTALK_BETWEEN_EXTRINSIC_AND_INTRINSIC_APOPTOTIC_PATHWAYS	0.788454	1.85561	0	0.001721638658392258	0.665	45976	0.1405	FASLG;CASP10;FAS;TNFSF10;CASP8;CASP3;CASP7;BID;BAK1;BAX;TNFRSF10B
prerank	WP_PROTEASOME_DEGRADATION	0.611421	1.85552	0	0.0017252825865704438	0.667	12/59	0.0371	IFNG;PSMB9;PSMB10;HLA-F;HLA-E;HLA-C;HLA-G;PSME2;HLA-B;HLA-A;PSMB8;UBA7
prerank	XU_CREBBP_TARGETS_DN	0.653226	1.85483	0	0.0017496144398665113	0.67	15/36	0.1521	CCR7;CIITA;HSD11B1;CCR6;COTL1;RELB;ETS1;CYTH1;LTA;DIAPH1;TGFB1;EPHA4;GSN;FCER2;ADAR
prerank	CHIARETTI_ACUTE_LYMPHOBLASTIC_LEUKEMIA_ZAP70	0.608563	1.85482	0	0.00174712919208261	0.67	18/61	0.1231	ZAP70;LCK;LAT;KLRB1;CTSW;CASP10;IL32;FGR;TNFRSF1B;IL27RA;ATM;DGKA;CD200;CASP8;TTN;HPS1;RRAD;E2F4
prerank	RUAN_RESPONSE_TO_TNF_TROGLITAZONE_UP	0.767256	1.85469	0.0014084507042253522	0.001748293272297652	0.67	45855	0.0798	STAT1;GBP2;HLA-E;HLA-B;TAP2;IFNGR1;ABCA1
prerank	FONTAINE_FOLLICULAR_THYROID_ADENOMA_DN	0.596287	1.85368	0	0.001773701512282502	0.674	28/68	0.166	CD38;HCLS1;KLRK1;KLRD1;CD274;IL2RA;PLCG2;CASP4;IFI30;LILRB3;WAS;SPI1;FAM117A;CCL11;RGS19;MAN1A1;CD47;S100A12;ELK4;DPP4;IGSF10;FAM107A;ABCA8;ZMYM6;ZNF275;CCND3;GFPT2;NOTCH1
prerank	PID_INTEGRIN1_PATHWAY	-0.416499	-1.85335	0	0.031043567264630954	0.951	29/66	0.1415	THBS1;LAMB2;SPP1;NPNT;THBS2;VEGFA;CSPG4;COL1A1;FN1;COL4A1;COL5A1;ITGA11;IGSF8;ITGB1;COL1A2;LAMC1;LAMA5;COL4A5;COL5A2;NID1;COL3A1;LAMB1;ITGA3;COL18A1;COL7A1;COL11A1;COL6A1;COL2A1;ITGA1
prerank	WP_EICOSANOID_SYNTHESIS	0.731477	1.85258	0	0.001811144456650644	0.681	46012	0.1885	PTGDS;ALOX5;ALOX5AP;LTA4H;DPEP1;TBXAS1;PTGIS;PLA2G4A;ALOX12;ALOX15B;PLA2G6;PTGS1
prerank	PARK_TRETINOIN_RESPONSE	0.823072	1.85223	0	0.0018206758239137887	0.682	45850	0.0583	PLEK;SLA;NCF1;FGR;PIM1;ALOX5AP;SLC2A5
prerank	XU_GH1_AUTOCRINE_TARGETS_DN	-0.379177	-1.85211	0	0.03131985128699858	0.954	56/120	0.2208	MAGED2;PMEPA1;PXDN;THBS1;KDM5B;PTPN3;COL12A1;CDC42BPA;TJP1;HOOK1;TPM1;ULK1;TIMP3;UGDH;CTNND2;RSL1D1;ADCY1;LAMA5;ADIPOR2;DBN1;AGR2;PRLR;ELOVL2;GSTM3;ZNF217;SULF2;CACNG4;SLC39A10;RBPMS;NBEA;CUX1;PLK2;MCF2L;SERPINA5;KRT80;NRCAM;HSPH1;ISOC1;NAT1;POMT1;PCCB;CA2;NUMA1;IGFBP4;RPS6KB1;SEMA3C;MPRIP;IPO7;PODXL;SULF1;CIT;PUS7;COQ4;RAB31;EFNB2;CHD6
prerank	VANLOO_SP3_TARGETS_DN	0.585064	1.85209	0	0.0018193151178827335	0.683	22/85	0.0961	IL18RAP;LGALS2;CLEC10A;CFP;C1QB;EVI2A;IFI30;CTSH;ADA;GLRX;GPR155;FUOM;HSD17B11;AKAP7;PDK1;MARCO;LGMN;CD302;RPS6KA4;MYD88;CD82;ZDHHC2
prerank	ZHAN_MULTIPLE_MYELOMA_CD1_UP	0.631383	1.85206	0	0.0018179582448264139	0.683	17/45	0.1345	RAB33A;ASB2;TMC8;ITGAL;TOX2;FYN;BATF3;CLEC2D;TM6SF1;CSTA;PTGER2;MFAP4;G0S2;TMC6;ATF5;ALPK2;CEBPB
prerank	BIOCARTA_D4GDI_PATHWAY	0.832871	1.85156	0	0.0018286436590064796	0.685	45850	0.0863	GZMB;PRF1;CASP1;CASP10;ARHGDIB;CASP8;CASP3
prerank	IZADPANAH_STEM_CELL_ADIPOSE_VS_BONE_UP	0.567055	1.85154	0	0.001828479651754773	0.687	40/124	0.1193	AIM2;BTN3A3;SRGN;PSMB9;PSMB10;CASP1;ACSL5;STAMBPL1;LAP3;HLA-F;HLA-J;HLA-B;PSMB8;COTL1;LYN;ETS1;ITM2C;CLEC2B;SH3KBP1;GPR84;MAF;SH3TC1;KYNU;CD44;SERPINB1;TPST2;GTSF1;TCIRG1;ARL4C;MAP3K5;ABCB1;TREX1;C15orf48;ODC1;NEK6;UPP1;PHACTR2;MAPRE2;MT2A;HMOX1
prerank	MAHADEVAN_IMATINIB_RESISTANCE_DN	0.741636	1.85116	0.0013227513227513227	0.0018355189257118715	0.688	13/19	0.1576	FGL2;SRGN;VCAM1;CXCR4;PIP5K1B;CXCL12;PTGIS;MEOX2;GDF10;CST1;CHODL;MYOC;KIT
prerank	WP_GPCRS_CLASS_A_RHODOPSIN_LIKE	0.54774	1.85104	0	0.0018353457486391534	0.688	114/243	0.2428	GPR171;RGL4;CCR7;GPR18;CXCR3;CCR5;CCR2;CXCR5;PTGER4;CMKLR1;P2RY14;GPR65;CCR6;ADRB2;PTAFR;PTGDR;CNR2;FPR3;CCRL2;P2RY6;CCR1;GPR174;P2RY10;CYSLTR1;CXCR4;FPR1;C3AR1;P2RY13;LPAR5;OR10H2;GPR34;P2RY12;PTGIR;CCR10;ADORA2A;OR11A1;FPR2;CCR8;HCAR3;PTGER2;GHSR;LPAR6;CCR3;CXCR2;CNR1;SUCNR1;PRLHR;CHRM4;GPR68;GPR19;CCR4;MC5R;PTGFR;GPR25;NMUR1;NPFFR1;HCRTR1;DRD5;HTR2B;OR1D2;GPR35;F2RL2;NPBWR1;EDNRB;OR1E1;FFAR3;O…
prerank	ALCALAY_AML_BY_NPM1_LOCALIZATION_DN	0.55375	1.85071	0	0.0018507355150304777	0.691	47/180	0.1146	CD96;CD48;CD69;IL2RG;CD38;BANK1;CIITA;HLA-DRA;HLA-DPA1;HLA-DMA;ITM2A;HLA-DRB1;TNFRSF14;INSL3;LY86;STAP1;ATP8A1;ITM2C;GYPC;CYFIP2;DDX60;PIP5K1B;MDFIC;RGS10;TESC;MAN1A1;IL1R2;KYNU;MICAL1;CD200;IFITM1;RSAD2;ABCB1;GPA33;PLXNC1;PRR5L;HAAO;GNG7;HGF;CRHBP;MLLT3;AGTPBP1;CSGALNACT1;S100B;HMGN3;PITPNC1;SERPINF1
prerank	DEN_INTERACT_WITH_LCA5	-0.550753	-1.84983	0.004310344827586207	0.031827276461577805	0.955	15/24	0.3057	HSPA1A;YWHAZ;YWHAG;DYNLL1;YWHAE;CSNK2B;YWHAB;YWHAQ;LCA5;HSPA9;USP9X;RANBP9;CSNK2A1;NPM1;HSPA5
prerank	LEONARD_HYPOXIA	-0.477077	-1.84977	0.0058823529411764705	0.031674337895948104	0.955	14/40	0.1166	P4HA2;PPP1R3C;BNIP3;VEGFA;STC2;ALDOA;SLC2A1;EFNA1;PFKFB4;P4HA1;BHLHE40;PDGFB;FOSL2;KDM3A
prerank	PID_IL5_PATHWAY	0.793975	1.84976	0	0.001870864054408953	0.695	45883	0.0961	JAK2;LYN;STAT5A;PIM1;CSF2RB;SDCBP;IL5RA;STAT5B
prerank	REACTOME_INTERLEUKIN_37_SIGNALING	0.719132	1.84913	0.0013422818791946308	0.0018873551282052184	0.698	45858	0.0713	PTPN7;CASP1;IL18BP;PTPN6;IL18R1;PTPN2;PTPN4
prerank	CAIRO_HEPATOBLASTOMA_CLASSES_DN	0.553535	1.84879	0	0.001901416045116549	0.701	64/204	0.1287	GPR171;IL2RB;LCK;KLRB1;GIMAP5;RAB33A;LPXN;HSD11B1;KLRK1;TRIM22;B2M;ACSL5;ITM2A;DNASE1L3;CASP4;HCP5;PRKCH;PSME2;CYLD;MAP3K14;NFKBIA;BLNK;C1S;ALDH2;ST3GAL5;UBA7;FAS;TBC1D2B;TRANK1;C1R;SERPING1;ABCA6;TRADD;IGF1;PLA2G4C;MYCL;MAP3K5;JADE2;HIVEP2;C7;ITIH4;ARL6IP5;ITGA8;APOC4;FMO3;APCS;AOX1;SNRK;CTSO;MAN1C1;IL1R1;RARB;AQP9;ALAS1;KANK3;DAPK1;RAMP3;CAMK1D;ADH1A;RARRES2;MMRN2;ADH1C;ANXA10;ITIH5
prerank	MAINA_VHL_TARGETS_DN	-0.628372	-1.84744	0.006644518272425249	0.03217484722730457	0.958	45884	0.0887	CCND1;ENO2;BNIP3;VEGFA;GBE1;SPARC;BHLHE40;CLDN4
prerank	REACTOME_ECM_PROTEOGLYCANS	-0.403294	-1.8473	0	0.03208144112194229	0.958	30/76	0.1362	LAMB2;ITGB5;ASPN;COL5A3;COL1A1;FN1;COL4A1;COL5A1;LRP4;DAG1;MATN3;IBSP;AGRN;ITGB1;COL1A2;LAMC1;SPARC;LAMA5;COL4A5;COL5A2;COL3A1;ACAN;LAMB1;ITGB3;VCAN;BGN;COMP;COL6A1;HAPLN1;COL2A1
prerank	KIM_GERMINAL_CENTER_T_HELPER_UP	0.613558	1.84711	0	0.0019475800633621788	0.71	21/60	0.1117	SH2D1A;KLHL6;GIMAP4;POU2AF1;CXCL13;STAT1;CD84;TOX;AMPD3;ETS1;EGR2;ST8SIA4;AP1S2;MAN1A1;TBC1D4;CREBL2;ACTR3;OSTM1;PRKACB;PHACTR2;PITPNC1
prerank	Hepatitis B	0.558891	1.84664	0	0.0019603294774722933	0.711	41/155	0.1019	PRKCB;FASLG;STAT4;JAK3;STAT1;CASP10;PTK2B;JAK2;PIK3CD;TNF;TLR4;NFKBIA;EGR2;FAS;STAT5A;IFIH1;TGFBR2;NFATC2;TLR2;MAPK1;IRF7;NFKB1;TLR3;STAT2;TRAF3;JAK1;IL6;MMP9;CASP8;IRAK4;IKBKE;CREB3L2;CASP3;NFATC3;MYD88;IRF3;BID;STAT5B;MAP2K6;TGFB1;PRKCA
prerank	KASLER_HDAC7_TARGETS_1_UP	0.553788	1.84641	0	0.0019718563755267682	0.712	51/182	0.1366	CD247;ZAP70;CD96;PDCD1;CYTIP;SIT1;CD6;ITK;IKZF1;IRF4;ASB2;PTGER4;CD28;GPR65;NPL;PIK3CD;RFTN1;DUSP2;SEMA4D;GM2A;SMAP2;ST3GAL5;LSP1;STAT5A;P2RX7;CHST2;FGD2;CYFIP2;OSBPL3;ARHGAP27;LTA;TMEM37;CCR8;LEF1;RPS6KA1;UBASH3B;TGFB1;DNMT3A;CCR4;CAPN3;TDP1;NCOA3;SYVN1;TTC39B;HENMT1;SLCO3A1;DGKZ;ELK3;SBF1;DFFB;TRIM35
prerank	GHANDHI_DIRECT_IRRADIATION_UP	0.574411	1.84619	0	0.001976238307814646	0.713	45/96	0.2074	BIRC3;HSD11B1;TNFAIP3;PLCL2;PRDM1;DUSP2;GCH1;RELB;FAS;IL33;SOD2;BCL2A1;FAM20A;TESC;OSBPL3;KYNU;PTPRE;OR11A1;IL6;CXCL2;CXCL1;IL1B;G0S2;IL12A;ZC3H12C;GPR68;PTGFR;RGS9;CXCL3;MT2A;ANXA10;ASCC3;MT1B;TNFRSF10B;MMP3;MT1H;TNFRSF10C;C2CD4B;FGF2;MT1G;LIF;DKK1;VWCE;BLOC1S2;FRMD4A
prerank	SMID_BREAST_CANCER_RELAPSE_IN_LIVER_DN	-0.696607	-1.84514	0.011940298507462687	0.032608877424505744	0.96	45848	0.1006	DNAJC12;STC2;DNALI1;CPB1;PCSK6;ELOVL2;ARNT2
prerank	ODONNELL_TFRC_TARGETS_UP	0.541286	1.84475	0	0.002036249829018876	0.722	101/352	0.1416	CD27;CCR5;ZBED2;CD69;XCL1;APOBEC3G;MPEG1;LCP2;ZBP1;SLAMF8;CD37;CD72;HLA-DOB;LYZ;TRIM22;CD7;CASP10;STK17B;MYO1G;TNFRSF14;PTCRA;IL7;PYHIN1;JSRP1;PTAFR;HLA-DQB1;TOX;LILRB3;APOBEC3F;ALOX5;RGS1;ENPP2;GCH1;LGALS9;ALDH2;FAS;ITGAM;PIM1;NR4A3;BIN1;HLA-DQA1;TXNIP;SLAMF6;TMEM156;SCARA5;LMO2;SGK1;DGKA;VNN1;MYO7A;PDE4B;IL4R;CD44;UNC13D;SAT1;KIF19;SYNE1;IL21;POU3F1;RCBTB2;BTG1;FCRL4;MR1;GLIPR1;CREBRF;METTL7A;T…
prerank	REACTOME_NUCLEOTIDE_EXCISION_REPAIR	-0.383192	-1.84442	0	0.03264098608283211	0.961	55/109	0.2946	PIAS3;CETN2;MNAT1;COPS8;COPS6;POLD2;INO80E;USP7;POLR2J;POLR2I;UBE2I;COPS5;CUL4A;POLR2L;DDB1;RAD23B;RFC5;CDK7;XRCC1;GPS1;UBE2V2;RFC2;POLE4;LIG3;POLR2C;ERCC3;ERCC1;PARP2;TCEA1;POLE2;HMGN1;CUL4B;COPS4;ACTL6A;POLR2H;SUMO2;COPS7A;SUMO1;POLR2F;RUVBL1;UVSSA;GTF2H4;GTF2H5;YY1;GTF2H3;POLR2G;POLR2E;POLR2K;TFPT;ACTR5;PRPF19;MCRS1;COPS2;UBE2N;CCNH
prerank	PID_SHP2_PATHWAY	0.615245	1.84409	0	0.0020618108733841786	0.727	15/56	0.0915	IL2RB;LCK;IL2RG;JAK3;IFNG;STAT1;PAG1;IL2RA;JAK2;IL6R;IFNGR1;JAK1;IL6;IL2;NGF
prerank	REACTOME_TOLL_LIKE_RECEPTOR_9_TLR9_CASCADE	0.5721	1.84362	0	0.002071953600078618	0.728	33/104	0.109	LY96;NLRC5;TLR4;TLR7;NFKBIA;RPS6KA3;MEF2C;TLR9;CD14;NOD2;MAPK1;IRF7;NFKB1;NFKB2;NOD1;IRAK2;USP18;CASP8;AGER;S100A12;IRAK4;TRAF2;SAA1;MAP3K8;PELI1;MYD88;RPS6KA1;ALPK1;MAP2K6;RIPK2;TIFA;RPS27A;S100B
prerank	REACTOME_ROLE_OF_PHOSPHOLIPIDS_IN_PHAGOCYTOSIS	0.70919	1.84359	0.0026595744680851063	0.0020690996694999976	0.728	45860	0.0575	CD3G;CD247;PLCG2;SYK;PLD4;FCGR3A;FCGR2A
prerank	REACTOME_RHOBTB2_GTPASE_CYCLE	-0.553243	-1.84254	0.004329004329004329	0.033177245853212585	0.963	45984	0.1737	MYO6;HSP90AB1;ACTN1;TWF1;DBN1;ACTG1;HSP90AA1;CCT7;CCT2;HNRNPC;DDX39B
prerank	WP_PRION_DISEASE_PATHWAY	0.679592	1.84245	0	0.0021192344514612185	0.734	13/32	0.1093	IRF4;FYN;BATF;SPI1;MEF2C;POU2F2;MAPK1;RFX5;NFKB1;BCL11A;CASP3;PRNP;HSP90B1
prerank	PID_P38_ALPHA_BETA_PATHWAY	0.680393	1.84234	0	0.0021186748855880452	0.734	14/30	0.1624	LCK;BLK;FGR;FYN;LYN;HCK;MAP2K6;CCM2;MAP2K3;CDC42;PAK3;MAP3K3;MAPK11;RIPK1
prerank	KIM_ALL_DISORDERS_CALB1_CORR_DN	0.653479	1.84228	0.0036188178528347406	0.0021192909773001156	0.734	16/36	0.2114	INPP5D;GFI1;APOBEC3C;KLRC3;CD40;CHIT1;S100A4;S100A8;CCL1;CTSG;NR5A1;SSTR3;HSD3B2;KRT1;ALDH3A1;SBNO2
prerank	PLASARI_TGFB1_SIGNALING_VIA_NFIC_1HR_UP	0.664889	1.84226	0	0.0021187328670514735	0.734	13/30	0.1425	CCR5;IL2RG;FLI1;EVI2A;SOAT1;MFAP4;RAB39B;EPHB2;MEOX1;AHR;DSE;PDGFRA;KCNN4
prerank	CHEN_LVAD_SUPPORT_OF_FAILING_HEART_DN	0.638004	1.84161	0.0011560693641618498	0.002141594484817075	0.737	20/42	0.1254	GIMAP4;PTGER4;CCL21;CCL2;CD14;PDE4B;TNFSF10;S100A8;CXCL12;LEPROTL1;G0S2;PTGIS;MARCKS;CTSB;F5;B3GALT2;JAM2;IFIT1;RRAD;PDE4D
prerank	REACTOME_GPCR_LIGAND_BINDING	0.537371	1.84025	0	0.002207658125720122	0.748	129/445	0.1516	S1PR4;CCR7;GPR18;CXCR3;CCR5;XCL2;CXCR6;XCL1;CCL5;CCR2;CXCL9;PNOC;CXCR5;PTGER4;CCL19;CXCL13;GPR183;CMKLR1;P2RY14;GNGT2;CXCL11;CCL4;GPR132;GPR65;CXCL10;CCL17;CCR6;ADRB2;WNT10A;INSL3;PTAFR;PTGDR;CNR2;CCL13;FPR3;CCRL2;P2RY6;CCR1;C3;CCL21;GHRL;P2RY10;CYSLTR1;CXCR4;CCL2;S1PR1;FPR1;CCL23;C3AR1;CCL3L3;GNG2;GPBAR1;CCL11;CCL3;P2RY13;LPAR5;ACKR1;POMC;UTS2;LTB4R2;P2RY12;CXCL16;S1PR2;PTGIR;CCR10;PMCH;ADORA2A;…
prerank	PID_IL6_7_PATHWAY	0.63617	1.83992	0	0.0022209943267362483	0.751	27/47	0.211	STAT1;VAV1;IRF1;JAK2;IL6R;HCK;FOXO1;PTPRE;JAK1;IL6;SOCS3;MCL1;MAP2K6;PIAS1;LMO4;HSP90B1;JUNB;CEBPB;MAPK11;TIMP1;SOS1;FOS;A2M;CEBPD;TYK2;TNFSF11;LBP
prerank	Complement and coagulation cascades	0.581979	1.83975	0	0.0022272974434343804	0.752	32/85	0.1515	C1QA;C1QB;ITGB2;C2;C1QC;CR2;C3;C1S;ITGAM;ITGAX;C3AR1;C1R;SERPING1;CFH;CFHR3;VSIG4;C7;SERPINA1;CFI;CR1L;F5;F10;CFD;CFB;F13A1;TFPI;C8G;C4BPA;F2RL2;CR1;C5AR1;VWF
prerank	IIZUKA_LIVER_CANCER_PROGRESSION_L0_L1_DN	0.784864	1.83916	0	0.0022568741638393413	0.758	45916	0.1056	HLA-DPB1;HLA-F;HLA-A;CYBA;ISCU;SSR4;PRCP;PLTP;ARPC2
prerank	SHIN_B_CELL_LYMPHOMA_CLUSTER_5	0.73581	1.83876	0	0.0022735780022230204	0.759	45918	0.1345	GFI1;CIITA;B2M;TNF;IL21;IL6;SOCS3;VPREB1;CEBPB
prerank	REACTOME_IKK_COMPLEX_RECRUITMENT_MEDIATED_BY_RIP1	0.721749	1.83861	0	0.0022786227359177925	0.759	46013	0.184	BIRC3;LY96;TLR4;CD14;RIPK3;UBE2D1;RPS27A;RIPK1;IKBKG;BIRC2;TRAF6;UBE2D3
prerank	MIKKELSEN_MEF_LCP_WITH_H3K4ME3	0.566793	1.8383	0	0.002290612621401162	0.76	43/114	0.1353	IL18RAP;SERPINB9;GBP2;TNFRSF14;CASP4;TLR4;XAF1;AMPD3;GPSM3;ARHGDIB;C1orf54;LGALS9;TMEM176B;GLRX;TRIM21;LSP1;EMP3;SH3KBP1;SNX10;TAPBPL;TMEM176A;MYO7A;IFI35;MMP19;PINLYP;MR1;CAPG;TREX1;AKNA;IKBKE;HGF;SERPINB8;ANXA1;CAB39;SOAT2;ECSCR;SERPINF1;RAB7B;ARAP1;SARDH;IL1RN;RAB43;CCL7
prerank	FRASOR_RESPONSE_TO_ESTRADIOL_UP	-0.491913	-1.83829	0.005263157894736842	0.03439426700845216	0.966	20/34	0.1665	SLC39A6;SLC22A5;MAPT;CA12;WWC1;ADCY9;PRSS23;SDC2;TFF1;MPPED2;OLFML2A;PDZK1;AREG;NRIP1;TOP2A;GREB1;PEG10;RET;IGFBP4;SIAH2
prerank	WANG_TNF_TARGETS	0.699828	1.83785	0	0.0023106776989877836	0.764	45986	0.0966	CD6;TRAF1;TNFAIP3;SELP;VCAM1;NFKBIA;CD68;SELE;IL6;CSF2;MADCAM1
prerank	FERRANDO_T_ALL_WITH_MLL_ENL_FUSION_UP	0.582936	1.83745	0	0.002330688546634982	0.767	23/85	0.073	IL2RG;IKZF1;LCP2;SPOCK2;SELL;TNFAIP3;IL32;TCF7;FGR;HLA-E;CTSH;LAPTM5;FUT7;WAS;GPSM3;PTPN6;CD3E;BIN1;CLEC2B;TLE4;SSR4;BTG1;CD47
prerank	WP_NEUROINFLAMMATION_AND_GLUTAMATERGIC_SIGNALING	0.558176	1.83706	0	0.002340249409226369	0.768	40/140	0.1019	PRKCB;IL10RA;IFNG;STAT1;GRIN3A;TNF;IL6R;TNFRSF1B;IL10;SLC1A3;PLCB2;TGFBR2;LRRC8C;MAPK1;NFKB1;IGF1;CAMK4;IL4R;NFKB2;IL1R2;IFNGR1;LTA;JAK1;IL6;IL1B;CAMK2D;IL13;SOCS3;IL12A;SLC38A5;NGF;PSAT1;DISC1;SLC2A3;IL12B;IFNGR2;IL1R1;TGFB1;IL10RB;PRKCA
prerank	AGUIRRE_PANCREATIC_CANCER_COPY_NUMBER_UP	-0.333432	-1.83694	0	0.03453370699470227	0.966	124/272	0.2567	TPM2;PPP1R13L;MBOAT7;MPP3;TCFL5;ZNF444;PSMC3IP;FUT1;TMEM8B;ARPC1A;SMARCE1;PTK2;NPEPPS;ASL;GID8;KDELR1;LAMA5;KRT10;DMPK;COA3;SS18L1;AP4M1;CASKIN2;PLEKHG3;CBX1;KTN1;OSBPL2;TSEN34;EPN3;RUVBL2;DGAT1;PON2;SPATA20;RNF139;ZNF580;HNRNPL;EHD2;NUDC;TAF4;BECN1;GPAA1;PRPF6;G6PC3;NUBPL;GYS1;ARHGAP5;MPP2;SYPL1;MAFK;PDCD6;UCKL1;SNAPC1;ACLY;SCRIB;SHARPIN;NAPA;DUSP3;CREB3;MYL6;ARHGAP35;FIS1;OPLAH;PPP2R5D;GNB2;CAS…
prerank	MARKS_HDAC_TARGETS_UP	0.726175	1.83685	0.0027210884353741495	0.0023451702951105256	0.771	13/22	0.1462	FASLG;GLRX;FAS;TXNIP;TNFSF10;CASP8;CASP3;BCL2L11;RARB;BAK1;TNFRSF10B;MT1L;GSN
prerank	WP_SPINAL_CORD_INJURY	0.562326	1.83646	0	0.002359293926905041	0.775	35/116	0.1019	LTB;CCR2;IFNG;C1QB;CXCL10;AIF1;TNFSF13B;TNF;TLR4;LILRB3;SELP;ICAM1;CHST11;CCL2;MAPK1;TNFSF13;ZFP36;BTG2;FCGR2A;MBP;IL6;MMP9;CD47;CXCL2;CXCL1;IL1B;IL2;CASP3;PLA2G2A;MMP12;MAG;ANXA1;IL1R1;TGFB1;PRKCA
prerank	BOQUEST_STEM_CELL_CULTURED_VS_FRESH_DN	0.676039	1.83547	0	0.0023998399557936603	0.786	17/30	0.1502	PTGER4;CPVL;C3;TMEM176B;APOE;CD14;IGF1;DPT;RGCC;C7;SOCS3;CFD;ITIH5;CHL1;MYOC;ADH1B;CXCL14
prerank	REACTOME_RHO_GTPASES_ACTIVATE_NADPH_OXIDASES	0.709592	1.83513	0.0038560411311053984	0.0024161501024492758	0.79	45985	0.1019	PRKCB;RAC2;CYBB;NCF1;NCF4;CYBA;NCF2;MAPK1;S100A8;S100A9;PRKCA
prerank	BIOCARTA_TNFR2_PATHWAY	0.770575	1.83494	0.0013986013986013986	0.00242438495818186	0.79	45885	0.0803	TRAF1;TNFAIP3;TNFRSF1B;MAP3K14;NFKBIA;NFKB1;TRAF3;TRAF2
prerank	WP_IL_24_SIGNALING_PATHWAY	0.547233	1.83472	0	0.0024371810873818046	0.793	57/226	0.1093	FASLG;PTPRC;GZMB;IFNG;PRF1;STAT1;HLA-DRB1;IRF1;CD40;CASP4;CD83;HLA-C;PIK3CD;TNF;PECAM1;PRDM1;CFLAR;TNFRSF1B;VCAM1;MAP3K14;ICAM1;NFKBIA;FAS;ITGAM;SOD2;CXCR4;CD14;MAPK1;ATM;TRADD;TLR3;CD44;CD200;CD80;JAK1;IL6;ABCB1;MMP9;CASP8;GPX1;TRAF2;ODC1;IL12A;IL2;CASP3;TNFRSF10A;IRF2;CD1A;CD82;CASP7;CTSB;MCL1;BCL2L11;TGFB1;EIF2AK2;MICB;HSP90B1
prerank	REACTOME_REGULATION_OF_TLR_BY_ENDOGENOUS_LIGAND	0.743752	1.83359	0	0.0024854162545849133	0.801	45920	0.1109	LY96;TLR4;TLR6;TLR1;TLR2;CD14;S100A8;S100A9;GSDMD
prerank	WP_STING_PATHWAY_IN_KAWASAKI_LIKE_DISEASE_AND_COVID_19	0.735394	1.83276	0.0027137042062415195	0.0025198093746462945	0.806	46010	0.1755	NFKBIE;NLRP3;NFKBIA;NFKB1;FCGR2A;IL1B;IKBKE;IRF3;GSDMD;REL;IFNB1;IKBKG
prerank	REACTOME_ABORTIVE_ELONGATION_OF_HIV_1_TRANSCRIPT_IN_THE_ABSENCE_OF_TAT	-0.532753	-1.83214	0	0.03600563548955844	0.969	46014	0.2785	POLR2J;POLR2I;NELFE;POLR2L;NELFCD;NELFA;POLR2C;POLR2H;POLR2F;POLR2G;POLR2E;POLR2K
prerank	LEE_DOUBLE_POLAR_THYMOCYTE	0.689721	1.83031	0	0.0026636704914514975	0.818	45926	0.1081	SLAMF1;SH2D1A;CD8A;CD8B;CD1C;MCTP1;LHFPL2;CD1D;CYP2U1
prerank	REACTOME_MICRORNA_MIRNA_BIOGENESIS	-0.528013	-1.82978	0.008888888888888889	0.03668004036752277	0.972	14/24	0.2785	POLR2J;POLR2I;PRKRA;POLR2L;TARBP2;BCDIN3D;DROSHA;POLR2C;DGCR8;POLR2H;POLR2F;POLR2G;POLR2E;POLR2K
prerank	HOLLMANN_APOPTOSIS_VIA_CD40_DN	0.546625	1.8291	0	0.002739904575154892	0.824	68/243	0.131	S1PR4;ZAP70;SP140;TCL1A;CD79B;GMFG;RASGRP2;IGLL1;BTN3A3;CTSC;STAT1;PSMB9;TRIM22;CASP1;RNASE6;LY75;HLA-F;HLA-J;HLA-DRB4;CASP4;HLA-E;HCP5;HLA-G;HLA-B;PSMB8;CPVL;IFFO1;SKAP1;TAP2;ST3GAL5;IFIH1;CXCR4;RTP4;NPC2;UBE2L6;PARP12;DENND2D;MX2;BACH2;PDE4B;UTS2;SERPINB1;IFITM1;MBP;PSME1;LXN;PYCARD;CREG1;SATB1;CD58;TDRD7;GSTO1;MYD88;CASP7;MGAT2;ZC3HAV1;F13A1;DNMT3A;GSDMD;SERPINF1;VPREB1;CPOX;SYNE3;ACOT9;RNF138…
prerank	JEON_SMAD6_TARGETS_DN	-0.574383	-1.82838	0.007936507936507936	0.03705255898980172	0.974	45918	0.2339	ERBB3;DHCR7;CDH1;TOP2A;NOTCH3;BCKDHA;IRS2;KIF23;UBE2S
prerank	GREENBAUM_E2A_TARGETS_DN	0.752654	1.82791	0.001375515818431912	0.0027726838615345574	0.831	45855	0.0503	GIMAP4;BLK;GBP2;CD74;GM2A;CYFIP2;MYO7A
prerank	REACTOME_SIGNALING_BY_WNT_IN_CANCER	-0.483876	-1.82756	0	0.037152041336513716	0.975	19/34	0.2186	CSNK1A1;CTBP2;PPP2R1A;CTNNB1;GSK3B;RNF43;PPP2CB;PPP2R5A;FZD8;AXIN1;LRP6;PPP2R5D;PPP2CA;LRP5;TNKS;CTBP1;PPP2R5E;FZD6;PPP2R5B
prerank	REACTOME_OTHER_INTERLEUKIN_SIGNALING	0.69677	1.82697	0.0013003901170351106	0.0028076494851294047	0.833	46015	0.1043	IL16;IL32;CSF1R;JAK1;CSF1;IFNLR1;CASP3;CSF3R;IFNL1;CD4;IL10RB;IL34
prerank	KEGG_MEDICUS_PATHOGEN_HSV_GD_TO_HVEM_NFKB_SIGNALING_PATHWAY	0.805919	1.82696	0.0014903129657228018	0.0028050610047086703	0.833	45820	0.0803	BIRC3;TNFRSF14;NFKBIA;CCL2;NFKB1;TRAF2
prerank	CAIRO_LIVER_DEVELOPMENT_DN	0.538068	1.82679	0	0.0028092815156100766	0.834	64/217	0.1273	CD3G;CCR2;PLAC8;CYBB;CFP;LCP1;LYZ;C1QA;SLC7A7;JAK2;HLA-E;ISG20;FKBP11;NABP1;CTSH;ST6GAL1;CYLD;ASGR2;C3;LGALS9;GM2A;PLA1A;APOE;CD68;HLA-DQA1;ALOX5AP;SERPING1;TAPBP;CFH;LPIN2;ACSL1;FMO1;LTF;CYP27A1;S100A8;ELANE;ABCA7;HAAO;CD302;NGLY1;ITIH4;S100A9;TACC1;SP4;ITIH1;STAB2;SERPINA1;PSAP;SMPDL3A;F10;SAA4;ANXA1;LIPC;H6PD;AQP9;MAN2A1;ITIH3;SERPINF1;HMOX1;PPARA;HSD17B2;IL1RN;MPO;C8G
prerank	REACTOME_PARASITE_INFECTION	0.608878	1.82673	0	0.0028078299137320093	0.834	25/59	0.1406	CD3G;CD247;BTK;WIPF1;VAV1;NCKAP1L;FGR;FYN;SYK;LYN;WAS;ELMO1;HCK;MAPK1;CYFIP2;FCGR3A;NCK1;ACTR3;MYO9B;ARPC1B;ARPC2;ABI1;ARPC5;CDC42;ACTR2
prerank	BIOCARTA_IL10_PATHWAY	0.791388	1.8263	0	0.002815427697834024	0.834	45913	0.1193	IL10RA;STAT1;TNF;IL10;STAT5A;JAK1;IL6;IL10RB;HMOX1
prerank	WP_7Q11_23_DISTAL_COPY_NUMBER_VARIATION	-0.583482	-1.82617	0.007380073800738007	0.037559367886778695	0.976	46011	0.1895	HSPB1;RHBDD2;TMEM120A;LMNA;YWHAG;TMEM120B;MDH2;ZP3;STYXL1;PTPMT1;POR;RAF1
prerank	RIG-I-like receptor signaling pathway	0.599202	1.8261	0	0.0028162302219682574	0.835	28/64	0.1835	CASP10;CXCL10;TNF;CYLD;NFKBIA;IFIH1;RNF125;IRF7;TRADD;NFKB1;TRAF3;DHX58;CASP8;TRAF2;IKBKE;IL12A;IRF3;ZNFX1;ISG15;IL12B;TANK;ADAR;IFNB1;MAPK11;RIPK1;NFKBIB;IKBKG;TRAF6
prerank	PLASARI_NFIC_TARGETS_BASAL_DN	0.730246	1.82603	0	0.002813647488142075	0.835	45981	0.1399	FLI1;IFI16;CCL2;PIK3AP1;STARD4;MFAP4;EPHB2;MEOX1;AHR;PDGFRA;EBF3
prerank	HOWLIN_PUBERTAL_MAMMARY_GLAND	0.598941	1.82577	0	0.0028302174710025762	0.837	30/65	0.1654	VPREB3;HSD11B1;APBB1IP;EVI2A;FCRLA;TNF;IFI16;LIMD2;LSP1;CCL8;CCL23;CFH;FCGR2B;IL1R2;MARCO;MYCL;CXCL12;S100A9;AOX1;EPS15;CTSB;MSR1;NFIL3;PDGFRA;CCL7;SFRP4;RNASE3;SLC6A6;CYP4V2;PROM1
prerank	CHUNG_BLISTER_CYTOTOXICITY_UP	0.558882	1.82576	0	0.0028287478954766745	0.837	24/128	0.0648	CD3D;TIGIT;CD96;CCR5;HCST;GZMB;GNLY;SLAMF8;KLRC1;CD8B;MIR155HG;CTSC;TNFAIP3;C1QB;IGFLR1;C1QC;HAVCR2;SERPING1;SYTL3;MYO7A;FLVCR2;ACP5;SYT11;ADAP2
prerank	REACTOME_AUTOPHAGY	-0.365102	-1.82512	0	0.037849589867729884	0.977	67/144	0.2698	VPS37D;ATG4D;CHMP2A;TOMM20;VPS37C;ULK1;HSP90AB1;TUBB2A;PRKAA2;DYNC1LI2;DYNC1I2;CHMP4B;TUBB8;VDAC1;IFT88;PRKAB2;TUBB4B;CHMP4C;DYNC1H1;WDR45B;MLST8;TSG101;TUBA1A;BECN1;PINK1;CHMP3;DYNLL1;PIK3R4;RPTOR;TSC2;TUBB3;HSP90AA1;ATG101;VPS28;RRAGB;LAMTOR2;WIPI2;CHMP2B;LAMTOR5;FUNDC1;ATG9A;CSNK2B;PLIN3;RB1CC1;TUBA3D;PRKAG1;ATG16L1;RRAGA;MAP1LC3A;LAMTOR3;HSF1;TUBA1C;TOMM40;PRKAB1;TUBB6;VPS37A;RHEB;SQSTM1;UBE2…
prerank	HALLMARK_MYC_TARGETS_V1	-0.356547	-1.82482	0	0.037766798201960154	0.977	83/193	0.3	NDUFAB1;HSP90AB1;LDHA;CCT3;GSPT1;RSL1D1;CCT5;TUFM;TRIM28;VDAC1;POLD2;IMPDH2;EIF3J;RNPS1;GOT2;RUVBL2;NHP2;ETF1;PPIA;FAM120A;AIMP2;RRM1;COPS5;DHX15;SMARCC1;EIF1AX;GLO1;RAD23B;YWHAE;BUB3;PSMC4;TXNL4A;EIF3B;CCT7;HNRNPU;CCT2;PRPF31;EIF4H;HNRNPC;PRDX3;SRSF1;RRP9;NOP56;YWHAQ;NME1;PA2G4;HNRNPA2B1;EIF2S1;PSMD8;PGK1;PSMC6;DUT;CDK4;ERH;HSPD1;PPM1G;PSMD1;EIF4G2;SNRPB2;APEX1;EIF4E;HPRT1;XPOT;CYC1;SRSF7;CSTF2;…
prerank	ROSS_ACUTE_MYELOID_LEUKEMIA_CBF	0.586389	1.82446	0	0.0028868157310918824	0.844	25/79	0.1226	CD52;HLA-DMB;CIITA;HLA-DPA1;HLA-DPB1;WIPF1;VAMP5;IL15RA;ISG20;LAT2;TPK1;DUSP2;ADCY7;C11orf21;HSD17B11;MAN1A1;PTGIR;PTGER2;CD58;IL5RA;DISC1;RASA4;SLC8B1;JUNB;ROBO1
prerank	BOYAULT_LIVER_CANCER_SUBCLASS_G12_UP	-0.471883	-1.82442	0.005291005291005291	0.037700810033344155	0.977	21/38	0.2042	CAMSAP2;SLC29A1;RCOR3;EFNA1;TMEM106B;NUAK1;SUN1;SCAMP3;ZNF281;SMYD3;ARF1;PIGC;SYNJ2;WDR26;LPGAT1;PRCC;ATRN;MKKS;TUG1;RPS6KC1;TMEM260
prerank	DUTERTRE_ESTRADIOL_RESPONSE_6HR_UP	-0.345837	-1.82428	0	0.03755570536713177	0.978	100/219	0.2576	SEMA3B;FLNB;CELSR2;FARP1;SLC22A5;SLC29A1;LONRF2;SLC19A2;TPBG;MAPT;DNAJC12;FKBP4;COL12A1;STC2;SYTL4;TPM1;ARL3;CA12;PKIB;NPY1R;RRP12;AKAP1;ADCY9;BLVRB;PRSS23;PLOD2;RERG;ANXA9;SYBU;PEX11A;DPM2;MYOF;ELOVL2;B3GALNT1;ASB13;HEY2;MYB;ZNF185;NOS1AP;GINS2;NXNL2;MRPS23;ABHD2;USP31;PAICS;HSPB8;TMEM120B;AREG;DTL;MBOAT1;NRIP1;LRIG1;RBBP8;SEC14L2;FRK;NR2C2AP;TMEM104;ISOC1;BRCA1;PGR;GREB1;DKC1;C1QTNF6;E2F1;TMEM6…
prerank	BIOCARTA_BCR_PATHWAY	0.660334	1.82366	0	0.002920051704158025	0.847	9/33	0.0384	PRKCB;CD79B;BTK;CD79A;VAV1;SYK;LYN;PPP3CC;NFATC2
prerank	LIM_MAMMARY_LUMINAL_PROGENITOR_UP	0.607408	1.82328	0	0.0029431176652121344	0.849	21/56	0.1421	CTSC;CCDC88B;IL15;DAPP1;IL4I1;C3;CXCR4;HAPLN3;CD14;TNFAIP2;TSPAN33;ACSL1;SECTM1;S100A8;PIGR;GGT5;SLC28A3;HIVEP3;PLB1;BBOX1;QPCT
prerank	PAPASPYRIDONOS_UNSTABLE_ATEROSCLEROTIC_PLAQUE_DN	-0.451506	-1.82308	0	0.03774528354530504	0.98	10/40	0.0418	MAGED2;DSTN;PMEPA1;MXRA7;EMP2;HSPB1;PFKM;GJA1;MAP1B;ADCY9
prerank	WP_IL_5_SIGNALING_PATHWAY	0.653491	1.8225	0	0.002984025236781568	0.851	15/37	0.0961	BTK;PIK3CG;STAT1;JAK2;SYK;LYN;STAT5A;MAPK1;JAK1;CSF2RB;SPRED1;IL2;RPS6KA1;IL5RA;STAT5B
prerank	JINESH_BLEBBISHIELD_TO_IMMUNE_CELL_FUSION_PBSHMS_DN	0.533339	1.82224	0	0.0029946559586952275	0.851	101/355	0.1144	PRKCB;CD69;ARHGAP25;HCLS1;APOBEC3G;HLA-DMB;AIM2;LAMP3;HLA-DRA;HLA-DMA;CTSC;STAT1;EPSTI1;MAL;CASP1;ICAM2;CXCL10;NPL;APOL2;PLCG2;CD74;NR1H3;ISG20;IL4I1;APOBEC3F;DHRS9;IFI16;XAF1;CPVL;C3;RGL1;APOC1;SOD2;OAS2;CLEC2B;UBE2L6;IL23A;MCTP1;NLRP7;TNFAIP2;CFH;IFI44;ABCA6;PLEKHF1;AKAP7;MX2;IFI44L;SGK1;CSTA;PLBD1;DTX3L;IFI35;SCPEP1;IFIT3;EGFL6;NMRK1;SH3BP1;KYNU;IRAK3;TNFSF10;ACSL1;OAS1;MX1;TBC1D4;BCL11A;IRF9;…
prerank	WP_TNF_RELATED_WEAK_INDUCER_OF_APOPTOSIS_TWEAK_SIGNALING_PATHWAY	0.649299	1.8221	0.001218026796589525	0.0029952153915933856	0.851	15/38	0.0917	TRAF1;BIRC3;TNF;MAP3K14;RELB;NFKBIA;MAPK1;NFKB1;NFKB2;TRAF3;TNFSF12;CASP8;TRAF2;CASP3;CASP7
prerank	REACTOME_INTERLEUKIN_7_SIGNALING	0.700619	1.82081	0.0039011703511053317	0.003058185312794102	0.862	45923	0.0961	IL7R;IL2RG;JAK3;SOCS1;IL7;STAT5A;JAK1;HGF;STAT5B
prerank	WP_SARS_CORONAVIRUS_AND_INNATE_IMMUNITY	0.681216	1.82045	0	0.003069791175157881	0.863	13/25	0.1544	STAT1;IFNAR2;IFIH1;TLR3;STAT2;TRAF3;IRF9;JAK1;IKBKE;IRF3;IFNAR1;ACE2;IFNB1
prerank	WU_HBX_TARGETS_1_UP	0.796974	1.82017	0.001440922190201729	0.0030780320797704716	0.864	45821	0.1118	CASP4;GLRX;FAS;IL6;CXCL1;ACP2
prerank	SUNG_METASTASIS_STROMA_UP	-0.387175	-1.81962	0	0.0386440475679947	0.981	53/107	0.205	PRRG2;THBS2;COL12A1;SDC4;PSD3;COL5A1;TIMP3;HEXIM1;AGRN;TRIO;P4HA1;SPARC;GSPT1;UACA;PLOD2;CD55;EPS8;COL5A2;TMEM263;TMEM47;COL3A1;CD276;BNIP3L;LURAP1L;SSX2IP;XYLT1;EMC10;VCAN;PLK2;PINK1;CRABP2;FZD8;CD46;SNAI2;TUSC3;CNN3;PLOD1;PTGFRN;IGIP;DCBLD2;CTDSP2;CKB;SCD;DHRS1;STK38L;PTPRS;RAF1;SOCS5;LARP6;FURIN;NEAT1;CPEB2;THY1
prerank	KEGG_MEDICUS_REFERENCE_AUTOPHAGY_VESICLE_NUCLEATION_ELONGATION_MATURATION_MTORC1_PI3KC3_C1	-0.599749	-1.8195	0.010101010101010102	0.03852018000160437	0.981	45916	0.1795	ULK1;AKT1S1;MLST8;TELO2;BECN1;PIK3R4;RPTOR;ATG101;RB1CC1
prerank	WALLACE_PROSTATE_CANCER_RACE_DN	-0.392798	-1.81878	0	0.03858529322744175	0.981	29/79	0.1908	VANGL1;RHOD;CDR2L;PCGF3;EIF2AK1;SERF1A;PMS2;NPEPPS;INHBB;PLOD2;ZNF322;KLHDC10;ELOVL6;ZNF606;SCCPDH;ENOSF1;NQO1;EIF1AX;IL20RA;RABEP1;FRK;PYGL;STYXL1;GPATCH2;PTK7;PATZ1;USP6;EIF2S1;ZMYND8
prerank	HORIUCHI_WTAP_TARGETS_UP	0.539268	1.81761	0	0.003216140613688608	0.878	102/287	0.1461	KLHL6;IL7R;BIRC3;RAB33A;LAMP3;BTN3A3;EPSTI1;TFEC;TNFAIP3;CASP1;ACSL5;ITM2A;LY75;ITGA4;IL15;APOL1;VCAM1;RFTN1;ICAM1;GVINP1;ST3GAL5;NR3C1;IFIH1;ZEB2;ARHGAP26;SOD2;CCL2;CHST2;SELE;TCN2;SH3KBP1;TXNIP;ENTPD1;TAPBP;CFH;IFI44;GLCCI1;COL27A1;IFIT3;TLR3;ACP5;AP1S2;CD200;ZNF267;IFIT2;RORA;ERAP1;CXCL16;RNF213;PCGF5;PRCP;FOXN3;RSAD2;TREX1;LACC1;PTPN4;INPP1;MAFB;CXCL2;CSF1;SEL1L;SNX29;CXCL1;HIVEP2;BST1;CREG1;…
prerank	LIU_PROSTATE_CANCER_UP	-0.391445	-1.81724	0	0.03899260118254283	0.982	40/92	0.2331	SH3RF1;FARP1;MYO6;SOX4;TSPAN13;CANT1;GDF15;RAB17;SLC35B2;EIF2AK1;REPS2;ARHGEF26;TMTC4;PPP1R9A;PYCR1;EPCAM;HID1;HPN;LYPLA1;PDLIM5;BZW2;CADM1;RAP1GAP;GALNT7;LRIG1;NLE1;TRPM4;AMACR;RNF41;SLC19A1;GLYATL1;MARCKSL1;CCNG2;ENTPD6;GGCT;PPP1R14B;RAB3D;NME2;TMEM161A;PPP3CA
prerank	REACTOME_INTERLEUKIN_6_SIGNALING	0.813632	1.81666	0.002805049088359046	0.0032596497782557414	0.882	45849	0.089	STAT1;JAK2;IL6R;JAK1;IL6;SOCS3;CBL
prerank	HOFMANN_MYELODYSPLASTIC_SYNDROM_RISK_DN	0.707284	1.81633	0	0.0032720422477773205	0.884	45891	0.073	NKG7;LCP2;PIK3CG;MNDA;RHOH;RGS19;STAT2;CXCL12
prerank	REACTOME_INTERLEUKIN_1_SIGNALING	0.557985	1.81613	0	0.003277767538453398	0.884	45/112	0.1835	PSMB9;PSMB10;NLRC5;PSME2;PSMB8;NFKBIA;NOD2;NFKB1;NFKB2;IL1R2;IRAK3;NOD1;IRAK2;PSMA8;USP18;CASP8;PSME1;AGER;IL1B;S100A12;IRAK4;TRAF2;SAA1;MAP3K8;PELI1;MYD88;ALPK1;MAP2K6;IL1R1;RIPK2;TIFA;RPS27A;S100B;IL1RN;PSMA5;PSMA3;N4BP1;MAP3K3;PSMA4;PSMB2;PSMA6;NFKBIB;IKBKG;IKBIP;TRAF6
prerank	LANDIS_ERBB2_BREAST_TUMORS_324_UP	-0.3674	-1.81612	0	0.039241086322298106	0.983	57/142	0.1769	KNOP1;ERBB3;TUFT1;FLNB;SHROOM3;CCND1;CD9;NPNT;SPINT1;SLC29A1;SERINC3;HOMER2;SOX4;TMED3;KRT8;TOM1L1;ENAH;WEE1;ARHGEF5;IRF6;CTBP2;CYB561;IER3;ERRFI1;WWC1;TPD52;RCN2;DSG2;SKP1;UNC119B;RTKN;CYSTM1;TFAP2C;CLDN7;EPCAM;FXYD3;SLC12A2;CALM2;IRX3;ORMDL2;INPPL1;CSRP1;ACTN4;NUCB2;RAB18;CLDN3;STRBP;FHDC1;CHMP2B;CTNND1;LSR;CMAS;TRAF4;PTK7;LIG3;ALDOC;DAP
prerank	SHEN_SMARCA2_TARGETS_UP	-0.318195	-1.81581	0	0.03914763669973216	0.983	196/408	0.3078	CTNNA1;NCKAP1;PREPL;TMEM14A;SERINC3;DCTN4;LANCL1;MAP4K5;PRKAR1A;RCOR3;UTP14C;RALGAPB;NPTN;WDFY3;COPS8;GBE1;NPEPPS;PEX19;DCAF6;RAB2A;PAIP1;TWF1;SKP1;SRI;NCOA6;ZMYND11;PKP4;CREBZF;CBX1;RPRD1A;BTBD3;KTN1;TMEM41B;RAB6A;RAB23;RNF14;RASA1;NDFIP1;LAPTM4A;PANK3;MAP4K3;KIFAP3;PON2;STAU1;SLTM;HTATSF1;PCMTD2;APPBP2;RAB22A;AMZ2;ZNF415;PRKRA;PEX11B;TSNAX;ANGEL2;MAPK9;DDX1;ARHGAP5;CHMP3;TAF9B;CUL4A;RYK;KLHDC2;…
prerank	SHAFFER_IRF4_TARGETS_IN_PLASMA_CELL_VS_MATURE_B_LYMPHOCYTE	0.600313	1.81545	0	0.0033232376269912746	0.886	29/67	0.1575	SLAMF7;CD38;TNFRSF17;IRF4;PIM2;TNFAIP3;TXNDC5;FKBP11;PRDM1;CFLAR;UBE2J1;AMPD1;BMP6;CCL3;PDK1;DNAJB9;ZFP36;APOBEC3B;CASP3;ELL2;NFIL3;MAN2A1;HSP90B1;PABPC4;CANX;B3GNT2;ATF3;SSR1;PDIA4
prerank	GUTIERREZ_WALDENSTROEMS_MACROGLOBULINEMIA_2	0.805966	1.8153	0.0029850746268656717	0.0033343972350370846	0.886	45850	0.1063	GPR183;HLA-DPA1;HLA-DMA;HLA-DRB1;SYK;CLC;RNASE2
prerank	LEE_AGING_CEREBELLUM_UP	0.585139	1.81527	0	0.003332309041035482	0.886	25/79	0.1193	CST7;GBP4;MPEG1;CTSS;C1QA;C1QB;B2M;SELPLG;FCRL2;HLA-DQB1;C1QC;CTSH;CCL21;APOE;CD68;BCL2A1;PTPRO;IRF7;CTSZ;RHOG;IFI27;EPS15;AXL;TRIM5;HMOX1
prerank	Alcoholic liver disease	0.54887	1.81511	0	0.0033346269105037833	0.886	51/135	0.1624	FASLG;C1QA;C1QB;TCF7;LY96;TNF;TLR4;C2;C1QC;MAP3K14;C3;NFKBIA;ALDH2;FAS;C3AR1;CD14;TRADD;FOXO1;NFKB1;IL17RA;TRAF3;LPIN2;IL6;MAP3K5;LPIN1;CASP8;CXCL2;LEF1;CXCL1;IL1B;IRAK4;IKBKE;IL12A;CASP3;MYD88;IRF3;MAP2K6;IL12B;TRA2B;CXCL3;ADH1A;ADH1C;PPARA;MAP2K3;PRKAA1;ADH1B;C5AR1;IFNB1;MAPK11;PRKAG3;RIPK1
prerank	ABBUD_LIF_SIGNALING_1_UP	0.639664	1.81502	0	0.003340235113739416	0.887	25/41	0.1943	IRF1;PSMB8;NMI;TMEM176B;TAPBP;TMEM176A;MAN1A1;RASA3;SOCS3;GPCPD1;RHOU;UPP1;GPX3;IL1R1;RNASE2;MPO;CEBPB;HAS1;CXCL14;TSPAN4;VWF;LCN2;PTPN1;SCT;BCL3
prerank	BIOCARTA_EIF_PATHWAY	-0.597273	-1.81382	0.0035587188612099642	0.03960066585795582	0.983	46007	0.3331	EIF1AX;EIF4G1;EIF6;EIF2S1;EIF4G2;EIF4E;EEF2;EIF4G3;EEF2K;EIF3A;EIF4A2;EIF1
prerank	MIKKELSEN_MCV6_ICP_WITH_H3K27ME3	0.585192	1.81379	0	0.00340618334547222	0.89	34/68	0.2401	ARHGAP9;PNOC;ASB2;CORO1A;FGL2;CD7;CD40;PIK3CD;TNF;POU2F2;KRT73;SECTM1;FNDC9;KCNJ5;KCNK10;CUX2;ASIP;LINGO4;FFAR3;ALPI;SACS;TBATA;S100Z;SCN4A;AIPL1;FAM149A;PAX5;SLC14A1;ADM2;CHRNB4;PROK1;OR4D2;WNT8B;ODF1
prerank	KEGG_MEDICUS_REFERENCE_CCR2_GNB_G_PI3K_NFKB_SIGNALING_PATHWAY	0.667248	1.81368	0	0.003413877461197419	0.891	9/31	0.0848	CCR2;GNGT2;PIK3CD;NFKBIA;CCL2;GNG2;NFKB1;GNG8;GNG7
prerank	Nucleotide excision repair	-0.426857	-1.81338	0	0.03953703982025285	0.983	28/58	0.2785	CETN2;MNAT1;POLD2;POLR2J;POLR2I;CUL4A;POLR2L;DDB1;RAD23B;RFC5;CDK7;RFC2;POLE4;POLR2C;ERCC3;ERCC1;GTF2H2C_2;POLE2;CUL4B;POLR2H;POLR2F;UVSSA;GTF2H4;GTF2H5;GTF2H3;POLR2G;POLR2E;POLR2K
prerank	IBRAHIM_NRF1_DOWN	-0.355899	-1.81335	0	0.03939020787545397	0.983	52/140	0.1962	PLEKHH3;CCND1;PLXNB1;PLAT;SERTAD4;TANC1;SSH3;SOX4;GDF15;FN1;TMEM25;TPM1;RCOR3;FLOT1;TGIF1;SNHG11;AGRN;PIGQ;BHLHE40;WDR54;SRGAP2;FSTL3;TRO;KIFC2;DACT1;NME3;HOXC9;TRPT1;HES1;ARHGAP5-AS1;PMM1;CADM1;RIN1;PDCD6;SMUG1;SSBP2;SPSB3;OXLD1;CXXC4;AMACR;HOXB6;NT5C;NPRL2;NAT9;VARS2;PDGFC;LINC01003;TRAIP;RECQL4;HOXD8;LRRC45;SOX12
prerank	NABA_SECRETED_FACTORS	0.530195	1.81318	0	0.00343468645511098	0.892	104/328	0.1631	FASLG;LTB;XCL2;XCL1;CCL5;CXCL9;TNFSF14;EBI3;IL16;CCL19;CXCL13;IFNG;IL18;CXCL11;CCL4;CXCL10;FLT3LG;CCL17;IL7;IL15;TNFSF13B;WNT10A;INSL3;TNF;CCL13;CCL18;IL10;CRLF3;CCL21;CCL2;CCL8;CCL23;CCL3L3;IL23A;BMP6;OSM;CCL11;CCL3;PIK3IP1;EGFL6;TNFSF13;IGF1;ANGPTL6;CHRDL1;TNFSF10;TNFSF12;LTA;S100A4;IL6;CCL25;S100A8;CSF2;CXCL12;CXCL2;CSF1;CXCL1;WNT2;IL1B;CCL14;S100A12;IL13;S100A9;CCL20;IL12A;IL2;CBLN3;NGF;HGF;C…
prerank	HORTON_SREBF_TARGETS	-0.525692	-1.81311	0.01276595744680851	0.039305343324181036	0.983	20/24	0.2937	PMVK;AACS;CYP51A1;FASN;ELOVL6;ACACA;SQLE;ACLY;ALDOC;HSD17B7;RDH11;FDFT1;LSS;TM7SF2;ACSS2;HMGCS1;INSIG1;LDLR;IDI1;FDPS
prerank	LINDGREN_BLADDER_CANCER_CLUSTER_2A_DN	0.550566	1.81284	0	0.003446697109342557	0.894	53/132	0.181	CYBB;LYZ;ITM2A;EVI2A;PRKCQ;TOX2;MS4A4A;ST6GAL1;SLFN11;SLC31A2;MBNL1;ALDH2;C3AR1;BMP2K;CELF2;LMO2;SGK1;CCDC50;SETX;DNAJB9;AP1S2;ISCU;ACSL4;IFITM1;ARL4C;KIF2A;GLIPR1;MAFB;CD302;SOCS3;IQGAP2;DAB2;SDCBP;DUSP22;NEK6;TGFB1;NFIL3;MT2A;TMOD1;SCML1;UBE2E2;MT1B;DPYSL2;RNF38;MT1L;GSN;ZFAND5;MT1H;PSIP1;PLAGL1;JADE1;C9orf78;RCAN2
prerank	TARTE_PLASMA_CELL_VS_PLASMABLAST_UP	0.52798	1.81252	0	0.003453218353436454	0.894	126/379	0.1536	CD3D;GZMA;CCR7;GPR18;IL7R;TCL1A;TRAF1;BIRC3;PTGDS;CTLA4;CD72;CD8B;LST1;HLA-DOB;LYZ;TRIM22;TNFAIP3;B2M;BTN2A2;FCN1;HLA-DQB2;HLA-F;FGR;CD40;SPIB;HLA-B;VCAM1;CYBA;FCER1G;TLR1;RELB;PLCB2;CD3E;LGALS9;NFKBIA;APOC1;SKAP1;HERPUD1;C1S;APOE;ALDH2;ALDH1A1;ITGAX;HLA-DQA1;AMPD1;ALOX5AP;TCN2;SERPING1;TNFAIP2;IFI44;FUCA1;MX2;IFI44L;CD22;MYBPC2;IFIT5;BTG2;IL4R;NFKB2;SSR4;HHEX;IGHD;P2RX1;MX1;FCGR3B;MYCL;IFITM1;S1…
prerank	BIOCARTA_STRESS_PATHWAY	0.698198	1.81207	0.0013123359580052493	0.0034717169799999867	0.897	46015	0.2002	TNF;MAP3K14;NFKBIA;TRADD;NFKB1;TRAF2;MAP2K6;TANK;MAP2K3;RIPK1;IKBKG;MAP3K1
prerank	REACTOME_A_TETRASACCHARIDE_LINKER_SEQUENCE_IS_REQUIRED_FOR_GAG_SYNTHESIS	-0.525793	-1.81149	0.004405286343612335	0.03965148914604831	0.984	13/26	0.1883	GPC1;CSPG4;SDC4;AGRN;GPC4;SDC2;B3GALT6;XYLT1;VCAN;BGN;XYLT2;GPC6;B3GAT3
prerank	WILLIAMS_ESR2_TARGETS_UP	-0.524828	-1.81073	0.004132231404958678	0.03970148862317106	0.984	17/26	0.3047	STK3;ANXA9;STAU1;HIGD1A;TRMT10A;QSOX1;P2RY2;HMGCL;GSTT2;KCTD11;OXR1;KIF21A;NDRG3;GAPVD1;NRIP3;VASN;LRRC15
prerank	WP_COMPLEMENT_AND_COAGULATION_CASCADES	0.599518	1.81031	0	0.0035718417469439946	0.902	24/58	0.1515	C1QA;C1QB;C2;C1QC;CR2;C3;C1S;C3AR1;C1R;SERPING1;CFH;LMAN1;C7;SERPINA1;CFI;F5;F10;CFD;CFB;TFPI;C8G;CR1;C5AR1;VWF
prerank	REACTOME_ACETYLCHOLINE_NEUROTRANSMITTER_RELEASE_CYCLE	-0.599608	-1.81023	0	0.039721120192433235	0.984	45916	0.1922	PPFIA4;STX1A;PPFIA3;UNC13B;PPFIA1;RAB3A;CPLX1;SYT1;SLC18A3
prerank	REACTOME_DISEASES_ASSOCIATED_WITH_GLYCOSAMINOGLYCAN_METABOLISM	-0.455189	-1.81017	0.005747126436781609	0.03957670087637039	0.985	14/41	0.1589	GPC1;CSPG4;SDC4;AGRN;GPC4;SDC2;ACAN;B3GALT6;EXT2;VCAN;BGN;CHSY1;CHST14;GPC6
prerank	BIOCARTA_UCALPAIN_PATHWAY	-0.652596	-1.81013	0.006230529595015576	0.039418709859727084	0.985	45975	0.2752	ACTN1;ITGB1;RAC1;ITGB3;CAPNS1;ACTA1;CAPN1;SPTAN1;EZR;RHOA;ACTN3
prerank	JINESH_BLEBBISHIELD_VS_LIVE_CONTROL_DN	0.531527	1.80991	0	0.0035890550420024066	0.903	91/259	0.1421	LTB;CD69;HCLS1;GBP4;AIM2;HLA-DRA;EPSTI1;CASP1;IL32;GBP2;CXCL10;CD74;CASP4;HLA-B;TPK1;HLA-A;XAF1;LYN;C3;SP110;UBA7;TGFBR2;SOD2;OASL;OAS2;HERC5;UBE2L6;IL23A;TXNIP;SAMD9;NLRP7;CFH;IFI44;MX2;IFI44L;DTX3L;PHF11;IFI35;RARRES1;RGS10;IFIT3;EGFL6;NFE2L3;KYNU;CD44;SERPINB1;SAT1;IRAK2;IFIT2;OAS1;MX1;IRF9;STARD5;PMCH;S100A8;C15orf48;CXCL1;LGMN;PYCARD;LPAR6;C17orf49;HNMT;IKBKE;LIPG;IFI27;S100A9;CCL20;PSTPIP2;…
prerank	WP_RESOLVIN_E1_AND_RESOLVIN_D1_SIGNALING_PATHWAYS_PROMOTING_INFLAMMATION_RESOLUTION	0.792843	1.80846	0.0030165912518853697	0.00367139738310603	0.912	45820	0.0962	PIK3CG;CMKLR1;PIK3CD;PDK1;FPR2;EPHB2
prerank	SCHMIDT_POR_TARGETS_IN_LIMB_BUD_UP	-0.505593	-1.80779	0.0040650406504065045	0.04010389793761112	0.988	21/27	0.3171	CYP51A1;ELOVL6;DHCR7;SQLE;MSMO1;ACLY;MVK;NSDHL;SCD;FDFT1;LSS;TM7SF2;CYP26A1;HMGCS1;ZMAT4;INSIG1;LDLR;IDI1;FDPS;SC5D;SREBF2
prerank	REACTOME_DEFECTIVE_B4GALT7_CAUSES_EDS_PROGEROID_TYPE	-0.563808	-1.80752	0.011904761904761904	0.040003810891670225	0.988	45889	0.1011	GPC1;CSPG4;SDC4;AGRN;GPC4;SDC2;VCAN;BGN
prerank	GRABARCZYK_BCL11B_TARGETS_UP	0.590073	1.80737	0	0.0037350887940494075	0.912	16/71	0.0683	CCR7;IL2RB;NKG7;APOBEC3G;PRF1;CTSW;ITGB7;PRKCQ-AS1;RPS6KA3;HSH2D;RAB27A;GSAP;TNFSF10;IKZF2;S100A4;JAK1
prerank	REACTOME_INTRA_GOLGI_AND_RETROGRADE_GOLGI_TO_ER_TRAFFIC	-0.344417	-1.80652	0	0.04012420464343481	0.988	99/197	0.2901	PAFAH1B3;TMED3;KIF16B;DCTN4;KIF3A;COPG2;RHOBTB3;DCTN2;NAPG;TUBB2A;COG7;KIF3B;DYNC1LI2;KDELR1;ARL1;DYNC1I2;COG2;COPG1;KIFC2;TUBB8;RAB6A;ARFIP2;KIF22;COG1;TUBB4B;COPZ2;DYNC1H1;VPS52;ARF4;KDELR3;KIFAP3;ARF3;SCOC;ARF1;CYTH3;KIF12;RAB3GAP2;TUBA1A;CUX1;DCTN3;CYTH2;YKT6;DCTN5;TMED2;DYNLL1;COPB1;NAPA;STX18;NBAS;TUBB3;RAB18;GOLGA5;RAB1A;RAB1B;ACTR10;KLC3;RACGAP1;RGP1;KIF3C;PLIN3;KIF26B;TUBA3D;DCTN1;GALNT1…
prerank	FOROUTAN_PRODRANK_TGFB_EMT_UP	-0.355513	-1.8063	0	0.04006133546250974	0.989	66/182	0.1376	MAGED2;SPOCK1;PMEPA1;TUFT1;THBS1;INHBA;ACKR3;FHOD3;FAM114A1;COL1A1;TBX3;FN1;COL4A1;TPM1;MBOAT2;COL5A1;PDGFA;MATN3;TAGLN;POSTN;IL11;ACTN1;APBB2;LOX;SPARC;BHLHE40;FERMT2;C3orf52;NREP;FSTL3;MFAP2;PALLD;MYL9;DACT1;NUAK1;HTRA1;WNT5A;CRLF1;ANGPTL4;PLEK2;KDELR3;CDH2;ARHGEF40;ITGB3;PDLIM7;BMPR2;DAAM1;GRB10;PTPN21;CALD1;XYLT1;COL7A1;TUBA1A;VCAN;TNFAIP6;TGFB1I1;IGFBP5;EML1;SCG5;TMCC1;SNAI2;GREM1;JAG1;SKIL;…
prerank	PID_CASPASE_PATHWAY	0.608097	1.80591	0	0.0038105370466446405	0.917	22/50	0.1799	GZMB;BIRC3;PRF1;CASP1;CASP10;CASP4;TNF;ARHGDIB;TRADD;CASP8;TRAF2;SATB1;CASP3;CASP7;BID;BAX;DFFB;GSN;RIPK1;LIMK1;BIRC2;LMNB1
prerank	REACTOME_REGULATION_BY_C_FLIP	0.811877	1.80548	0	0.003838182458010288	0.919	45880	0.0882	FASLG;CFLAR;FAS;TRADD;TNFSF10;CASP8;TRAF2;TNFRSF10A
prerank	PID_ANTHRAX_PATHWAY	0.733406	1.80519	0.0027548209366391185	0.0038538700681769655	0.92	45948	0.1266	IL18;CASP1;TNF;VCAM1;NLRP1;MAPK1;IL1B;ANTXR2;MAP2K6;MAP2K3
prerank	FUNG_IL2_SIGNALING_2	0.809992	1.80493	0	0.003864121295670488	0.921	45820	0.0796	ZBED2;IRF4;CCR6;CCL3;CARD9;IL13
prerank	BIOCARTA_NTHI_PATHWAY	0.705178	1.80486	0	0.003860332648255154	0.921	45953	0.1266	TNF;MAP3K14;NFKBIA;NR3C1;TGFBR2;NFKB1;IL1B;MYD88;MAP2K6;MAP2K3
prerank	FOROUTAN_TGFB_EMT_UP	-0.348818	-1.80465	0	0.04040545330800915	0.989	68/189	0.1376	MAGED2;SPOCK1;PMEPA1;TUFT1;THBS1;INHBA;ACKR3;FHOD3;FAM114A1;COL1A1;TBX3;FN1;COL4A1;TPM1;MBOAT2;COL5A1;PDGFA;MATN3;TAGLN;POSTN;IL11;ACTN1;APBB2;LOX;SPARC;BHLHE40;FERMT2;C3orf52;NREP;FSTL3;MFAP2;PALLD;MYL9;DACT1;NUAK1;COL5A2;HTRA1;WNT5A;CRLF1;ANGPTL4;COL3A1;PLEK2;KDELR3;CDH2;ARHGEF40;ITGB3;PDLIM7;BMPR2;DAAM1;GRB10;PTPN21;CALD1;XYLT1;COL7A1;TUBA1A;VCAN;TNFAIP6;TGFB1I1;IGFBP5;EML1;SCG5;TMCC1;SNAI2;GR…
prerank	REACTOME_PYROPTOSIS	0.672135	1.80456	0.0012531328320802004	0.0038780864942395002	0.921	13/26	0.1341	GZMB;IL18;CASP1;IRF1;CASP4;CASP5;ELANE;IL1B;CASP3;IRF2;GSDMD;BAK1;BAX
prerank	MANNE_COVID19_COMBINED_COHORT_VS_HEALTHY_DONOR_PLATELETS_DN	0.540996	1.80405	0	0.003913000461171539	0.922	48/199	0.1193	SH2D1A;BTLA;IL7R;BANK1;IRF8;MPEG1;HLA-DMB;LGALS2;CIITA;CLEC10A;HLA-DRA;HLA-DOA;RGS18;WDFY4;LILRA4;IL3RA;HLA-DRB5;SPIB;HLA-DQB1;CLIC5;CPVL;DPYD;KCTD12;CLEC4C;ALDH1A1;IL33;P2RY10;HLA-DQA1;PLD4;CCDC50;CEP128;ZNF438;P2RY12;PACSIN1;PDCD1LG2;ANKRD55;ADORA2A;ACVRL1;CXCL12;MS4A7;SLC37A2;ENTHD1;SERPINB8;UTRN;SIGLEC12;CPXM2;RAMP3;CXCL6
prerank	TAKEDA_TARGETS_OF_NUP98_HOXA9_FUSION_6HR_DN	0.620322	1.80343	0.001182033096926714	0.003944604975559598	0.924	15/44	0.1193	PTPRC;TRAF1;CCL4;IL6R;CCR1;P2RX7;CCL2;ZFP36;CD200;IRAK2;RGCC;CD80;VASH1;GAS7;HMOX1
prerank	BIDUS_METASTASIS_UP	-0.361913	-1.80195	0	0.041151362600872286	0.989	93/204	0.2759	ADNP;AGAP1;PREPL;DCTN4;MEAF6;ARPP19;COPS8;IFT81;P4HA1;GID8;TUBGCP4;PAIP1;PLOD2;CCDC47;PNMA1;VDAC1;KCTD6;HMGXB4;TSR2;STRN3;UBXN2B;RAB22A;RAE1;NONO;SRSF9;CKAP5;RRM1;SQLE;DSP;BPTF;AZIN1;PTP4A1;HMGB3;HNRNPK;RFC5;YWHAE;FANCI;HSP90AA1;PPP2CA;DKC1;CRY1;KLHL23;EIF4A3;USP13;HNRNPU;SMS;RAB7A;MNS1;KHDRBS1;RACGAP1;NUSAP1;DNAAF2;SRSF1;CDK2AP1;HNRNPA2B1;UNK;PSMD10;LCA5L;PBK;ELAVL1;ANKRD54;TLK2;RCOR1;CCNB1;USP9…
prerank	Herpes simplex virus 1 infection	0.523619	1.80181	0	0.00404263151543733	0.928	85/464	0.1049	FASLG;CCL5;TNFSF14;BIRC3;HLA-DMB;IFNG;HLA-DRA;HLA-DPA1;CFP;HLA-DOA;HLA-DMA;HLA-DPB1;HLA-DOB;STAT1;B2M;HLA-DRB1;TAP1;TNFRSF14;HLA-DRB3;HLA-F;CD74;HLA-DRB4;HLA-DRB5;JAK2;HLA-E;HLA-C;PIK3CD;TNF;HLA-DQB1;SYK;HLA-G;HLA-B;ZNF101;IFNAR2;HLA-A;SP100;HLA-DQA2;C3;NFKBIA;TAP2;FAS;IFIH1;CCL2;POU2F2;TLR2;HLA-DQA1;TLR9;OAS2;TAPBP;IRF7;TRADD;CARD9;NFKB1;TLR3;STAT2;PML;TRAF3;IFNGR1;BST2;ZNF267;OAS1;IRF9;LTA;ZNF6…
prerank	RUAN_RESPONSE_TO_TNF_UP	0.788543	1.80131	0.002962962962962963	0.004058997064176349	0.928	45851	0.0798	STAT1;GBP2;HLA-E;HLA-B;TAP2;IFNGR1;ABCA1
prerank	BIOCARTA_EPONFKB_PATHWAY	0.809626	1.80085	0	0.004079601375283001	0.928	45758	0.0522	JAK2;NFKBIA;SOD2;NFKB1
prerank	REACTOME_TRYPTOPHAN_CATABOLISM	0.788034	1.80034	0	0.004110840073227035	0.931	45820	0.0759	IDO1;IDO2;TDO2;KYNU;KMO;HAAO
prerank	PARK_APL_PATHOGENESIS_UP	0.780492	1.79952	0.002902757619738752	0.004163345887831952	0.932	45914	0.1269	GZMA;PSMB9;SELPLG;PSME2;MEF2C;ANXA1;TMSB10;AHR;MPO
prerank	BIOCARTA_STATHMIN_PATHWAY	0.721321	1.79936	0	0.0041720181323335855	0.932	45828	0.0551	CD3D;CD3G;CD247;CD2;CD3E;CAMK4
prerank	MIKKELSEN_IPS_LCP_WITH_H3K4ME3	0.546829	1.79871	0	0.004217929666869234	0.934	49/157	0.1425	TBC1D10C;NLRC3;PSTPIP1;EBI3;HVCN1;LST1;CD79A;TSPAN32;CCDC88B;SERPINB9;SELPLG;LAPTM5;XAF1;GPSM3;PTPN6;C1orf54;SPI1;CD68;GLRX;TRIM21;EMP3;SNX10;TAPBPL;IFI35;TNFSF13;UNC13D;PINLYP;IFITM1;CAPG;TREX1;STRA6;GPA33;TNIP1;OAS3;F5;MADCAM1;LRCOL1;CAB39;EXOC3L1;ALDH3B1;SOAT2;ARAP1;MMRN2;CLSTN3;SEMA4A;SLC5A11;GPR35;SLC12A8;KCNN4
prerank	ACOSTA_PROLIFERATION_INDEPENDENT_MYC_TARGETS_DN	0.563182	1.79812	0	0.0042477780314825134	0.938	31/111	0.1136	PTPRC;RAC2;TNFAIP8;LCP2;IRF4;SAMSN1;TESPA1;AIF1;TRPV2;LYL1;AMPD3;SLCO2B1;MPP1;C11orf21;CHST12;STAT5A;PIM1;TOR4A;LMO2;CARD9;SH3BP1;KYNU;SEC14L1;RHOG;ADAM8;ST3GAL2;NAGA;MCL1;SLC2A3;CBFA2T3;ADAMTSL4
prerank	REACTOME_SARS_COV_2_TARGETS_HOST_INTRACELLULAR_SIGNALLING_AND_REGULATORY_PATHWAYS	-0.638169	-1.79802	0.013937282229965157	0.04249545841977984	0.993	45881	0.1944	PDPK1;YWHAZ;YWHAG;AKT1;YWHAE;YWHAB;YWHAQ;AKT2
prerank	AMIT_EGF_RESPONSE_20_MCF10A	-0.663154	-1.79776	0.005494505494505495	0.0424236450318816	0.993	45849	0.173	THBS1;SEMA3F;MMP14;SLC39A7;MDFI;RAD23B;SCD
prerank	REACTOME_PROTEIN_LOCALIZATION	-0.346268	-1.79759	0	0.042295346746990016	0.993	75/157	0.2775	DECR2;SLC25A4;TOMM20;PEX7;ACOT4;STX1A;SLC25A17;VAPA;GET4;PEX19;GNPAT;PAM16;MTX2;VDAC1;CHCHD5;ACOT2;MTX1;PEX11B;PXMP2;PHYH;DNAJC19;PEX2;ACOX2;FIS1;BAG6;HMGCL;AMACR;CHCHD2;PEX1;GFER;TIMM13;PEX12;APP;EMD;TIMM17A;GRPEL2;CHCHD3;COX17;TYSND1;PEX10;HSPA9;GRPEL1;ACOX1;TIMM9;PEX6;CYB5A;CMC4;ACOT8;TOMM40;ACOX3;PEX13;USP9X;TIMM10B;HSPD1;TIMM10;BCS1L;UBL4A;SCP2;LONP2;SGTA;TIMM22;SLC25A13;LDHD;MPV17;ALDH3A2;C…
prerank	WUNDER_INFLAMMATORY_RESPONSE_AND_CHOLESTEROL_DN	0.822681	1.79752	0	0.004290295783497185	0.939	45787	0.0838	CXCL9;MPEG1;HLA-A;HLA-DQA1;SERPINA1
prerank	REACTOME_FCERI_MEDIATED_MAPK_ACTIVATION	0.663965	1.7975	0.0012547051442910915	0.004284979431844771	0.939	9/32	0.0527	LAT;LCP2;VAV1;PLCG2;SYK;FCER1G;LYN;MAPK1;GRAP2
prerank	BLANCO_MELO_COVID19_SARS_COV_2_INFECTION_A594_ACE2_EXPRESSING_CELLS_RUXOLITINIB_UP	0.527121	1.7973	0	0.00430086275551565	0.94	120/398	0.167	LTB;TNFAIP8;TRAF1;BIRC3;IRF4;SPOCK2;SLA;UBASH3A;CFP;RASSF5;ARHGAP30;TNFAIP3;STX11;TNFRSF9;IRF1;HLA-F;CCR6;CLEC4A;TLR10;CD83;TNF;FERMT3;NFKBIE;ZNF101;HAVCR2;CYLD;RELB;LILRA6;LGALS9;IFFO1;NFKBIA;ZEB2;HS3ST3B1;PIM1;CCL2;OASL;NR4A3;POU2F2;BCL2A1;SELE;IKZF3;LINC00926;NOD2;ARID3B;BACH2;CARD9;NFKB1;FOXN2;CEP85L;ZFP36;BTG2;NFKB2;LINC-PINT;ZNF267;IRAK2;CD200R1;BTG1;NEURL3;FBXW7;CYP27A1;CXCL2;ADAM8;CREBRF;…
prerank	HIRSCH_CELLULAR_TRANSFORMATION_SIGNATURE_UP	0.535503	1.79721	0	0.0042997785506158565	0.94	82/234	0.1589	EVI2B;TNFAIP8;LAMP3;TAP1;EVI2A;LY96;IL7;IL15RA;CASP4;ISG20;PARP8;FYN;NMI;GCH1;CYTH1;C1S;CD68;GLRX;SOD2;S1PR1;BCL2A1;TNFRSF6B;CLEC2B;HERC5;TOR4A;C1R;PNRC1;CFH;IRF7;IFI35;CFHR3;PLSCR1;PDE4B;IFNGR1;SERPINB1;PTPN2;SAT1;RNF19B;IRF9;IFITM1;IL6;MAP3K5;LHFPL2;IL1B;GRN;RAB29;ABCA1;SOCS3;SERPINA1;PELI1;IRF2;MYD88;CTSB;MOSPD2;OLR1;UPP1;CTSL;SLC2A3;IL1R1;EHD4;ARHGEF18;RIPK2;ALAS1;GSDMD;SLC39A8;PIKFYVE;CXCL3;…
prerank	KEGG_MEDICUS_REFERENCE_BCR_PLCG_CALCINEURIN_SIGNALING_PATHWAY	0.733223	1.79686	0.0028530670470756064	0.004318774516234357	0.942	45855	0.0384	BTK;PLCG2;SYK;LYN;BLNK;PPP3CC;NFATC2
prerank	REACTOME_TRANSCRIPTION_COUPLED_NUCLEOTIDE_EXCISION_REPAIR_TC_NER	-0.394694	-1.79626	0	0.042594493393150155	0.994	44/77	0.3254	MNAT1;COPS8;COPS6;POLD2;USP7;POLR2J;POLR2I;COPS5;CUL4A;POLR2L;DDB1;RFC5;CDK7;XRCC1;GPS1;RFC2;POLE4;LIG3;POLR2C;ERCC3;ERCC1;TCEA1;POLE2;HMGN1;CUL4B;COPS4;POLR2H;COPS7A;POLR2F;UVSSA;GTF2H4;GTF2H5;GTF2H3;POLR2G;POLR2E;POLR2K;PRPF19;COPS2;CCNH;RPA3;ZNF830;AQR;PCNA;POLR2B
prerank	REACTOME_METABOLISM_OF_NITRIC_OXIDE_NOS3_ACTIVATION_AND_REGULATION	-0.61824	-1.79611	0.013793103448275862	0.042466552392460714	0.994	45822	0.1349	SPR;DDAH1;WASL;LYPLA1;AKT1;HSP90AA1
prerank	SMITH_LIVER_CANCER	-0.449541	-1.79589	0	0.04234672035871695	0.994	19/47	0.1619	TMEM106C;BNIP3;TBCE;TBX3;RHOBTB3;PMVK;ADIPOR1;TOB1;SDC2;NHP2;ACACA;COPS5;PPP2R5A;PEX2;TOP2A;MTFR1;AMACR;PGRMC1;CHPT1
prerank	BIOCARTA_NFKB_PATHWAY	0.720363	1.79589	0.0026954177897574125	0.004368330445179294	0.943	45921	0.1002	TNFAIP3;TNF;TNFRSF1B;MAP3K14;NFKBIA;TRADD;NFKB1;MYD88;IL1R1
prerank	LOPEZ_MESOTELIOMA_SURVIVAL_TIME_UP	-0.654661	-1.79572	0.009174311926605505	0.042241914862710936	0.994	45850	0.2628	FLNB;MBOAT2;PLXNA3;MRGBP;CDC25C;KIF4A;BIRC5
prerank	SHIN_B_CELL_LYMPHOMA_CLUSTER_2	0.663725	1.79465	0	0.00445571218331925	0.947	45898	0.0568	POU2AF1;IRF4;PIK3CG;TNFSF13B;PRDM1;CCND2;STAT5A;TRAF3
prerank	TSAI_DNAJB4_TARGETS_UP	0.779727	1.79332	0.0015015015015015015	0.0045481430146488725	0.954	45913	0.1144	STAT1;TXNIP;IFIT3;SERPINB1;IRF9;IFITM1;OAS3;ISG15;IFIT1
prerank	YANG_BREAST_CANCER_ESR1_LASER_DN	0.624049	1.79331	0	0.004543607132871535	0.954	19/44	0.1764	SEL1L3;IFNAR2;UBE2J1;CXCR4;SMCO4;CHI3L1;TTLL4;ODC1;PRKD3;GSTP1;PRNP;ANXA1;PLD1;ACOT9;FNDC3B;BBOX1;ANP32E;SOS1;SNX3
prerank	WP_NANOMATERIAL_INDUCED_APOPTOSIS	0.712511	1.79311	0.00267379679144385	0.004550634882370771	0.955	45950	0.1341	FASLG;PRF1;CFLAR;FAS;CASP8;CASP3;CASP7;BID;BAK1;BAX
prerank	Viral life cycle - HIV-1	0.590132	1.79277	0	0.004572330570560622	0.955	19/63	0.0997	CCR5;APOBEC3G;APOBEC3C;APOBEC3H;APOBEC3F;SAMHD1;KAT2B;CXCR4;APOBEC3A;MX2;MDFIC;APOBEC3D;BST2;MX1;APOBEC3B;ELL;CD4;MLLT3;ELL2
prerank	REACTOME_EICOSANOID_LIGAND_BINDING_RECEPTORS	0.765026	1.79252	0	0.004586639553595454	0.955	45884	0.114	PTGER4;PTGDR;CYSLTR1;LTB4R2;PTGIR;PTGER2;OXER1;PTGFR
prerank	REACTOME_ENOS_ACTIVATION	-0.673806	-1.79134	0.0056657223796034	0.043864307852408704	0.995	45818	0.1975	SPR;DDAH1;LYPLA1;AKT1;HSP90AA1;CALM1
prerank	YAO_TEMPORAL_RESPONSE_TO_PROGESTERONE_CLUSTER_9	0.580208	1.79095	0	0.004687762726861675	0.96	23/72	0.1052	CD53;CTSC;PSMB9;LYZ;CASP1;CD83;EMB;TYROBP;HLA-A;PSMB8;IRF7;MDFIC;NFE2L3;IRF9;LXN;SDCBP;GSTO1;MARCKS;RNASET2;ISG15;PAX8;UPK3B;AHR
prerank	LANDIS_BREAST_CANCER_PROGRESSION_UP	-0.44358	-1.79016	0	0.04410913085704682	0.995	21/42	0.1769	SHROOM3;SPINT1;SOX4;ARHGEF5;IRF6;CYB561;WWC1;TPD52;DSG2;TFAP2C;CLDN7;FXYD3;IRX3;NUCB2;CLDN3;STRBP;CHMP2B;LSR;CMAS;ALDOC;DAP
prerank	VANHARANTA_UTERINE_FIBROID_UP	-0.446485	-1.78996	0	0.04404694029662193	0.995	19/43	0.1258	LOXL2;CCND1;MMP11;EDNRA;SOX4;TRPS1;COL1A1;FN1;HSD17B6;COL4A1;FDXR;MFAP2;COL5A2;TFAP2C;HEPH;COL3A1;IGF2;IGSF3;SATB2
prerank	WP_TYPE_III_INTERFERON_SIGNALING	0.826834	1.78991	0	0.004757286017608476	0.963	45879	0.1016	STAT1;STAT2;IRF9;JAK1;IFNL2;IFNLR1;IFNL1;IL10RB
prerank	HAN_JNK_SINGALING_UP	0.652367	1.78925	0.002466091245376079	0.004817245328096065	0.965	13/32	0.1082	CCL5;GBP4;CXCL10;CCND2;PLEKHO1;SGK1;IFIT3;DPT;IFI27L2;IRF9;USP18;ISG15;MAN2A1
prerank	BIOCARTA_41BB_PATHWAY	0.729987	1.789	0	0.004828058627290017	0.965	45887	0.103	IFNG;TNFRSF9;NFKBIA;NFKB1;MAP3K5;TRAF2;IL2;TNFSF9
prerank	BOYLAN_MULTIPLE_MYELOMA_C_CLUSTER_DN	0.662864	1.78886	0.001256281407035176	0.004836763049240443	0.965	45991	0.1048	CD69;MS4A1;PTPN22;CCND2;RGS1;RNF125;SOAT1;SERPINB1;SAT1;TRIM34;RAB20
prerank	KEGG_MEDICUS_REFERENCE_IL6_FAMILY_TO_JAK_STAT_SIGNALING_PATHWAY	0.666761	1.7884	0.0025575447570332483	0.004869366744408002	0.966	15/27	0.1987	STAT1;JAK2;IL6R;IL27RA;OSM;IL4R;JAK1;IL6;IL13;IL27;STAT6;LIFR;IL31RA;TYK2;LIF
prerank	HAHTOLA_MYCOSIS_FUNGOIDES_CD4_UP	0.59853	1.78827	0	0.004874883638804174	0.966	24/60	0.1269	CCL4;HLA-DRB4;MS4A4A;NLRP3;GM2A;GLRX;SOD2;MCTP1;FUCA1;CCL3;VNN1;BTG2;KYNU;BST2;GLIPR1;CXCL2;CXCL1;IL1B;G0S2;KIR3DL1;RAB20;RIPK2;CXCL3;LILRA5
prerank	WINNEPENNINCKX_MELANOMA_METASTASIS_UP	-0.356349	-1.7882	0	0.04453066975526382	0.997	83/153	0.3687	ZNF587;PSMC3IP;UBFD1;FERMT2;PLOD2;CCT5;PRC1;C8orf33;ZWINT;ARF4;GINS2;PAICS;TRUB2;MRPS10;PHF14;RFC5;CDON;TOP2A;DTYMK;CNN3;CHTOP;NEK2;CCT7;GJC1;DCBLD2;TK1;RACGAP1;OLA1;NME1;TIMELESS;HSPA4;IPO7;HTRA2;CCNB1;UBE2T;HSPD1;ANLN;UHRF1;MRPS17;SPAG5;GLRX2;HMGB3P1;SRSF10;FAM216A;NUDT4;BIRC5;MAP4K4;PCDH17;MRPL32;KPNA2;CDKN3;MSH6;CCT4;ATAD2;MRPS16;XPO1;CENPF;CTNNAL1;HSPA5;RPA3;MSANTD3;PCNA;GPN3;ECT2;NCAPH;PWP1…
prerank	PEPPER_CHRONIC_LYMPHOCYTIC_LEUKEMIA_UP	0.659144	1.78797	0.0012547051442910915	0.004890762131612666	0.966	46021	0.1008	CD38;AOAH;LYZ;LILRA1;CCL3;CSTA;TLR3;S100A8;CXCL2;IL1B;EPB41L3;KIR3DL1
prerank	KEGG_PRION_DISEASES	0.641014	1.78705	0.0012091898428053204	0.004959450479938186	0.967	14/35	0.1341	CCL5;C1QA;C1QB;FYN;C1QC;MAPK1;IL6;PRKX;IL1B;C7;PRKACB;PRNP;C8G;BAX
prerank	REACTOME_SIGNALING_BY_ALK	0.677885	1.78687	0.0012391573729863693	0.004964838433078348	0.968	45804	0.0324	IL2RG;JAK3;CD274;PRDM1;PTPN6
prerank	PID_AVB3_INTEGRIN_PATHWAY	-0.403322	-1.78677	0	0.04492109400605095	0.997	32/73	0.1362	COL10A1;SPP1;EDIL3;COL8A1;IGF1R;IRS1;VEGFA;COL12A1;COL1A1;FN1;COL4A1;COL5A1;BCAR1;VCL;PTK2;COL1A2;MAPK3;COL4A5;COL5A2;RAC1;COL3A1;ITGB3;COL7A1;COL11A1;ILK;COL8A2;PTPN11;VAV3;COL6A1;AKT1;HSP90AA1;COL2A1
prerank	WANG_IMMORTALIZED_BY_HOXA9_AND_MEIS1_DN	0.689545	1.78577	0.0026702269692923898	0.0050436087856077835	0.968	46014	0.1445	PTPRCAP;CD27;IL7R;ITGB7;LY86;CD244;FLT3;SATB1;TMSB10;OAF;GEM;EBF1
prerank	FOROUTAN_TGFB_EMT_DN	-0.378287	-1.78532	0	0.04528782476651892	0.998	42/104	0.168	ERBB3;MAP7;CD9;TFAP2A;SORD;MYO5C;GDF15;ESRP1;GPRC5C;HOOK1;ATP8B1;KRT19;GRTP1;RAB25;ELF3;TSPAN1;INHBB;TMEM30B;LAMA5;PPP1R9A;SCNN1A;SYBU;PLS1;AGR2;GSE1;EPCAM;RAB26;JAG2;MANSC1;ERMP1;AREG;S100P;PPL;EMP1;VAV3;CDH1;SULT1A1;PEG10;GULP1;LSR;CEACAM6;MUC1
prerank	NAKAYAMA_SOFT_TISSUE_TUMORS_PCA2_UP	-0.398418	-1.78477	0	0.04537195712596474	0.998	32/84	0.2531	ENO2;INHBA;TPBG;TRPS1;PSD3;MLLT11;AHNAK2;FGFR3;CRLF1;FZD1;COL11A1;SCG5;GREM1;TOP2A;COL2A1;PLP2;NEK2;GLT8D2;PRPH;NUSAP1;CDH11;NPTX2;PBK;FOXF2;CCNB1;FBN2;TBL1X;GPSM2;UBE2S;EFNA3;MSX2;TPX2
prerank	LI_DCP2_BOUND_MRNA	-0.389174	-1.7845	0	0.045312752587802776	0.998	51/84	0.3263	CHMP2A;TTC3;DCXR;BHLHE40;ETFB;GATAD1;ACBD3;RUVBL2;UQCRC1;TRIB3;MTX1;TACO1;FAM50A;PSMC5;POLR2L;DEAF1;FAHD2A;NDUFS8;RFC2;DGCR6;NT5DC2;UBXN6;APEH;NOP56;UFC1;NDUFA13;PSMC3;JMJD6;AP2S1;EXOSC4;CUEDC2;SRRM2;MRPL12;HMOX2;HSD17B10;MRPS11;CYC1;TSPAN31;MRPL23;SAP30BP;IDH3G;NAA15;LSM3;RPS5;WDR45;ENO1;PITRM1;NME6;NAA10;PPP1R7;MRPS12
prerank	Terpenoid backbone biosynthesis	-0.531033	-1.78359	0.010752688172043012	0.04561940811670356	0.998	45891	0.1306	PMVK;FNTB;ZMPSTE24;HMGCR;PCYOX1;GGPS1;MVK;RCE1
prerank	MANNE_COVID19_ICU_VS_HEALTHY_DONOR_PLATELETS_DN	0.549187	1.78271	0	0.005270867841384413	0.972	28/135	0.0911	SH2D1A;BTLA;IL7R;IRF8;LGALS2;HLA-DRA;HLA-DOA;RGS18;LILRA4;IL3RA;HLA-DRB5;SPIB;HLA-DQB1;CLIC5;ALDH1A1;P2RY10;HLA-DQA1;PLD4;CCDC50;BACH2;CEP128;ZNF438;P2RY12;PACSIN1;PDCD1LG2;MS4A7;DCK;ENTHD1
prerank	WP_TRYPTOPHAN_CATABOLISM_LEADING_TO_NAD_PRODUCTION	0.758761	1.78271	0.0014285714285714286	0.0052645173982020215	0.972	45823	0.0759	IDO1;NMRK1;TDO2;KYNU;KMO;HAAO
prerank	RICKMAN_HEAD_AND_NECK_CANCER_D	0.65179	1.78251	0	0.005278782365181219	0.972	45961	0.0814	KLRB1;TNFRSF17;MS4A1;CCL19;HLA-DQB1;ABI3BP;HLA-DQA1;IGHD;LTF;PIGR
prerank	RNA polymerase	-0.512323	-1.78231	0.004830917874396135	0.0459775466662488	0.998	19/29	0.294	POLR3E;POLR3H;POLR3K;POLR2J;POLR2I;POLR2L;CRCP;POLR2C;POLR3F;POLR3B;POLR2H;POLR3C;POLR1A;POLR2F;POLR2G;POLR2E;POLR2K;POLR3A;POLR1C
prerank	REACTOME_STAT3_NUCLEAR_EVENTS_DOWNSTREAM_OF_ALK_SIGNALING	0.84608	1.78226	0	0.005293013041374407	0.972	45726	0.0244	IL2RG;CD274;PRDM1
prerank	BHAT_ESR1_TARGETS_NOT_VIA_AKT1_UP	-0.347734	-1.78148	0	0.04607104861750307	0.998	71/204	0.17	OVOL2;SEMA3B;FLNB;CELSR2;CCND1;FARP1;SLC22A5;SLC29A1;LONRF2;FKBP4;RIMS4;STC2;SYTL4;MLPH;SLC2A1;CA12;NCOR2;PKIB;DOK7;FHL2;WWC1;BHLHE40;RRP12;ADCY9;PMM2;WFS1;PRSS23;SULT2B1;SCNN1A;SYBU;PHLDA2;CXXC5;CHST8;KAZN;HK2;MSMB;MAT2A;ASB13;SYNDIG1;MYB;MPPED2;ZNF185;NXNL2;IL20;FGFRL1;PDZK1;TSKU;E2F6;REEP1;LRIG1;AXIN1;GPATCH4;SEC14L2;ZNF703;FRK;P2RY2;TMEM104;CHSY1;DHRS2;MANEAL;PGR;GREB1;C16orf74;C1QTNF6;GPRIN1…
prerank	WP_VITAMIN_D_RECEPTOR_PATHWAY	0.537481	1.78137	0	0.005358586215817777	0.973	48/172	0.1234	BTLA;PNOC;IRF8;IRF4;PTGER4;CTLA4;TNFAIP3;HLA-DRB1;PRKCQ;CD40;SLC8A1;ADRB2;PRDM1;CASP5;ALOX5;HLA-DQA2;RASGRP1;LRRC25;LGALS9;ITGAM;NFATC2;HLA-DQA1;BMP6;CD14;MX2;FOXO1;CD200;SERPINB1;S100A4;ABCB1;S100A8;CYP27B1;SULT1C2;IRF5;S100A9;CEBPA;G0S2;SATB1;IL12A;SLC37A2;DND1;MYO9B;TGFB1;TNFSF4;CST1;ORM2;JUNB;HSD17B2
prerank	GAVIN_FOXP3_TARGETS_CLUSTER_P7	0.568921	1.78124	0	0.0053603714625412155	0.974	26/86	0.1121	GZMK;FASLG;PRF1;KLRD1;EVI2A;GBP2;TLR7;GALM;RABGAP1L;SELP;IL10;HS3ST3B1;GLIPR2;MBNL3;RGCC;ABCB1;TNFRSF13B;NCOA7;IKZF4;APOBR;SHE;PRNP;ANXA1;TMSB10;MSRA;TTC39B
prerank	KEGG_RIG_I_LIKE_RECEPTOR_SIGNALING_PATHWAY	0.586404	1.78118	0	0.005362152433224599	0.974	26/63	0.1835	CASP10;CXCL10;TNF;CYLD;NFKBIA;IFIH1;RNF125;IRF7;TRADD;NFKB1;TRAF3;DHX58;CASP8;TRAF2;IKBKE;IL12A;IRF3;ISG15;IL12B;TANK;IFNB1;MAPK11;RIPK1;NFKBIB;IKBKG;TRAF6
prerank	REACTOME_MTOR_SIGNALLING	-0.464976	-1.78097	0.0058823529411764705	0.046076889421807155	0.998	24/40	0.2415	PRKAA2;AKT1S1;PRKAB2;MLST8;EIF4B;CAB39L;RPTOR;TSC2;AKT1;EIF4G1;RRAGB;LAMTOR2;PPM1A;LAMTOR5;RPS6KB1;YWHAB;PRKAG1;RRAGA;LAMTOR3;AKT2;PRKAB1;RHEB;EIF4EBP1;EIF4E
prerank	WP_LEUKOCYTE_INTRINSIC_HIPPO_PATHWAY_FUNCTIONS	0.658266	1.78096	0.0012453300124533001	0.005374167603115625	0.974	45960	0.0888	CCR7;CD19;ITGAL;RASSF5;FERMT3;PRDM1;FOXO1;MOB1A;RAP1A;FOXP3
prerank	REACTOME_FCGAMMA_RECEPTOR_FCGR_DEPENDENT_PHAGOCYTOSIS	0.567667	1.78081	0	0.00538615406292328	0.974	30/83	0.1406	CD3G;CD247;BTK;WIPF1;VAV1;NCKAP1L;PLCG2;FGR;FYN;SYK;LYN;WAS;ELMO1;HCK;MAPK1;PLD4;CYFIP2;FCGR3A;NCK1;FCGR2A;ACTR3;MYO9B;ARPC1B;ARPC2;PLD1;ABI1;PLD3;ARPC5;CDC42;ACTR2
prerank	WP_RESISTIN_AS_A_REGULATOR_OF_INFLAMMATION	0.644736	1.78028	0.003745318352059925	0.005422625574079243	0.975	11/33	0.0995	PIK3CG;PLCG2;PIK3CD;TNF;PLCB2;NFKBIA;MAPK1;NFKB1;IL6;IL12A;IL12B
prerank	WP_PROSTAGLANDIN_AND_LEUKOTRIENE_METABOLISM_IN_SENESCENCE_WP5321	0.648544	1.78011	0	0.005430444963705538	0.975	18/33	0.2099	PTGDS;PTGER4;DPEP2;ALOX5;CYSLTR1;ALOX5AP;LTA4H;TBXAS1;PTGER2;PTGIS;GGT5;PLA2G4A;MAPK11;ALOX12;ALOX15B;PTGS1;ADCY3;RB1
prerank	REACTOME_SIGNALING_BY_KIT_IN_DISEASE	0.695798	1.77965	0.0012953367875647669	0.0054667769106673415	0.977	45828	0.0376	LCK;STAT1;JAK2;FYN;LYN;STAT5A
prerank	WP_MEVALONATE_ARM_OF_CHOLESTEROL_BIOSYNTHESIS_PATHWAY	-0.61295	-1.77965	0.014970059880239521	0.04644900146211255	0.998	45913	0.2937	PMVK;HMGCR;GGPS1;MVK;HMGCL;FDFT1;HMGCS1;IDI1;FDPS
prerank	KEGG_MEDICUS_PATHOGEN_SARS_COV_2_S_TO_ANGII_AT1R_NOX2_SIGNALING_PATHWAY	0.767973	1.7791	0.0014064697609001407	0.0055111645271764004	0.977	45944	0.1588	CYBB;TNF;CCL2;NFKB1;IL6;IL1B;IL12A;IL12B;ACE2;MMP3
prerank	REACTOME_MET_PROMOTES_CELL_MOTILITY	-0.454575	-1.77898	0.011627906976744186	0.04653293177398342	0.998	15/41	0.0817	LAMB2;COL5A3;COL1A1;FN1;COL5A1;ITGB1;PTK2;COL1A2;LAMC1;LAMA5;COL5A2;RAC1;COL3A1;LAMB1;ITGA3
prerank	PEDRIOLI_MIR31_TARGETS_DN	0.520235	1.77884	0	0.005523933654471938	0.978	114/377	0.1491	LTB;TNFSF14;PNOC;PLAC8;BIRC3;SPOCK2;UBD;PTGDS;DOK2;HLA-DOA;FGL2;ITGB7;RCSD1;TNFAIP3;TNFRSF4;IL32;GBP2;IL3RA;CARD11;SAMD9L;FERMT3;RASSF2;DEF6;VCAM1;FMNL1;ICAM1;NCF2;GVINP1;GCH1;RELB;TMEM140;N4BP2L1;PLA1A;GLRX;IFIH1;TGFBR2;P2RX7;MYCBP2;SOD2;NR4A3;TLR2;TNFRSF6B;SELE;TMEM243;IL23A;NOD2;SAMD9;TMSB4X;EMILIN2;TRIM14;IFIT3;NFKB2;PPM1K;GSAP;PLA2G4C;IRAK2;IFIT2;MMRN1;MX1;EPHB6;CORO7;PMCH;PRCP;ABCA7;CXCL12;…
prerank	RICKMAN_METASTASIS_DN	0.528702	1.77755	0	0.005639222261936962	0.98	72/248	0.129	ZAP70;TNFAIP8;LCP2;GNLY;DOCK8;DOK2;SLAMF8;RASSF5;IL18;PRF1;PSMB9;CASP1;C1orf162;IL18BP;MYO1G;GBP1;TAP1;GBP2;PTK2B;CD300LF;NLRC5;PTAFR;IFI16;AMPD3;FCER1G;ADCY7;SPI1;TAP2;NLRP1;RHOF;PML;NMRK1;NUAK2;MOB3A;CD44;CD209;RNF19B;TRAFD1;RHOG;SECTM1;MYCL;IFITM1;PTGIR;CAPG;FAM53B;TFEB;EHBP1L1;ST6GALNAC4;ACTR3;ATP6V1B2;CAMK2D;OSTF1;KLF13;RPS6KA4;CD58;SH3BGRL3;TYMP;MYD88;RGS14;PAX8;AKIRIN2;TNFSF9;PSD4;CCM2;GTP…
prerank	KEGG_MEDICUS_REFERENCE_LIGHT_HVEM_NFKB_SIGNALING_PATHWAY	0.825291	1.77733	0.0015220700152207	0.005651809403463126	0.98	45787	0.0803	TNFSF14;TNFRSF14;NFKBIA;NFKB1;TRAF2
prerank	MATSUDA_NATURAL_KILLER_DIFFERENTIATION	0.519777	1.77493	0	0.005872019682901207	0.981	95/450	0.0993	CD247;TBX21;CCR7;IL2RB;PDCD1;CXCR3;FASLG;CCR5;NKG7;SLAMF7;CXCR6;XCL1;KLRB1;CCL5;GZMB;CD38;MPEG1;STAT4;CIITA;IFNG;MCOLN2;CORO1A;KLRC1;NAPSA;HSD11B1;KLRK1;PRF1;KLRD1;FGL2;MS4A6A;WIPF1;PTPN22;MYO1F;LYZ;CD7;CCL4;LY75;CXCL10;TCF7;BCL11B;LILRB4;RGS1;LY86;ENPP2;CD244;CCR1;MATK;KCTD12;PPP3CC;MEF2C;LIMD2;LRRK1;TM6SF1;SGK1;MDFIC;TLR3;GRAP2;PTPRJ;WDFY1;CFHR3;TESC;IGF1;PLSCR1;CAMK4;MAN1A1;IFNGR1;CD44;SERPINB…
prerank	KATSANOU_ELAVL1_TARGETS_UP	0.5356	1.7746	0	0.005900489794004575	0.981	49/156	0.1431	CD52;IL2RG;MPEG1;CYBB;CTSS;CTSC;LYZ;C1QA;C1QB;CCL17;SLC7A7;NFKBIE;PSME2;C1QC;CTSH;LAPTM5;APOE;FAS;ALDH1A1;PLEKHA2;C3AR1;TXNIP;SERPING1;IFI44;VNN1;MYO7A;ANKRD44;KIF21B;IGF1;CD200;SAT1;TGM2;PCGF5;RENBP;CCL25;CXCL12;GPX3;FOXF1;RARB;DAPK1;TRIM5;EPHA4;PALMD;POPDC2;ATP10D;LPCAT2;KCNMB1;ABLIM1;TMEM88
prerank	SOGA_COLORECTAL_CANCER_MYC_UP	-0.391923	-1.77361	0	0.04863840342176604	0.998	35/80	0.2451	SLC39A6;PFKM;SLC25A17;B4GALT2;GNPNAT1;SLC25A14;PYCR1;MECR;POLR3H;POLD2;POLR3K;SLC25A15;POLR2I;ENOPH1;SLC4A2;RRM1;PAICS;AHCY;UCKL1;GLO1;DTYMK;POLA1;ATIC;SLC19A1;NME1;ALDH1B1;GPI;DUT;POLE2;DHODH;CDK4;PYCR2;PPAT;UMPS;HPRT1
prerank	PID_LKB1_PATHWAY	-0.440531	-1.77335	0	0.04854862544527816	0.998	23/46	0.2675	MAPT;PRKAA2;AKT1S1;ESR1;GSK3B;YWHAZ;MLST8;SMARCD3;YWHAG;RPTOR;TSC2;YWHAE;HSP90AA1;YWHAB;YWHAQ;PRKAG1;MARK2;PRKAB1;PSEN2;EZR;ETV4;SMAD4;SFN
prerank	NUNODA_RESPONSE_TO_DASATINIB_IMATINIB_DN	0.778831	1.77285	0	0.0060663273826659266	0.983	45882	0.1633	STAT1;TNFAIP3;CASP10;TNF;IKBKE;STAT5B;BAX;STAT6
prerank	NUYTTEN_EZH2_TARGETS_UP	0.510077	1.77254	0	0.0060854169924095865	0.983	317/986	0.1561	SP140;CD69;BANK1;TNFAIP8;GBP5;TRAF1;GBP4;BIRC3;AIM2;ASB2;LPXN;TMC8;LAMP3;SLC9A9;CDC42SE2;BTN3A3;CTSC;STAT1;SOCS1;EPSTI1;PSMB9;MAL;TRIM22;TNFAIP3;CASP1;B2M;APOL3;TAP1;IL32;GBP2;CXCL10;IRF1;MLKL;LAP3;TCF7;HLA-F;APOL2;IL15RA;SAMD9L;JAK2;HLA-E;PIP4K2A;CD83;ISG20;HLA-H;ADRB2;IL4I1;HLA-C;RAB8B;SP140L;APOL6;PARP8;CFLAR;BATF2;NFKBIE;IL6R;HLA-G;MILR1;PSME2;DHRS9;HLA-B;IFI16;SAMHD1;SP100;CYLD;THEMIS2;XAF1;…
prerank	WP_TNF_ALPHA_SIGNALING_PATHWAY	0.565006	1.7722	0	0.0061226086695768435	0.983	36/89	0.1786	PTPRCAP;TRAF1;BIRC3;TNFAIP3;TNF;CFLAR;NFKBIE;TNFRSF1B;CYBA;MAP3K14;NFKBIA;MAPK1;TRADD;NFKB1;NFKB2;MAP3K5;RFFL;CASP8;TRAF2;MAP3K8;RIPK3;CASP3;CASP7;BID;MAP2K6;REL;TANK;MAP2K3;BAX;MAP3K3;NSMAF;RIPK1;NFKBIB;SOS1;IKBKG;BIRC2
prerank	WP_H19_ACTION_RB_E2F1_SIGNALING_AND_CDK_BETA_CATENIN_ACTIVITY	-0.627454	-1.77218	0.010380622837370242	0.04883987271913586	0.998	45851	0.1551	CCND1;SOX4;CTNNB1;TULP3;JAG1;CDH1;E2F1
prerank	REACTOME_TICAM1_DEPENDENT_ACTIVATION_OF_IRF3_IRF7	0.779464	1.77175	0	0.0061778385245179705	0.984	45850	0.1186	IRF7;TLR3;TRAF3;IKBKE;IRF3;RPS27A;TANK
prerank	KEGG_MEDICUS_REFERENCE_TSC1_2_MTORC1_SIGNALING_PATHWAY	-0.648875	-1.77151	0.0030581039755351682	0.04882839718513231	0.998	45911	0.3131	AKT1S1;MLST8;TELO2;RPTOR;TSC2;TBC1D7;RHEB;TTI1;DEPTOR
prerank	WHITFIELD_CELL_CYCLE_M_G1	-0.363163	-1.77049	0	0.04906428316187208	0.999	45/118	0.21	CCND1;VANGL1;KDM5B;MORF4L2;DEXI;GDF15;ANTXR1;TSC22D1;VPS37C;ZNF24;VCL;WWC1;GSPT1;PRC1;GSE1;BTBD3;DNAJB6;NUCKS1;NFIC;SLC39A10;CYTH3;RAB3A;PLK2;DSP;RAD21;DYNLL1;LARP1;PPP6R3;PPP2CA;TULP4;AFAP1;DKC1;CDK7;FOXK2;MRPL19;WIPF2;CEP70;TLE3;PLIN3;PSEN1;FRS2;GRPEL1;PBK;NUFIP2;HMG20B
prerank	JACKSON_DNMT1_TARGETS_DN	-0.550492	-1.76881	0.018315018315018316	0.04957062771652263	0.999	45951	0.173	JUP;GJB2;GRB10;IGF2;MDH2;COL11A1;FZD8;COL6A1;COL6A2;SCD
prerank	GAZDA_DIAMOND_BLACKFAN_ANEMIA_PROGENITOR_DN	-0.414103	-1.76838	0	0.04951775825631932	0.999	32/64	0.2483	ARL1;AGBL5;LYPLA1;CDH2;SPATA7;PNPLA4;PTPRD;IMPACT;PXMP2;CLGN;NUCB2;OXLD1;APEH;NOP56;PFDN4;R3HDM4;MAPKAPK5-AS1;IBTK;CASP6;PRSS2;CCT6A;CPSF6;PRKDC;FAM149B1;THOC7;SEC61A1;EXOSC10;PDZD8;ZNF84;RAB4A;LAMP2;GCSH
prerank	PID_PTP1B_PATHWAY	0.599384	1.76767	0.0011560693641618498	0.006520597194016437	0.985	16/52	0.0961	LCK;LAT;BLK;FGR;JAK2;FYN;CSF1R;LYN;HCK;STAT5A;CSK;FCGR2A;DOK1;CSF1;SOCS3;STAT5B
prerank	KEGG_MEDICUS_REFERENCE_TLR5_NFKB_SIGNALING_PATHWAY	0.72112	1.76738	0	0.006540068619484944	0.985	45978	0.1995	TNF;NFKBIA;NFKB1;IL6;IRAK4;IL12A;MYD88;IL12B;IKBKG;TRAF6;TAB2
prerank	MARSON_BOUND_BY_FOXP3_STIMULATED	0.5095	1.76723	0	0.006545446215737182	0.985	210/899	0.1265	CD3D;CD3G;CD2;GPR171;ZAP70;GPR18;PDCD1;CYTIP;FASLG;LTB;ITK;IL10RA;HCST;CXCR6;TRAT1;CRTAM;PTPRC;SASH3;GIMAP5;TNFSF14;POU2AF1;GMFG;TRAF3IP3;EVI2B;HCLS1;IRF8;CXCR5;BIRC3;LCP2;CD53;PTGER4;LPXN;ITGAL;SLC9A9;CD72;CD28;LST1;FGL2;MS4A6A;CD274;CTSC;SNAI3;SRGN;ITGB7;PTPN22;SAMSN1;APBB1IP;TNFRSF9;KCNA3;GPR65;NCF1;EVI2A;GBP2;CXCL10;IL2RA;LY96;DAPP1;FGR;JAK2;NR1H3;RAB8B;PECAM1;FYN;DHRS9;NABP1;RABGAP1L;IFI16;T…
prerank	BIOCARTA_SODD_PATHWAY	0.822393	1.7663	0.001579778830963665	0.006629990239848037	0.985	45818	0.0803	BIRC3;TNF;TNFRSF1B;TRADD;CASP8;TRAF2
prerank	CASTELLANO_NRAS_TARGETS_UP	0.577084	1.76627	0	0.006625239146870071	0.985	25/65	0.1341	STAT1;B2M;TAP1;GBP2;HLA-B;IFI16;PSMB8;KCTD12;LSP1;IFIH1;CFH;VNN1;IFI35;PLSCR1;IFI27L2;USP18;PLTP;FNDC3A;ISG15;NSG1;CX3CL1;SARDH;IL1RN;ERCC5;BAX
prerank	VANHARANTA_UTERINE_FIBROID_DN	0.581293	1.76588	0	0.006670495372327551	0.986	26/62	0.1537	GIMAP6;BIRC3;APOL3;MS4A4A;C1S;NR3C1;C1R;CBX7;MDFIC;MOXD1;GSAP;ADD3;ERAP1;MAP3K5;HIVEP2;ODC1;RASA4;DAPK1;RARRES2;TFPI;KLF2;ADH1B;IER2;ABLIM1;ABCA8;ATF3
prerank	REACTOME_TNF_SIGNALING	0.585746	1.76474	0.0023014959723820483	0.006790552800983707	0.987	16/55	0.1119	TRAF1;BIRC3;TNFAIP3;TNF;CFLAR;CYLD;TRADD;OPTN;CASP8;TRAF2;IKBKE;SMPD3;UBE2D1;RPS27A;SPPL2A;OTUD1
prerank	MARZEC_IL2_SIGNALING_DN	0.628952	1.76458	0.007290400972053463	0.006803587867889099	0.987	13/35	0.1368	PTPRC;CASP1;JAK2;ENPP2;PDE3B;FAS;ATM;CARD6;RFFL;MAP2K6;DAPK1;CACNA1E;PROK2
prerank	KEGG_MEDICUS_REFERENCE_IL12_23_TO_JAK_STAT_SIGNALING_PATHWAY	0.817469	1.76392	0	0.0068524641440965125	0.987	45848	0.0995	STAT4;JAK2;IL12RB1;IL23A;IL12RB2;IL12A;IL12B
prerank	LU_TUMOR_VASCULATURE_DN	0.791362	1.76387	0	0.006849472530253933	0.987	45759	0.0471	ITM2A;ABI3BP;SELE;CELF2
prerank	HASLINGER_B_CLL_WITH_11Q23_DELETION	0.685049	1.76299	0.002600780234070221	0.006955840800843659	0.987	13/21	0.2226	CASP1;ATM;CNR1;AHR;DMXL2;PABPC4;GSN;SIK3;PPP2R1B;BIRC2;PCSK7;CTSK;PICALM
prerank	REACTOME_COLLAGEN_BIOSYNTHESIS_AND_MODIFYING_ENZYMES	-0.399847	-1.76292	0	0.0515946963668987	0.999	26/63	0.1526	P4HA2;COL10A1;COL8A1;COL5A3;COL12A1;COL1A1;COL4A1;COL5A1;P4HA1;COL1A2;P4HA3;PLOD2;COL4A5;COL5A2;SERPINH1;COL3A1;COL18A1;COL7A1;COL11A1;ADAMTS14;COL8A2;COL6A1;COL2A1;P4HB;PLOD1;COL13A1
prerank	RIGGI_EWING_SARCOMA_PROGENITOR_UP	0.515509	1.76264	0	0.006982525131325685	0.987	120/405	0.1366	PRKCB;PSTPIP1;PNOC;STAT4;JAK3;PTGDS;PTGER4;GIMAP8;GIMAP2;HVCN1;CD274;RGS18;PTPN22;SEL1L3;PAG1;CASP1;ICAM2;ITM2A;SERPINB9;FNBP1;ITGB2;ITGA4;BCL11B;PLCG2;CARD16;HLA-E;TOX2;COL4A4;CCND2;CTSH;LAPTM5;ST6GAL1;ICAM1;GCH1;SLFN11;ARHGDIB;KBTBD8;BHLHE22;PLA1A;EFHD2;ITGAM;P2RX7;GRK5;C3AR1;CD14;IFI44;TM6SF1;AKAP7;SH2B3;LMO2;FREM1;IGF1;BTG2;TDO2;UTS2;TSPAN11;STAR;LBH;FAM107B;SH3TC1;SEC14L1;BST2;SLFN12;PLA2G4C…
prerank	REACTOME_DEFECTIVE_EXT2_CAUSES_EXOSTOSES_2	-0.609168	-1.76263	0.006472491909385114	0.05157304179146968	0.999	45822	0.0972	GPC1;SDC4;AGRN;GPC4;SDC2;EXT2
prerank	PID_INTEGRIN4_PATHWAY	-0.64685	-1.76253	0.02	0.05143023724435968	0.999	45758	0.0746	LAMB2;LAMC1;LAMA5;LAMB1
prerank	BILBAN_B_CLL_LPL_UP	0.584705	1.76178	0.0011198208286674132	0.007063697376029381	0.989	18/60	0.096	CCR7;GPR18;SIT1;IRF4;TLR7;ST6GAL1;TMEM140;ELMO1;PIM1;HLA-DQA1;OAS2;ABCA6;BACH2;IGHD;OAS1;ST6GALNAC4;CREB3L2;ATP6V0A2
prerank	REACTOME_TNFR1_INDUCED_NF_KAPPA_B_SIGNALING_PATHWAY	0.631784	1.76176	0.00245398773006135	0.007059484463547383	0.989	10/32	0.1119	TRAF1;BIRC3;TNFAIP3;TNF;CYLD;TRADD;OPTN;TRAF2;RPS27A;OTUD1
prerank	PID_TRAIL_PATHWAY	0.652414	1.76175	0.005161290322580645	0.007051323209832299	0.989	13/28	0.1755	CASP10;PIK3CD;CFLAR;MAPK1;TRADD;TNFSF10;CASP8;TRAF2;TNFRSF10A;TNFRSF10B;RIPK1;TNFRSF10C;IKBKG
prerank	ZHAN_LATE_DIFFERENTIATION_GENES_UP	0.634541	1.76172	0.0024783147459727386	0.007047134315815845	0.989	9/32	0.0543	CCR2;SELPLG;ITGA4;PECAM1;AMPD1;EMP3;BMP6;PIP5K1B;IGF1
prerank	TONKS_TARGETS_OF_RUNX1_RUNX1T1_FUSION_ERYTHROCYTE_UP	0.53892	1.76121	0	0.007090342503329987	0.989	58/149	0.1398	CD79B;SLAMF8;STAT1;LILRB1;GBP2;LAIR1;TLR7;CD163;DHRS9;IFI16;TPK1;ENPP2;SLC1A3;RASGRP1;SLC15A3;LILRA1;TMEM176B;TLR2;BCL2A1;HERC5;C3AR1;CD180;CH25H;PNRC1;IFI44;TMEM176A;FUT4;MAF;MAN1A1;IRAK3;SLC2A5;CD200;ACSL1;BTG1;ELANE;VSIG4;LILRA2;GPNMB;CPM;SOCS3;SERPINA1;CD1D;PLTP;OLR1;CRHBP;UPP1;CTSL;IFI6;ADAMTSL4;RHOQ;IL1RN;KLF2;TIAM1;FCAR;DKK2;CCL7;FNDC3B;CREM
prerank	REACTOME_HCMV_INFECTION	-0.384687	-1.76096	0	0.05193096038031853	0.999	27/94	0.1391	VPS37D;CHMP2A;VPS37C;VPS25;NCOR2;TUBB2A;ITGB1;DYNC1LI2;DYNC1I2;CHMP4B;TUBB8;TRIM28;CBX1;TUBB4B;CHMP4C;DYNC1H1;RAE1;TSG101;TUBA1A;CHMP3;RBBP7;DYNLL1;HNRNPK;TUBB3;NUP133;NUP85;VPS28
prerank	MINGUEZ_LIVER_CANCER_VASCULAR_INVASION_UP	-0.610703	-1.76075	0.009404388714733543	0.051819572197641384	0.999	46004	0.3743	KDELR1;CPD;NDUFS8;HDLBP;YY1AP1;XPOT;CDKN3;CD24;UBE2C;PGLS;TYMS;NARF
prerank	KEGG_MEDICUS_REFERENCE_ASSEMBLY_AND_TRAFFICKING_OF_TELOMERASE	-0.548378	-1.76064	0.011111111111111112	0.05165850276628447	0.999	45979	0.2866	CCT3;CCT5;RUVBL2;NHP2;DKC1;CCT7;CCT2;CCT6A;RUVBL1;CCT6B;CCT4
prerank	REACTOME_SELECTIVE_AUTOPHAGY	-0.385718	-1.76059	0	0.05151120702725262	0.999	37/76	0.2768	TOMM20;ULK1;TUBB2A;PRKAA2;DYNC1LI2;DYNC1I2;TUBB8;VDAC1;IFT88;PRKAB2;TUBB4B;DYNC1H1;TUBA1A;PINK1;DYNLL1;TUBB3;HSP90AA1;FUNDC1;CSNK2B;PLIN3;TUBA3D;PRKAG1;MAP1LC3A;HSF1;TUBA1C;TOMM40;PRKAB1;TUBB6;SQSTM1;UBE2V1;SRC;TUBAL3;ARL13B;CSNK2A1;TOMM6;HDAC6;NBR1
prerank	GAVIN_FOXP3_TARGETS_CLUSTER_P6	0.559525	1.76041	0	0.007160075846740625	0.989	15/87	0.0834	CCR2;GZMB;IRF8;EBI3;CST7;RASGRP2;MYO1F;TNFRSF9;ICAM1;TGFBR2;IL12RB1;IFI44;PDCD1LG2;ABCB1;ODC1
prerank	PID_INTEGRIN3_PATHWAY	-0.451432	-1.75988	0	0.05160941451237793	0.999	16/42	0.0823	THBS1;SPP1;EDIL3;VEGFA;SDC4;COL1A1;FN1;COL4A1;IBSP;COL1A2;LAMC1;COL4A5;PDGFB;PDGFRB;LAMB1;ITGB3
prerank	PID_NFKAPPAB_ATYPICAL_PATHWAY	0.728981	1.75924	0.005714285714285714	0.007281851884572034	0.99	45793	0.0522	LCK;SYK;NFKBIA;ARRB2;NFKB1
prerank	REACTOME_MHC_CLASS_II_ANTIGEN_PRESENTATION	0.542338	1.75883	0	0.007314802951844503	0.99	29/122	0.102	HLA-DMB;LAG3;HLA-DRA;CTSS;HLA-DPA1;HLA-DOA;HLA-DMA;HLA-DPB1;HLA-DOB;CTSC;HLA-DRB1;HLA-DRB3;HLA-DQB2;CD74;HLA-DRB4;HLA-DRB5;HLA-DQB1;IFI30;CTSH;HLA-DQA2;HLA-DQA1;RILP;AP1S2;KIF2A;LGMN;CTSB;CTSO;CTSL;TUBA4A
prerank	REACTOME_CLEC7A_DECTIN_1_SIGNALING	0.546053	1.75873	0.001049317943336831	0.00732212805059822	0.99	24/98	0.0926	PSMB9;PSMB10;CCL17;CARD11;PLCG2;SYK;PSME2;PSMB8;MAP3K14;RELB;NFKBIA;NFATC2;CARD9;NFKB1;NFKB2;CLEC7A;PSMA8;CASP8;PSME1;IL1B;MALT1;PYCARD;NFATC3;UBE2D1
prerank	SHANK_TAL1_TARGETS_DN	0.798131	1.75864	0.006279434850863423	0.007320602154594403	0.99	45787	0.135	CD5;CD6;PTCRA;CD4;ID2
prerank	REACTOME_SEROTONIN_NEUROTRANSMITTER_RELEASE_CYCLE	-0.575147	-1.7583	0.007633587786259542	0.05208778635784829	0.999	45886	0.154	PPFIA4;STX1A;PPFIA3;UNC13B;PPFIA1;RAB3A;CPLX1;SYT1
prerank	MARTINELLI_IMMATURE_NEUTROPHIL_DN	0.76164	1.75819	0.00430416068866571	0.0073632001279460456	0.99	45882	0.0875	AOAH;NCF2;SOD2;FCGR2A;FCGR3B;HCAR3;CXCR2;CSF3R
prerank	REACTOME_DISASSEMBLY_OF_THE_DESTRUCTION_COMPLEX_AND_RECRUITMENT_OF_AXIN_TO_THE_MEMBRANE	-0.461835	-1.75794	0.005681818181818182	0.05202141197796801	0.999	17/31	0.2186	CSNK1A1;DVL1;PPP2R1A;CTNNB1;GSK3B;FZD1;PPP2CB;PPP2R5A;DVL3;AXIN1;LRP6;PPP2R5D;PPP2CA;LRP5;DVL2;PPP2R5E;PPP2R5B
prerank	WP_LDL_INFLUENCE_ON_CD14_AND_TLR4	0.667378	1.75774	0.00258732212160414	0.0074086386159395445	0.99	13/24	0.1566	TLR4;IL10;RELB;CCL2;CD14;NFKB1;NFKB2;IL6;IL1B;CREB3L2;REL;CREB3L3;MAPK11
prerank	GU_PDEF_TARGETS_DN	-0.468376	-1.75606	0.006289308176100629	0.05271793310816252	0.999	14/40	0.1335	THBS1;KRT18;PARVA;KRT8;KRT19;EIF3C;INHBB;FOXA1;PIP4K2C;EIF2B2;EIF1AX;PIK3R4;KRT33A;CDH1
prerank	REACTOME_BUTYROPHILIN_BTN_FAMILY_INTERACTIONS	0.769984	1.75541	0.0030959752321981426	0.007684831208535793	0.991	45850	0.1246	BTN3A3;BTN3A2;BTN2A2;BTN3A1;CD209;BTNL8;BTN2A1
prerank	REACTOME_CD28_DEPENDENT_VAV1_PATHWAY	0.781193	1.75501	0.005891016200294551	0.007718073656539195	0.991	45789	0.0651	LCK;CD28;VAV1;FYN;CD80
prerank	REACTOME_SYNTHESIS_OF_LEUKOTRIENES_LT_AND_EOXINS_EX	0.695371	1.75445	0.0027397260273972603	0.00776685598945745	0.991	45858	0.1278	DPEP2;ALOX5;ALOX5AP;LTA4H;DPEP1;GGT5;DPEP3
prerank	Tryptophan metabolism	0.613294	1.75393	0	0.007821376416705472	0.991	11/40	0.0976	IDO1;IL4I1;IDO2;ALDH2;TDO2;KYNU;KMO;CYP1B1;HAAO;AOX1;INMT
prerank	WP_PATHWAYS_OF_NUCLEIC_ACID_METABOLISM_AND_INNATE_IMMUNE_SENSING	0.763627	1.75311	0.0028169014084507044	0.007890379196472199	0.993	45913	0.1544	SAMHD1;IFIH1;OAS1;RNASEH2B;TREX1;RNASET2;IRF3;ADAR;IFNB1
prerank	WU_SILENCED_BY_METHYLATION_IN_BLADDER_CANCER	0.599785	1.75233	0.002333722287047841	0.00796797903495657	0.993	11/48	0.0564	PTPRC;PLEK;FGL2;CLIC2;ITGB2;KLRC2;HLA-DQB1;NR4A3;LMO2;IGF1;DPT
prerank	VERRECCHIA_RESPONSE_TO_TGFB1_C1	-0.551189	-1.75192	0.01486988847583643	0.054354304964597554	0.999	45919	0.1223	PLAT;LRRC17;SPARC;BSG;RHOB;NID1;ITGA3;VCAN;EPHB3
prerank	MARTORIATI_MDM4_TARGETS_NEUROEPITHELIUM_DN	0.532734	1.75179	0	0.008025971717215195	0.993	36/153	0.1098	EOMES;CD53;CXCL13;CORO1A;LST1;CTSC;C1QB;FYN;TYROBP;LY86;VCAM1;MRC1;CSF1R;KAT2B;BHLHE22;ALDH1A1;ST8SIA4;HSD17B11;PARP9;EGFL6;MAF;SYT11;ABCD2;KCNA5;BCL11A;CSF2RB;SATB1;CNR1;CD1D;RTN1;NSG1;F13A1;NAP1L2;ACSS1;PKIA;JAM2
prerank	Amoebiasis	0.548988	1.75173	0.0010672358591248667	0.008024635561054143	0.993	37/101	0.1273	PRKCB;IFNG;SERPINB9;ITGB2;PIK3CD;TNF;TLR4;COL4A4;IL10;CD1C;CD1B;CD1E;PLCB2;ITGAM;TLR2;CD14;NFKB1;IL1R2;IL6;CSF2;CXCL2;CXCL1;IL1B;COL4A3;IL12A;CASP3;CD1D;CD1A;PRKACB;IL12B;IL1R1;TGFB1;PRKCA;CXCL3;RAB7B;GNA15;C8G
prerank	LEE_RECENT_THYMIC_EMIGRANT	0.518027	1.75164	0	0.008027179827660817	0.993	59/209	0.135	GPR171;GZMA;CCR7;SH2D1A;PTPRC;PLAC8;MPEG1;PTGER4;NAPSB;TNFAIP3;ITM2A;RNASE6;STK17B;AIF1;TOX2;TOX;IFI16;RGS1;CCRL2;P2RX5;CD1B;N4BP2L1;CYSLTR1;TMEM156;PLSCR1;CAMK4;TNFSF10;ANKRD55;BCL11A;PCGF5;SKAP2;RSAD2;VPS13C;GPA33;ERICH1;CDCA7;SOCS3;CBL;MARCKS;RASA2;RHOU;SLC2A3;ISG15;UBASH3B;TAF4B;TRA2B;RPS29;DAPK1;RNF144B;PM20D2;IGF2BP3;CHI3L2;RNF138;PDE4D;ING3;TCF4;HTR2B;RBM7;ID2
prerank	HALLMARK_APOPTOSIS	0.527787	1.7503	0	0.008196257775381579	0.994	42/159	0.1	CD2;FASLG;CD69;CD38;BIRC3;IL18;PRF1;CASP1;TAP1;IRF1;CASP4;ISG20;TNF;CFLAR;CCND2;CYLD;GCH1;PLCB2;DPYD;FAS;SOD2;TXNIP;CD14;BTG2;IFNGR1;CD44;TNFSF10;SAT1;IL6;CASP8;LEF1;IL1B;GPX1;SATB1;CASP3;CASP7;HGF;BID;MCL1;BCL2L11;ANXA1;GPX3
prerank	BIOCARTA_AMAN_PATHWAY	0.74789	1.74992	0.0014144271570014145	0.008230518598409743	0.994	45853	0.1024	FUT7;ST8SIA4;FUT4;MAN1A1;MAN2B1;MAN1C1;B3GALT2
prerank	REACTOME_CELLULAR_RESPONSE_TO_HEAT_STRESS	-0.3811	-1.74962	0	0.05507424761272011	0.999	27/96	0.1349	BAG3;HSPA2;HSPB1;FKBP4;HSPA1A;HSP90AB1;AKT1S1;MAPK3;DNAJB1;SERPINH1;DNAJB6;HSBP1;GSK3B;HSPA12A;RAE1;MLST8;BAG1;CAMK2B;HSPB8;ST13;CREBBP;HSPH1;RPTOR;NUP133;YWHAE;NUP85;HSP90AA1
prerank	PID_IL2_PI3K_PATHWAY	0.626787	1.74894	0	0.008327496429865862	0.994	8/34	0.0854	IL2RB;LCK;IL2RG;JAK3;IL2RA;NFKB1;JAK1;IL2
prerank	MA_MYELOID_DIFFERENTIATION_DN	0.608074	1.74855	0.0035629453681710215	0.00836153204398699	0.994	23/42	0.2396	GZMA;STAT4;CTLA4;PTPN22;PLA2G7;VCAM1;CD14;SH3BP1;NFATC3;RBPJ;HOXB4;EIF2AK2;KLF1;ZFAND5;NOTCH1;FOS;TLX2;YBX1;MID1;GNA13;CES1;HBEGF;PDE1B
prerank	GILMORE_CORE_NFKB_PATHWAY	0.769186	1.74728	0.007352941176470588	0.008502482907306524	0.995	45943	0.1943	NFKBIE;RELB;NFKBIA;NFKB1;NFKB2;IKBKE;REL;NFKBIB;IKBKG;BCL3
prerank	WP_PROSTAGLANDIN_SYNTHESIS_AND_REGULATION	0.607052	1.74671	0.004750593824228029	0.00855357563813906	0.995	19/44	0.1885	PTGDS;PTGER4;HSD11B1;PTGDR;TBXAS1;SCGB1A1;PTGIR;PPARGC1B;PTGER2;AKR1B1;PTGIS;ANXA1;PTGFR;PPARG;PLA2G4A;EDNRB;ABCC4;CYP11A1;PTGS1
prerank	BIOCARTA_SET_PATHWAY	0.821544	1.74595	0.008902077151335312	0.008640137378758649	0.995	45726	0.0113	GZMA;GZMB;PRF1
prerank	REACTOME_LAMININ_INTERACTIONS	-0.480211	-1.74593	0.0051813471502590676	0.0566167219723763	1	17/30	0.2167	LAMB2;COL4A1;ITGB1;LAMC1;LAMA5;COL4A5;NID2;NID1;LAMB1;ITGA3;COL18A1;COL7A1;ITGA1;COL4A2;ITGAV;LAMA4;ITGB4
prerank	ROSS_LEUKEMIA_WITH_MLL_FUSIONS	0.566923	1.74585	0	0.00863908606546157	0.996	21/76	0.1056	NKG7;CCL5;PTPRC;RAC2;HCLS1;KLRK1;PARP8;CCND2;LILRA1;MBNL1;ZEB2;CCL23;SCPEP1;MICAL1;MAP3K5;CAPG;ABCA7;ARL6IP5;DAB2;LIPC;ARPC2
prerank	HUTTMANN_B_CLL_POOR_SURVIVAL_UP	0.519528	1.74555	0	0.008676419855911601	0.997	65/262	0.1031	PTPRCAP;ZAP70;CD5;CXCR3;CD6;CCR2;CD38;BLK;IL16;PIM2;ITGAL;LAG3;PRF1;MZB1;CASP10;LILRB2;ACAP1;ITGA4;PPP2R2B;LILRB4;IL6R;HLA-G;TYROBP;TNFRSF1B;CR2;THEMIS2;NCF2;FCER1G;PDE3B;GM2A;CHST12;CLEC2B;GYPC;IFI44;CCL3;ARID5A;IRF7;BTG2;SH3TC1;TPST2;MAN2B1;IGHD;P2RX1;MX1;ANKRD55;ARHGEF1;ATP2A3;SPAG4;CAPG;PLXNC1;EHBP1L1;ST6GALNAC4;GRN;OGT;CNR1;RAPGEF1;RIN3;LTK;DIAPH1;FRMD4B;MYO9B;SFTPB;ANXA1;PRKCA;PSD4
prerank	REACTOME_CYCLIN_A_B1_B2_ASSOCIATED_EVENTS_DURING_G2_M_TRANSITION	-0.503796	-1.74553	0.008771929824561403	0.0565902337348615	1	46016	0.2247	PPME1;WEE1;MNAT1;PPP2R1A;LCMT1;PPP2CB;PPP2CA;CDK7;PKMYT1;CCNB1;PPP2R3B;CDC25C
prerank	REACTOME_HIV_TRANSCRIPTION_ELONGATION	-0.440843	-1.74533	0.011764705882352941	0.05646653729646717	1	22/38	0.2946	MNAT1;SUPT16H;POLR2J;POLR2I;NELFE;POLR2L;NELFCD;CDK7;NELFA;POLR2C;ERCC3;TCEA1;POLR2H;POLR2F;SSRP1;GTF2H4;GTF2H5;GTF2H3;POLR2G;POLR2E;POLR2K;CCNH
prerank	REACTOME_TRANSLOCATION_OF_SLC2A4_GLUT4_TO_THE_PLASMA_MEMBRANE	-0.39624	-1.74462	0	0.056610612537744076	1	36/69	0.2437	KIF3A;RAB11A;RALGAPB;TUBB2A;EXOC7;PRKAA2;KIF3B;TUBB8;RAC1;PRKAB2;TUBB4B;ACTG1;YWHAZ;KIFAP3;TUBA1A;YWHAG;TUBB3;AKT1;YWHAE;MYH9;YWHAB;TUBA3D;YWHAQ;PRKAG1;RAB13;AKT2;CALM1;ASPSCR1;RALA;TUBA1C;PRKAB1;TUBB6;RAB14;EXOC8;EXOC3;RAB4A
prerank	ZHAN_MULTIPLE_MYELOMA_CD1_DN	0.604894	1.74438	0	0.008813353420382078	0.997	17/43	0.1363	LAX1;CPNE5;FLI1;CLIC2;DOK3;ST6GAL1;SLFN11;ADAM19;STARD5;UCP2;PRKD3;UNC93B1;SLCO5A1;BHLHE41;TRAM2;TNS3;ABHD6
prerank	ZHAN_MULTIPLE_MYELOMA_SPIKED	0.680252	1.74349	0.00390625	0.008925087674366837	0.997	45891	0.0816	LTB;MS4A1;MAL;DUSP2;CFH;IFIT3;TSPAN7;IFI27
prerank	REACTOME_CD209_DC_SIGN_SIGNALING	0.686625	1.74347	0.005427408412483039	0.008917028213832116	0.997	45890	0.0969	ICAM2;ICAM3;FYN;LYN;RELB;NFKB1;CD209;PRKACB
prerank	REACTOME_GENE_AND_PROTEIN_EXPRESSION_BY_JAK_STAT_SIGNALING_AFTER_INTERLEUKIN_12_STIMULATION	0.608062	1.7431	0.0038071065989847717	0.008953885132284189	0.997	16/37	0.1911	STAT4;IFNG;LCP1;PSME2;IL10;SOD2;MSN;GSTO1;RAP1B;CAPZA1;CDC42;CNN2;AIP;LMNB1;CA1;PDCD4
prerank	PID_EPHRINB_REV_PATHWAY	0.650416	1.74232	0.0012738853503184713	0.009048867286282234	0.997	45868	0.039	LCK;BLK;FGR;FYN;LYN;HCK;CXCR4
prerank	REACTOME_RUNX1_AND_FOXP3_CONTROL_THE_DEVELOPMENT_OF_REGULATORY_T_LYMPHOCYTES_TREGS	0.806862	1.74216	0.004601226993865031	0.009066432158111514	0.997	45910	0.146	CTLA4;IFNG;IL2RA;NFATC2;IL2;FOXP3;TNFRSF18;CBFB;CR1
prerank	EPPERT_CE_HSC_LSC	0.622111	1.74093	0.002386634844868735	0.009221059928665296	0.998	14/37	0.1329	PPP1R16B;HLA-DRB4;PRKCH;DRAM1;RNF125;SPINK2;FLT3;BCL11A;ABCB1;FRMD4B;CRHBP;DAPK1;TFPI;ELK3
prerank	REACTOME_PLASMA_LIPOPROTEIN_CLEARANCE	0.6272	1.74067	0.003592814371257485	0.009250757951424134	0.998	13/37	0.1197	NR1H3;APOC1;APOE;NPC2;LIPA;SOAT1;NCEH1;APOC4;APOBR;LIPC;RPS27A;SOAT2;AMN
prerank	TERAMOTO_OPN_TARGETS_CLUSTER_1	-0.5962	-1.74067	0.020134228187919462	0.05819214706463919	1	45791	0.1069	ERBB3;BNIP3;HMGCR;TMEM50B;GFOD2
prerank	KEGG_TRYPTOPHAN_METABOLISM	0.609379	1.74031	0.0012376237623762376	0.009301289691617145	0.998	11/39	0.0976	IDO1;IL4I1;IDO2;ALDH2;TDO2;KYNU;KMO;CYP1B1;HAAO;AOX1;INMT
prerank	WP_GENETIC_CAUSES_OF_PORTO_SINUSOIDAL_VASCULAR_DISEASE	0.631809	1.74019	0.0035885167464114833	0.009304262866538345	0.998	13/34	0.0934	BTK;CYBB;TLR8;NCF1;NCF4;CYBA;NCF2;KCNN3;TLR9;MAPK1;NFKB1;ARHGAP31;RBPJ
prerank	WP_KLEEFSTRA_SYNDROME	-0.488351	-1.73994	0.013824884792626729	0.05831703607075375	1	13/27	0.2793	PAGR1;PAXIP1;NCOA6;SMARCD3;SMARCD2;SMARCC1;DPY30;ASH2L;BAP1;RXRA;ACTL6A;SMARCA4;WDR5
prerank	WP_EPO_RECEPTOR_SIGNALING	0.670794	1.7399	0.0038461538461538464	0.009339457361590899	0.998	45895	0.0504	PTPRC;PIK3CG;STAT1;SOCS1;JAK2;STAT5A;MAPK1;PDK1
prerank	REACTOME_HSF1_ACTIVATION	-0.494879	-1.73959	0.004901960784313725	0.0583090130036252	1	45991	0.1349	HSPB1;FKBP4;HSPA1A;HSP90AB1;DNAJB1;SERPINH1;DNAJB6;HSBP1;HSPH1;YWHAE;HSP90AA1
prerank	LIANG_HEMATOPOIESIS_STEM_CELL_NUMBER_LARGE_VS_TINY_UP	0.624547	1.73899	0.001226993865030675	0.009451267305857446	0.998	11/37	0.1015	ARHGAP9;HLA-DMB;RASGRP2;LYZ;ICAM2;FKBP11;TLR6;ST6GALNAC4;FCER1A;IL1R1;MSR1
prerank	REACTOME_SIGNAL_REGULATORY_PROTEIN_FAMILY_INTERACTIONS	0.739147	1.73889	0.007132667617689016	0.009461631182263907	0.998	45884	0.0928	SIRPG;PTK2B;TYROBP;PTPN6;SKAP2;CD47;SIRPA;SIRPB1
prerank	WIERENGA_STAT5A_TARGETS_GROUP1	0.536696	1.73885	0	0.009456856326088533	0.998	36/122	0.1291	LTB;IL18RAP;CST7;GBP4;CD40LG;SAMSN1;TNFRSF4;STK17B;TARP;IL3RA;IL4I1;BATF3;CTSH;SMAP2;ST3GAL5;PIM1;CFH;FBXO6;PIK3IP1;IL4R;CTSZ;NOD1;RHEBL1;TGM2;SPAG4;NAALADL1;NAAA;DAB2;CD1A;GGT5;DAPK1;XIRP1;MEX3D;SYNE3;DCPS;MIIP
prerank	BUCKANOVICH_T_LYMPHOCYTE_HOMING_ON_TUMOR_UP	0.706463	1.73861	0.002728512960436562	0.009467191187309721	0.998	45888	0.075	GBP1;CFLAR;C3;MYCBP2;LINC00926;MICAL1;SKAP2;CYP1B1
prerank	WP_IL_10_ANTI_INFLAMMATORY_SIGNALING_PATHWAY	0.775258	1.73842	0.0014492753623188406	0.009489757864059766	0.998	45881	0.1193	IL10RA;STAT1;IL10;STAT2;JAK1;IL6;IL10RB;HMOX1
prerank	ALONSO_METASTASIS_DN	0.660493	1.73726	0.007905138339920948	0.009641277231247889	0.998	45893	0.0939	GIMAP6;IFI44L;FOXO1;RGPD1;WNT2;CYP7B1;AKAP13;EPS15
prerank	REACTOME_MTORC1_MEDIATED_SIGNALLING	-0.516052	-1.73627	0.008695652173913044	0.05966453382927924	1	16/23	0.2611	AKT1S1;MLST8;EIF4B;RPTOR;EIF4G1;RRAGB;LAMTOR2;LAMTOR5;RPS6KB1;YWHAB;RRAGA;LAMTOR3;RHEB;EIF4EBP1;EIF4E;EEF2K
prerank	REACTOME_NUCLEOTIDE_LIKE_PURINERGIC_RECEPTORS	0.736551	1.73619	0.005714285714285714	0.00980375064705181	0.998	45853	0.0792	P2RY14;P2RY6;P2RY10;P2RY13;P2RY12;ADORA2A;LPAR6
prerank	WP_IL_9_SIGNALING_PATHWAY	0.713733	1.73558	0.0027548209366391185	0.00988224691258753	0.999	45886	0.1239	IL2RG;JAK3;STAT1;STAT5A;MAPK1;JAK1;STAT5B;IL9R
prerank	GRABARCZYK_BCL11B_TARGETS_DN	0.574396	1.73515	0.001152073732718894	0.009932415272456646	0.999	18/55	0.1642	LAMP3;FLI1;MZB1;RCSD1;PAG1;SYK;GM2A;SPINK2;CNOT6L;SGPP1;TMED5;GTDC1;SLC40A1;ARHGAP19;TTYH2;SFR1;CTSG;NINJ2
prerank	WP_JAK_STAT_SIGNALING_IN_THE_REGULATION_OF_BETA_CELLS	0.627621	1.73509	0.003821656050955414	0.009929973872630364	0.999	12/34	0.0997	IFNG;STAT1;SOCS1;JAK2;IL6R;CCND2;STAT5A;IFNGR1;IL6;SOCS3;STAT5B;IFNGR2
prerank	REACTOME_GLOBAL_GENOME_NUCLEOTIDE_EXCISION_REPAIR_GG_NER	-0.380971	-1.73493	0	0.06017029154883671	1	41/83	0.2946	PIAS3;CETN2;MNAT1;COPS8;COPS6;POLD2;INO80E;UBE2I;COPS5;CUL4A;DDB1;RAD23B;RFC5;CDK7;XRCC1;GPS1;UBE2V2;RFC2;POLE4;LIG3;ERCC3;ERCC1;PARP2;POLE2;CUL4B;COPS4;ACTL6A;SUMO2;COPS7A;SUMO1;RUVBL1;GTF2H4;GTF2H5;YY1;GTF2H3;TFPT;ACTR5;MCRS1;COPS2;UBE2N;CCNH
prerank	WP_AMPLIFICATION_AND_EXPANSION_OF_ONCOGENIC_PATHWAYS_AS_METASTATIC_TRAITS	0.713526	1.73481	0.004201680672268907	0.009957504913430247	0.999	45855	0.0759	CYTIP;PIK3CG;TCF7;VCAM1;CXCR4;LEF1;WNT2
prerank	GRANDVAUX_IRF3_TARGETS_UP	0.766037	1.73478	0.00145985401459854	0.009949428739474247	0.999	45882	0.1144	GBP1;PLCG2;NR3C1;OAS2;IFI44;IFIT3;ISG15;IFIT1
prerank	BIOCARTA_GH_PATHWAY	0.639527	1.73443	0.002564102564102564	0.009995566972424206	0.999	45957	0.1019	PRKCB;PIK3CG;SOCS1;JAK2;PTPN6;STAT5A;MAPK1;RPS6KA1;STAT5B;PRKCA
prerank	ZHANG_RESPONSE_TO_CANTHARIDIN_DN	-0.400372	-1.73336	0	0.060559683124837865	1	30/63	0.2883	ABCA3;RHOC;QDPR;TUBG1;POLD2;SUPT16H;RUVBL2;TRAP1;MYB;RRM1;HARS2;RFC5;EIF3B;EML2;HNRNPC;MRPL3;NOP56;PA2G4;FARSB;NDUFB6;CDK4;POLR2H;PGAM1;GTF2H4;TIMM23;NDUFB2;SNRPD1;NDUFS3;TIMM17B;FARSA
prerank	YAGI_AML_WITH_T_8_21_TRANSLOCATION	0.508642	1.73324	0	0.0101685480813261	0.999	101/352	0.1392	PTPRCAP;CD96;TRAT1;SASH3;IL2RG;CXCR5;HLA-DMB;CIITA;SLA;JAK3;PTGDS;BTK;HLA-DRA;HLA-DPA1;LCP1;HLA-DMA;HLA-DPB1;LST1;VAMP5;HLA-DRB1;SELPLG;LY75;NCF1;AIF1;CD74;HLA-DRB4;HLA-DQB1;CD226;LAPTM5;ASGR2;CRLF3;ADCY7;ELMO1;IL27RA;STK10;CD68;UBA7;POU2F2;HLA-DQA1;GYPC;PNRC1;TNFAIP2;RFX5;CSK;RGS10;NFKB1;VOPP1;NCK1;MAN1A1;FCGR2A;CD200;PTGIR;S100A4;JAK1;CAPG;ELANE;CEACAM4;PTGER2;LEPROTL1;TSPAN7;ELF4;MFAP4;IKBKE;S…
prerank	REACTOME_ROS_AND_RNS_PRODUCTION_IN_PHAGOCYTES	0.625364	1.7332	0.0011947431302270011	0.010163997970927343	0.999	10/36	0.096	RAC2;HVCN1;CYBB;NCF1;NCF4;CYBA;NCF2;TCIRG1;ATP6V1B2;ATP6V0A2
prerank	WP_INTERLEUKIN_1_IL_1_STRUCTURAL_PATHWAY	0.597463	1.73277	0.002364066193853428	0.010208820731430954	0.999	20/47	0.2002	MAP3K14;NFKBIA;MAPK1;IRF7;NFKB1;IRAK2;MBP;IRAK4;MAP3K8;MYD88;MAP2K6;IL1R1;TANK;MAP2K3;MAPK11;NFKBIB;FOS;TRAF6;TAB2;MAP3K1
prerank	WP_2Q13_COPY_NUMBER_VARIATION_SYNDROME	0.572869	1.73261	0.002285714285714286	0.010216331475155391	0.999	16/55	0.1031	CXCL13;STAT1;SOCS1;PLCG2;IL23A;MAPK1;ACOXL;IL6;CSF2;CSF1;IL1B;SOCS3;IL2;BCL2L11;IL1R1;PSD4
prerank	HOFFMANN_PRE_BI_TO_LARGE_PRE_BII_LYMPHOCYTE_UP	0.647568	1.73258	0.003861003861003861	0.010210814949652914	0.999	45866	0.0366	GZMH;PIM2;SOCS1;FCRLA;HLA-DQB1;LILRB3;RHOH
prerank	SOUCEK_MYC_TARGETS	0.811094	1.73227	0.0014947683109118087	0.0102480143183524	1	45879	0.1353	CCL5;CXCL13;LILRB3;CCL21;CSF2RB;CXCL3;CXCL6;CCL7
prerank	LOPEZ_MESOTHELIOMA_SURVIVAL_UP	0.764014	1.73058	0.0014619883040935672	0.01048080191952057	1	45881	0.1527	IL6R;N4BP2L1;UBA7;FAM117A;CREBL2;CRYBG3;ADH1B;GMPR
prerank	IVANOVA_HEMATOPOIESIS_LATE_PROGENITOR	0.50326	1.73053	0	0.01047686975508729	1	114/470	0.1395	S1PR4;BTLA;HCST;CCR2;PLEK;IRF8;TNFAIP8L2;MPEG1;HLA-DMB;CLEC10A;HVCN1;CYBB;CTSS;IGLL1;SELL;HSD11B1;FGL2;MS4A6A;CTSC;CASP1;C1orf162;DOK3;STX11;CCDC88B;STAMBPL1;DOCK10;EVI2A;NECAP2;IFI30;TYROBP;RABGAP1L;LY86;ICAM4;C19orf38;CLEC12A;CD33;SEMA4D;TLR1;CCR1;ANKRD22;DRAM1;SLC31A2;GMIP;GLRX;HCK;ALDH1A1;ZEB2;TMEM156;LTA4H;PTPRO;MAPK1;BMP2K;FCGR2B;SOAT1;EMILIN2;LMAN1;RGS10;FUT4;TSPAN33;AP1S2;HPSE;FAM107B;ABC…
prerank	ZHAN_LATE_DIFFERENTIATION_GENES_DN	0.726326	1.73035	0.0043541364296081275	0.010498855483918811	1	45823	0.0868	LCK;GPR183;SYK;ADA;RHOH;KLK1
prerank	Viral carcinogenesis	0.526959	1.73033	0	0.010489366299266407	1	49/162	0.1395	CCR5;TRAF1;JAK3;HLA-F;HLA-E;HLA-C;PIK3CD;SYK;CCND2;HLA-G;HLA-B;HLA-A;SP100;LYN;KAT2B;C3;NFKBIA;EGR2;STAT5A;MAPK1;IRF7;TRADD;NFKB1;NFKB2;TRAF3;IRF9;JAK1;CCR8;CASP8;TRAF2;CCR3;CREB3L2;CASP3;RASA2;RBPJ;IRF3;STAT5B;PRKACB;GTF2B;EIF2AK2;CCR4;CDK6;REL;RBL2;BAK1;BAX;VAC14;HDAC9;CDC42
prerank	FUJII_YBX1_TARGETS_UP	0.60461	1.7301	0.0024096385542168677	0.01051036777432259	1	11/39	0.0988	CCL5;GIMAP2;CDC42SE2;TRIM22;NLRC5;LGALS9;FAS;MX2;CAPG;CLIC3;CFB
prerank	NAKAYAMA_SOFT_TISSUE_TUMORS_PCA1_DN	-0.391863	-1.72978	0	0.0618754395961513	1	29/74	0.2129	GP1BB;TLE2;RHOD;HSD11B2;SEZ6L2;ISYNA1;EFNB3;GPC4;TRO;FGFR3;COL4A5;CRLF1;IGFBP2;MAGED4B;LRRN2;ZDHHC11;CAP2;MDFI;SHANK2;COL2A1;RAC3;PEG10;RET;FGFR2;NPTX2;KBTBD11;TOX3;CITED1;EMX2
prerank	REACTOME_GLUCONEOGENESIS	-0.465114	-1.72938	0	0.061884685997678546	1	18/33	0.2444	ENO2;ALDOA;SLC25A10;GOT2;GAPDH;PGAM2;G6PC3;MDH2;SLC25A1;TPI1;PC;ALDOC;PGK1;GPI;SLC37A4;GOT1;PGAM1;SLC25A13
prerank	REACTOME_THE_CITRIC_ACID_TCA_CYCLE_AND_RESPIRATORY_ELECTRON_TRANSPORT	-0.335188	-1.72883	0	0.06195851259489693	1	66/150	0.2832	FAHD1;COX6C;NDUFAB1;TMEM186;LDHA;NDUFB10;SLC25A14;BSG;MPC2;VDAC1;NDUFC2;HAGH;ETFB;UQCRC1;ACAD9;NDUFAF6;PDHX;TRAP1;TACO1;NUBPL;COX20;MDH2;LRPPRC;L2HGDH;NDUFA10;UQCRQ;GLO1;SUCLA2;NDUFA7;NDUFS2;GSTZ1;NDUFB9;NDUFS8;NDUFA4;COX6A1;COX7A2L;COX8A;NDUFB4;FH;NDUFB6;ETFDH;RXRA;NDUFA13;NDUFV3;NDUFC1;NDUFS6;NDUFAF3;COX11;NDUFB11;NDUFS1;NDUFA2;NDUFA5;NDUFA8;SDHC;PDHB;IDH3B;CYC1;NDUFV2;COX16;NDUFB2;NDUFS3;ECSIT…
prerank	WANG_RESPONSE_TO_BEXAROTENE_DN	0.646679	1.7286	0.0037974683544303796	0.010710258726902115	1	13/29	0.1631	FASLG;GIMAP7;ITGB2;FLT3LG;LYN;SKAP2;EPS15;CPNE8;ITIH3;MSC;RAB32;NAB1;TNFSF8
prerank	IRITANI_MAD1_TARGETS_UP	0.750809	1.72844	0.005917159763313609	0.010722685053832563	1	45700	0.0109	LTB;HSD11B1
prerank	IIZUKA_LIVER_CANCER_PROGRESSION_G1_G2_DN	-0.502911	-1.72739	0.005	0.06240078824678677	1	14/24	0.3134	ADNP;VEZF1;ATP2A2;SIAH1;EIF4G1;CCT6A;TPD52L2;TSC22D2;GOLGA4;UBQLN2;SFPQ;FDPS;EFCAB14;ZNF91
prerank	SCHEIDEREIT_IKK_INTERACTING_PROTEINS	0.588629	1.72677	0	0.010981741266550318	1	24/53	0.1624	TRAF1;VAV1;TNFAIP3;MAP4K1;CARD11;CYLD;MAP3K14;ATM;IRF7;PDK1;DOK1;TRIM27;FKBP5;CASP8;TRAF2;MAP3K8;RPS6KA1;EIF2AK2;NCOA3;TANK;FANCA;MAP3K3;ZFAND5;RIPK1
prerank	KEGG_MEDICUS_REFERENCE_CXCR4_GNB_G_PLCB_PKC_SIGNALING_PATHWAY	0.63252	1.7266	0.004962779156327543	0.01100212364293034	1	45961	0.1019	PRKCB;GNGT2;PTK2B;PLCB2;CXCR4;GNG2;CXCL12;GNG8;GNG7;PRKCA
prerank	Ubiquinone and other terpenoid-quinone biosynthesis	-0.640783	-1.72571	0.01729106628242075	0.06292173316036592	1	45849	0.2188	VKORC1;COQ7;COQ6;VKORC1L1;NQO1;COQ5;GGCX
prerank	ZHENG_IL22_SIGNALING_UP	0.581023	1.72563	0	0.011135423691776471	1	22/54	0.1402	CCL5;CD38;MS4A6A;LILRB3;C3;IL33;CCL8;CD14;CSTA;FREM1;S100A8;SLFN13;S100A9;RTN1;OLR1;CFD;CFB;TIFA;CXCL6;MFSD2A;TGM1;SLC25A30
prerank	VALK_AML_CLUSTER_1	0.649666	1.7252	0.0025284450063211127	0.011195045905757274	1	45957	0.1052	SPIB;BLNK;MEF2C;IRF7;KIF17;KCNA5;MMRN1;BHLHE41;SLC2A3;DPP4
prerank	ZHANG_ANTIVIRAL_RESPONSE_TO_RIBAVIRIN_DN	0.591364	1.72463	0.0023501762632197414	0.011270119570258703	1	15/45	0.106	CXCR3;IL2RG;TNFRSF9;CCL4;IL15;CFLAR;NCF2;PPP3CC;CCL3;CYP1B1;PTGER2;IRF5;TUBA4A;AHR;AXL
prerank	WP_PRO_SURVIVAL_SIGNALING_OF_NEUROPROTECTIN_D1	0.729872	1.72454	0.004189944134078212	0.011269966670421684	1	45945	0.1624	BIRC3;TNF;TRADD;CASP8;TRAF2;RIPK3;CASP3;CASP7;BAX;RIPK1
prerank	GAVIN_FOXP3_TARGETS_CLUSTER_T7	0.545616	1.72441	0	0.011280787626112893	1	23/95	0.1102	CD2;NKG7;RAC2;HCLS1;STAT1;SAMSN1;STAMBPL1;JAK2;CYBA;PSMB8;CNTRL;BACH2;PPM1M;NFKB2;JAK1;CD47;FTL;PSTPIP2;AKR1B1;MARCKS;BCL2L11;OAZ1;ITM2B
prerank	MIKKELSEN_ES_LCP_WITH_H3K4ME3	0.528976	1.72395	0	0.011344567602579523	1	35/129	0.1241	TBC1D10C;NLRC3;GIMAP5;CD79B;PSTPIP1;EBI3;HVCN1;TSPAN32;SELPLG;GPSM3;C1orf54;SPI1;CD68;GLRX;TRIM21;EMP3;TAPBPL;TREML2;TNFSF13;UNC13D;ARHGAP27;PINLYP;IFITM1;RHBDF2;TREX1;APOBR;F5;LRCOL1;CAB39;EXOC3L1;ALDH3B1;SOAT2;SERPINF1;MMRN2;CLSTN3
prerank	WP_FOLATE_METABOLISM	0.55546	1.72369	0	0.011376273705240946	1	19/68	0.1	IFNG;TNF;ICAM1;FOLR2;SOD2;CCL2;NFKB1;NFKB2;IL6;CSF1;IL1B;GPX1;ABCA1;SAA1;SAA2;IL2;SAA4;SOD3;GPX3
prerank	REACTOME_HDL_REMODELING	0.806374	1.72353	0.004665629860031105	0.011377831484807715	1	45787	0.0895	APOE;CETP;APOC2;LIPG;PLTP
prerank	KEGG_MEDICUS_REFERENCE_CHOLESTEROL_BIOSYNTHESIS	-0.593359	-1.72329	0.02054794520547945	0.06385788834968047	1	45974	0.2157	CYP51A1;DHCR24;DHCR7;SQLE;MSMO1;NSDHL;HSD17B7;FDFT1;LSS;TM7SF2;EBP
prerank	KEGG_MEDICUS_REFERENCE_TYPE_II_INTERFERON_TO_JAK_STAT_SIGNALING_PATHWAY	0.717856	1.72312	0.005578800557880056	0.01143675182294714	1	45854	0.1082	IFNG;STAT1;JAK2;IFNGR1;JAK1;IFNGR2;IL27
prerank	OKUMURA_INFLAMMATORY_RESPONSE_LPS	0.516325	1.72241	0	0.011542846222950856	1	44/168	0.1188	CCR7;CCL5;IL18RAP;BIRC3;PTGER4;TNFRSF8;TNFAIP3;DOCK10;APOL2;JAK2;TLR1;RASGRP1;RELB;RGL1;IL27RA;STAT5A;CCL8;MSL3;OPTN;NFE2L3;TRAF3;FCGR2A;GSAP;CD200;ACSL1;HAMP;TNIP1;GALNT12;MARCKS;CHST7;OLR1;BCL2L11;CEP135;RAPGEF6;DSE;NCOA3;TNFSF4;CCL1;ATF5;MTM1;REL;RGS9;TMEM123;ME1
prerank	YAGI_AML_FAB_MARKERS	0.514704	1.72221	0	0.011562394935746395	1	48/191	0.1016	IL2RG;AOAH;STAT4;PIM2;CFP;LCP1;CTSW;TNFRSF4;CASP1;ICAM2;EVI2A;AIF1;LAIR1;IFI30;TNFRSF1B;SAMHD1;LY86;NLRP3;GIT2;CD68;ALDH1A1;ITGAX;NR4A3;CD180;TNFAIP2;CFH;CSTA;MAX;AP1S2;MAN1A1;IFNGR1;CD200;TPST2;TGM2;GP1BA;TCIRG1;CAPG;KIF2A;PTPN4;CSF2RB;CPM;CD58;TYMP;ARID5B;ITSN2;ELL2;CLCN4;IL10RB
prerank	OUYANG_PROSTATE_CANCER_PROGRESSION_DN	-0.535572	-1.72118	0.016129032258064516	0.0645731823288172	1	45920	0.1184	BAIAP2;CSPG4;DIRAS1;ARL3;MAPK3;ARFIP2;ARF4;TRIB3;PTPN11
prerank	KEGG_MEDICUS_PATHOGEN_HIV_GP120_TO_CXCR4_GNB_G_RAC_SIGNALING_PATHWAY	0.647801	1.72087	0.0037688442211055275	0.011730760491839187	1	45864	0.0848	CCR5;RAC2;GNGT2;CXCR4;GNG2;GNG8;GNG7
prerank	REACTOME_RECRUITMENT_OF_MITOTIC_CENTROSOME_PROTEINS_AND_COMPLEXES	-0.391997	-1.72072	0	0.06453840323600096	1	30/79	0.1995	DCTN2;MZT2B;CETN2;TUBGCP4;DYNC1I2;TUBG1;PPP2R1A;TUBB4B;DYNC1H1;CCP110;CSNK1E;TUBG2;CKAP5;MZT1;TUBA1A;DCTN3;YWHAG;CEP41;DYNLL1;YWHAE;HSP90AA1;NME7;NEK2;CEP63;NINL;CEP70;DCTN1;CSNK1D;ALMS1;CEP131
prerank	WP_INDUCTION_OF_AUTOPHAGY_AND_TOLL_LIKE_RECEPTOR_SIGNALING_PATHWAYS_BY_GRAPHENE_OXIDE	0.772211	1.72047	0.0029069767441860465	0.011780896902446145	1	45849	0.0938	IFNG;TNF;TLR4;TLR9;NFKB1;MYD88;IRF3
prerank	REACTOME_MASTL_FACILITATES_MITOTIC_PROGRESSION	-0.639906	-1.72027	0.02313624678663239	0.06453840323600095	1	45818	0.1389	ARPP19;PPP2R1A;ENSA;PPP2CB;PPP2R2D;PPP2CA
prerank	MUELLER_COMMON_TARGETS_OF_AML_FUSIONS_UP	-0.598799	-1.71791	0.01929260450160772	0.06560562789833171	1	45790	0.1337	PAFAH1B3;JUP;SOX4;SCAP;PPP2R5D
prerank	REACTOME_REGULATION_OF_IFNA_IFNB_SIGNALING	0.669266	1.71755	0.006570302233902759	0.012216777379489464	1	45890	0.0814	STAT1;SOCS1;IFNAR2;PTPN6;STAT2;JAK1;USP18;SOCS3
prerank	REACTOME_TFAP2_AP_2_FAMILY_REGULATES_TRANSCRIPTION_OF_GROWTH_FACTORS_AND_THEIR_RECEPTORS	-0.626087	-1.7175	0.029585798816568046	0.06559059765345836	1	45789	0.0643	TFAP2A;VEGFA;CGA;TFAP2C;ESR1
prerank	REACTOME_OLFACTORY_SIGNALING_PATHWAY	0.526279	1.71725	0	0.012273532386580884	1	109/126	0.3986	OR10H2;OR1S2;OR11A1;OR10J5;OR4X2;CNGB1;OR1D2;OR10P1;EBF1;OR1E1;OR8J1;OR3A2;OR5V1;OR6M1;OR7E24;OR2H1;OR52K2;OR2AP1;OR5AP2;OR8B8;OR10A2;RTP1;OR4K1;OR2W1;ADCY3;OR1C1;OR2A14;OR10A5;OR7A17;OR4C15;OR8G1;OR10G8;OR2F1;OR1D5;OR12D3;OR4D2;OR4C46;OR5P3;OR51B2;OR51G1;OR2J2;OR4K17;OR52B2;OR4S1;OR10T2;OR13C4;OR10R2;OR5P2;OR51B5;OR12D2;OR10H4;OR6K2;OR7A10;OR1G1;OR7G3;OR8K3;OR5AK2;OR6Y1;OR7A5;OR13D1;OR1A1;OR2A25…
prerank	KLEIN_PRIMARY_EFFUSION_LYMPHOMA_UP	0.585079	1.71724	0.002317497103128621	0.012261475789813528	1	13/48	0.0917	GZMA;IL2RB;IRF4;TNFRSF8;SELPLG;PRDM1;IL10;LTA4H;DAZL;CTRL;IQGAP2;CFI;CASP7
prerank	NAKAJIMA_EOSINOPHIL	0.662871	1.71701	0.0025906735751295338	0.01228917158133831	1	46015	0.1063	P2RY14;IDO1;CCL4;CNR2;P2RY10;CCL3;SYNE1;CLC;CCR3;IL5RA;CFD;RNASE2
prerank	REACTOME_CD28_CO_STIMULATION	0.617484	1.71683	0.0024390243902439024	0.012305083864111046	1	9/33	0.0827	LCK;CD28;VAV1;FYN;MAP3K14;LYN;GRAP2;CD80;MAP3K8
prerank	KONDO_PROSTATE_CANCER_WITH_H3K27ME3	0.520637	1.71626	0	0.01237502171562925	1	77/164	0.2793	ITK;GZMH;GIMAP7;IL16;UBD;CTLA4;IFNG;PIK3CG;CD40LG;TFEC;RNASE6;ENPP2;HLA-DQA2;BLNK;ELMO1;LILRB5;CXCR4;KLRF1;IKZF3;ENTPD1;TNIP3;ABCA6;SIGLEC7;MARCO;SPIC;KIRREL3;FPR2;CD1D;CD1A;SAA4;SLC26A9;PHACTR1;OR1D2;C4BPA;NR5A2;OR10P1;RUNX1T1;OR5V1;CHAT;TMCO5A;GPR88;CLDND1;NLRP14;SIGLEC6;GPR15;DRD3;EPB42;LALBA;C11orf40;COL14A1;SLC17A6;MOBP;SLC8A3;IAPP;ACADL;KCNA10;NLRP9;MC2R;WNT8B;PCK1;ANXA13;CCDC60;NPVF;PTH;AT…
prerank	LOPES_METHYLATED_IN_COLON_CANCER_UP	0.635404	1.71617	0.006345177664974619	0.012378209741650801	1	13/28	0.185	IFNG;SOCS1;ITGA4;CCND2;RARRES1;PYCARD;RARB;DLEC1;TNFRSF10C;SFRP1;ESR2;SCGB3A1;MT1G
prerank	REACTOME_TNFR1_INDUCED_PROAPOPTOTIC_SIGNALING	0.652316	1.71581	0.006657789613848202	0.012427244744133105	1	45955	0.1119	BIRC3;TNFAIP3;TNF;CYLD;TRADD;OPTN;CASP8;TRAF2;IKBKE;OTUD1
prerank	PEART_HDAC_PROLIFERATION_CLUSTER_DN	0.548814	1.71564	0	0.012438454615013538	1	17/70	0.1137	LCK;IL2RG;GFI1;TNFRSF8;LST1;AIF1;IFI16;CD3E;EMP3;SIPA1;BST2;IFITM1;GRN;NUBP1;EIF2AK2;BEST1;ATF5
prerank	BOYAULT_LIVER_CANCER_SUBCLASS_G1_DN	0.601366	1.71546	0.0037220843672456576	0.012456818639186844	1	12/38	0.1123	BTN3A3;BTN3A2;LAP3;KAT2B;GLRX;ALDH1A1;TLR3;ABCB1;CYP7B1;TMED5;CTSB;SLC39A8
prerank	FLORIO_HUMAN_NEOCORTEX	0.631921	1.71532	0.0037174721189591076	0.012469766601019087	1	45866	0.0659	TRIM22;APOL1;SP140L;APOBEC3A;ERAP2;PARP15;FCRL4
prerank	CHANDRAN_METASTASIS_TOP50_UP	-0.461315	-1.71523	0.0053475935828877	0.06650464741795259	1	15/32	0.2291	ZNF587;IRF2BP2;METTL2B;NUCKS1;AR;EIF1AX;SOD1;LARP1;HSP90AA1;CBX4;RALA;NUFIP2;IBTK;HSPD1;GRINA
prerank	SCHLOSSER_MYC_TARGETS_AND_SERUM_RESPONSE_UP	-0.418393	-1.7152	0.006289308176100629	0.06629926444029248	1	16/46	0.2016	SCAMP1;TMED3;ATXN10;GSPT1;VDAC1;BAG1;ZNF263;EIF1AX;DDB1;ATP2A2;SNRPB;USP13;SLC1A5;NME1;GRPEL1;THOP1
prerank	WP_LUNG_FIBROSIS	0.564371	1.71505	0.002244668911335578	0.012498803410694901	1	29/61	0.172	CCL5;CCR2;CCL4;TNF;CCL2;CCL11;CCL3;IGF1;IL6;CSF2;MMP9;CXCL2;IL1B;IL13;CCR3;SERPINA1;HGF;IL12B;TGFB1;MT2A;HMOX1;CEBPB;CMA1;TIMP1;TGFA;ATP11A;FAM13A;SFTPA2;CYSLTR2
prerank	AGE-RAGE signaling pathway in diabetic complications	0.539256	1.71496	0.0010683760683760685	0.01250452528822376	1	28/99	0.1019	PRKCB;CYBB;STAT1;PLCG2;JAK2;PIK3CD;TNF;COL4A4;VCAM1;ICAM1;PLCB2;STAT5A;TGFBR2;PIM1;CCL2;SELE;MAPK1;FOXO1;NFKB1;IL6;AGER;IL1B;COL4A3;CASP3;DIAPH1;STAT5B;TGFB1;PRKCA
prerank	FIGUEROA_AML_METHYLATION_CLUSTER_6_DN	0.627328	1.71496	0.0012610340479192938	0.012491472547839392	1	11/32	0.1346	CD3D;CD3G;IL2RG;PLEK;AIM2;CSGALNACT1;DEFA3;CCL1;SLC26A9;XKR6;PLD3
prerank	HU_GENOTOXIC_DAMAGE_24HR	0.622534	1.71446	0.0038071065989847717	0.012554311988426771	1	7/32	0.0349	GZMB;CD7;CASP1;SERPINB9;NABP1;BATF3;HERPUD1
prerank	SMIRNOV_CIRCULATING_ENDOTHELIOCYTES_IN_CANCER_UP	0.519161	1.71435	0.0010277492291880781	0.012555500167570422	1	48/152	0.1223	IL21R;RAB33A;SLA;TLR8;ALOX5;TNFRSF1B;RGS1;NCF2;CCR1;CSF2RA;GM2A;MPP1;HCK;TLR2;FPR1;C3AR1;CD14;NOD2;HPSE;IFNGR1;IRAK3;FCGR2A;ACSL1;P2RX1;MARCO;ADAP2;CYP27A1;ABCB1;CHI3L1;CYP1B1;ELF4;BST1;ABCA1;HNMT;CCL20;CD58;CD1D;CTSB;CTSL;SLC2A3;IFNGR2;TGFB1;AQP9;DSE;RNASE2;EPHA4;HMOX1;GNA15
prerank	REACTOME_P2Y_RECEPTORS	0.774368	1.71334	0.007462686567164179	0.012726804117775256	1	45819	0.0792	P2RY14;P2RY6;P2RY10;P2RY13;P2RY12;LPAR6
prerank	REACTOME_APOPTOTIC_CLEAVAGE_OF_CELL_ADHESION_PROTEINS	-0.625895	-1.71272	0.011560693641618497	0.06743697011817924	1	45819	0.1335	OCLN;TJP1;DSG2;CTNNB1;DSP;CDH1
prerank	OUELLET_CULTURED_OVARIAN_CANCER_INVASIVE_VS_LMP_UP	-0.395465	-1.71238	0	0.0673991280515852	1	21/64	0.1173	SALL2;KRT18;KRT8;TBCE;RAB11A;KRT19;SRI;CBX1;POLD2;SEPHS2;LAMB1;SPEG;SLC4A2;SHROOM2;RAE1;GMFB;DCUN1D4;AIMP2;AHCY;RBBP7;RBM39
prerank	KRIGE_RESPONSE_TO_TOSEDOSTAT_24HR_UP	0.496375	1.71235	0	0.012865721085833875	1	196/697	0.15	CD48;ARHGAP9;HCST;CD69;PTPRC;ARHGAP25;TRAF3IP3;PSTPIP1;IL18RAP;PLEK;BIN2;TNFAIP8L2;SLA;CYBB;CD37;CTSS;TAGAP;IL18;SEL1L3;RCSD1;ARHGAP30;PAG1;MYO1G;TAP1;NCF1;PTK2B;HLA-F;SAMD9L;HLA-J;DAPP1;CD40;ARAP2;HLA-E;STK4;RAB8B;FYN;HLA-G;TYROBP;NABP1;BATF3;IFI16;ALOX5;TNFRSF1B;TPK1;HLA-A;SP100;CYLD;ASPHD2;FCER1G;GPSM3;KAT2B;CCDC69;ETS1;HCK;C11orf21;LSP1;RAB27A;CCL2;IL18R1;BCL2A1;PRAM1;ALOX5AP;TOR4A;UBE2L6;TXN…
prerank	PID_NCADHERIN_PATHWAY	-0.474246	-1.7114	0	0.0676371014046169	1	14/33	0.1977	CTNNA1;JUP;CTTN;GJA1;RAC1;CTNNB1;CDH2;PTPN11;AXIN1;LRP5;FGFR1;CTNND1;DCTN1;GRIA2
prerank	KRIEG_KDM3A_TARGETS_NOT_HYPOXIA	0.51361	1.71114	0	0.013059456487364375	1	50/188	0.1404	TNFSF14;STAT4;STAT1;PSMB10;B2M;ACSL5;GBP1;IRF1;IL7;CARD16;CD40;PSME2;VCAM1;TMEM140;LGALS9;IFI44;ATM;PHF11;IFI35;IFIT3;MAT2B;SEC11C;PTPN2;PLA2G4C;OAS1;DHX58;EHD1;FKBP5;GBP3;CD47;CYP1B1;POLR3GL;SAA1;SAA2;FCAMR;SLC46A3;UPP1;CTSL;ARSB;PHACTR2;MMP7;WDR7;RRAD;HACL1;MMRN2;CCDC28B;F2RL2;CAPZA1;CDC42;RNF38
prerank	BIOCARTA_FAS_PATHWAY	0.630636	1.71109	0.0025031289111389237	0.013053900430044557	1	45930	0.1072	FASLG;CASP10;CFLAR;ARHGDIB;FAS;CASP8;CASP3;CASP7;RIPK2
prerank	WP_ALPHA_6_BETA_4_SIGNALING_PATHWAY	-0.465523	-1.71096	0.00546448087431694	0.06766050594595863	1	13/33	0.1456	LAMB2;IRS1;HRAS;PTK2;LAMC1;LAMA5;MAPK3;RAC1;LAMB1;PTPN11;AKT1;PIK3R2;SHC1
prerank	KEGG_OLFACTORY_TRANSDUCTION	0.518713	1.71064	0	0.013111331434605815	1	118/143	0.3986	ARRB2;OR10H2;OR1S2;OR11A1;PRKX;CAMK2D;OR10J5;OR4X2;PRKACB;CNGB1;OR1D2;OR10P1;OR1E1;OR8J1;OR3A2;OR5V1;OR6M1;OR7E24;OR2H1;OR52K2;OR5AP2;OR8B8;OR10A2;OR4K1;OR2W1;ADCY3;PDC;OR1C1;OR2A14;OR10A5;OR7A17;OR4C15;OR8G1;OR10G8;OR2F1;OR1D5;OR12D3;OR4D2;OR4C46;OR5P3;GUCY2D;OR51B2;CLCA2;OR51G1;OR2J2;OR4K17;OR52B2;GUCA1C;OR4S1;OR10T2;OR13C4;OR10R2;OR5P2;OR51B5;OR12D2;OR10H4;OR6K2;OR7A10;OR1G1;OR7G3;CLCA4;OR8K3;…
prerank	PID_REG_GR_PATHWAY	0.551289	1.71061	0	0.013104847118403498	1	20/81	0.0969	TBX21;IFNG;STAT1;IRF1;ICAM1;SPI1;NR3C1;STAT5A;SELE;MAPK1;SGK1;NFKB1;POMC;FKBP5;IL6;CSF2;IL13;IL2;STAT5B;PRKACB
prerank	GRAHAM_CML_QUIESCENT_VS_NORMAL_DIVIDING_DN	0.78336	1.71054	0.005722460658082976	0.01310899795381147	1	45819	0.0481	GZMB;AIF1;HLA-DRB4;HLA-DQB1;HLA-DQA1;SPINK2
prerank	OSWALD_HEMATOPOIETIC_STEM_CELL_IN_COLLAGEN_GEL_UP	0.51411	1.71044	0	0.013109603290601266	1	63/215	0.1537	IL2RB;BIRC3;PTGER4;GPR183;TNFAIP3;CCL4;CXCL10;RASSF4;CD83;TNF;CFLAR;DHRS9;RGS1;DUSP2;ICAM1;NFKBIA;SLCO2B1;ALDH1A1;SOD2;CCL2;BCL2A1;C3AR1;FAM117A;CD14;CCL3;SGK1;GRAP2;ZFP36;BTG2;PDE4B;IL1R2;CD44;EHD1;ARL4C;IL6;CXCL2;LEF1;HCAR3;CYP1B1;CXCL1;IL1B;DAB2;IL12A;AKAP13;DND1;ZC3H12A;HGF;MCL1;CTSL;ACSL6;CXCL3;JUNB;RHOQ;IL1RN;KCNJ2;KLF2;TCF4;NR5A2;ZFP36L1;IER2;SZRD1;SIK3;ATF3
prerank	TAVOR_CEBPA_TARGETS_DN	0.632401	1.70958	0.0037641154328732747	0.013254188229799133	1	14/30	0.111	KLRC1;KLRK1;ICAM2;LYL1;OAS2;FOXO1;TBXAS1;TNFSF10;SERPINB1;MMRN1;IFI27;AKR1B1;ISG15;IFI6
prerank	REACTOME_NOREPINEPHRINE_NEUROTRANSMITTER_RELEASE_CYCLE	-0.540673	-1.70953	0.01532567049808429	0.06825360736965233	1	45886	0.154	PPFIA4;STX1A;PPFIA3;UNC13B;PPFIA1;RAB3A;CPLX1;SYT1
prerank	WP_PROSTAGLANDIN_AND_LEUKOTRIENE_METABOLISM_IN_SENESCENCE_WP5122	0.631146	1.70943	0	0.013264349119967572	1	16/30	0.2099	PTGDS;PTGER4;ALOX5;CYSLTR1;ALOX5AP;LTA4H;TBXAS1;PTGER2;PTGIS;PLA2G4A;MAPK11;ALOX12;ALOX15B;PTGS1;ADCY3;RB1
prerank	REACTOME_FCERI_MEDIATED_NF_KB_ACTIVATION	0.544396	1.70941	0.001075268817204301	0.013258622104633992	1	26/79	0.1835	RASGRP2;PSMB9;PSMB10;CARD11;PRKCQ;PSME2;PSMB8;FCER1G;RASGRP1;LYN;NFKBIA;NFKB1;PSMA8;PSME1;MALT1;FCER1A;UBE2D1;RPS27A;PSMA5;PSMA3;PSMA4;RASGRP4;PSMB2;PSMA6;IKBKG;TRAF6
prerank	MAHAJAN_RESPONSE_TO_IL1A_DN	-0.385267	-1.70912	0.009900990099009901	0.0682637001958702	1	28/67	0.2135	GRP;ITGB5;SLC29A1;POSTN;ALDH7A1;LMNA;DYNC1LI2;SRI;COL4A5;MYH10;NEK4;LDLRAD4;KDELR3;VCAN;RYK;PPT2;SYNJ2;PLS3;CHST10;LPP;EPHB4;PRKCI;RALA;ACOX1;VDAC2;ACADVL;UBR5;LAMA4
prerank	REACTOME_SEALING_OF_THE_NUCLEAR_ENVELOPE_NE_BY_ESCRT_III	-0.47508	-1.70785	0.008733624454148471	0.06866224513523975	1	14/29	0.219	CHMP2A;TUBB2A;CHMP4B;TUBB8;TUBB4B;CHMP4C;LEMD2;TUBA1A;CHMP3;TUBB3;CHMP2B;TUBA3D;TUBA1C;TUBB6
prerank	REACTOME_TP53_REGULATES_TRANSCRIPTION_OF_CASPASE_ACTIVATORS_AND_CASPASES	0.768693	1.70725	0.007530120481927711	0.013648292599934001	1	45758	0.0461	CASP1;CASP10;NLRC4;ATM
prerank	XU_AKT1_TARGETS_6HR	0.648341	1.70688	0.0037593984962406013	0.013707279581409243	1	46016	0.1315	IFIH1;HERC5;SOAT1;IRF7;IFIT3;PLSCR1;MX1;OAS3;ISG15;IFI6;IFIT1;ABI1
prerank	REACTOME_HCMV_LATE_EVENTS	-0.417239	-1.70663	0.00625	0.0690637258698985	1	14/51	0.1542	VPS37D;CHMP2A;VPS37C;VPS25;CHMP4B;CHMP4C;RAE1;TSG101;CHMP3;HNRNPK;NUP133;NUP85;VPS28;CHMP2B
prerank	REACTOME_CONSTITUTIVE_SIGNALING_BY_ABERRANT_PI3K_IN_CANCER	0.541147	1.70629	0.0010834236186348862	0.013808327053578576	1	14/78	0.0651	CD19;LCK;ICOS;TRAT1;RAC2;CD28;VAV1;FLT3LG;PIK3CD;FYN;PIK3AP1;FLT3;RHOG;CD80
prerank	KEGG_MEDICUS_REFERENCE_CXCL12_CXCR4_PKC_ERK_SIGNALING_PATHAWAY	0.69012	1.70614	0.005326231691078562	0.01382050113602298	1	45857	0.1019	PRKCB;PLCG2;PLCB2;CXCR4;MAPK1;CXCL12;PRKCA
prerank	HOSHIDA_LIVER_CANCER_SUBCLASS_S2	-0.371235	-1.70597	0	0.0692861446223814	1	41/112	0.1867	ERBB3;FLNB;ENPP1;PLXNB1;PTOV1;TTC3;GTF2I;TBCE;ATXN10;HMGCR;NREP;PPP2R1A;FGFR3;SMARCA1;NET1;CTNNB1;IGF2;PHKA2;DDX1;AHCY;PIGC;SMARCC1;TM9SF4;CUL4A;EIF4B;RBM39;CD46;ARHGAP35;COL2A1;UBE2K;CPD;HNRNPU;HELZ;MAPK6;BRD3;HNRNPC;PRDX3;CLK2;GLUD1;HNRNPA2B1;SNRPE
prerank	MA_MYELOID_DIFFERENTIATION_UP	0.602903	1.7055	0.0024271844660194173	0.013910701743977455	1	9/37	0.0797	GZMB;CCL19;ITGB7;C1QA;ADA;SH2D3C;EMP3;KLF13;CREG1
prerank	WANG_IMMORTALIZED_BY_HOXA9_AND_MEIS1_UP	0.610948	1.7052	0.008706467661691543	0.013951656932179556	1	46022	0.1269	HSD11B1;TFEC;IGSF6;TLR4;CCND2;CSF2RA;TNFSF13;CLEC7A;ELANE;KMT2A;ALAS1;MPO
prerank	SERVITJA_ISLET_HNF1A_TARGETS_UP	0.518298	1.70493	0	0.013987277230950392	1	42/160	0.0993	GBP4;CXCL13;CTSC;LYZ;C1QB;STK17B;ITGB2;HLA-B;C1QC;LAPTM5;IFI16;VCAM1;CYBA;ARHGDIB;ADCY7;SLC15A3;C1S;APOE;EGR2;HLA-DQA1;PTPRO;DUSP26;TNFAIP2;SYTL3;MAF;CAMK4;DPT;MICAL1;SERPINB1;IFIT2;TGM2;IFITM1;MSN;CAPG;CXCL12;CSF1;CYP1B1;SV2B;KLK1;CNR1;EPB41L2;ANXA1
prerank	REACTOME_AKT_PHOSPHORYLATES_TARGETS_IN_THE_CYTOSOL	-0.598362	-1.7046	0.017543859649122806	0.06980392787405998	1	45883	0.1944	AKT1S1;GSK3A;GSK3B;BAD;TSC2;AKT1;MKRN1;AKT2
prerank	VERRECCHIA_RESPONSE_TO_TGFB1_C4	-0.646259	-1.70449	0.0182370820668693	0.06964997625970121	1	45788	0.0897	THBS1;THBS2;RAC1;LAMB1;MTA1
prerank	WP_NETRIN_UNC5B_SIGNALING_PATHWAY	0.583624	1.7042	0	0.014117248669838895	1	15/49	0.1103	INPP5D;AGAP2;PTK2B;TNF;FYN;VCAM1;IL10;ICAM1;CCL2;SELE;MAPK1;CASP3;DCSTAMP;PRKCA;DAPK1
prerank	WP_METABOLIC_REPROGRAMMING_IN_COLON_CANCER	-0.418097	-1.7042	0	0.06954616392033104	1	19/41	0.2505	SLC2A1;LDHA;PYCR1;FASN;GOT2;PKM;GAPDH;PAICS;MDH2;ACLY;SLC1A5;GLUD1;FH;PGK1;GPI;PYCR2;PPAT;PGAM1;PDHB
prerank	IIZUKA_LIVER_CANCER_PROGRESSION_G1_G2_UP	0.748005	1.70406	0.013157894736842105	0.014123804993593649	1	45820	0.1185	STAT1;OAS2;UBE2L6;TRAFD1;PSME1;ADH1A
prerank	BIOCARTA_STEM_PATHWAY	0.705794	1.7033	0.008645533141210375	0.014245519666048428	1	45853	0.0958	CD8A;IL7;IL6;CSF2;CSF1;IL2;CD4
prerank	WP_WHITE_FAT_CELL_DIFFERENTIATION	0.629294	1.70328	0.002430133657351154	0.014236242773809454	1	15/32	0.1445	IRF4;NR1H3;EGR2;NR3C1;STAT5A;FOXO1;RORA;CEBPA;IRF3;STAT5B;WNT10B;PPARG;KLF2;CEBPB;EBF1
prerank	HOFMANN_CELL_LYMPHOMA_DN	0.605572	1.70289	0.0012091898428053204	0.014306221895144218	1	10/39	0.0687	PDCD1;KLRC1;CASP10;IL15RA;IL6R;IL18R1;IFIT5;RORA;IFITM1;IL12RB2
prerank	WP_NCRNAS_INVOLVED_IN_STAT3_SIGNALING_IN_HEPATOCELLULAR_CARCINOMA	0.744514	1.70274	0.005805515239477504	0.014330826431993978	1	45821	0.0684	JAK3;JAK2;IL6R;NFKB1;JAK1;IL6
prerank	KHETCHOUMIAN_TRIM24_TARGETS_UP	0.587061	1.70273	0.0035169988276670576	0.014319753248805744	1	15/46	0.0836	CD38;ITGAL;CYBB;STAT1;CASP1;LAPTM5;VCAM1;ICAM1;HCK;TGFBR2;BTG2;CD44;TGM2;SAMD4A;UCP2
prerank	GAJATE_RESPONSE_TO_TRABECTEDIN_UP	0.556996	1.70176	0.0033821871476888386	0.014486660666210816	1	17/62	0.0993	IL18;SRGN;TNFAIP3;KLRC3;CASP4;HLA-C;CXCR4;OASL;TXNIP;C1R;CD44;S100A4;IL6;GPNMB;CFD;ISG15;ANXA1
prerank	REACTOME_TICAM1_RIP1_MEDIATED_IKK_COMPLEX_RECRUITMENT	0.679719	1.70171	0.009210526315789473	0.014479788079143796	1	45949	0.184	BIRC3;TLR3;RIPK3;UBE2D1;RPS27A;RIPK1;IKBKG;BIRC2;TRAF6;UBE2D3
prerank	KEGG_COMPLEMENT_AND_COAGULATION_CASCADES	0.556234	1.7012	0	0.014569092169901229	1	34/68	0.2281	C1QA;C1QB;C2;C1QC;CR2;C3;C1S;C3AR1;C1R;SERPING1;CFH;C7;SERPINA1;CFI;F5;F10;CFD;CFB;F13A1;TFPI;C8G;C4BPA;CR1;C5AR1;VWF;SERPINF2;A2M;F2R;KLKB1;C4BPB;PLG;KNG1;MASP2;PROC
prerank	WP_CHOLESTEROL_SYNTHESIS_DISORDERS	-0.531637	-1.70065	0.018115942028985508	0.07116861368990188	1	46009	0.2277	PMVK;HMGCR;CYP51A1;DHCR24;DHCR7;SQLE;MSMO1;MVK;FDFT1;LSS;EBP;HMGCS1
prerank	REACTOME_TRAF6_MEDIATED_NF_KB_ACTIVATION	0.648383	1.70001	0.009198423127463863	0.014778513946478672	1	13/24	0.2002	NFKBIA;IFIH1;NFKB1;NFKB2;AGER;S100A12;TRAF2;SAA1;S100B;NFKBIB;IKBKG;TRAF6;MAP3K1
prerank	HOFFMANN_PRE_BI_TO_LARGE_PRE_BII_LYMPHOCYTE_DN	0.548022	1.69962	0	0.014833617220350466	1	22/72	0.118	LTB;CCL5;GIMAP4;STAT4;IGLL1;PTPN22;EMB;CCND2;ADA;ITM2C;TRIM21;BIN1;TCN2;SIPA1;IFIT2;CSF2RB;KRT86;ANXA1;FXYD5;ANKRD33B;CHRNB1;VPREB1
prerank	REACTOME_TRAF6_MEDIATED_IRF7_ACTIVATION_IN_TLR7_8_OR_9_SIGNALING	0.736751	1.69937	0.0042796005706134095	0.014874789948799377	1	45821	0.1077	TLR7;TLR9;IRF7;IRAK4;MYD88;RPS27A
prerank	GROSS_HYPOXIA_VIA_ELK3_ONLY_UP	0.620865	1.69928	0.005108556832694764	0.014877914797848784	1	13/33	0.1345	LCP1;CLEC4E;DHRS9;HERPUD1;CH25H;IL6;NAIP;NFIL3;GSPT2;APBA3;CXCL3;CXCL6;CEBPB
prerank	DUTERTRE_ESTRADIOL_RESPONSE_24HR_UP	-0.311251	-1.69916	0	0.071700896280521	1	91/307	0.2161	SEMA3B;CELSR2;SLC39A6;SLC22A5;SLC29A1;TMEM241;FKBP4;COL12A1;STC2;SLC2A1;ARL3;PSMC3IP;H19;CA12;PKIB;NPY1R;SNRNP25;ADCY1;RERG;PRC1;ZWINT;TFF1;POLD2;MYO19;CHTF18;GFRA1;ELOVL2;RAD51;LYPD6;MYB;NOS1AP;GINS2;NXNL2;RRM1;ABHD2;TMEM120B;AREG;DTL;L2HGDH;NRIP1;LRIG1;ARMCX6;RBBP8;PAQR4;RFC5;NR2C2AP;NUP85;TOP2A;FANCI;MAP6D1;DHRS2;BRCA1;MANEAL;FANCC;PGR;GREB1;POLA1;RAD54B;LSM4;C1QTNF6;E2F1;RET;CHPT1;RFC2;IGFBP4…
prerank	HUI_MAPK14_TARGETS_UP	0.67737	1.69877	0.004310344827586207	0.014951714813695118	1	45857	0.099	ITGB7;GRAP2;PKHD1L1;C1QTNF4;MAP2K6;PRNP;ISG15
prerank	Aminoacyl-tRNA biosynthesis	-0.495097	-1.6987	0.013452914798206279	0.07182412475451364	1	17/24	0.3312	EARS2;IARS2;TARS2;HARS2;VARS2;FARSB;PARS2;LARS2;WARS2;NARS2;CARS2;DARS2;FARSA;YARS2;SARS2;PSTK;AARS2
prerank	WP_NANOPARTICLE_TRIGGERED_REGULATED_NECROSIS	0.753986	1.69847	0.005908419497784343	0.014995227773497143	1	45850	0.1624	TNF;TRADD;CASP8;FTL;RIPK3;PLA2G4A;RIPK1
prerank	RAMALHO_STEMNESS_UP	-0.322402	-1.69835	0	0.07174707868516833	1	80/184	0.2685	CCND1;CTTN;FKBP9;DCTPP1;TJP1;TOM1L1;PEX7;IARS2;CTBP2;PIGX;ALDH7A1;ITGB1;RSL1D1;ELP2;SRSF6;COPRS;PRPSAP1;DNAJB6;EIF3J;RASA1;ELOVL6;LAPTM4A;MAP4K3;ZNF281;ZNF213;PRPF6;YAP1;MDFI;MRPS10;GCAT;TARS2;RYK;PPIC;SMAD2;ZMYM4;ZC3H14;GLO1;RAD23B;PSMD12;BYSL;PLS3;LAPTM4B;DTYMK;RAB18;GFER;SMAD1;MRPL17;PACRGL;LIG3;YWHAB;CDK2AP1;BLZF1;LAS1L;SLC38A2;GNB1;GCLM;SNX12;USP9X;UBE2T;COPS4;EIF4G2;COPS7A;GNL2;MRPS2;GANAB;…
prerank	WP_UROTENSIN_II_MEDIATED_SIGNALING_PATHWAY	0.554033	1.69824	0	0.015025749723612699	1	20/69	0.1012	CYBB;NCF1;NCF4;JAK2;TNF;ALOX5;VCAM1;CYBA;ICAM1;NCF2;MAPK1;NFKB1;UTS2;IL6;MMP9;IL1B;ABCA1;CASP3;IRF3;TGFB1
prerank	HASLINGER_B_CLL_WITH_MUTATED_VH_GENES	0.709349	1.69812	0.005594405594405594	0.015033866693461665	1	45795	0.0607	SLAMF1;IL10RA;MAL;TCF7;P2RX1
prerank	REACTOME_NEGATIVE_REGULATION_OF_ACTIVITY_OF_TFAP2_AP_2_FAMILY_TRANSCRIPTION_FACTORS	-0.654673	-1.69739	0.024324324324324326	0.07201987036662331	1	45787	0.0941	KCTD15;TFAP2A;TFAP2C;KCTD1;UBE2I
prerank	WP_RANKL_RANK_SIGNALING_PATHWAY	0.571281	1.69702	0.004629629629629629	0.015223971665932697	1	14/50	0.0977	TRAF1;STAT1;SYK;LYN;RELB;NFKBIA;SPI1;MAPK1;NFKB1;NFKB2;TRAF3;TRAF2;CBL;MAP2K6
prerank	WP_SELENIUM_MICRONUTRIENT_NETWORK	0.542567	1.69666	0.0022002200220022	0.015276471578676013	1	20/74	0.1	IFNG;TNF;ALOX5;ICAM1;SOD2;CCL2;ALOX5AP;NFKB1;NFKB2;KYNU;IL6;KMO;IL1B;GPX1;ABCA1;SAA1;SAA2;SAA4;SOD3;GPX3
prerank	LIN_MELANOMA_COPY_NUMBER_UP	-0.400616	-1.69631	0	0.07233380226541997	1	25/65	0.1985	CERS2;CCND1;ATP9A;ECM1;COPG2;SALL4;MLLT11;TRIO;ANO1;CTNND2;TBC1D16;RNF139;ENSA;POGZ;PMM1;CEP41;TARS2;MRPS35;ZFP64;AP3S2;FADD;PSMD4;MKRN1;DNM1L;PI4KB
prerank	REACTOME_RNA_POLYMERASE_III_TRANSCRIPTION_TERMINATION	-0.507523	-1.69579	0.023255813953488372	0.07235201494853566	1	16/23	0.294	POLR3E;POLR3H;POLR3K;NFIC;POLR2L;CRCP;POLR3F;POLR3B;POLR2H;POLR3C;POLR2F;POLR2E;POLR2K;POLR3A;NFIA;POLR1C
prerank	REACTOME_DUAL_INCISION_IN_TC_NER	-0.385722	-1.69534	0.011494252873563218	0.07234349308453894	1	35/64	0.3254	MNAT1;POLD2;USP7;POLR2J;POLR2I;CUL4A;POLR2L;DDB1;RFC5;CDK7;RFC2;POLE4;POLR2C;ERCC3;ERCC1;TCEA1;POLE2;HMGN1;CUL4B;POLR2H;POLR2F;UVSSA;GTF2H4;GTF2H5;GTF2H3;POLR2G;POLR2E;POLR2K;PRPF19;CCNH;RPA3;ZNF830;AQR;PCNA;POLR2B
prerank	REACTOME_RAF_INDEPENDENT_MAPK1_3_ACTIVATION	0.656356	1.6949	0.007761966364812419	0.015621032472106973	1	45831	0.0684	JAK2;IL6R;DUSP2;MAPK1;JAK1;IL6
prerank	REACTOME_TRAF6_MEDIATED_INDUCTION_OF_TAK1_COMPLEX_WITHIN_TLR4_COMPLEX	0.720274	1.6947	0.0070126227208976155	0.01564478446103807	1	45792	0.1077	LY96;TLR4;CD14;IRAK2;RPS27A
prerank	REACTOME_SIGNALING_BY_GPCR	0.492532	1.69428	0	0.015718083643176048	1	174/676	0.1368	S1PR4;CCR7;PRKCB;GPR18;CXCR3;CCR5;XCL2;CXCR6;XCL1;CCL5;CCR2;CXCL9;PNOC;CXCR5;RASGRP2;PTGER4;CCL19;BTK;CXCL13;PIK3CG;GPR183;CMKLR1;P2RY14;RGS18;VAV1;GNGT2;CXCL11;CCL4;GPR132;GPR65;CXCL10;CCL17;CCR6;PRKCQ;ADRB2;WNT10A;INSL3;PTAFR;PRKCH;PTGDR;CNR2;CCL13;RGS1;FPR3;CCRL2;RASGRP1;P2RY6;CCR1;GPSM3;C3;PDE3B;PLCB2;ADCY7;RPS6KA3;CCL21;PPP3CC;GHRL;P2RY10;CYSLTR1;GRK5;CXCR4;CCL2;S1PR1;FPR1;CCL23;C3AR1;CCL3L3…
prerank	REACTOME_RIP_MEDIATED_NFKB_ACTIVATION_VIA_ZBP1	0.700388	1.69367	0.0027624309392265192	0.015821988684156314	1	45947	0.1755	ZBP1;NFKBIA;NFKB1;TLR3;NFKB2;RIPK3;MYD88;RIPK1;NFKBIB;IKBKG
prerank	WP_MITOCHONDRIAL_COMPLEX_III_ASSEMBLY	-0.585033	-1.6934	0.0165016501650165	0.07320544373636194	1	45944	0.2925	UQCC2;UQCRC1;UQCRQ;TTC19;UQCC1;BCS1L;CYC1;UQCR11;UQCRC2;UQCRB
prerank	SHIN_B_CELL_LYMPHOMA_CLUSTER_6	0.741936	1.69318	0.011396011396011397	0.015906058908802017	1	45820	0.1544	SOCS1;LMO2;S100A8;IL1B;WNT1;IFNB1
prerank	KEGG_MEDICUS_REFERENCE_WNT5A_ROR_SIGNALING_PATHWAY	-0.541602	-1.69303	0.018315018315018316	0.07322077081349543	1	45885	0.2124	DVL1;WNT5A;FZD1;FZD3;FZD8;DVL3;DVL2;FZD6
prerank	REACTOME_SIGNALING_BY_FGFR2_IIIA_TM	-0.520425	-1.69293	0.0125	0.07301974946054245	1	45980	0.2785	POLR2J;POLR2I;FGF1;POLR2L;POLR2C;FGFR2;POLR2H;POLR2F;POLR2G;POLR2E;POLR2K
prerank	PID_GLYPICAN_1PATHWAY	0.640021	1.69287	0.002512562814070352	0.015962680858166895	1	45957	0.1012	LCK;BLK;FGR;FYN;LYN;HCK;TGFBR2;PLA2G2A;PRNP;TGFB1
prerank	WP_PAFAH1B1_COPY_NUMBER_VARIATION	-0.61592	-1.69264	0.0182370820668693	0.07291461933140177	1	45758	0.0971	PAFAH1B3;DYNC1H1;NUDC;TUBA1A
prerank	SARRIO_EPITHELIAL_MESENCHYMAL_TRANSITION_DN	0.509713	1.69219	0	0.016091582660439637	1	44/140	0.1249	BIRC3;KLRK1;TNFAIP3;GBP2;KLRC3;IFI16;PLEKHO2;NFKBIA;CCL21;C1S;PNRC1;IFI44;CCL3;VNN1;RARRES1;SCPEP1;NCK1;KYNU;IFNGR1;MMP25;SAT1;ACSL1;RGCC;BTG1;S100A4;MAP3K5;S100A8;MAFB;PSME1;CXCL1;USP15;LPAR6;CREG1;RNF145;PSAP;SAA4;CFB;NFIL3;DAPK1;CXCL3;ADH1C;TFPI;MVP;IL1RN
prerank	SENESE_HDAC1_AND_HDAC2_TARGETS_UP	0.504007	1.69218	0	0.016075587051433235	1	62/220	0.1448	LTB;ZBED2;IL7R;RAC2;BIRC3;LPXN;CDC42SE2;SRGN;TNFAIP3;PRDM1;IL6R;CCND2;LAPTM5;GCH1;C3;CHST11;STK10;TGFBR2;POU2F2;BCL2A1;SH2B3;SYTL3;TRIM38;LMAN1;AP1S2;NFKB2;KYNU;IRAK2;TGM2;PCGF5;CSF2;MMP9;PPARGC1B;ANTXR2;PDE4DIP;SAA1;CCL20;PSTPIP2;G0S2;SERPINA1;ZC3H12A;MCL1;PAX8;UBASH3B;ZBTB38;MC5R;EPHA4;ATP11B;CXCL3;PPTC7;PPARA;PDE4D;NUS1;RAB35;CDV3;TMOD1;ELK3;DKK2;CREM;TNFRSF10B;GEM;CBFB
prerank	REACTOME_ROLE_OF_LAT2_NTAL_LAB_ON_CALCIUM_MOBILIZATION	0.695239	1.69159	0.015172413793103448	0.016195620867333813	1	45793	0.0316	LAT2;FYN;SYK;FCER1G;LYN
prerank	SHAFFER_IRF4_TARGETS_IN_MYELOMA_VS_MATURE_B_LYMPHOCYTE	0.532107	1.68955	0	0.016610068833420918	1	27/96	0.1093	SLAMF7;CD38;TNFRSF17;PIM2;TNFAIP3;ITGA4;TXNDC5;ISG20;FKBP11;PRDM1;CFLAR;UBE2J1;AMPD1;BMP6;CCL3;PDK1;PIP5K1B;DNAJB9;ZFP36;APOBEC3B;ELL;GNG7;CASP3;PPP2R5C;NFIL3;MAN2A1;HSP90B1
prerank	VALK_AML_CLUSTER_4	0.635594	1.68932	0.002531645569620253	0.016644504954372676	1	45990	0.0968	TRAT1;CD7;ITGA4;P2RX5;DRAM1;IL4R;IKZF2;ABCB1;PRR5L;TSPAN7;CFD
prerank	SMIRNOV_RESPONSE_TO_IR_2HR_UP	0.578341	1.68903	0.0011574074074074073	0.016700059401022937	1	18/48	0.1726	PTGER4;HLA-DPA1;CD83;FAS;PIM1;CCL3;SGK1;RNF19B;HCAR3;ZFP36L2;ELK4;TNFSF9;RRAD;ID2;TNFRSF10B;ATF3;IER5;CLK1
prerank	PID_EPHA_FWDPATHWAY	0.617563	1.68897	0.004889975550122249	0.016700473491583656	1	10/34	0.115	LCK;BLK;PIK3CG;FGR;FYN;LYN;HCK;CBL;PIK3R6;EPHA4
prerank	KEGG_OXIDATIVE_PHOSPHORYLATION	-0.353398	-1.68893	0	0.07449803336501346	1	52/99	0.2951	COX6C;NDUFAB1;NDUFB10;ATP6AP1;NDUFC2;ATP6V0B;UQCRC1;ATP6V1D;ATP6V0E2;NDUFA10;UQCRQ;ATP6V1G1;ATP6V1H;ATP6V1B1;NDUFA4L2;NDUFA7;NDUFS2;NDUFB9;NDUFS8;NDUFA4;COX6A1;COX7A2L;COX17;COX8A;ATP6V1G2;NDUFB4;COX7A1;NDUFB6;NDUFV3;NDUFC1;NDUFS6;COX11;ATP6V0C;COX7A2;ATP6V1C1;NDUFS1;NDUFA2;NDUFA5;NDUFA8;SDHC;CYC1;ATP6V1E1;NDUFV2;PPA2;NDUFB2;NDUFS3;UQCR11;UQCRC2;ATP6V0A1;NDUFA11;UQCRB;COX7C
prerank	PID_PDGFRB_PATHWAY	0.521264	1.68879	0	0.016725414552507877	1	42/126	0.1421	LCK;BLK;SLA;PIK3CG;STAT1;PAG1;FGR;JAK2;PPP2R2B;PIK3CD;FYN;LYN;RPS6KA3;HCK;STAT5A;S1PR1;MAPK1;CSK;CYFIP2;PTPRJ;NCK1;SIPA1;PTPN2;DOK1;RAP1A;ACTR3;RAPGEF1;CBL;STAT5B;PIK3R6;PRKCA;ARPC1B;RAP1B;EIF2AK2;ARPC2;ARAP1;ABI1;NCK2;ARPC5;USP6NL;ACTR2;PLA2G4A
prerank	REACTOME_INFECTION_WITH_MYCOBACTERIUM_TUBERCULOSIS	0.633421	1.68842	0.005188067444876783	0.01678410440691085	1	45896	0.065	CORO1A;B2M;MRC1;TLR2;MAPK1;LTF;TRIM27;RNF213
prerank	XU_RESPONSE_TO_TRETINOIN_AND_NSC682994_DN	-0.57432	-1.68782	0.033003300330033	0.07491680557014654	1	45852	0.2415	EIF3C;RUVBL2;GRB10;EIF3B;CSE1L;EIF4EBP1;EIF4E
prerank	HOWLIN_CITED1_TARGETS_1_UP	0.602312	1.68722	0.004968944099378882	0.017021631433744872	1	8/34	0.0683	CD8A;ARHGAP9;IL6R;HLA-B;SAMHD1;IL1R2;MBP;JAK1
prerank	WP_ONCOSTATIN_M_SIGNALING_PATHWAY	0.568078	1.68674	0	0.01709762280895156	1	16/56	0.1019	PRKCB;JAK3;STAT1;PTK2B;JAK2;PRKCH;NFKBIA;MAPK1;OSM;NFKB1;JAK1;SOCS3;CASP3;CASP7;STAT5B;PRKCA
prerank	BIOCARTA_EICOSANOID_PATHWAY	0.667024	1.68644	0.00395778364116095	0.017157457931736557	1	46013	0.1885	PTGER4;ALOX5;CYSLTR1;ALOX5AP;TBXAS1;PTGIR;PTGER2;PTGIS;PTGFR;PLA2G4A;CYSLTR2;PTGS1
prerank	VALK_AML_CLUSTER_9	0.613708	1.68485	0.00625	0.017531944099228966	1	8/34	0.0714	CLEC10A;RUNX3;ICAM4;CD1C;CHST12;FCGR2B;CHI3L1;VSIG4
prerank	HAN_JNK_SINGALING_DN	0.58928	1.68457	0.007194244604316547	0.0175786230135127	1	15/38	0.108	HSD11B1;CD74;SPIB;ENPP2;C3;FAS;CD14;IFITM1;ABCA1;SOCS3;PLTP;SOD3;WNT6;AHR;GDF10
prerank	REACTOME_CARNITINE_METABOLISM	-0.571697	-1.6845	0.02097902097902098	0.0765364612479892	1	45822	0.1967	SLC22A5;PRKAA2;PRKAB2;ACACA;CPT1A;RXRA
prerank	WP_PROLACTIN_SIGNALING_PATHWAY	0.545758	1.68434	0	0.017610930723632758	1	19/74	0.0961	ZAP70;AGAP2;PIK3CG;STAT1;SOCS1;VAV1;JAK2;FYN;PTPN6;NFKBIA;STAT5A;MAPK1;NFKB1;JAK1;SOCS3;CASP3;SIRPA;CBL;STAT5B
prerank	CHEMNITZ_RESPONSE_TO_PROSTAGLANDIN_E2_DN	-0.292184	-1.68378	0	0.07673349182429406	1	85/351	0.1258	TMC4;CDS1;OSCP1;SERTAD4-AS1;OCLN;VPS37D;MAP7;EDIL3;KDF1;EPN2;ARHGEF16;CLDN12;IFT140;SESTD1;SYTL2;FAAH;GTF2I;C11orf52;IP6K2;VAPB;GPRC5C;PPFIBP1;PRSS8;WDFY3;SGCB;CLSTN1;VAPA;P4HTM;ELF3;PRKAA2;PIGV;TSPAN1;BCAR1;ADCY9;PRR15L;EPS8L1;DNAJA4;DSG2;BPHL;TMEM125;SCNN1A;NDFIP2;PLS1;CYB5D2;WNT5A;CLDN7;SUN1;BBS4;KAZN;SPRYD3;FBXL16;NEK4;SYNE4;SERINC2;LRRC57;GATAD1;FAM110B;ABHD11;FZD1;DYNC2LI1;LMO7;PDCD6IP;CLDN…
prerank	PID_CIRCADIAN_PATHWAY	-0.565823	-1.68246	0.006872852233676976	0.07724000008596169	1	45852	0.1881	BHLHE40;CLOCK;CSNK1E;NONO;PER2;CRY1;TIMELESS
prerank	REACTOME_TP53_REGULATES_METABOLIC_GENES	-0.370115	-1.68237	0	0.07707233725111937	1	35/82	0.2408	COX6C;PRKAA2;PRDX2;PRKAB2;YWHAZ;MLST8;TACO1;COX20;YWHAG;LRPPRC;RPTOR;TSC2;AKT1;YWHAE;RRAGB;LAMTOR2;LAMTOR5;NDUFA4;COX6A1;COX7A2L;COX8A;YWHAB;YWHAQ;PRKAG1;RRAGA;PRDX5;LAMTOR3;GPI;AKT2;TNRC6A;PRKAB1;COX11;GLS2;RHEB;RRM2B
prerank	REACTOME_CRISTAE_FORMATION	-0.631641	-1.68227	0.014492753623188406	0.07688510414215456	1	45911	0.3214	MTX2;CHCHD6;MTX1;CHCHD3;HSPA9;TMEM11;SAMM50;APOOL;DNAJC11
prerank	REACTOME_INTERLEUKIN_27_SIGNALING	0.753906	1.68195	0.004373177842565598	0.018124009298090077	1	45819	0.1082	EBI3;STAT1;JAK2;IL27RA;JAK1;IL27
prerank	BIOCARTA_TID_PATHWAY	0.684565	1.68188	0.005517241379310344	0.018126377992165894	1	45857	0.0573	IFNG;JAK2;TNF;TNFRSF1B;NFKBIA;NFKB1;IFNGR1
prerank	HEIDENBLAD_AMPLICON_8Q24_UP	-0.428474	-1.68119	0.011299435028248588	0.07728907361614586	1	15/36	0.2257	MTA3;MYO6;UNC13B;SEC22C;KIF22;DYNC1H1;DNASE1;IFRD2;AHSA1;UBE2R2;TEX264;LONP1;ALAD;CDC25C;BAG5
prerank	RAMASWAMY_METASTASIS_UP	-0.386644	-1.68041	0.008695652173913044	0.07757806635018663	1	24/63	0.2259	COL1A1;ARPP19;COL1A2;SRGAP2;FASN;UBN1;NHP2;DHPS;TRIM37;BPTF;KPNA6;NOTCH3;P4HB;VAV2;RALGPS1;HNRNPU;HNRNPAB;COX7A2L;TMEM147;CDK2AP1;GPI;RAB5C;ITPA;PSEN2
prerank	WP_PROTEOGLYCAN_BIOSYNTHESIS	-0.540669	-1.68034	0.0038314176245210726	0.07738590108264917	1	45917	0.1883	CANT1;SLC35B2;B3GALT6;XYLT1;EXT2;CHSY1;XYLT2;CHST14;B3GAT3
prerank	WP_AGE_RAGE_PATHWAY	0.555713	1.67968	0.0022123893805309734	0.018630410557182397	1	21/66	0.1079	PRKCB;STAT1;NCF1;JAK2;NFKBIA;STAT5A;MAPK1;FOXO1;NFKB1;MSN;MMP9;CASP8;AGER;IRAK4;CASP3;MYD88;DIAPH1;STAT5B;MSR1;PRKCA;MMP7
prerank	SMID_BREAST_CANCER_RELAPSE_IN_PLEURA_DN	0.650925	1.67923	0.006501950585175552	0.01872347896130063	1	14/24	0.2061	CXCL9;HLA-DQB1;HCP5;CCL18;LTF;S100A9;PSAT1;CST1;S100A7;SRD5A1;CEACAM1;CDH3;FABP7;CP
prerank	REACTOME_ANTIMICROBIAL_PEPTIDES	0.547639	1.67918	0.0011173184357541898	0.01871522480506376	1	25/71	0.1763	CCR2;GNLY;LYZ;RNASE6;CCR6;TLR1;TLR2;LTF;ITLN1;S100A8;ELANE;S100A9;PLA2G2A;CD4;DEFA4;DEFA3;BPIFB2;S100A7;DEFB1;RNASE3;CTSG;PGLYRP4;S100A7A;ATOX1;LCN2
prerank	TERAO_AOX4_TARGETS_SKIN_DN	0.685055	1.679	0.001375515818431912	0.018735378752964386	1	45887	0.2078	RGS18;IGF1;ABCD2;FKBP15;ACSL6;C7orf31;SAMD5;CASP12
prerank	FOROUTAN_INTEGRATED_TGFB_EMT_DN	-0.374825	-1.67836	0	0.07825255967529299	1	27/72	0.1335	ERBB3;CD9;MYO5C;GDF15;ESRP1;ATP8B1;KRT19;GRTP1;RAB25;ELF3;TSPAN1;INHBB;TMEM30B;PPP1R9A;SCNN1A;PLS1;AGR2;GSE1;EPCAM;MANSC1;ERMP1;AREG;S100P;PPL;EMP1;VAV3;CDH1
prerank	VERRECCHIA_EARLY_RESPONSE_TO_TGFB1	-0.404028	-1.67808	0	0.07816092401330926	1	22/54	0.1296	JUP;RHOC;ITGB5;PLAT;FN1;LRRC17;TIMP3;MMP14;COL1A2;SPARC;DVL1;BSG;RHOB;NID1;IGFBP2;COL3A1;ITGA3;VCAN;IGFBP5;CYTH2;EPHB3;COL6A1
prerank	KEGG_MEDICUS_REFERENCE_MITOCHONDRIAL_COMPLEX_UCP1_IN_THERMOGENESIS	-0.400015	-1.67806	0.008333333333333333	0.07793335691515216	1	30/56	0.2925	NDUFB10;COA3;NDUFC2;NDUFAF6;COX20;NDUFA10;UQCRQ;NDUFS2;NDUFB9;NDUFS8;NDUFA4;COX8A;COA5;NDUFA13;NDUFS6;NDUFAF3;COX11;NDUFB11;NDUFS1;NDUFA2;NDUFA8;SDHC;CYC1;NDUFV2;COX16;NDUFS3;NDUFAF1;UQCRC2;NDUFA11;UQCRB
prerank	FULCHER_INFLAMMATORY_RESPONSE_LECTIN_VS_LPS_UP	0.487945	1.67778	0	0.018990750470856035	1	127/544	0.103	LAT;IL7R;IL2RG;RAC2;TRAF3IP3;PSTPIP1;MEI1;MFNG;TNFAIP8L2;TRAF1;CST7;MPEG1;BIRC3;IRF4;LGALS2;LAMP3;PIK3CG;CYBB;SLAMF8;CFP;TNFRSF4;WDFY4;TNFRSF9;ACSL5;HLA-DRB1;DNASE1L3;EVI2A;CCL17;CLEC4A;CD40;IGSF6;STK4;LAT2;NFKBIE;CD226;BATF3;CCL13;RGS1;RASGRP1;P2RY6;C3;CSF2RA;C1orf54;SPI1;IL27RA;RHOH;ST3GAL5;LSP1;RAB27A;SIGLEC10;NR4A3;ADAM19;CHST2;LRRC8C;TNFRSF6B;SH3KBP1;PTPRO;RHOF;CSK;FCGR2B;SOAT1;EML4;LMAN1;CA…
prerank	REACTOME_MITOTIC_PROMETAPHASE	-0.316654	-1.67727	0	0.0781556736985712	1	63/193	0.2236	DCTN2;MZT2B;CETN2;TUBB2A;DYNC1LI2;TUBGCP4;DYNC1I2;TUBG1;PPP2R1A;TUBB8;ZWINT;TUBB4B;DYNC1H1;CCP110;CSNK1E;NUDC;TUBG2;CKAP5;MZT1;TUBA1A;DCTN3;PPP2CB;YWHAG;PPP2R5A;CEP41;RAD21;DYNLL1;TUBB3;NUP133;YWHAE;BUB3;PPP2R5D;NUP85;HSP90AA1;CENPP;NME7;PPP2CA;TAOK1;NEK2;PMF1;NUMA1;CEP63;NINL;CEP70;CSNK2B;TUBA3D;DCTN1;NSL1;SPDL1;AHCTF1;CSNK1D;ALMS1;PPP2R5E;CENPU;CEP131;TUBA1C;BUB1B;CCNB1;DSN1;PPP2R5B;TUBB6;TUBGC…
prerank	REACTOME_TRANSCRIPTIONAL_REGULATION_OF_GRANULOPOIESIS	0.623033	1.6767	0.006142506142506142	0.019211454137531024	1	46021	0.1448	GFI1;FLI1;IL6R;SPI1;PML;LEF1;CEBPA;CSF3R;KMT2A;CEBPE;CEBPB;CBFB
prerank	KEGG_ECM_RECEPTOR_INTERACTION	-0.363054	-1.67638	0	0.07841687331836118	1	27/84	0.0823	GP1BB;THBS1;LAMB2;ITGB5;SPP1;THBS2;COL5A3;SDC4;COL1A1;FN1;COL4A1;COL5A1;DAG1;ITGA11;IBSP;AGRN;ITGB1;THBS3;COL1A2;LAMC1;LAMA5;SDC2;COL5A2;COL3A1;LAMB1;ITGA3;ITGB3
prerank	WENG_POR_TARGETS_GLOBAL_UP	-0.525543	-1.67622	0.0321285140562249	0.07823565478445824	1	46010	0.2937	TCEA3;CYP51A1;DHCR7;SQLE;MSMO1;GSTM1;CYP2B6;SCD;HMGCS1;CES2;IDI1;FDPS
prerank	MISSIAGLIA_REGULATED_BY_METHYLATION_UP	0.514393	1.67619	0.0010427528675703858	0.019303504656823442	1	38/116	0.1144	BIRC3;UBD;STAT1;TNFAIP3;TAP1;IL32;HLA-E;ISG20;LGALS9;SP110;ST3GAL5;TRIM21;SOD2;OAS2;UBE2L6;IL23A;TXNIP;TNFAIP2;MX2;IFI44L;RARRES1;IFNGR1;BST2;SAT1;OAS1;BCL11A;IL1B;LGMN;GRN;ARL6IP5;CCL20;PSAP;CTSB;CTSL;ISG15;RBM38;ACSS1;IFIT1
prerank	TOOKER_GEMCITABINE_RESISTANCE_DN	-0.354022	-1.67615	0	0.07804551177703398	1	55/118	0.2469	P4HA2;SPR;VEZF1;GPRC5A;HSPB1;ACSL3;FKBP4;APLP2;MLPH;APBB2;GNPAT;RHOB;PLOD2;FGFR3;CD55;LGALS1;SERPINH1;RIC8A;ZNF217;CAPRIN1;TRIB3;SH3BP4;DHPS;IPO5;VCAN;FKBP3;AZIN1;LPGAT1;MLEC;AHSA1;SMS;MSX1;COX17;SCD;PLIN3;SLC3A2;PDGFC;GNB1;EHBP1;OSBPL1A;CYB5A;ARHGAP29;STK39;MCUR1;ACYP1;EZR;LASP1;ATP6V1C1;UBE2S;EIF4EBP1;GLRX2;PTP4A2;SMAD6;XPOT;LAMP2
prerank	MENSE_HYPOXIA_UP	-0.344573	-1.67583	0	0.07800092090438425	1	46/96	0.2192	P4HA2;ENO2;CTTN;PPP1R3C;HCFC1R1;NOL3;BNIP3;VEGFA;PPFIA4;HILPDA;STC2;PFKFB4;DPCD;LOX;GBE1;P4HA1;BHLHE40;WDR54;PLOD2;FAM110C;PRPSAP1;ANGPTL4;PRELID2;HK2;BNIP3L;RNASE4;ABCB6;SERGEF;KDM3A;ASPH;PFKFB3;DIDO1;LINC00938;NDRG1;SCD;ALDOC;THAP8;FAM162A;PGK1;GPI;ANKRD37;LARP6;PEX13;JMJD6;MXI1;ANG
prerank	REACTOME_DOWNSTREAM_SIGNALING_EVENTS_OF_B_CELL_RECEPTOR_BCR	0.53188	1.67441	0.0021691973969631237	0.01973475583705159	1	26/79	0.1755	PRKCB;PSMB9;PSMB10;CARD11;NFKBIE;PSME2;PSMB8;RASGRP1;NFKBIA;NFATC2;RASGRP3;NFKB1;PSMA8;PSME1;MALT1;NFATC3;RPS27A;REL;NFATC1;PSMA5;PSMA3;PSMA4;PSMB2;PSMA6;NFKBIB;IKBKG
prerank	EPPERT_HSC_R	0.520499	1.67373	0.0010471204188481676	0.019889275944792516	1	34/113	0.133	PPP1R16B;SEL1L3;RCSD1;FNBP1;HLA-DRB4;PRKCH;CYLD;KBTBD8;DRAM1;MCTP1;CFH;RNF125;SPINK2;FOXO1;DNAJB9;FLT3;RGCC;BCL11A;ABCB1;ATP8B4;OGT;FRMD4B;ITSN2;CRHBP;KMT2A;MLLT3;HSP90B1;DAPK1;TFPI;HOPX;SLC17A9;TPT1;ELK3;RBM7
prerank	REACTOME_RHO_GTPASES_ACTIVATE_CIT	-0.522034	-1.67355	0.01893939393939394	0.07899945511528957	1	45980	0.2181	RHOC;RHOB;PRC1;MYL9;RAC1;MYH10;MYL6;MYH9;MYL12B;CIT;PPP1CB
prerank	BIOCARTA_FMLP_PATHWAY	0.601964	1.67344	0.009876543209876543	0.01993557042455873	1	14/34	0.1266	NCF1;NCF2;NFKBIA;PPP3CC;NFATC2;FPR1;MAPK1;NFKB1;NFATC3;MAP2K6;CAMK1G;GNA15;NFATC1;MAP2K3
prerank	REACTOME_RETROGRADE_TRANSPORT_AT_THE_TRANS_GOLGI_NETWORK	-0.41019	-1.67327	0	0.0789226338176016	1	27/48	0.2949	RHOBTB3;NAPG;COG7;ARL1;COG2;RAB6A;ARFIP2;COG1;VPS52;SCOC;NAPA;RGP1;PLIN3;RAB9B;GOLGA1;NAA30;NAA35;RAB6B;COG8;STX6;GOLGA4;STX16;GCC1;ARFRP1;COG4;NAPB;STX10
prerank	WP_NSP1_FROM_SARS_COV_2_INHIBITS_TRANSLATION_INITIATION_IN_THE_HOST_CELL	-0.560669	-1.67316	0.014388489208633094	0.07875739048505871	1	45854	0.1904	EIF3C;EIF3J;EIF1AX;EIF3B;EIF3I;EIF3H;EIF2S1
prerank	SIG_CD40PATHWAYMAP	0.602449	1.67302	0.01008827238335435	0.02003070946892409	1	9/34	0.0803	CD40;PIK3CD;NFKBIE;NFKBIA;MAPK1;NFKB1;NFKB2;TRAF3;TRAF2
prerank	REACTOME_ESTROGEN_DEPENDENT_GENE_EXPRESSION	-0.35974	-1.67296	0	0.07863248778708187	1	24/88	0.1388	CCND1;FKBP4;HSP90AB1;GATA3;CXXC5;KCTD6;RUNX1;ESR1;TFF3;TFF1;FOXA1;POLR2J;ZNF217;POLR2I;MYB;ERBB4;RAD21;POLR2L;NRIP1;AXIN1;CREBBP;HSP90AA1;PGR;GREB1
prerank	GALE_APL_WITH_FLT3_MUTATED_DN	0.691606	1.67278	0.005772005772005772	0.02006351993470193	1	45793	0.0395	HLA-J;HLA-G;HLA-B;ST3GAL5;OASL
prerank	BIOCARTA_HIF_PATHWAY	-0.559421	-1.67267	0.017123287671232876	0.07852794150970059	1	45823	0.1386	VEGFA;LDHA;COPS5;ASPH;HSP90AA1;P4HB
prerank	FOROUTAN_PRODRANK_TGFB_EMT_DN	-0.383099	-1.67224	0	0.07856593726257298	1	30/78	0.1538	ERBB3;MAP7;CD9;TFAP2A;SORD;MYO5C;GDF15;ESRP1;GPRC5C;HOOK1;KRT19;ELF3;LAMA5;PPP1R9A;SCNN1A;SYBU;PLS1;AGR2;GSE1;EPCAM;RAB26;JAG2;ERMP1;AREG;S100P;PPL;CDH1;SULT1A1;PEG10;GULP1
prerank	REACTOME_GROWTH_HORMONE_RECEPTOR_SIGNALING	0.641535	1.67141	0.010540184453227932	0.020408343908724577	1	45924	0.0961	STAT1;SOCS1;JAK2;LYN;PTPN6;STAT5A;MAPK1;SOCS3;STAT5B
prerank	ZHOU_INFLAMMATORY_RESPONSE_LPS_UP	0.489972	1.67139	0	0.020392760654937867	1	122/358	0.1834	CXCL9;IRF8;FCRL5;IL18;SOCS1;CCL4;DNASE1L3;CXCL10;TNF;TLR7;C1QC;CCL18;CCRL2;ICAM1;RELB;DRAM1;STAT5A;IFIH1;HS3ST3B1;RTP4;OASL;CCL8;TLR2;OAS2;HERC5;CCL23;IL23A;CH25H;TNFAIP2;OSM;IFI44;MX2;IRF7;GPR84;NFKB1;IFIT3;FUT4;PML;BTG2;NFKB2;MOB3A;CD44;ACSL1;IRAK2;IFIT2;OAS1;RNF19B;CD80;BCL11A;IL6;NT5C3A;USP18;ARHGAP31;CXCL2;LEF1;CXCL1;SHD;SLC25A28;IL1B;OAS3;NCOA7;CCL20;RAPH1;ATP11C;G0S2;SLFN5;ZC3H12C;MARCKS;I…
prerank	KEGG_MEDICUS_REFERENCE_TNF_NFKB_SIGNALING_PATHWAY	0.695101	1.67115	0.005633802816901409	0.02043421475502411	1	45885	0.1995	TNF;NFKBIA;TRADD;NFKB1;TRAF2;RIPK1;IKBKG;TAB2
prerank	BIOCARTA_RNA_PATHWAY	0.763284	1.66987	0.014970059880239521	0.020751271038906876	1	45787	0.1114	MAP3K14;NFKBIA;NFKB1;EIF2AK2;DNAJC3
prerank	REACTOME_BETA_DEFENSINS	0.684252	1.66931	0.009485094850948509	0.020881356726843405	1	45765	0.0403	CCR2;CCR6;TLR1;TLR2
prerank	STEGER_ADIPOGENESIS_UP	0.655766	1.66895	0.009345794392523364	0.020947758886903277	1	14/21	0.2533	HSD11B1;NR1H3;ENPP2;ACSL1;CEBPA;PPARG;GYG1;STOM;FABP4;CP;HP;ADIPOQ;PCK1;CIDEA
prerank	KEGG_MEDICUS_PATHOGEN_HCMV_US28_TO_GNA12_13_RHO_SIGNALING_PATHWAY	0.725765	1.66743	0.013313609467455622	0.021352292376352597	1	45821	0.1053	CCL5;CCL4;CCL2;CCL3;ARHGEF1;CX3CL1
prerank	FLORIO_NEOCORTEX_BASAL_RADIAL_GLIA_UP	0.48754	1.66698	0	0.021455936881689678	1	75/327	0.1362	CD96;EOMES;CCR2;GIMAP1;CXCL9;POU2AF1;STAT4;LAX1;SELL;KLRD1;SPN;ITGB7;GAB3;TIMD4;LYZ;TRIM22;TESPA1;ICAM2;IRF1;SCIMP;LAIR1;PYHIN1;ISG20;APOL1;SP140L;APOL6;CLEC12A;ETS1;PARP14;MBNL1;RHOH;NFATC2;APOBEC3A;OAS2;SELE;AICDA;RNF125;CD22;TLR3;ERAP2;PTPRJ;PARP15;NUAK2;CHRDL1;TNFSF10;ANKRD55;FCRL4;SFMBT2;RSAD2;TMEM154;CCR8;SULT1C2;C7;IFNLR1;ADTRP;IL5RA;SHE;CPNE8;RARB;TTN;ACSL6;ACVR1C;PIF1;MEFV;TTC39B;VSIG1;R…
prerank	HOOI_ST7_TARGETS_DN	-0.333689	-1.66621	0	0.0817418115396083	1	32/107	0.1358	ENO2;MIRLET7BHG;PPFIA4;ACSL3;OBSL1;COL1A1;FN1;PFKFB4;GUSBP1;SPARC;MCAM;MMP13;TMEM30B;ANGPTL4;PPP1R3B;C4orf47;ZBTB47;FOXA1;ARF3;ZNF395;RBPMS;PRKRA;RNASE4;IGFBP5;GXYLT2;CEMIP;SYT17;STON1;EPHB3;PPL;SPRY4;DHRS2
prerank	MATTIOLI_MULTIPLE_MYELOMA_WITH_14Q32_TRANSLOCATIONS	0.606625	1.66601	0.007731958762886598	0.021708062184395714	1	11/32	0.073	VPREB3;CYBB;ITGB7;MAL;TLR4;IL6R;CCND2;GYPC;MAF;MAFB;CXCL12
prerank	ZHAN_MULTIPLE_MYELOMA_MF_UP	0.571704	1.66543	0.0011641443538998836	0.021832503676910718	1	15/46	0.1034	LCP2;ITGB7;RNASE6;RASSF4;TLR4;COTL1;APOBEC3A;MCTP1;ARID5A;AGMAT;TMEM37;CXCL12;TYMP;TMEM255A;ARPC1B
prerank	ROZANOV_MMP14_TARGETS_UP	0.491034	1.66523	0	0.02187718022495166	1	70/247	0.1298	IL2RB;SLAMF7;GMFG;HCLS1;PLAC8;CST7;HLA-DMB;LPXN;HSD11B1;HLA-DMA;HLA-DPB1;FLI1;ICAM2;ITM2A;APOL3;IL32;FCRLA;NR1H3;CD83;ISG20;IL4I1;PIK3CD;CCND2;HLA-B;SH2D1B;ST6GAL1;NCF2;ADA;N4BP2L1;HERPUD1;NR3C1;TLR2;SNX10;TXNIP;FUCA1;PIK3IP1;EMILIN2;NFE2L3;BTG2;TDO2;IL1R2;TPST2;ADD3;OAS1;DOK1;MX1;IFITM1;ADORA2A;FOXN3;GLIPR1;GBP3;CDCA7;LGMN;PYCARD;CCL20;SIRPA;KRT86;ATF7IP2;SOD3;IL1R1;PSD4;RAB20;DAPK1;PPARG;COMMD8…
prerank	KEGG_RNA_POLYMERASE	-0.480453	-1.66514	0.018867924528301886	0.08216942683153945	1	17/27	0.294	POLR3H;POLR3K;POLR2J;POLR2I;POLR2L;POLR2C;POLR3F;POLR3B;POLR2H;POLR3C;POLR1A;POLR2F;POLR2G;POLR2E;POLR2K;POLR3A;POLR1C
prerank	SERVITJA_LIVER_HNF1A_TARGETS_DN	0.498352	1.66483	0	0.021969277721587698	1	40/158	0.1242	CXCL9;PTGDS;CXCL13;DOCK8;RASSF5;HSD11B1;LCP1;CTSC;GBP2;CLEC2D;PLA1A;ARHGAP26;C1R;SERPING1;CFH;SCARA5;P2RY13;IGF1;CMAHP;FPR2;SAA1;PIGR;CYP7B1;ITIH1;SLC41A2;SERPINA1;CFI;APCS;PRKD3;SLC25A45;SAA4;IL1R1;DPP4;CELA1;CAMK1D;UGT2B17;SERPINA9;HSD17B2;HOPX;SLCO2A1
prerank	BOQUEST_STEM_CELL_CULTURED_VS_FRESH_UP	0.485247	1.66411	0	0.022138937028507503	1	111/411	0.1245	PTGDS;CTSS;HLA-DPA1;FGL2;SRGN;SEL1L3;TNFAIP3;CLIC2;ACSL5;ITM2A;APOL3;GBP2;CXCL10;IRF1;ITGA4;IL15RA;NR1H3;CD83;IL6R;RABGAP1L;SAMHD1;VCAM1;CYLD;ABI3BP;ARHGDIB;N4BP2L1;NFKBIA;APOC1;ATP8A1;APOE;IL33;IFIH1;SOD2;CCL2;OASL;CCL8;CLEC2B;FAM117A;TXNIP;CFH;IFI44;ABCA6;CELF2;MX2;CCL3;PIK3IP1;TMEM176A;PLBD1;FOXO1;TLR3;IGF1;ZFP36;MOXD1;MAF;BTG2;MAN1A1;BST2;CD44;CHRDL1;TNFSF10;LINC01140;TPST2;RORA;FMO1;ERAP1;MX…
prerank	HOFMANN_MYELODYSPLASTIC_SYNDROM_HIGH_RISK_DN	0.6651	1.66387	0.013513513513513514	0.022182375373832487	1	45981	0.1971	PIK3CG;CD8B;CD1E;STAT2;CLC;DHH;PRKAA1;IFNAR1;DYRK2;TP63;PTCH1
prerank	CHEOK_RESPONSE_TO_MERCAPTOPURINE_DN	0.648227	1.66385	0.013440860215053764	0.022166926109864395	1	45889	0.1327	SPOCK2;PRF1;LST1;RNASE6;SERPING1;APOBEC3B;SORL1;CIR1
prerank	WP_17Q12_COPY_NUMBER_VARIATION_SYNDROME	0.524221	1.66385	0.0011160714285714285	0.022145794626442214	1	17/83	0.0856	CCL5;CCL4;CCL13;CCL18;SLFN11;CCL2;CCL8;IKZF3;CCL3L3;CCL11;CCL3;SLFN12;SYNRG;RFFL;SLFN13;CCL14;SLFN5
prerank	REACTOME_NICOTINATE_METABOLISM	0.613479	1.66348	0.007462686567164179	0.022219263858946466	1	45897	0.1057	CD38;PARP8;PARP14;PARP9;NMRK1;BST1;PTGIS;PARP4
prerank	WP_MITOCHONDRIAL_COMPLEX_IV_ASSEMBLY	-0.437402	-1.66269	0.005050505050505051	0.08349716575051642	1	13/30	0.2287	COX6C;COA3;TACO1;HIGD1A;COX20;TMEM177;NDUFA4;COX6A1;COX17;COX8A;PET100;COX11;COX7A2
prerank	CROONQUIST_NRAS_VS_STROMAL_STIMULATION_UP	0.589987	1.66196	0.008620689655172414	0.022623240010747243	1	9/36	0.0753	CCR2;RASGRP2;CYBB;RNASE6;SLC7A7;SPI1;ALOX5AP;ACP5;SV2B
prerank	ABRAMSON_INTERACT_WITH_AIRE	-0.435282	-1.66168	0.006369426751592357	0.08390282741882267	1	24/40	0.3254	TRIM28;SUPT16H;RUVBL2;TOP2A;SNRPB;SRSF1;NOP56;GEMIN5;IPO7;PRKDC;CHD6;RANBP9;EFTUD2;XPOT;SMC1A;CAND1;SRSF2;MSH6;MCM2;XPO1;MSH2;MYBBP1A;PCNA;POLR2B
prerank	COATES_MACROPHAGE_M1_VS_M2_UP	0.52864	1.66155	0	0.022705065615758666	1	24/81	0.1104	AIF1;SLC7A7;ADA;SLCO2B1;CXCR4;HLA-DQA1;KCNJ10;TXNIP;CFH;FGD2;PLBD1;P2RY13;PIK3AP1;MAF;MARCO;RCBTB2;TOR3A;FAM135A;PPP2R5C;ARSB;MSR1;AXL;ACSS1;HMGN3
prerank	BHAT_ESR1_TARGETS_VIA_AKT1_UP	-0.297049	-1.6615	0	0.08378509062448838	1	114/266	0.2424	RAB11FIP3;OVOL2;SEMA3B;FLNB;CELSR2;CCND1;FARP1;SLC22A5;SLC29A1;LONRF2;TPBG;MAPT;HSD11B2;FKBP4;GDF15;RIMS4;STC2;MLPH;SLC2A1;CA12;STX1A;NCOR2;IER3;PKIB;DOK7;FHL2;WWC1;BHLHE40;RRP12;ADCY9;PMM2;WFS1;TBX2;PAM16;SULT2B1;SCNN1A;SYBU;RTKN;CXXC5;CHST8;LRFN4;UBALD1;KAZN;HK2;MSMB;TBC1D16;MAT2A;ASB13;SYNDIG1;MYB;NUDC;MPPED2;ZNF185;GINS2;IL20;FGFRL1;SLC7A2;HSPB8;PDZK1;TMEM120B;TSKU;ATRIP;REEP1;LRIG1;AXIN1;GPA…
prerank	REACTOME_ZBP1_DAI_MEDIATED_INDUCTION_OF_TYPE_I_IFNS	0.657515	1.66127	0.006693440428380187	0.02277454299671646	1	46012	0.1948	ZBP1;NFKBIA;NFKB1;TLR3;NFKB2;RIPK3;MYD88;IRF3;RIPK1;NFKBIB;IKBKG;NLRP4
prerank	KANG_AR_TARGETS_UP	-0.545455	-1.66026	0.02247191011235955	0.08425980735590313	1	45917	0.1932	TUFT1;COL4A1;COL5A1;PDGFA;COL6A1;COL2A1;TGFB3;COL4A2;FGFR2
prerank	TUOMISTO_TUMOR_SUPPRESSION_BY_COL13A1_UP	0.686288	1.66004	0.006756756756756757	0.02309644628596046	1	45887	0.1211	HLA-DMB;HLA-DMA;LYZ;HLA-DQA1;ITGA8;SERPINA1;MT2A;PRSS30P
prerank	Olfactory transduction	0.50097	1.65988	0	0.0231224213886523	1	121/151	0.3986	SLC8A1;ARRB2;OR10H2;OR1S2;OR11A1;CAMK2D;OR10J5;GNG7;OR4X2;PRKACB;SLC24A4;CALML4;CNGB1;OR1D2;OR10P1;PDE1A;OR1E1;OR8J1;OR3A2;OR5V1;OR6M1;OR7E24;OR2H1;OR52K2;OR2AP1;OR5AP2;OR8B8;OR10A2;OR4K1;OR2W1;PDE2A;ADCY3;OR1C1;SLC8A3;OR2A14;OR10A5;OR7A17;OR4C15;OR8G1;OR10G8;OR2F1;OR1D5;OR12D3;OR4D2;OR4C46;OR5P3;GUCY2D;OR51B2;PDE1B;OR51G1;OR2J2;OR4K17;OR52B2;OR4S1;OR10T2;OR13C4;OR10R2;OR5P2;OR51B5;OR12D2;OR10H4;…
prerank	PID_IL1_PATHWAY	0.595461	1.65963	0.009852216748768473	0.02316131601195109	1	14/33	0.1995	CASP1;NFKB1;IL1R2;IRAK3;IL1B;IRAK4;MYD88;MAP2K6;IL1R1;IL1RN;MAP3K3;IKBKG;TRAF6;TAB2
prerank	SAKAI_CHRONIC_HEPATITIS_VS_LIVER_CANCER_UP	0.52284	1.65928	0.006543075245365322	0.023225240156005016	1	16/82	0.1086	PTPRC;HLA-DRA;CTSS;HLA-DOA;CASP1;CASP4;CCR1;SOD2;TLR2;NCK1;JAK1;MAP3K5;TACC1;UBE2D1;GPX3;MICB
prerank	WP_SARS_COV_2_MITOCHONDRIAL_CHRONIC_OXIDATIVE_STRESS_AND_ENDOTHELIAL_DYSFUNCTION	0.637086	1.65888	0.011842105263157895	0.0233278760615059	1	13/23	0.1982	IL18;TNF;NLRP3;NFKB1;TRAF3;IL6;RPS6KA1;TERF2IP;ACE2;TERF2;TRAF6;ACE;NOX1
prerank	BIOCARTA_CTCF_PATHWAY	0.625282	1.65779	0.0076726342710997444	0.023628339033978884	1	45771	0.0377	CD79B;PIK3CG;CD79A;TGFBR2
prerank	NABA_MATRISOME_HIGHLY_METASTATIC_MELANOMA	-0.533658	-1.65762	0.017857142857142856	0.08567218752492338	1	45825	0.0248	COL10A1;PXDN;LAMB2;COL8A1;CSPG4;COL5A1
prerank	AUJLA_IL22_AND_IL17A_SIGNALING	0.750282	1.65757	0.006289308176100629	0.023666609604316807	1	45788	0.1307	CXCL9;CCL3;CXCL1;S100A12;S100A7
prerank	BASSO_B_LYMPHOCYTE_NETWORK	0.505598	1.65718	0	0.02376208551062073	1	28/137	0.0905	PRKCB;SRGN;ITM2A;CASP4;HLA-E;HCP5;CCND2;CTSH;LAPTM5;TNFRSF1B;SP100;CYLD;PLCB2;LGALS9;N4BP2L1;IL27RA;P2RY10;BIN1;MDFIC;GSAP;CD44;HHEX;SAT1;IFITM1;S100A4;TPP1;SLC46A3;TEP1
prerank	AKL_HTLV1_INFECTION_UP	-0.50387	-1.65708	0.00390625	0.08571312323025895	1	46016	0.1829	CTNNA1;SOX4;AP2B1;NREP;LGALS1;CBX1;NET1;PKM;ACLY;APP;ALDOC;NME1
prerank	SAKAI_CHRONIC_HEPATITIS_VS_LIVER_CANCER_DN	0.58507	1.65659	0.006031363088057901	0.02391379919050289	1	13/36	0.14	JAK3;STAT1;SOCS1;STAT5A;ARID5A;MEF2B;MYOG;IL12RB2;SOCS3;ARID4A;PRKAA1;CEBPB;ACHE
prerank	BLUM_RESPONSE_TO_SALIRASIB_DN	-0.29384	-1.65565	0	0.08640264791596787	1	150/328	0.2989	PAFAH1B3;PIAS3;TLE2;NME4;HSPA2;IRS1;HSPB1;GTF2I;SOX4;COL1A1;CRIP2;FNTB;PSMC3IP;ARPP19;GAMT;TUBB2A;SMARCE1;LMNA;ISYNA1;NPEPPS;LDHA;ADCY9;PRSS23;TUBG1;SRSF6;PLOD2;PRC1;DGCR2;CBX1;NTHL1;ZWINT;KIF22;FASN;DHCR24;TUBB4B;PDGFRB;SLC25A10;PKM;RAD51;TECR;GINS2;DHX9;RRM1;ACACA;TUBA1A;PXMP2;FKBP3;DHX15;CRABP2;RBBP7;SCG5;NRIP1;ACLY;HIRIP3;HMGB3;VAV3;RFC5;DDX23;GREM1;MYLK;PFKFB3;BFSP1;TOP2A;HSP90AA1;TPI1;PLS3;…
prerank	REACTOME_HOST_INTERACTIONS_OF_HIV_FACTORS	0.49928	1.65564	0	0.02415299501023535	1	18/124	0.0744	CD247;LCK;APOBEC3G;CD8B;CD28;PSMB9;PSMB10;B2M;FYN;PSME2;HLA-A;DOCK2;PSMB8;ELMO1;HCK;AP1S2;PSMA8;PSME1
prerank	SCHLOSSER_SERUM_RESPONSE_UP	0.51028	1.65505	0	0.024305665018723166	1	27/119	0.1115	S1PR4;LTB;ARHGAP25;IL2RG;ACAP1;PTK2B;IRF1;ICAM3;INSL3;CYBA;ADA;GPSM3;POU2F2;TRANK1;TAPBP;CSK;SIPA1;RHOG;CAPG;ITGAD;CDKL1;GRAMD1B;MYO9B;KLF12;ELL2;CBFA2T3;CACNA1A
prerank	CAFFAREL_RESPONSE_TO_THC_DN	-0.463651	-1.65496	0.004807692307692308	0.08655072755952864	1	45930	0.1239	HSPA2;CYP51A1;GIPC1;ZWINT;RBM4;DHCR7;TUBA1A;SPIDR;HSPH1
prerank	PETROVA_ENDOTHELIUM_LYMPHATIC_VS_BLOOD_DN	0.498586	1.6549	0	0.02432624233174443	1	54/159	0.1248	RAC2;LPXN;CTSC;SRGN;TFEC;TRIM22;ICAM2;ITM2A;LY75;IL32;GBP2;SLC7A7;LYL1;SELP;CCRL2;ICAM1;ARHGDIB;ALDH2;CXCR4;CCL2;SELE;EMP3;TCN2;BMP6;CYFIP2;RGS10;BTG2;IL4R;CD44;TGM2;ARHGAP22;ARL4C;IL6;CAPG;CXCL1;ARL6IP5;IFI27;PLTP;UPP1;BASP1;PRKACB;PRNP;LDHB;ISG15;AXL;SLC38A6;TRAM2;PKIA;NMT2;TANK;HMOX1;IGF2BP3;EFEMP1;MVP
prerank	HINATA_NFKB_TARGETS_FIBROBLAST_UP	0.52814	1.65484	0.0033003300330033004	0.024326707509846897	1	26/81	0.1286	TNFAIP8;BTN3A3;TNFAIP3;IRF1;CD83;ICAM1;GCH1;RELB;ETS1;NFKBIA;SOD2;SELE;TNFAIP2;NFKB1;NFKB2;IL6;CXCL1;IL1B;CCL20;G0S2;GSTO1;SEC24A;CXCL3;CXCL6;MSC;RPA2
prerank	DI_MARTINO_MATRISOME_HIGHLY_PROLIFERATIVE_HNSCC_TUMOR_CELL_DERIVED	-0.527274	-1.65483	0.024475524475524476	0.0863706387323312	1	45917	0.2127	COL12A1;FN1;POSTN;LGALS1;COL7A1;COL6A2;LTBP1;COL4A2;FBN2
prerank	FOSTER_KDM1A_TARGETS_UP	0.491392	1.65482	0	0.02430631491212791	1	68/230	0.1807	CD3D;PLAC8;TNFRSF17;EBI3;AIM2;PTPN22;RCSD1;SELPLG;NCKAP1L;TRPV2;CD74;HLA-DRB5;HLA-DQB1;BFSP2;PLA1A;HSH2D;ALOX5AP;UBE2L6;RASGRP3;DUSP26;SPINK2;SYTL3;AGMAT;MDFIC;CD200;OAS1;MX1;GTSF1;SPIC;MYCL;IFITM1;CCL25;GCA;CHI3L1;IFI27;KLK1;NIN;DCSTAMP;MLLT3;LRCOL1;L3MBTL3;H6PD;FXYD5;SLC30A3;AQP9;ACSS1;BEST1;CELA1;TTC39C;RELN;XPNPEP2;GTSF1L;RBMS2;QPCT;LY6E;CXCL14;GPHA2;GMPR;ANK2;CYP2C18;ZC4H2;CELA2A;PKD2L1;DNAJ…
prerank	WP_RAS_SIGNALING	0.49545	1.6548	0	0.024289166252786282	1	56/176	0.178	ZAP70;PRKCB;FASLG;RASAL3;LAT;RAC2;RASGRP2;RASSF5;GNGT2;PLCG2;STK4;PIK3CD;CSF1R;RASGRP1;RGL1;ETS1;PLA1A;RASGRP3;MAPK1;GNG2;NFKB1;FLT3;PLA2G4C;RASA3;RAP1A;PLA2G2D;GNG8;GNG7;PLA2G2A;RASA2;PRKACB;PRKCA;RASA4;RAP1B;CALML4;REL;PLD1;TTBK1;TEK;RASSF1;TIAM1;PDGFRA;PLA2G1B;CDC42;PLA2G4A;PAK3;NGFR;KIT;RASGRP4;GNB4;SOS1;MRAS;IKBKG;RASGRF1;PLA2G6;AKT3
prerank	MORI_SMALL_PRE_BII_LYMPHOCYTE_DN	0.534854	1.65452	0	0.024345712953711345	1	16/73	0.1037	GIMAP4;STAT4;LCP1;CTSC;PTPN22;LYZ;PIP4K2A;CCND2;PSMB8;MEF2C;PDK1;EHD1;S100A9;NFATC3;TUBA4A;FXYD5
prerank	REACTOME_SIGNALING_BY_CTNNB1_PHOSPHO_SITE_MUTANTS	-0.557521	-1.65438	0.007692307692307693	0.0863855184789164	1	45976	0.2186	CSNK1A1;PPP2R1A;CTNNB1;GSK3B;PPP2CB;PPP2R5A;AXIN1;PPP2R5D;PPP2CA;PPP2R5E;PPP2R5B
prerank	SIMBULAN_UV_RESPONSE_IMMORTALIZED_DN	-0.442264	-1.65436	0.015384615384615385	0.08615971186396824	1	11/31	0.1748	THBS1;CCND1;IGF1R;FN1;PRKAR1A;AHNAK;CALD1;PTP4A1;EMP1;PLEC;SEMA3C
prerank	JACKSON_DNMT1_TARGETS_UP	0.52682	1.65347	0.0055309734513274336	0.024636536228684627	1	24/79	0.1286	CXCL10;JAK2;HLA-E;HLA-G;HLA-B;IFI16;HLA-A;BIN1;CSK;IRF7;IFIT3;ZFP36;TRAF3;IFNGR1;DAZL;MX1;CSF1;SOCS3;ISG15;IL10RB;EIF2AK2;JUNB;MAP2K3;RPA2
prerank	BAKER_HEMATOPOESIS_STAT1_TARGETS	0.774528	1.65313	0.013235294117647059	0.024718227154217454	1	45787	0.1026	CASP1;MMP9;CASP3;CASP7;NSG1
prerank	LOCKWOOD_AMPLIFIED_IN_LUNG_CANCER	-0.326799	-1.6531	0	0.08668319577367821	1	87/204	0.2387	TUFT1;CERS2;TTC8;MANBAL;FKBP9;VEGFA;AGPAT1;CTSF;PBX1;PMVK;IGSF8;ABCC5;PYGO2;CCDC127;TMEM134;CCT5;MAGEF1;PPP1R16A;S100A13;COPS6;C14orf132;PPFIA1;RBM4;STRN3;CDK5;POLR2J;SLC4A2;DHCR7;POGZ;GPAA1;PARD3;METTL1;ARHGAP5;YKT6;PDCD6;INPPL1;CLCN2;DVL3;CCDC85C;ZNF74;ZSCAN21;SNAPIN;MIPOL1;MRPL36;SLC39A1;AKT1;CCS;SKIL;GNB2;PRCC;EIF4G1;TMEM191A;ALKBH4;SHC1;TAF6;PC;NDUFS2;ZNF3;USP13;PMF1;PUF60;FAM177A1;NUMA1;FAD…
prerank	ZHANG_RESPONSE_TO_CANTHARIDIN_UP	0.702223	1.65264	0.009887005649717515	0.0248340988948701	1	45823	0.1078	PPP1R16B;FPR1;BTG2;TRAF3;IPCEF1;NFIL3
prerank	MULLIGHAN_NPM1_SIGNATURE_3_DN	0.500028	1.65237	0	0.024886736126608425	1	54/150	0.1786	PPP1R16B;LAX1;VAMP5;MAP4K1;CD7;BTN2A2;TCF7;TNFRSF25;INSL3;MRC1;TGFBR2;DENND3;PLEKHO1;HLA-DQA1;TMEM243;ARID3B;PDE4B;MOB1A;CD200;ACSL4;EHD1;IFITM1;ARL4C;RNF130;TSPAN7;LPAR6;SOCS3;SNRK;CHST7;HGF;EPHB2;FXYD5;CAPN3;DEFA4;SERPINF1;PDE4D;PI4K2A;LTBP4;XPNPEP1;PABPC4;HEG1;FCER2;ADAR;MPHOSPH6;DDO;GJB3;TERF2;RUNX1T1;PSMA6;RYR1;CNN2;DUSP5;BCAT1;FAM171A1
prerank	ABE_VEGFA_TARGETS_30MIN	0.629973	1.65209	0.010113780025284451	0.024944057098592466	1	45835	0.0503	GZMK;C2;CD1B;APOE;EGR2;MYO7A
prerank	MANNE_COVID19_NONICU_VS_HEALTHY_DONOR_PLATELETS_UP	0.506252	1.6519	0	0.024974199986509137	1	37/129	0.1513	JAK3;EPSTI1;MZB1;XAF1;RELB;PARP14;PPP3CC;PARP12;TAPBP;IFI44;PIK3IP1;PARP9;IRF7;OPTN;CMTM7;IFIT5;DHX58;ASIC4;EXOC3L4;IFITM1;RSAD2;USP18;LPIN1;HERC6;IFI27;ADPRM;ISG15;EIF2AK2;LMO4;IFI6;KEL;ZNF296;MIIP;USPL1;LY6E;KLF1;TSPAN4
prerank	REACTOME_CHK1_CHK2_CDS1_MEDIATED_INACTIVATION_OF_CYCLIN_B_CDK1_COMPLEX	-0.577462	-1.65149	0.017064846416382253	0.08746652017510657	1	45913	0.2675	WEE1;YWHAZ;YWHAG;YWHAE;YWHAB;YWHAQ;CCNB1;CDC25C;SFN
prerank	KEGG_MEDICUS_REFERENCE_EXTRINSIC_APOPTOTIC_PATHWAY	0.766617	1.65059	0.010869565217391304	0.025339978923530047	1	45818	0.0917	TNF;TRADD;CASP8;TRAF2;CASP3;CASP7
prerank	REACTOME_RNA_POLYMERASE_III_CHAIN_ELONGATION	-0.53119	-1.65029	0.02768166089965398	0.08791333890129463	1	14/18	0.294	POLR3E;POLR3H;POLR3K;POLR2L;CRCP;POLR3F;POLR3B;POLR2H;POLR3C;POLR2F;POLR2E;POLR2K;POLR3A;POLR1C
prerank	SARTIPY_BLUNTED_BY_INSULIN_RESISTANCE_UP	0.669861	1.65007	0.016643550624133148	0.025457914387970078	1	45855	0.1223	IFI16;RGL1;SOCS3;CD4;NFIL3;MT2A;JUNB
prerank	MARKS_HDAC_TARGETS_DN	0.692678	1.64971	0.013869625520110958	0.025552604960835095	1	45823	0.0765	IFNG;TNF;CFLAR;STAT5A;IL6;IL1B
prerank	REACTOME_MRNA_CAPPING	-0.451639	-1.64939	0	0.08826438505027691	1	16/28	0.2946	MNAT1;POLR2J;POLR2I;POLR2L;CDK7;POLR2C;ERCC3;POLR2H;POLR2F;GTF2H4;GTF2H5;GTF2H3;POLR2G;POLR2E;POLR2K;CCNH
[truncated: 5,062 more rows]

## Sheet: Carbon metabolism module
Name	Term	ES	NES	NOM p-val	FDR q-val	FWER p-val	Tag %	Gene %	Lead_genes
[truncated: 6,504 more rows]

## Sheet: TGF-beta signaling module
Name	Term	ES	NES	NOM p-val	FDR q-val	FWER p-val	Tag %	Gene %	Lead_genes
[truncated: 6,504 more rows]

## Sheet: Cell cycle module
Name	Term	ES	NES	NOM p-val	FDR q-val	FWER p-val	Tag %	Gene %	Lead_genes
[truncated: 6,504 more rows]

[truncated: 6 more sheets: Cellular senescence module, Glycolytic module, PI3K-Akt signaling module, PPAR signaling module, Ferroptosis module, Oxytocin signaling module]
