# Supplementary material for: Tumor Imaging Heterogeneity Index-Inspired Insights into the Unveiling Tumor Microenvironment of Breast Cancer
Source: Int J Mol Sci. 2025 Nov 30;26(23):11624. doi: 10.3390/ijms262311624 (PMC12692328; doi:10.3390/ijms262311624)
Supplement: Supplementary file 1 [file ijms-26-11624-s001.zip › Table.S3.xlsx]

## Sheet: Caption for Table.S3
Table.S3. Associations between ten subgroups and pathological complete response (pCR) outcomes in the entire cohort and in pre-defined breast cancer subtypes.

## Sheet: Th17cell differentiation module
group	arm	OR	LR p	N
All	All	1.67	1.65678e-11	987
All	Ctr	1.55	0.0178338	210
All	N	1.62	0.016441	114
All	MK2206	1.68	0.0271593	94
All	AMG386	2.08	0.000626176	134
All	VC	1.61	0.0980358	71
All	Pembro	2.43	0.00145333	69
All	Ganitumab	1.91	0.00696566	106
All	Ganetespib	1.33	0.291507	93
All	Pertuzumab	1.48	0.249057	44
All	TDM1	1.37	0.317735	52
HR+HER2-	All	2.06	3.59919e-07	379
HR+HER2-	Ctr	1.74	0.06416	94
HR+HER2-	N	1.73	0.415498	17
HR+HER2-	MK2206	2.21	0.0753332	28
HR+HER2-	AMG386	2.59	0.00707763	62
HR+HER2-	VC	1.24	0.669861	32
HR+HER2-	Pembro	2.36	0.0231331	40
HR+HER2-	Ganitumab	2.72	0.00528422	58
HR+HER2-	Ganetespib	1.6	0.371739	48
TN	All	1.59	9.80004e-05	363
TN	Ctr	1.29	0.362379	85
TN	N	2.1	0.0835001	32
TN	MK2206	1.15	0.72281	32
TN	AMG386	2.23	0.0127228	53
TN	VC	1.82	0.088015	39
TN	Pembro	2.51	0.0255062	29
TN	Ganitumab	1.42	0.272355	48
TN	Ganetespib	1.24	0.485972	45
HR+HER2+	All	1.71	0.00291752	156
HR+HER2+	Ctr	1.05	0.943329	19
HR+HER2+	N	2.83	0.00332856	42
HR+HER2+	MK2206	1.93	0.247776	16
HR+HER2+	AMG386	1.05	0.935731	15
HR+HER2+	Pertuzumab	1.5	0.249812	29
HR+HER2+	TDM1	1.47	0.361571	35
HR-HER2+	All	1.27	0.303384	89
HR-HER2+	Ctr	7.39	0.0172097	12
HR-HER2+	N	0.74	0.422963	23
HR-HER2+	MK2206	2.02	0.216556	18
HR-HER2+	Pertuzumab	1.23	0.859105	15
HR-HER2+	TDM1	1.26	0.634933	17

## Sheet: Carbon metabolism module
group	arm	OR	LR p	N
All	All	1.7	3.13939e-06	987
All	Ctr	1.56	0.0965241	210
All	N	2.04	0.0358452	114
All	MK2206	0.67	0.241329	94
All	AMG386	1.99	0.0254949	134
All	VC	4.8	0.000647912	71
All	Pembro	2.05	0.0413385	69
All	Ganitumab	1.52	0.262415	106
All	Ganetespib	1.35	0.442903	93
All	Pertuzumab	3.81	0.0479175	44
All	TDM1	3.33	0.0693136	52
HR+HER2-	All	2.21	1.3672e-07	379
HR+HER2-	Ctr	2.16	0.0100924	94
HR+HER2-	N	3.04	0.166442	17
HR+HER2-	MK2206	0.8	0.643349	28
HR+HER2-	AMG386	4.4	0.000564416	62
HR+HER2-	VC	>10	7.23675e-05	32
HR+HER2-	Pembro	2.37	0.0262373	40
HR+HER2-	Ganitumab	1.74	0.192096	58
HR+HER2-	Ganetespib	1.29	0.551737	48
TN	All	1.3	0.326322	363
TN	Ctr	0.44	0.210837	85
TN	N	8.46	0.0219753	32
TN	MK2206	2.39	0.337908	32
TN	AMG386	1.24	0.709938	53
TN	VC	1.48	0.60215	39
TN	Pembro	1.01	0.988216	29
TN	Ganitumab	0.98	0.974476	48
TN	Ganetespib	1.75	0.575094	45
HR+HER2+	All	4.11	8.70369e-05	156
HR+HER2+	Ctr	8.1	0.313905	19
HR+HER2+	N	4.76	0.01105	42
HR+HER2+	MK2206	1.18	0.892618	16
HR+HER2+	AMG386	0.74	0.758635	15
HR+HER2+	Pertuzumab	6.08	0.0284386	29
HR+HER2+	TDM1	>10	0.00149539	35
HR-HER2+	All	0.31	0.00159777	89
HR-HER2+	Ctr	0.52	0.498625	12
HR-HER2+	N	0.29	0.0762092	23
HR-HER2+	MK2206	0.09	0.0135441	18
HR-HER2+	Pertuzumab	1.36	0.787936	15
HR-HER2+	TDM1	0.35	0.316775	17

## Sheet: TGF-beta signaling module
group	arm	OR	LR p	N
All	All	1.47	9.72457e-06	987
All	Ctr	1.52	0.0513674	210
All	N	1.2	0.48838	114
All	MK2206	1.07	0.80068	94
All	AMG386	1.13	0.585495	134
All	VC	1.42	0.289752	71
All	Pembro	2.22	0.0130462	69
All	Ganitumab	1.8	0.0387756	106
All	Ganetespib	2.26	0.0114783	93
All	Pertuzumab	2.74	0.0248972	44
All	TDM1	1.7	0.159123	52
HR+HER2-	All	2.03	4.10751e-06	379
HR+HER2-	Ctr	2.41	0.00487056	94
HR+HER2-	N	1.86	0.336004	17
HR+HER2-	MK2206	1.3	0.663457	28
HR+HER2-	AMG386	2.09	0.0586065	62
HR+HER2-	VC	6.18	0.00733927	32
HR+HER2-	Pembro	2.08	0.0726985	40
HR+HER2-	Ganitumab	1.36	0.409839	58
HR+HER2-	Ganetespib	1.97	0.175337	48
TN	All	1.32	0.0424273	363
TN	Ctr	1.17	0.620942	85
TN	N	1.09	0.840736	32
TN	MK2206	1.08	0.839769	32
TN	AMG386	0.99	0.965821	53
TN	VC	0.8	0.59168	39
TN	Pembro	2.46	0.0834191	29
TN	Ganitumab	2.76	0.0260819	48
TN	Ganetespib	2.49	0.0307077	45
HR+HER2+	All	1.73	0.0209938	156
HR+HER2+	Ctr	1.73	0.643987	19
HR+HER2+	N	1.19	0.715798	42
HR+HER2+	MK2206	1.72	0.421735	16
HR+HER2+	AMG386	0.53	0.45153	15
HR+HER2+	Pertuzumab	2.61	0.0624377	29
HR+HER2+	TDM1	2.62	0.0394382	35
HR-HER2+	All	0.68	0.199791	89
HR-HER2+	Ctr	0.07	0.0349601	12
HR-HER2+	N	0.97	0.96884	23
HR-HER2+	MK2206	0.68	0.495948	18
HR-HER2+	Pertuzumab	3.25	0.206861	15
HR-HER2+	TDM1	0.66	0.556023	17

## Sheet: Cell cycle module
group	arm	OR	LR p	N
All	All	1.45	3.05281e-05	987
All	Ctr	1.4	0.117538	210
All	N	1.7	0.0753048	114
All	MK2206	1.19	0.505209	94
All	AMG386	1.11	0.660823	134
All	VC	2.88	0.0159081	71
All	Pembro	1.5	0.132006	69
All	Ganitumab	1.47	0.159785	106
All	Ganetespib	1.22	0.516983	93
All	Pertuzumab	3.09	0.0296185	44
All	TDM1	2.39	0.0434463	52
HR+HER2-	All	1.91	1.12155e-05	379
HR+HER2-	Ctr	1.87	0.0345664	94
HR+HER2-	N	1.49	0.632296	17
HR+HER2-	MK2206	0.92	0.864987	28
HR+HER2-	AMG386	2.36	0.0339474	62
HR+HER2-	VC	>10	0.000124213	32
HR+HER2-	Pembro	2	0.0486264	40
HR+HER2-	Ganitumab	1.67	0.241359	58
HR+HER2-	Ganetespib	1.48	0.303321	48
TN	All	1.05	0.759301	363
TN	Ctr	0.9	0.737316	85
TN	N	1.13	0.810914	32
TN	MK2206	1.84	0.212627	32
TN	AMG386	0.92	0.777033	53
TN	VC	0.71	0.6089	39
TN	Pembro	0.96	0.92753	29
TN	Ganitumab	1.35	0.388014	48
TN	Ganetespib	0.85	0.753975	45
HR+HER2+	All	2.7	0.000333536	156
HR+HER2+	Ctr	3.23	0.227364	19
HR+HER2+	N	3.03	0.0599005	42
HR+HER2+	MK2206	2.29	0.269518	16
HR+HER2+	AMG386	0.27	0.424488	15
HR+HER2+	Pertuzumab	2.19	0.193391	29
HR+HER2+	TDM1	3.81	0.00832931	35
HR-HER2+	All	1.05	0.864605	89
HR-HER2+	Ctr	1.04	0.956694	12
HR-HER2+	N	1.67	0.357612	23
HR-HER2+	MK2206	0.7	0.554953	18
HR-HER2+	Pertuzumab	>10	0.0239336	15
HR-HER2+	TDM1	0.39	0.389306	17

## Sheet: Cellular senescence module
group	arm	OR	LR p	N
All	All	1.47	1.1855e-05	987
All	Ctr	1.4	0.114538	210
All	N	1.38	0.244155	114
All	MK2206	0.86	0.527327	94
All	AMG386	1.54	0.104293	134
All	VC	4.33	0.00115584	71
All	Pembro	1.5	0.101467	69
All	Ganitumab	2.43	0.00498474	106
All	Ganetespib	1.34	0.249601	93
All	Pertuzumab	1.95	0.13984	44
All	TDM1	1.65	0.197711	52
HR+HER2-	All	1.95	1.19047e-05	379
HR+HER2-	Ctr	1.57	0.126659	94
HR+HER2-	N	3.06	0.242347	17
HR+HER2-	MK2206	0.77	0.591018	28
HR+HER2-	AMG386	2.29	0.10773	62
HR+HER2-	VC	>10	0.000140921	32
HR+HER2-	Pembro	2.11	0.0296936	40
HR+HER2-	Ganitumab	2.66	0.0235122	58
HR+HER2-	Ganetespib	1.55	0.322117	48
TN	All	1.15	0.304332	363
TN	Ctr	1.24	0.510132	85
TN	N	0.64	0.375214	32
TN	MK2206	0.86	0.711324	32
TN	AMG386	1.08	0.82658	53
TN	VC	1.67	0.409933	39
TN	Pembro	1.01	0.989388	29
TN	Ganitumab	2.19	0.0924689	48
TN	Ganetespib	1.24	0.475323	45
HR+HER2+	All	2.76	7.3238e-05	156
HR+HER2+	Ctr	2.99	0.396176	19
HR+HER2+	N	4.13	0.0161577	42
HR+HER2+	MK2206	1.32	0.646189	16
HR+HER2+	AMG386	15.07	0.023848	15
HR+HER2+	Pertuzumab	1.53	0.378683	29
HR+HER2+	TDM1	4.89	0.00291559	35
HR-HER2+	All	0.74	0.332168	89
HR-HER2+	Ctr	0.49	0.513151	12
HR-HER2+	N	1.06	0.914358	23
HR-HER2+	MK2206	0.69	0.550126	18
HR-HER2+	Pertuzumab	>10	0.0672945	15
HR-HER2+	TDM1	0.02	0.00702274	17

## Sheet: Glycolytic module
group	arm	OR	LR p	N
All	All	1.32	0.00193508	987
All	Ctr	1.1	0.675303	210
All	N	1.21	0.474781	114
All	MK2206	0.83	0.458179	94
All	AMG386	1.32	0.27453	134
All	VC	1.86	0.0797214	71
All	Pembro	1.7	0.0799824	69
All	Ganitumab	1.92	0.0461805	106
All	Ganetespib	1.49	0.173858	93
All	Pertuzumab	2.87	0.0462674	44
All	TDM1	1.47	0.365626	52
HR+HER2-	All	1.76	0.000243544	379
HR+HER2-	Ctr	1.61	0.11511	94
HR+HER2-	N	1.42	0.649412	17
HR+HER2-	MK2206	0.73	0.549611	28
HR+HER2-	AMG386	2.17	0.102537	62
HR+HER2-	VC	6.28	0.00215177	32
HR+HER2-	Pembro	1.99	0.0841051	40
HR+HER2-	Ganitumab	1.92	0.140469	58
HR+HER2-	Ganetespib	1.53	0.346851	48
TN	All	1.02	0.868065	363
TN	Ctr	0.76	0.432264	85
TN	N	0.75	0.534511	32
TN	MK2206	0.94	0.883166	32
TN	AMG386	0.88	0.713463	53
TN	VC	0.85	0.737172	39
TN	Pembro	1.36	0.504391	29
TN	Ganitumab	1.92	0.179448	48
TN	Ganetespib	1.46	0.324899	45
HR+HER2+	All	2.61	0.000247498	156
HR+HER2+	Ctr	12.05	0.106851	19
HR+HER2+	N	2.03	0.157233	42
HR+HER2+	MK2206	1.15	0.839169	16
HR+HER2+	AMG386	4.25	0.0957945	15
HR+HER2+	Pertuzumab	2.46	0.109413	29
HR+HER2+	TDM1	4.5	0.00755672	35
HR-HER2+	All	0.58	0.0768038	89
HR-HER2+	Ctr	0.09	0.0354693	12
HR-HER2+	N	1.15	0.784495	23
HR-HER2+	MK2206	0.63	0.403964	18
HR-HER2+	Pertuzumab	7.54	0.176543	15
HR-HER2+	TDM1	0.02	0.00338103	17

## Sheet: PI3K-Akt signaling module
group	arm	OR	LR p	N
All	All	1.09	0.271106	987
All	Ctr	1.18	0.331142	210
All	N	0.9	0.638279	114
All	MK2206	0.92	0.715557	94
All	AMG386	0.94	0.761473	134
All	VC	0.84	0.585869	71
All	Pembro	0.8	0.436944	69
All	Ganitumab	1.11	0.695692	106
All	Ganetespib	2.23	0.00688003	93
All	Pertuzumab	1.33	0.392687	44
All	TDM1	1.58	0.142225	52
HR+HER2-	All	1.03	0.811941	379
HR+HER2-	Ctr	1.02	0.938459	94
HR+HER2-	N	0.98	0.978487	17
HR+HER2-	MK2206	1.06	0.925742	28
HR+HER2-	AMG386	0.95	0.860117	62
HR+HER2-	VC	1.09	0.84691	32
HR+HER2-	Pembro	1.24	0.559864	40
HR+HER2-	Ganitumab	0.6	0.291388	58
HR+HER2-	Ganetespib	1.81	0.264953	48
TN	All	1.1	0.443592	363
TN	Ctr	1.39	0.183194	85
TN	N	0.47	0.136681	32
TN	MK2206	1.05	0.895064	32
TN	AMG386	0.92	0.778615	53
TN	VC	0.65	0.339563	39
TN	Pembro	0.41	0.0574417	29
TN	Ganitumab	1.52	0.222437	48
TN	Ganetespib	2.5	0.0121061	45
HR+HER2+	All	1.15	0.435732	156
HR+HER2+	Ctr	0.76	0.71409	19
HR+HER2+	N	0.78	0.476834	42
HR+HER2+	MK2206	0.87	0.791706	16
HR+HER2+	AMG386	1.13	0.844068	15
HR+HER2+	Pertuzumab	1.6	0.196304	29
HR+HER2+	TDM1	1.69	0.174981	35
HR-HER2+	All	1.06	0.809887	89
HR-HER2+	Ctr	0.4	0.491527	12
HR-HER2+	N	1.69	0.216528	23
HR-HER2+	MK2206	0.63	0.450794	18
HR-HER2+	Pertuzumab	0.38	0.329418	15
HR-HER2+	TDM1	1.39	0.529506	17

## Sheet: PPAR signaling module
group	arm	OR	LR p	N
All	All	0.97	0.642611	987
All	Ctr	1.01	0.973113	210
All	N	0.72	0.165373	114
All	MK2206	1.05	0.854052	94
All	AMG386	1.19	0.409683	134
All	VC	1.45	0.197086	71
All	Pembro	1.05	0.839523	69
All	Ganitumab	0.94	0.798517	106
All	Ganetespib	0.87	0.643263	93
All	Pertuzumab	0.51	0.0276153	44
All	TDM1	0.96	0.865709	52
HR+HER2-	All	0.98	0.872617	379
HR+HER2-	Ctr	1.18	0.535912	94
HR+HER2-	N	0.71	0.72539	17
HR+HER2-	MK2206	0.56	0.358682	28
HR+HER2-	AMG386	1.42	0.221341	62
HR+HER2-	VC	0.9	0.847154	32
HR+HER2-	Pembro	0.74	0.353611	40
HR+HER2-	Ganitumab	0.78	0.514025	58
HR+HER2-	Ganetespib	0.83	0.715706	48
TN	All	1.05	0.671619	363
TN	Ctr	0.77	0.343384	85
TN	N	0.83	0.717247	32
TN	MK2206	1.18	0.630951	32
TN	AMG386	0.78	0.483975	53
TN	VC	1.77	0.101472	39
TN	Pembro	2.17	0.101937	29
TN	Ganitumab	1.07	0.82596	48
TN	Ganetespib	0.9	0.757962	45
HR+HER2+	All	0.76	0.104528	156
HR+HER2+	Ctr	1.75	0.443688	19
HR+HER2+	N	0.76	0.408884	42
HR+HER2+	MK2206	0.7	0.691602	16
HR+HER2+	AMG386	1.33	0.656708	15
HR+HER2+	Pertuzumab	0.46	0.0247473	29
HR+HER2+	TDM1	0.87	0.620616	35
HR-HER2+	All	1.11	0.712084	89
HR-HER2+	Ctr	3.94	0.230736	12
HR-HER2+	N	0.55	0.241881	23
HR-HER2+	MK2206	1.49	0.503053	18
HR-HER2+	Pertuzumab	0.74	0.678816	15
HR-HER2+	TDM1	1.39	0.564758	17

## Sheet: Ferroptosis module
group	arm	OR	LR p	N
All	All	1	0.979401	987
All	Ctr	1.02	0.898646	210
All	N	1.31	0.362042	114
All	MK2206	0.97	0.910072	94
All	AMG386	0.74	0.226446	134
All	VC	1.15	0.668003	71
All	Pembro	0.7	0.146961	69
All	Ganitumab	0.79	0.445379	106
All	Ganetespib	1.78	0.0159881	93
All	Pertuzumab	0.65	0.378273	44
All	TDM1	0.94	0.877834	52
HR+HER2-	All	1.14	0.382075	379
HR+HER2-	Ctr	1.13	0.608223	94
HR+HER2-	N	0.48	0.376679	17
HR+HER2-	MK2206	1.19	0.813138	28
HR+HER2-	AMG386	0.86	0.762612	62
HR+HER2-	VC	4.38	0.0256693	32
HR+HER2-	Pembro	0.84	0.594614	40
HR+HER2-	Ganitumab	0.84	0.71001	58
HR+HER2-	Ganetespib	1.72	0.133907	48
TN	All	0.89	0.352985	363
TN	Ctr	0.86	0.629463	85
TN	N	1.29	0.611345	32
TN	MK2206	0.61	0.343238	32
TN	AMG386	0.79	0.427488	53
TN	VC	0.71	0.376918	39
TN	Pembro	0.53	0.105744	29
TN	Ganitumab	0.76	0.49365	48
TN	Ganetespib	1.84	0.0586076	45
HR+HER2+	All	0.99	0.974293	156
HR+HER2+	Ctr	1.13	0.91091	19
HR+HER2+	N	1.15	0.773139	42
HR+HER2+	MK2206	4.93	0.0502336	16
HR+HER2+	AMG386	0.34	0.292625	15
HR+HER2+	Pertuzumab	0.48	0.213124	29
HR+HER2+	TDM1	0.94	0.901014	35
HR-HER2+	All	1.06	0.843658	89
HR-HER2+	Ctr	0.86	0.850385	12
HR-HER2+	N	4.4	0.0580566	23
HR-HER2+	MK2206	0.72	0.481748	18
HR-HER2+	Pertuzumab	1.31	0.765931	15
HR-HER2+	TDM1	0.92	0.925924	17

[truncated: 1 more sheets: Oxytocin signaling module]
