# Supplementary material for: Tumor Imaging Heterogeneity Index-Inspired Insights into the Unveiling Tumor Microenvironment of Breast Cancer
Source: Int J Mol Sci. 2025 Nov 30;26(23):11624. doi: 10.3390/ijms262311624 (PMC12692328; doi:10.3390/ijms262311624)
Supplement: Supplementary file 1 [file ijms-26-11624-s001.zip › Table.S4.xlsx]

## Sheet: Caption for Table.S4
Table.S4. Results of gene set enrichment analysis (GSEA) for I2G-C subtype.

## Sheet: immune+_replication+
Name	Term	ES	NES	NOM p-val	FDR q-val	FWER p-val	Tag %	Gene %	Lead_genes
prerank	SMID_BREAST_CANCER_BASAL_UP	0.8571337553333935	3.6209361362253674	0	0	0	466/616	0.1128	ROPN1;GABRP;MIA;KRT6B;MARCO;MMP7;KLK8;LY6D;IDO1;SFRP1;VGLL1;KRT16;CHI3L2;KRT23;FABP7;RARRES1;PSAT1;CCL18;FOXC1;TTYH1;SLPI;SCRG1;CDKN2A;ELF5;KLK5;CHI3L1;KRT17;LAMP3;BBOX1;CDH3;PDZK1IP1;PROM1;DEFB1;CXCL10;EN1;KRT5;CRABP1;S100A8;KCNK5;LCN2;KRT6A;CD38;MMP12;COL9A3;KLK6;CALML5;MMP1;PHGDH;CRYAB;CCL8;CHODL;TRIM29;S100A9;GAL;KCNN4;ART3;SOD2;CCL5;SLC6A14;FGFBP1;KLK10;KRT14;SYNM;CBS;WNT6;GBP1;PTX3;IGF2BP3;…
prerank	SMID_BREAST_CANCER_BASAL_DN	-0.844172	-3.49096	0	0	0	467/653	0.095	TFF1;AGR2;TFF3;PIP;SCGB2A2;SPDEF;AR;CA12;SCGB1D2;GATA3;SCUBE2;GFRA1;NKAIN1;EEF1A2;ADIRF;DACH1;DHRS2;MLPH;TSPAN1;DNALI1;NAT1;CPB1;DNAJC12;ACOX2;BCAS1;ANXA9;GDF15;AREG;TBC1D9;CLSTN2;PDZK1;PPP1R3C;PNMT;CRIP1;MAPT;SLC39A6;MSMB;CAMK2N1;THBS4;METRN;GALNT6;ESR1;CEACAM6;GAMT;GRP;HGD;MYB;TPSAB1;CPA3;ABCC8;TMC5;ENPP1;KRT18;TFAP2B;TNNT1;FAM174B;ABCA12;SEMA3C;VAV3;RET;ASPN;KCNE4;COMP;NPDC1;RAB26;GSTM3;ERBB4;…
prerank	SMID_BREAST_CANCER_RELAPSE_IN_BONE_DN	0.851624791519878	3.3668831385894893	0	0	0	206/293	0.0942	ROPN1;GABRP;MIA;KRT6B;MARCO;MMP7;SFRP1;VGLL1;KRT16;CHI3L2;KRT23;FABP7;RARRES1;PSAT1;FOXC1;TTYH1;SLPI;SCRG1;CDKN2A;ELF5;KLK5;KRT17;LAMP3;BBOX1;PDZK1IP1;EN1;KRT5;S100A8;KCNK5;KRT6A;COL9A3;KLK6;PHGDH;CRYAB;TRIM29;S100A9;GAL;KCNN4;POU2AF1;ART3;SOD2;SLC6A14;FGFBP1;KLK10;KRT14;SYNM;GBP1;PTX3;IGF2BP3;TFCP2L1;SOX10;LDHB;S100A2;TMSB15A;NMU;S100B;CAPN6;KLK7;TM4SF1;KRT81;UCHL1;KCNG1;BCL11A;S100A1;FZD9;IL32;…
prerank	SMID_BREAST_CANCER_LUMINAL_B_DN	0.8108242046310383	3.3460112427118425	0	0	0	329/531	0.0848	ROPN1;GABRP;MIA;KRT6B;MARCO;MMP7;LY6D;IDO1;SFRP1;VGLL1;KRT16;CHI3L2;KRT23;FABP7;RARRES1;PSAT1;CCL18;FOXC1;TTYH1;SLPI;SCRG1;CDKN2A;ELF5;GZMB;KLK5;CHI3L1;KRT17;LAMP3;BBOX1;CDH3;PDZK1IP1;PROM1;DEFB1;LTF;CXCL10;EN1;KRT5;CRABP1;S100A8;KCNK5;CXCL9;LCN2;KRT6A;CD38;COL9A3;KLK6;CALML5;MMP1;PHGDH;CRYAB;CHODL;TRIM29;S100A9;GAL;KCNN4;POU2AF1;CCL13;ART3;SOD2;CCL5;SLC6A14;KLK10;KRT14;SYNM;WNT6;GBP1;PTX3;IGF2BP…
prerank	VANTVEER_BREAST_CANCER_ESR1_DN	0.8687345362744883	3.2880767435680567	0	0	0	187/217	0.1073	GABRP;KRT6B;MARCO;MMP7;IDO1;VGLL1;KRT16;KRT23;FABP7;RARRES1;PSAT1;CCL18;FOXC1;TTYH1;CHI3L1;LAMP3;GPRIN2;CDH3;PDZK1IP1;PROM1;DEFB1;KCNK5;PHGDH;TRIM29;KCNN4;SOD2;CCL5;GBP1;SOX10;LDHB;CTSV;UGT8;TM4SF1;BCL11A;FZD9;LAD1;LMO4;IMPA2;CDC20;CHST2;PFKP;EGFL6;CYB5R2;FAM171A1;MELK;SFT2D2;DSC2;CENPA;ASS1;KIF2C;LYN;CSRP2;GPRC5B;APOBEC3B;RCAN1;RAD54L;TTK;CDCA8;BUB1;ODC1;IFRD1;TMEM123;CA9;CTSC;PADI2;KRT7;C21orf9…
prerank	DOANE_BREAST_CANCER_ESR1_UP	-0.943046	-3.20451	0	0	0	95/104	0.0416	TFF1;AGR2;TFF3;PIP;SCGB2A2;SPDEF;AR;CA12;SCGB1D2;GATA3;SCUBE2;GFRA1;EEF1A2;ADIRF;DACH1;DHRS2;MLPH;TSPAN1;DNALI1;NAT1;DNAJC12;ACOX2;ANXA9;GDF15;AREG;TBC1D9;CLSTN2;PDZK1;CRIP1;MAPT;SLC39A6;ESR1;GAMT;MYB;TPSAB1;TMC5;KRT18;TNNT1;SEMA3C;VAV3;RET;KCNE4;ERBB4;SYBU;SLC44A4;FBP1;CYP2B6;SERPINA5;SEMA3B;SYT17;CLGN;AZGP1;PGR;SLC16A6;GALNT7;SIDT1;ACADSB;ABAT;ELOVL2;SLC7A8;RHOB;SCNN1A;GPRC5A;MAST4;CCDC170;CHAD…
prerank	SMID_BREAST_CANCER_LUMINAL_B_UP	-0.86433	-3.12829	0	0	0	109/154	0.0746	TFF1;AGR2;TFF3;CA12;GATA3;SCUBE2;GFRA1;NKAIN1;EEF1A2;DACH1;MLPH;DNALI1;NAT1;DNAJC12;ACOX2;ANXA9;GDF15;TBC1D9;CLSTN2;PPP1R3C;CRIP1;MAPT;SLC39A6;MSMB;METRN;ESR1;ABCC8;ENPP1;KRT18;TNNT1;RET;KCNE4;RAB26;GSTM3;ERBB4;SYBU;PVALB;FBP1;CYP2B6;SERPINA5;SEMA3B;KIF5C;WWP1;NPY1R;SYT17;FLRT3;CACNA2D2;ACADSB;SLC19A2;ABAT;KCNJ3;CCND1;AMIGO2;PTPRT;PLEKHF2;CRABP2;CGA;SERPINA6;GP2;ABCA3;SORD;EVL;CELSR1;SCCPDH;REPS2…
prerank	LIEN_BREAST_CARCINOMA_METAPLASTIC_VS_DUCTAL_DN	-0.890131	-3.08239	0	0	0	83/107	0.0674	AGR2;FOXA1;TFF3;AGR3;PIP;SCGB2A2;SPDEF;AR;SCGB1D1;CA12;SCGB1D2;GATA3;ADIRF;DACH1;DNALI1;NAT1;FSIP1;DNAJC12;ACOX2;ABCC11;ZG16B;TBC1D9;MUCL1;DYNLRB2;REEP6;ESR1;CEACAM6;MYB;KRT18P55;CYP4Z1;HID1;KRT18;RSPH1;PRR15L;VAV3;RET;XBP1;HCAR1;NPDC1;GSTM3;LRRC17;FBXL16;KLHDC9;SCGB2A1;CREB3L4;PLEKHA6;AZGP1;COX6C;LAMP5;BPIFB1;ACOT4;INPP5J;ABAT;REEP5;EPN3;NME5;P2RY2;CCDC125;BIK;IL20RA;KRT19;EFHD1;TOM1L1;ERBB2;C11…
prerank	VANTVEER_BREAST_CANCER_ESR1_UP	-0.875045	-3.08056	0	0	0	114/138	0.0809	FOXA1;TFF3;SPDEF;CA12;GATA3;SCUBE2;GFRA1;DNALI1;NAT1;DNAJC12;TBC1D9;STARD10;SLC39A6;CCDC74B;ESR1;MYB;KRT18;FAM174B;LONRF2;VAV3;XBP1;NPDC1;ERBB4;TSPAN13;SYBU;GLI3;MAGED2;CXXC5;FBP1;COX6C;FAM110C;SLC16A6;TCEAL1;ACADSB;INPP5J;ABAT;GPD1L;HHAT;PTPRT;IRS1;MAST4;CERS6;P4HTM;ABCA3;LRBA;LRIG1;CHAD;IGFBP4;ELOVL5;EVL;CELSR1;SCCPDH;FUT8;PREX1;KIF16B;RAB11FIP3;GREB1;KIAA0232;MCCC2;UGCG;BCL2;BHLHE40;LAMB2;KCTD…
prerank	SMID_BREAST_CANCER_RELAPSE_IN_BONE_UP	-0.907444	-3.03831	0	0	0	75/92	0.0591	TFF1;AGR2;TFF3;SCGB2A2;SPDEF;CA12;SCGB1D2;GATA3;SCUBE2;GFRA1;MLPH;TSPAN1;DNALI1;NAT1;CPB1;BCAS1;ANXA9;CRIP1;SLC39A6;MSMB;GALNT6;ESR1;CEACAM6;SLC44A4;FBP1;CYP2B6;SCGB2A1;SERPINA5;SEMA3B;NR2F1;KIF5C;CLGN;MATN3;GALNT7;PGAP3;LIN7A;ACADSB;INPP5J;SLC19A2;ABAT;HPX;CCNO;PTPRT;CAPN9;MAST4;GP2;CHAD;EVL;CELSR1;SCCPDH;KAZALD1;REPS2;TOM1L1;INPP4B;PLK2;SLC4A8;DUSP4;SLC1A1;SYT1;MUC1;TOX3;HBA1;HMGCS2;TTC12;NELL2…
prerank	CHARAFE_BREAST_CANCER_LUMINAL_VS_BASAL_UP	-0.769807	-3.02104	0	0	0	197/342	0.1209	TFF1;AGR2;FOXA1;TFF3;SPDEF;AR;CA12;GATA3;SCUBE2;NKAIN1;DACH1;MLPH;DNALI1;BCAS1;ANXA9;CLSTN2;ANKRD30A;STARD10;MAPT;THSD4;GALNT6;ESR1;GAMT;MYB;ENPP1;HID1;RSPH1;LONRF2;GPR160;NPDC1;TSPAN13;SLC44A4;MAGED2;CXXC5;KLHDC9;TMEM150C;CREB3L4;C14orf132;GPRC5C;CACNA2D2;PGR;SLC16A6;CTNND2;LIN7A;TGFB3;SIDT1;FAM110B;INPP5J;TOB1;PRRT3;ELOVL2;CCND1;GPD1L;HPX;SLC7A8;RAB17;ETNK2;RHOB;NME3;SLC2A10;C10orf82;SMIM14;REE…
prerank	HALLMARK_INTERFERON_GAMMA_RESPONSE	0.768815652277311	2.90591732583964	0	0	0	113/195	0.1148	IDO1;CXCL10;CXCL9;CD38;SOD2;CCL5;CXCL11;SLAMF7;TAP1;BATF2;ICAM1;CCL7;GZMA;PSMB9;GBP4;PFKP;RTP4;CCL2;PELI1;IFIH1;STAT1;OASL;IRF1;SECTM1;SAMD9L;IL15;IL2RB;PLA2G4A;IRF4;HLA-DRB1;PIM1;NMI;SOCS1;ZBP1;TNFAIP2;CASP1;XCL1;VCAM1;ITGB7;HLA-A;HLA-DQA1;CD274;RIPK2;IFI30;ISG20;HLA-B;IL15RA;FGL2;CD74;APOL6;IL10RA;TNFAIP3;PDE4B;MX1;FPR1;LCP2;HLA-DMA;IFI44L;IL6;CD69;PSMB8;UPP1;IFI44;CD40;LY6E;IFNAR2;C1S;RSAD2;FA…
prerank	SMID_BREAST_CANCER_RELAPSE_IN_BRAIN_DN	-0.89742	-2.89107	0	0	0	59/75	0.0509	AGR2;TFF3;SPDEF;CA12;GATA3;ADIRF;DACH1;MLPH;DNALI1;DNAJC12;TBC1D9;CRIP1;MAPT;GALNT6;ESR1;VAV3;RET;NPDC1;GSTM3;ERBB4;SLC44A4;CHST8;SERPINA5;CYP4B1;CLGN;LIN7A;SIDT1;INPP5J;SLC19A2;CXXC4;CCNO;SLC7A8;MAST4;BIK;EVL;CELSR1;NRIP1;GREB1;MCCC2;ITPR1;ALCAM;COL4A5;DEPTOR;ST6GALNAC2;SELENBP1;SLC27A2;SLC4A8;QDPR;IL6ST;ZNF91;MAP9;TOX3;IVD;ERBB3;STK32B;ZNF446;RAB27B;PSD3;CDS1
prerank	BENPORATH_PROLIFERATION	0.7985824016672622	2.8729292253622827	0	0	0	107/138	0.1382	MARCO;S100A9;CTSV;CDCA7;NFE2L3;CENPA;APOBEC3B;RAD54L;TTK;BUB1;DEK;NDC80;NUF2;ASPM;LBR;NUDT5;MTFR2;ANLN;TYMS;FANCE;MYBL2;SUV39H2;CDT1;GPSM2;RAD51AP1;CCNB2;CTPS1;CKS1B;CDCA5;TP53BP2;EXO1;CSTB;NMI;RFC4;CDK1;CENPF;PTTG1;CDC123;PDSS1;SRPK1;RRAGD;MCM2;C1orf112;EZH2;LRP8;MSH2;ILF2;FANCA;PDCD5;CHAF1B;MND1;PBK;BIRC5;PFDN2;NCAPG;CKS2;PRC1;MAD2L1;STMN1;AURKA;MCM3;MRPL9;RDX;CENPE;DCUN1D5;DESI2;CMSS1;TFRC;UBE…
prerank	SOTIRIOU_BREAST_CANCER_GRADE_1_VS_3_UP	0.7807711332344591	2.8520417904912283	0	0	0	112/144	0.1552	CDC20;MELK;CENPA;KIF2C;SLC7A5;FOXM1;APOBEC3B;TTK;CDCA8;BUB1;MCM10;NDC80;ASPM;CDCA3;CHEK1;DLGAP5;HJURP;MYBL2;CCNB2;CEP55;GMPS;CDC45;TPX2;BLM;EXO1;KIFC1;RFC4;CCNA2;UBE2C;CDK1;CENPF;PTTG1;MCM4;PDSS1;MCM2;EZH2;KIF15;MCM6;KIF14;BIRC5;TRIP13;GTSE1;CDC25A;KIF20A;NCAPG;DSCC1;CKS2;PRC1;MAD2L1;DONSON;STMN1;AURKA;KIF11;MCM3;BYSL;AURKB;CENPE;PLK1;OIP5;HMMR;MRPL15;CENPN;BUB1B;GTPBP4;KIF4A;UBE2S;FEN1;FBXO5;POL…
prerank	CHARAFE_BREAST_CANCER_LUMINAL_VS_MESENCHYMAL_UP	-0.70833	-2.81747	0	0	0	244/410	0.1391	TFF1;AGR2;FOXA1;TFF3;SPDEF;CA12;GATA3;ADIRF;MLPH;TSPAN1;ABCC11;ZG16B;BCAS1;ANXA9;MUCL1;ANKRD30A;STARD10;PRR15;DOK7;CRIP1;TMEM45B;CAMK2N1;GALNT6;ESR1;CEACAM6;MYB;RERG;HID1;FAM174B;RSPH1;GPR160;ABCA12;PRR15L;VAV3;NPDC1;TSPAN13;FBP1;IGFBP2;CYP4B1;CREB3L4;PLEKHA6;AZGP1;PGAP3;CTNND2;SIDT1;TMC4;INPP5J;TOB1;ABAT;GPD1L;SLC7A8;RAB17;RHOB;NME3;REEP5;PLEKHF2;EPN3;EMP2;SULT2B1;TP53TG1;CRABP2;SPOPL;BIK;CERS6;…
prerank	CHARAFE_BREAST_CANCER_LUMINAL_VS_BASAL_DN	0.6828705686708206	2.8017617828139785	0	0	0	222/429	0.1476	KRT6B;SFRP1;KRT16;PSAT1;PPP1R14C;SLPI;KLK5;KRT17;B3GNT5;CDH3;PDZK1IP1;KRT5;KRT6A;PM20D2;CRYAB;TRIM29;LY6K;FGFBP1;KLK10;KRT14;HRCT1;GBP1;IGF2BP3;CXCL1;S100A2;SAA1;KRT15;GSTP1;DSG3;ICAM1;ANXA3;OGFRL1;ITGB8;PSMB9;BIRC3;KLF5;FAM171A1;SERPINB5;GPM6B;LYN;SEL1L3;RUNX3;IRX1;CDK6;CTSC;ADORA2B;MFGE8;GABRE;SLC16A1;ITM2C;PRSS12;MT1H;TLR2;LAMC2;CD14;IL15;YBX1;GPSM2;CXCL2;BTG3;FAM83D;YBX3;PLA2G4A;COTL1;ADM;PI3…
prerank	WIELAND_UP_BY_HBV_INFECTION	0.8179084561308704	2.786879641375176	0	0	0	75/94	0.1349	CXCL10;CXCL9;CD38;SOD2;CCL5;GBP1;GZMA;PSMB9;LYZ;CD3D;HLA-F;CTSC;STAT1;C1QB;TYMS;GZMK;COTL1;HLA-DRB1;SRGN;HLA-E;THEMIS2;UBE2C;PTTG1;HLA-DRA;GIMAP5;HLA-A;IFI30;ISG20;HLA-B;CD48;CD53;FGL2;CD74;IFI16;IL10RA;HLA-DPA1;MCM6;CXCR4;PBK;PLAC8;HLA-DMA;VSIG4;SLC7A7;PRC1;CD83;LAPTM5;AURKA;PARP12;HLA-DPB1;FCER1G;LAP3;HLA-DQB1;RAC2;TRIM22;B2M;LPXN;RFX5;BTN3A3;PSMB10;GBP2;TYROBP;IGSF6;KPNA2;DRAM1;HLA-DMB;UBE2L6;…
prerank	DOANE_BREAST_CANCER_ESR1_DN	0.926187809876292	2.762659030375886	0	0	0	39/44	0.047	ROPN1;GABRP;MIA;KRT6B;MMP7;LY6D;SFRP1;VGLL1;KRT16;FABP7;RARRES1;PSAT1;FOXC1;TTYH1;SLPI;SCRG1;ELF5;BBOX1;EN1;KRT5;S100A8;COL9A3;CRYAB;GAL;ART3;SOD2;IGF2BP3;UGT8;BCL11A;MSLN;GABBR2;SOX11;DSC2;ASS1;TTLL4;MID1;PGBD5;UPP1;CHST3
prerank	BENPORATH_ES_CORE_NINE_CORRELATED	0.8032596111264185	2.759200803189946	0	0	0	79/99	0.146	VGLL1;FOXC1;ELF5;EN1;TFCP2L1;SOX10;TCF7L1;BCL11A;NFE2L3;LMO4;ETV7;KLF5;SOX11;ID4;SOX9;FOXM1;NFIL3;RUNX3;DEK;STAT1;IRF1;MYBL2;CEBPB;RELB;NFIB;SPIB;YBX1;NMI;TBX19;TEAD4;NFKBIE;EZH2;HMGA1;ILF2;TRIP13;E2F3;ETV6;CREB3L2;SAP30;MDFI;MYC;POLR1E;TLE1;WWTR1;TFDP1;ZIC1;PAX6;PNRC1;GATA6;HTATIP2;TFDP2;EED;FOXG1;HMGB3;E2F1;HDAC2;CEBPG;SSRP1;E2F8;KLF11;MYBL1;SUPT5H;ELF4;WDHD1;TCF20;MSL3;CALR;ZBTB5;BCL11B;MYBBP1…
prerank	ROSTY_CERVICAL_CANCER_PROLIFERATION_CLUSTER	0.775339066081021	2.751367097653677	0	0	0	106/133	0.152	CDKN2A;ANP32E;CDC20;MELK;CENPA;KIF2C;FOXM1;APOBEC3B;TTK;CDCA8;BUB1;MCM10;NDC80;ASPM;TYMS;CDCA3;CHEK1;DLGAP5;HJURP;MYBL2;RAD51AP1;CCNB2;CEP55;GGH;TPX2;KIFC1;CCNA2;UBE2C;CDK1;CENPF;PTTG1;MCM4;MCM2;EZH2;KIF15;LRP8;HMGA1;GINS4;SMC4;KIF14;CHAF1B;PBK;BIRC5;TRIP13;GTSE1;KIF20A;NCAPG;CKS2;PRC1;GMNN;MAD2L1;AURKA;KIF11;KIF23;BID;AURKB;CENPE;PLK1;OIP5;HMMR;ATAD2;BUB1B;KIF4A;UBE2S;FEN1;FBXO5;ERCC6L;POLQ;TPGS…
prerank	MCLACHLAN_DENTAL_CARIES_UP	0.7118059872488124	2.74817006096739	0	0	0	138/232	0.1062	CHI3L2;CCL18;SLPI;GZMB;CHI3L1;S100A8;CXCL9;MMP1;CXCL13;CCL8;S100A9;POU2AF1;SOD2;CCL5;CXCL1;SAA1;LTB;ICAM1;MZB1;LYZ;BIRC3;ORM1;SLAMF8;PIM2;LYN;NFIL3;SEL1L3;CCL2;IL1B;CYTIP;ADAMDEC1;CD27;CXCL5;CTSC;BCL2A1;C1QA;CD79A;CD163;C1QB;PLA2G7;CD14;CYBB;CCL3;IRF4;TNFRSF21;HLA-DRB1;ADM;SRGN;HLA-DRB4;PI3;PLEK;MT1G;LCP1;HLA-DRA;VCAM1;HLA-DQA1;IFI30;CTSS;CORO1A;CD48;CD53;HCLS1;FKBP11;FGL2;CD74;FCN1;CCR1;IL10RA;I…
prerank	SHEDDEN_LUNG_CANCER_POOR_SURVIVAL_A6	0.661838215267802	2.7112724090714644	0	0	0	242/428	0.1637	PSAT1;CDKN2A;MMP12;SOD2;CBS;IGF2BP3;CCNE1;LDHB;CTSV;NMU;UGT8;CCL7;CDC20;PFKP;MELK;CENPA;KIF2C;SLC7A5;FOXM1;APOBEC3B;RAD54L;TTK;CDCA8;BUB1;MCM10;NDC80;SLC16A1;ASPM;CD70;TYMS;CDCA3;CHEK1;DLGAP5;HJURP;MYBL2;CDT1;CHRNA5;GPSM2;RAD51AP1;CCNB2;CEP55;GGH;ADM;CDC45;TPX2;EXO1;MUC16;RFC4;CCNA2;UBE2C;CDK1;CENPF;MCM5;PTTG1;PTTG2;MCM4;RIPK2;NCAPD2;TEAD4;CDC7;IL2RA;EZH2;TEX30;KIF15;HMGA1;GINS4;SEPHS1;FANCA;IL18…
prerank	BERTUCCI_MEDULLARY_VS_DUCTAL_BREAST_CANCER_UP	0.7222491315319213	2.7107419855156274	0	0	0	111/192	0.1506	GBP5;CD38;SOD2;CBS;LAG3;AIM2;TAP1;ICAM1;NFE2L3;IL32;GZMA;PSMB9;GBP4;BIRC3;ETV7;IL27RA;CENPA;PIM2;FOXM1;PCOLCE2;MCM10;STAT1;IRF1;CDCA3;TLR2;RELB;HLA-DOB;IL15;CEP55;YBX3;SRGN;NCF1;RGS1;TNFAIP2;RASGEF1A;VCAM1;ITGB7;CD274;IFI30;CTSS;IL15RA;TEAD4;NFKBIE;NOP2;TAPBPL;GTSE1;PSMB8;HCP5;ACSL5;KLRC1;CYBA;ETV6;C1S;PHF19;FBL;ME2;GLRX;PSMB2;LAP3;RCL1;STYK1;SLC2A6;TAGAP;MRTO4;ZFP42;E2F5;ADAM8;SOCS3;NR1H3;AGMAT;…
prerank	DOANE_BREAST_CANCER_CLASSES_UP	-0.865805	-2.70918	0	0	0	47/68	0.0536	AGR2;TFF3;PIP;SPDEF;AR;SCUBE2;DHRS2;MLPH;TBC1D9;GALNT6;CEACAM6;HGD;TFAP2B;FAM174B;ABCA12;AZGP1;SERHL2;GALNT7;SIDT1;GPD1L;HPX;FASN;RHOB;REEP5;SULT1A2;LRIG1;CYB5A;PEX11A;NEIL1;APOD;TRIL;NFIA;FA2H;ALCAM;CIRBP;DCXR;CERS4;SLC16A2;TOX3;CRAT;HMGCS2;ALDH4A1;PRLR;ALDH3B2;PDCD4;LASP1;CPD
prerank	YANG_BREAST_CANCER_ESR1_UP	-0.962547	-2.70407	0	0	0	33/34	0.0321	TFF1;TFF3;CA12;GATA3;SCUBE2;MLPH;NAT1;ANXA9;TBC1D9;MAPT;ESR1;KRT18;XBP1;GSTM3;ERBB4;MAGED2;FBP1;CYP2B6;WWP1;ABAT;SLC7A8;SCNN1A;P4HTM;LRBA;WFS1;GREB1;KIAA0232;BBS4;INPP4B;AHNAK;KCNK15;CIRBP;APBB2
prerank	SMID_BREAST_CANCER_RELAPSE_IN_BRAIN_UP	0.9163806545640543	2.698427709322668	0	0	0	35/39	0.0712	MMP7;SFRP1;VGLL1;KRT16;RARRES1;SCRG1;CDH3;EN1;KCNK5;CXCL9;COL9A3;TRIM29;ART3;PTX3;LDHB;TMSB15A;FOLR1;BCL11A;IMPA2;EGFL6;CP;PRKX;TTLL4;PRAME;MCM10;ST8SIA1;TNFRSF21;KIFC1;CENPF;MCM5;VSNL1;CHST3;WWTR1;CENPN;DLX5
prerank	VANTVEER_BREAST_CANCER_METASTASIS_DN	0.772571854379516	2.6921281595910944	0	0	0	71/102	0.1275	CTSV;NMU;PFKP;MELK;CP;CENPA;PRAME;BUB1;CA9;NDC80;ASNS;ASPM;DLGAP5;HJURP;GPSM2;CCNB2;CTPS1;GGH;GMPS;ADM;NDRG1;RFC4;NMB;RRAGD;TSPYL5;EZH2;MCCC1;SMC4;MCM6;KIF14;BIRC5;TRIP13;TMEM45A;ORC6;CKS2;PRC1;SPC25;MAD2L1;STMN1;AURKA;PIR;CDC25B;TFRC;ATAD2;DIAPH3;VEGFA;CENPN;UCHL5;MMP9;OXCT1;FBXO5;DEPDC1;LRP12;SLC7A1;CMC2;HMGB3;TMEM65;PTDSS1;MTMR2;ECT2;TK1;SYNCRIP;PSMD2;SACS;MLLT10;PITRM1;NUSAP1;COL4A2;INTS7;CDK…
prerank	SMID_BREAST_CANCER_LUMINAL_A_UP	-0.812671	-2.6883	0	0	0	58/82	0.1129	SCUBE2;GFRA1;ADIRF;DHRS2;NAT1;AREG;ESR1;MYB;CPA3;ASPN;LRRC17;OGN;CXCL14;CILP;CYP4B1;PGR;RAI2;LAMP5;ELOVL2;HOXB2;LIPE;ADRA2A;MFAP4;HOXB6;SFRP4;MYH11;ZBTB16;TNN;STC2;OMD;CFD;LAMA2;C1orf21;FAXDC2;HBB;HMGCS2;PLIN1;PTGER3;MAOA;PSD3;ATP1A2;PDCD4;COL14A1;TIMP4;SLC26A3;ADIPOQ;SVEP1;ITGA7;RBP4;MAP3K12;RUNX1;PCSK5;FABP4;PTN;FHL1;DUSP1;BTG2;IGF1
prerank	WHITEFORD_PEDIATRIC_CANCER_MARKERS	0.778075664734957	2.6867489262996216	0	0	0	76/111	0.1311	PSAT1;CDCA7;CDCA2;MELK;CENPA;TTK;CDCA8;BUB1;CDK6;ODC1;NUF2;TYMS;DLGAP5;MYBL2;CCNB2;GGH;CKS1B;CDCA5;CDC45;TPX2;RFC4;CCNA2;UBE2C;CDK1;CENPF;MCM5;PTTG1;NASP;MCM4;ENO1;LMNB2;SMC4;MCM7;ILF2;KIF14;MND1;PBK;BIRC5;CDC25A;CKS2;PRC1;MAD2L1;STMN1;AURKA;RRP1;KIF11;CENPE;GPX7;UBE2T;ATAD2;CENPN;ADCY3;POLQ;GAPDH;DNMT1;RNASEH2A;EIF4EBP1;HMGB3;E2F1;KPNA2;MKI67;ASF1B;NEK2;NCAPH;TK1;PCNA;CCNB1;TOP2A;BCAT1;RFC3;RCC2…
prerank	LIEN_BREAST_CARCINOMA_METAPLASTIC_VS_DUCTAL_UP	0.8079156430359762	2.680559779974127	0	0	0	54/78	0.1211	FOXC1;COL9A3;GAL;SOD2;HRCT1;PTX3;IGF2BP3;HORMAD1;S100B;ICAM1;SRSF12;LINC00839;GPM6B;PCOLCE2;FABP5;ADORA2B;BCL2A1;CEBPB;YBX3;PLA2G4A;ADM;MSN;FOXD1;OCA2;IGF2BP2;IL1R2;NT5DC2;KIF14;IL6;UPP1;PLOD1;CDH19;FERMT1;ANGPTL4;TMEM158;FJX1;MYC;NMT2;SRD5A1;HAPLN1;LARP6;COLGALT1;COL27A1;CALU;LRRC8C;CTSZ;S100A3;TNFRSF11B;FLNA;COL9A1;BMP2;BCAT1;PRNP;CXCL8
prerank	HALLMARK_ALLOGRAFT_REJECTION	0.7135331276388103	2.680140248536954	0	0	0	119/195	0.1592	CDKN2A;GZMB;CXCL9;CXCL13;CCL13;CCL5;TAP1;LTB;ICAM1;CCL7;GZMA;CCL4;IL27RA;CD2;CD3D;LYN;IFNG;CCL2;IL1B;LCK;STAT1;CCR5;CD79A;CD247;CD3G;TLR2;HLA-DOB;IL15;IL2RB;FASLG;IRF4;SRGN;HLA-E;SOCS1;LY75;TLR1;HLA-DRA;CD47;CXCR3;HLA-A;HLA-DQA1;CD8B;RIPK2;CTSS;HCLS1;IL2RA;NCK1;CD74;TNF;CCR1;CD8A;IL18RAP;SIT1;LCP2;CCL19;CD96;HLA-DMA;IL2RG;IL6;C2;ZAP70;CD40;CCR2;IFNAR2;PRF1;FAS;JAK2;NCF4;FGR;FCGR2B;MMP9;PRKCB;IL7;…
prerank	POOLA_INVASIVE_BREAST_CANCER_UP	0.6914602822874089	2.666790025290196	0	0	0	165/263	0.1127	CCL18;GZMB;LAMP3;CXCL10;CXCL9;CD38;MMP12;MMP1;CXCL13;CCL8;GBP1;CXCL11;AIM2;LTB;IL32;GZMA;CCL4;GNLY;LYZ;CDC20;CD2;EGFL6;IGKV1D-8;SOX11;MELK;DSC2;CD3D;CENPA;KIF2C;SLC7A5;SLAMF8;LGALS2;CD19;APOBEC3B;CYTIP;LCK;ADAMDEC1;CD27;NDC80;GPR171;CTSC;BCL2A1;TCL1A;CD79A;CCR7;ASPM;CD163;TYMS;LILRB2;PLA2G7;DLGAP5;GZMK;GPSM2;RAD51AP1;CCL3;CCNB2;CEP55;COTL1;HLA-DRB1;SRGN;TPX2;BLM;TDO2;THEMIS2;PLEK;CCNA2;CDK1;CENPF…
prerank	GAURNIER_PSMD4_TARGETS	0.8216402532141668	2.6513730591062403	0	0	0	48/73	0.0804	CCL18;CXCL10;CXCL9;CXCL13;CCL8;CCL13;CCL5;CXCL1;CXCL11;CCL7;IL21R;HLA-F;CCL2;CCR5;CCR7;HLA-H;CXCL16;CCL20;RELB;HLA-DRB3;CXCL2;CCL3;HLA-DRB1;HLA-DRB4;HLA-E;HLA-C;HLA-DRB5;HLA-DRA;HLA-DQB2;HLA-A;HLA-DQA1;HLA-B;TNF;CCR1;HLA-DPA1;IL1R2;CCL19;HLA-DMA;IL6;C2;HLA-DPB1;C3;HLA-DQB1;IL7;B2M;HLA-DPB2;HLA-G;CXCL3
prerank	BLANCO_MELO_COVID19_SARS_COV_2_POS_PATIENT_LUNG_TISSUE_UP	0.7263265098369013	2.643179670706574	0	0	0	81/151	0.1317	FDCSP;CHI3L2;GBP5;CHI3L1;LAMP3;CXCL10;S100A8;CCL8;KLK10;KRT81;CCL7;CCL4;CLEC4E;RTP4;TNFSF13B;DAPP1;PADI2;BCL2A1;HERC5;SAMD9L;AQP9;BCL2L14;SRGN;HLA-J;APOBEC3A;ZBP1;GPR84;PLEK;LCP1;CLEC4A;CD53;TNF;CEACAM1;MX1;FPR1;LCP2;KCNJ2;TMEM71;CCL19;PLAC8;IL2RG;IFI44L;TNFSF14;CSTA;LILRA6;GTSF1;IFIT3;FCER1G;TREM1;CLEC4D;SP140;TFEC;IFIT2;S100A11;MX2;EPSTI1;EVI2B;CASP5;ANKRD22;TYROBP;IGSF6;ALOX5AP;SELL;RGS18;DOK3…
prerank	CROONQUIST_IL6_DEPRIVATION_DN	0.7732804391695817	2.6360927536238887	0	0	0	68/92	0.1392	ANP32E;CDC20;CENPA;KIF2C;FOXM1;APOBEC3B;BUB1;TYMS;CHEK1;MYBL2;CCNB2;GGH;GMPS;CKS1B;CDC45;TPX2;KIFC1;CCNA2;UBE2C;CDK1;PTTG1;NASP;MCM4;MCM2;HMGA1;SMC4;SEPHS1;MCM7;KIF14;TRIP13;CDC25A;SKP2;CKS2;SPC25;MAD2L1;STMN1;AURKA;KIF11;MCM3;AURKB;CENPE;PLK1;POLD1;OIP5;HMMR;BUB1B;PTP4A3;SPP1;STIL;PTPRC;CHAF1A;KPNA2;MKI67;SNRPA1;NCAPH;TK1;PCNA;CCNB1;TOP2A;SMC2;RFC3;RRM2;HMGB2;KNTC1;PLK4;TRAIP;CDKN3;ABHD5
prerank	HALLMARK_E2F_TARGETS	0.6975525729370127	2.6248731654485398	0	0	0	132/195	0.1982	CDKN2A;CCNE1;ANP32E;CDC20;MELK;KIF2C;CDCA8;DEK;LBR;CDCA3;CHEK1;DLGAP5;MYBL2;RAD51AP1;CCNB2;CTPS1;CKS1B;CDK1;MCM5;USP1;PTTG1;NASP;MCM4;NCAPD2;MCM2;EZH2;HMGA1;GINS4;SMC4;MSH2;MCM7;MCM6;BIRC5;TRIP13;CDC25A;ORC6;DSCC1;CKS2;SPC25;MAD2L1;DONSON;STMN1;AURKA;MCM3;CDC25B;MMS22L;PRDX4;AURKB;CENPE;PLK1;POLD1;MYC;TFRC;UBE2T;HMMR;ATAD2;DIAPH3;SMC6;RANBP1;BUB1B;LYAR;KIF4A;UBE2S;CHEK2;NUP205;DEPDC1;DNMT1;RNASEH…
prerank	PUJANA_BREAST_CANCER_WITH_BRCA1_MUTATED_UP	0.8313343202087464	2.598552714548771	0	0	0	45/53	0.1305	CDC20;CENPA;FOXM1;RAD54L;DEK;NDC80;LBR;MYBL2;RAD51AP1;BLM;RFC4;CDK1;MCM5;USP1;NASP;MCM4;NCAPD2;CDC7;MCM2;NCK1;EZH2;SMC4;MSH2;MCM6;SKP2;STMN1;AURKB;HMMR;TFDP1;SH2D1A;UBE2S;RPIA;DNMT1;HMGN4;DDX39A;CEP57;CAD;KATNA1;EXOSC8;CDKN2C;RFC3;TTF2;DNA2;ASF1A;TOPBP1
prerank	SANA_RESPONSE_TO_IFNG_UP	0.7903848064848831	2.5955513692642955	0	0	0	48/73	0.1148	IDO1;UBD;CXCL10;CXCL9;GBP1;CXCL11;BATF2;GBP4;ETV7;IFIH1;STAT1;CX3CL1;SAMD9L;HLA-DRB3;HLA-DRB1;IL23A;HLA-DRB4;HLA-E;CASP1;HLA-C;HLA-DRB5;HLA-A;HLA-DQA1;CD274;HLA-B;CD74;MLKL;CEACAM1;HLA-DPA1;MX1;HLA-DMA;IFI44L;LIPG;C1S;GIMAP7;LAP3;HLA-DQB1;TRIM22;NLRC5;LGALS9;IL18BP;UBE2L6;SERPING1;VAMP5;APOL3;APOL1;OAS1;PARP14
prerank	FLECHNER_BIOPSY_KIDNEY_TRANSPLANT_REJECTED_VS_OK_UP	0.7688760689576761	2.588087294538304	0	0	0	58/84	0.1093	LTF;S100A8;LCN2;CCL5;GZMA;CD2;CD3D;PIM2;HLA-F;LCK;FABP5;CD27;STAT1;CD163;C1QB;CD14;LCP1;SFN;IFI30;CD52;ISG20;CORO1A;CD48;CD53;HCLS1;FCN1;CD8A;IL10RA;CXCR4;VSIG4;PSMB8;CSTA;FCGR3A;LAPTM5;LILRB4;MOXD1;LST1;SLA;INPP5D;FCER1G;RAC2;RGS10;MMP9;PRKCB;GMFG;ITGB2;GBP2;AOAH;TYROBP;S100A4;PTPRC;ADAM15;LGALS9;ARPC1B;TNFRSF1B;RBMS1;UBE2L6;AIF1
prerank	KOBAYASHI_EGFR_SIGNALING_24HR_DN	0.6661273968782221	2.5790210815408163	0	0	0	155/247	0.143	PSAT1;CDC20;MELK;CENPA;KIF2C;SOX9;TTK;CDCA8;BUB1;ODC1;FABP5;MCM10;NDC80;ADORA2B;OASL;ASPM;TYMS;CDCA3;DLGAP5;HJURP;CX3CL1;MYBL2;UCK2;CDT1;GPSM2;RAD51AP1;CEP55;CTPS1;CKS1B;CDC45;TPX2;BLM;EXO1;RFC4;CCNA2;UBE2C;SLC43A3;CDK1;MCM5;USP1;MCM4;DKK1;MCM2;CDC42EP1;LMNB2;ITGA6;EZH2;TEX30;KIF15;SMC4;MSH2;MCM7;MCM6;KIF14;PBK;BIRC5;TRIP13;GTSE1;CDC25A;UPP1;ORC6;PSRC1;NCAPG;DSCC1;CKS2;PRC1;GMNN;SPC25;MAD2L1;SLCO…
prerank	WALLACE_PROSTATE_CANCER_RACE_UP	0.6574974173423651	2.5664814649859764	0	0	0	158/271	0.128	IDO1;LAMP3;CXCL9;CCL8;POU2AF1;CCL5;GBP1;TAP1;GZMA;CCL4;PSMB9;LYZ;CD2;NKG7;CD3D;SLC7A5;PIM2;HLA-F;GPRC5B;NFIL3;IFNG;RUNX3;CYTIP;LCK;ADAMDEC1;CD27;GPR171;CTSC;STAT1;BCL2A1;C1QA;CCR5;PVRIG;CCR7;IRF1;C1QB;SECTM1;LILRB2;GZMK;HERC5;IL15;COTL1;HLA-DRB1;SRGN;HLA-E;HLA-J;SOCS1;THEMIS2;RGS1;PLEK;HLA-DRA;HLA-DQA1;CLEC4A;CD52;ISG20;CTSS;HLA-B;CORO1A;CD48;CD53;CDC7;HCLS1;FGL2;IFI16;APOL6;CD8A;IL10RA;OPTN;GPR1…
prerank	FARMER_BREAST_CANCER_CLUSTER_1	0.8621654636624158	2.5642992826588222	0	0	0	31/38	0.084	CD38;POU2AF1;TNFRSF17;MZB1;GZMA;CD2;CD3D;CYTIP;LCK;GPR171;OASL;CCR5;GZMK;HERC5;CD48;FKBP11;CD8A;IL10RA;MX1;LCP2;IFI44L;IFI44;CCR2;RSAD2;IFIT3;GIMAP4;GPR18;SH2D1A;XAF1;GMFG;ITK
prerank	LIM_MAMMARY_LUMINAL_MATURE_UP	-0.755026	-2.56167	0	0	0	40/103	0.0546	FOXA1;SPDEF;EEF1A2;MLPH;TSPAN1;DNAJC12;SLC7A2;REEP6;ESR1;MYB;ABCC8;HID1;TSPAN13;SLC44A4;PVALB;GPRC5C;PGR;SLC40A1;SULT2B1;HOXB2;TBX3;RASEF;TMPRSS6;EPS8L1;ALCAM;WNK4;DNAAF3;SLC16A5;SLC22A18;TOX3;HMGCS2;PRLR;PROM2;AQP11;ALDH3B2;FYCO1;HDAC11;CITED1;FAAH;CACNG4
prerank	WINNEPENNINCKX_MELANOMA_METASTASIS_UP	0.688558105569966	2.550961650854798	0	0	0	75/153	0.1227	MELK;CENPA;KIF2C;RAD54L;CDCA8;BUB1;NDC80;NUF2;ASPM;ANLN;TYMS;CHEK1;DLGAP5;RHBDL2;CCNB2;CEP55;GMPS;CKS1B;CDCA5;CDC45;EXO1;RFC4;CDK1;CENPF;PTTG1;NASP;PTTG2;MCM4;C9orf40;MCM6;BIRC5;NCAPG;DSCC1;CKS2;PRC1;GMNN;SPC25;DONSON;AURKA;KIF11;CMSS1;MSH6;UBE2T;MSANTD3;ATAD2;CENPN;RANBP1;HMGB3P1;SHCBP1;MRPS5;VMA21;KPNA2;NCAPG2;NEK2;PRIM2;KIF18B;SNRPG;CHORDC1;ECT2;NCAPH;CCT4;TK1;PCNA;CCNB1;RSRC1;TOP2A;SMC2;XPO1;…
prerank	RHODES_UNDIFFERENTIATED_CANCER	0.8026482073236074	2.5425763843964666	0	0	0	51/65	0.1382	CXCL9;TAP1;CDC20;MELK;CENPA;KIF2C;SLC7A5;FOXM1;SLC16A1;DLGAP5;MYBL2;YBX1;GPSM2;GGH;CKS1B;RFC4;CCNA2;UBE2C;CDK1;IFI30;NCAPD2;MCM2;EZH2;ILF2;MCM6;KIF14;BIRC5;TRIP13;CKS2;MAD2L1;MCM3;KIF23;PRDX4;CTSL;UBE2S;MTHFD2;TUBB;CEBPG;KPNA2;NCAPH;PCNA;PSMD2;CCNB1;PSMD14;TOP2A;TMSB10;CCT6A;HMGB2;NUDT1;SSBP1;CDKN3
prerank	BLANCO_MELO_RESPIRATORY_SYNCYTIAL_VIRUS_INFECTION_A594_CELLS_UP	0.6458623042649249	2.534281847672416	0	0	0	117/269	0.1222	IDO1;GBP5;KRT17;LAMP3;B3GNT5;CDH3;CXCL10;MMP1;LY6K;SOD2;KLK10;GBP1;PTX3;CXCL1;CXCL11;TAP1;BATF2;ICAM1;NFE2L3;CCL4;GBP4;BIRC3;CHST2;ID4;IL21R;TNFSF13B;CCL2;IL1B;IFIH1;STAT1;BCL2A1;OASL;IRF1;LAMC2;HERC5;SAMD9L;CXCL2;CCL3;SAA2;THEMIS2;CASP1;LCP1;CD82;CD274;CA13;CTSS;IL15RA;IFI16;TNF;APOL6;TNFAIP3;PLAUR;CEACAM1;RGS2;MX1;IFI44L;IL6;TNFSF14;NCF2;CHST11;IFI44;IL7R;LIPG;C1S;IL20RB;FBXO32;RSAD2;MAP2;TMEM1…
prerank	HALLMARK_INTERFERON_ALPHA_RESPONSE	0.7347866490896305	2.526071343875205	0	0	0	45/94	0.1148	LAMP3;CXCL10;CXCL11;TAP1;BATF2;PSMB9;GBP4;NCOA7;RTP4;IFIH1;OASL;IRF1;SAMD9L;IL15;NMI;CASP1;HLA-C;CD47;RIPK2;IFI30;ISG20;CD74;MX1;IFI44L;PSMB8;IFI44;LY6E;C1S;RSAD2;IFIT3;PARP12;LAP3;PLSCR1;USP18;IFIT2;IL7;B2M;EPSTI1;GBP2;SELL;UBE2L6;PNPT1;OAS1;PSME2;PARP14
prerank	HALLMARK_ESTROGEN_RESPONSE_EARLY	-0.681475	-2.52559	0	0	0	89/191	0.0761	TFF1;TFF3;AR;CA12;GFRA1;DHRS2;MLPH;ANXA9;AREG;PDZK1;SLC7A2;MAPT;SLC39A6;MSMB;THSD4;MYB;KRT18;RET;XBP1;SYBU;SEMA3B;NPY1R;SLC22A5;PGR;REEP1;SLC19A2;TOB1;ABAT;ELOVL2;CCND1;FASN;RAB17;PRSS23;SCNN1A;SULT2B1;P2RY2;MAST4;IGF1R;ABCA3;WFS1;LRIG1;INHBB;BLVRB;IGFBP4;ELOVL5;CELSR1;NRIP1;PEX11A;CBFA2T3;KRT19;GREB1;UGCG;KRT8;HSPB8;BCL2;KCNK15;STC2;DEPTOR;AMFR;BHLHE40;ADCY1;SLC27A2;IL6ST;SLC1A1;TTC39A;OLFM1;MUC…
prerank	REACTOME_INTERFERON_GAMMA_SIGNALING	0.7424100616769255	2.524615168358168	0	0	0	50/96	0.1113	GBP5;TRIM29;GBP1;ICAM1;GBP4;TRIM2;HLA-F;IFNG;STAT1;OASL;IRF1;HLA-H;YBX1;HLA-DRB3;IRF4;HLA-DRB1;HLA-DRB4;HLA-E;SOCS1;HLA-C;HLA-DRB5;HLA-DRA;VCAM1;HLA-DQB2;HLA-A;HLA-DQA1;IFI30;HLA-B;HLA-DQA2;MID1;HLA-DPA1;JAK2;HLA-DPB1;PTPN2;CD44;PTAFR;HLA-DQB1;CIITA;TRIM22;IRF8;B2M;SOCS3;HLA-G;GBP2;PML;IRF5;MAPK1;IRF6;IFNGR1;OAS1
prerank	MORI_IMMATURE_B_LYMPHOCYTE_DN	0.7414729077997959	2.5230940370318775	0	0	0	55/88	0.1218	IGLL1;CDCA7;ANP32E;CDC20;MELK;CENPA;RAD54L;TTK;MCM10;NDC80;SLC16A1;CDCA3;CHEK1;DLGAP5;HJURP;UCK2;CCNB2;CKS1B;CDCA5;CDC45;KIFC1;CCNA2;UBE2C;CDK1;MCM2;EZH2;SMC4;MCM7;MCM6;PRC1;STMN1;MCM3;PRDX4;DNMT1;MTHFD2;LMNB1;TUBB;HMGB3;RAD51;KPNA2;MKI67;PREP;E2F8;NEK2;NCAPH;PCNA;ACTN4;CCNB1;TOP2A;SMC2;CDKN2C;IQGAP3;RRM2;NUSAP1;HMGB2
prerank	ISHIDA_E2F_TARGETS	0.8138699390956635	2.5204948853975484	0	0	0	41/52	0.1274	CCNE1;ANXA8L1;CDCA7;CDC20;KIF2C;BUB1;LBR;ANLN;CDT1;CCNB2;KIFC1;CCNA2;CDK1;PTTG1;EZH2;MCM7;TRIP13;PRC1;STMN1;MCM3;AURKB;UBE2T;FEN1;HMGB3;RAD51;KPNA2;MKI67;E2F8;ASF1B;NCAPH;TK1;PCNA;CCNB1;TOP2A;SMC2;CDKN2C;RFC3;RRM2;NUSAP1;HMGB2;DNA2
prerank	BLANCO_MELO_HUMAN_PARAINFLUENZA_VIRUS_3_INFECTION_A594_CELLS_UP	0.6750564978812585	2.516520477127487	0	0	0	89/189	0.1326	IDO1;GBP5;LAMP3;CXCL10;CD38;GBP1;PTX3;CXCL11;IL4I1;TAP1;BATF2;NFE2L3;CCL4;GBP4;BIRC3;ETV7;RTP4;HLA-F;TNFSF13B;IL1B;IFIH1;STAT1;OASL;IRF1;LAMC2;HERC5;SAMD9L;CCL3;NMI;THEMIS2;CASP1;CD274;CTSS;IL15RA;IFI16;APOL6;TNFAIP3;PLAUR;CEACAM1;RGS2;MX1;IFI44L;IL6;HCP5;NCF2;IFI44;C1S;RSAD2;MAP2;IFIT3;JAK2;PARP12;XDH;TRAF1;LAP3;PLSCR1;PODXL;USP18;XAF1;TRIM22;IFIT2;CD68;MX2;B2M;EPSTI1;NLRC5;BTN3A3;SLC15A3;MCL1;T…
prerank	Graft-versus-host disease	0.8464751101865369	2.516415415416038	0	0	0	29/40	0.095	GZMB;HLA-F;IFNG;IL1B;HLA-DOB;HLA-DRB3;FASLG;HLA-DRB1;HLA-DRB4;HLA-E;HLA-C;HLA-DRB5;HLA-DRA;HLA-A;HLA-DQA1;HLA-B;HLA-DQA2;TNF;HLA-DPA1;HLA-DMA;IL6;KLRC1;PRF1;FAS;HLA-DPB1;HLA-DQB1;HLA-G;KLRD1;HLA-DMB
prerank	ANASTASSIOU_MULTICANCER_INVASIVENESS_SIGNATURE	-0.801268	-2.51561	0	0	0	53/63	0.1584	ASPN;COMP;COL10A1;TIMP3;MMP11;COL1A1;SPOCK1;POSTN;C1QTNF3;SFRP4;COL1A2;COL3A1;CDH11;PDGFRB;SPARC;FAP;ITGBL1;AEBP1;COL6A3;COL5A2;GLT8D2;COL5A1;LUM;THBS2;COPZ2;FBN1;DCN;VCAN;NID2;CTSK;LRRC15;NOX4;THY1;NUAK1;MFAP5;RAB31;EDNRA;FN1;PCOLCE;ACTA2;INHBA;NTM;BGN;SULF1;MMP2;LOXL2;COL6A2;PRRX1;SNAI2;SERPINF1;ADAM12;MXRA5;GREM1
prerank	FISCHER_DREAM_TARGETS	0.5805001741876168	2.5028560169657035	0	0	0	461/875	0.2147	CENPW;CCNE1;CDCA7;ANP32E;CDCA2;CDC20;MELK;CENPA;KIF2C;FOXM1;TTLL4;APOBEC3B;RAD54L;TTK;CDCA8;BUB1;IFRD1;MCM10;IFIH1;DEK;NDC80;STAT1;RPL39L;NUF2;SLC16A1;ASPM;LBR;MTFR2;ANLN;CDCA3;FANCE;CHEK1;DLGAP5;HJURP;MYBL2;SUV39H2;CDT1;GPSM2;RAD51AP1;CCNB2;CEP55;FAM83D;GGH;CKS1B;CDCA5;CDC45;TPX2;BLM;EXO1;FAM72D;PIM1;AMD1;KIFC1;SKA3;CCDC77;RFC4;CCNA2;UBE2C;CDK1;CENPF;MCM5;USP1;PTTG1;NASP;MCM4;C9orf40;NCAPD2;CDC7…
prerank	KEGG_GRAFT_VERSUS_HOST_DISEASE	0.8477833377129568	2.50007544664392	0	0	0	29/39	0.095	GZMB;HLA-F;IFNG;IL1B;HLA-DOB;HLA-DRB3;FASLG;HLA-DRB1;HLA-DRB4;HLA-E;HLA-C;HLA-DRB5;HLA-DRA;HLA-A;HLA-DQA1;HLA-B;HLA-DQA2;TNF;HLA-DPA1;HLA-DMA;IL6;KLRC1;PRF1;FAS;HLA-DPB1;HLA-DQB1;HLA-G;KLRD1;HLA-DMB
prerank	ZHOU_CELL_CYCLE_GENES_IN_IR_RESPONSE_24HR	0.7086815272215194	2.4976132478207753	0	0	0	76/118	0.1305	CDC20;MELK;CENPA;RAD54L;TTK;CDCA8;BUB1;FABP5;NUF2;ASPM;LBR;MTFR2;ANLN;DLGAP5;MYBL2;CCNB2;CEP55;EXO1;KIFC1;RFC4;CCNA2;UBE2C;CDK1;CENPF;USP1;PTTG1;NASP;PTTG2;MCM2;BORA;EZH2;MCM7;BIRC5;TRIP13;KIF20A;PRC1;SPC25;MAD2L1;ALYREF;KIF11;MCM3;KIF23;POLD1;UBE2T;HMMR;CHAC2;CENPN;RANBP1;FBXO5;DEPDC1;CMC2;LMNB1;NUP88;HMGB3;E2F1;HAUS8;KPNA2;DNAJC9;E2F8;NEK2;PTTG3P;PCNA;CCNB1;EXOSC8;TOP2A;SMC2;QSER1;SOD3;NUSAP1;H…
prerank	YANG_BREAST_CANCER_ESR1_LASER_DN	0.8496880165522879	2.496568537943691	0	0	0	37/44	0.1202	FOXC1;CHI3L1;BBOX1;UGT8;GSTP1;ANP32E;DSC2;TTLL4;SEL1L3;ODC1;IFRD1;SMCO4;FNDC3B;FSCN1;MCCC1;PRKD3;CXCR4;KIF14;ANXA1;IFNAR2;CYP39A1;ACOT9;RRP1B;ST3GAL6;PLD1;SERBP1;UBE2J1;HDAC2;RSU1;PLS3;HSPA14;ARHGEF4;AK2;SYNCRIP;ACAT2;PRNP;PPP1CB
prerank	BOSCO_TH1_CYTOTOXIC_MODULE	0.7191437669112257	2.4916515332531692	0	0	0	70/106	0.16	IDO1;GZMB;CXCL10;CRABP1;CXCL9;CD38;HAPLN3;CCL8;CXCL11;IL4I1;BATF2;CCL7;GNLY;NKG7;IL12RB2;RTP4;IFNG;RUNX3;CDK6;GPR171;CCR5;TYMS;GZMK;IL15;BCL2L14;IRF4;SOCS1;GIMAP5;IL15RA;CDC7;IL2RA;FAM20A;SLAMF1;RHBDF2;CD5;SMOX;PRF1;GIMAP4;GIMAP7;CTLA4;FCGR2B;USP18;SH2D1A;ANXA2R;ANKRD22;KLRD1;CMKLR1;TRAT1;MKI67;PLEKHO1;PRKCA;ITGA9;PRKCQ;MYBL1;APOL3;ATF5;RRM2;DNA2;SAMD3;GIMAP8;RGL1;CD163L1;STAT4;LILRB5;ENPP2;ISG15…
prerank	GRAHAM_NORMAL_QUIESCENT_VS_NORMAL_DIVIDING_DN	0.7334446721397713	2.4832429293021576	0	0	0	59/87	0.1227	GZMB;CCNE1;CDC20;MELK;KIF2C;SLC7A5;APOBEC3B;BUB1;FABP5;MCM10;NDC80;XK;TYMS;CHEK1;DLGAP5;RAD51AP1;CCNB2;CEP55;GGH;COTL1;CKS1B;CDC45;RFC4;CCNA2;CDK1;MCM5;MCM4;MCM2;KIF15;MSH2;MCM6;BIRC5;TRIP13;CDC25A;NCAPG;DSCC1;PRC1;GMNN;MAD2L1;KIF11;NPM3;OIP5;BUB1B;FEN1;RNASEH2A;VRK1;LAT;CENPM;KIF18B;PPIF;TK1;PCNA;TOP2A;SMC2;RFC3;RRM2;SAC3D1;NUSAP1;RACGAP1
prerank	CHIANG_LIVER_CANCER_SUBCLASS_PROLIFERATION_UP	0.6748448441696868	2.4807138209401605	0	0	0	101/170	0.1227	FDCSP;B3GNT5;MMP12;PM20D2;IGF2BP3;CCNE1;TAP1;CDCA7;CDC20;KIF2C;SLAMF8;SOX9;FOXM1;SEL1L3;TTK;PELI1;NDC80;NUF2;ASPM;ANLN;DLGAP5;HJURP;RAD51AP1;CCNB2;CEP55;YBX3;TNFRSF21;CDCA5;TPX2;RFC4;CCNA2;UBE2C;CD24;CDK1;CENPF;PTTG1;CDC7;MCM2;EZH2;SMC4;FMNL2;NT5DC2;KIF14;PBK;BIRC5;TRIP13;BACE2;ORC6;CHST11;SLC7A7;KIF20A;DSCC1;PRC1;DEPDC1B;MAD2L1;CYBA;AURKA;SPHK1;KIF11;KIF23;PLBD1;TUBA4A;PDE9A;AURKB;CENPE;OIP5;MMP…
prerank	KONG_E2F3_TARGETS	0.7199130904809539	2.477597999493306	0	0	0	64/93	0.1553	CCNE1;CDC20;MELK;KIF2C;RAD54L;BUB1;NUF2;TYMS;CDCA3;DLGAP5;HJURP;RAD51AP1;CDCA5;TPX2;CCNA2;UBE2C;CENPF;USP1;NASP;NCAPD2;CDC7;EZH2;CHAF1B;PBK;E2F3;SKP2;KIF20A;NCAPG;PRC1;SPC25;AURKA;KIF11;MCM3;PLK1;INCENP;UBE2T;HMMR;BUB1B;FEN1;ERCC6L;DEPDC1;PSIP1;SHCBP1;LMNB1;TACC3;RAD51;MKI67;NCAPG2;ASF1B;NCAPH;TK1;CCNB1;TOP2A;SMC2;IQGAP3;NUSAP1;HMGB2;RACGAP1;DNA2;CBX2;TAF1D;FIGNL1;FBXO45;RBL1
prerank	ALTEMEIER_RESPONSE_TO_LPS_WITH_MECHANICAL_VENTILATION	0.6937243702085757	2.4772930352466282	0	0	0	64/118	0.1176	CXCL10;SOD2;IL4I1;CCL4;GBP4;CLEC4E;NFIL3;RCAN1;IL1B;IFIH1;TGM1;STAT1;BCL2A1;LILRB3;PLA2G7;TLR2;CCL20;CD14;RELB;IL15;CYBB;CCL3;CTPS1;ADM;TNFAIP2;GPR84;PLEK;FGL2;IFI16;CCR1;TNFAIP3;PLAUR;IL1R2;LCP2;IL6;UPP1;CCL17;CCR2;SAP30;LST1;SLA;FCER1G;USP18;CLEC4D;TFEC;IFIT2;SOCS3;EBI3;GBP2;CXCL3;CASP4;ARG2;FCGR2A;SLC15A3;SELL;MS4A6A;MAFF;ATF3;GCH1;MAP3K8;ITGAM;IL1RN;FPR2;GPR65
prerank	REACTOME_CHEMOKINE_RECEPTORS_BIND_CHEMOKINES	0.7940100709566892	2.474556075025237	0	0	0	28/57	0.0486	CXCL10;CXCL9;CXCL13;CCL13;CCL5;CXCL1;CXCL11;CCL7;CCL4;CCL2;CXCL5;CCR5;CCR7;CXCR6;CXCL16;CX3CL1;CCL20;CXCL2;CCL3;CCL3L3;XCL1;CXCR3;XCL2;CCR1;CXCR4;CCL19;CCL17;CCR2
prerank	CROONQUIST_NRAS_SIGNALING_DN	0.7610128979338265	2.4744964442498154	0	0	0	52/68	0.1484	CDC20;CENPA;KIF2C;FOXM1;APOBEC3B;NDC80;CHEK1;MYBL2;CCNB2;CKS1B;TPX2;CCNA2;UBE2C;CDK1;PTTG1;NASP;MCM4;MCM2;HMGA1;SMC4;MCM7;TRIP13;SPC25;STMN1;AURKA;KIF11;MCM3;AURKB;PLK1;POLD1;OIP5;BUB1B;CHEK2;PTP4A3;STIL;CHAF1A;MKI67;SNRPA1;NCAPH;TK1;PCNA;CCNB1;TOP2A;SMC2;RFC3;HMGB2;PLK4;TRAIP;CDKN3;POLD3;CDC25C;GINS1
prerank	SMID_BREAST_CANCER_NORMAL_LIKE_UP	0.6064164662288142	2.465292914886385	0	0	0	205/445	0.1356	SFRP1;GZMB;CHI3L1;LAMP3;BBOX1;KRT5;CD38;CXCL13;CRYAB;POU2AF1;CCL5;SLC6A14;KRT14;SYNM;TNFRSF17;LDHB;SAA1;S100B;KLK7;LTB;BCL11A;MZB1;GZMA;ODAM;LYZ;BIRC3;IL27RA;CD2;NKG7;ID4;IL21R;CD3D;LGALS2;LYN;CD19;SEL1L3;CCL2;PNOC;RUNX3;CYTIP;LCK;CD27;GPR171;CTSC;LILRB3;TCL1A;SOSTDC1;PVRIG;ICOS;CD79A;CCR7;ITM2C;CD247;CD3G;GZMK;HLA-DOB;SPIB;CXCL2;COTL1;HLA-DRB1;SRGN;NCF1;PTPRCAP;LY75;THEMIS2;ZBP1;CASP1;XCL1;MALL;…
prerank	BURTON_ADIPOGENESIS_3	0.7117734283255038	2.4645895255684453	0	0	0	62/99	0.1227	CDCA7;LMO4;CDC20;KLF5;KIF2C;CSRP2;TTK;CDCA8;BUB1;MCM10;TYMS;DLGAP5;CX3CL1;RAD51AP1;CCNB2;CKS1B;CDC45;CDK1;MCM5;USP1;NASP;MCM4;CDC7;MCM2;EZH2;IFI16;MCM7;ILF2;BIRC5;KIF20A;CKS2;PRC1;MAD2L1;AURKA;KIF11;MCM3;PLK1;INCENP;PNP;TFDP1;KIF4A;TUBB6;FEN1;ADAM8;DNMT1;TCF19;TACC3;RAD51;KPNA2;MKI67;E2F8;ASF1B;NCAPH;TK1;PCNA;CCNB1;TOP2A;SMC2;RRM2;NUSAP1;HMGB2;RACGAP1
prerank	HALLMARK_G2M_CHECKPOINT	0.6491736443010223	2.461773460048779	0	0	0	115/190	0.1854	CDC20;CENPA;KIF2C;SLC7A5;RAD54L;TTK;BUB1;ODC1;NDC80;LBR;CHEK1;MYBL2;UCK2;CCNB2;CKS1B;CDC45;TPX2;EXO1;AMD1;CCNA2;UBE2C;CDK1;CENPF;MCM5;PTTG1;NASP;CDC7;MCM2;EZH2;E2F2;KIF15;HMGA1;SMC4;MCM6;PBK;BIRC5;E2F3;CDC25A;ORC6;CKS2;PRC1;MAD2L1;STMN1;AURKA;KIF11;MCM3;KIF23;SAP30;CDC25B;AURKB;CENPE;PLK1;INCENP;MYC;EFNA5;HMMR;TFDP1;KIF4A;DKC1;UBE2S;FBXO5;POLQ;SLC7A1;STIL;LMNB1;PML;TACC3;SNRPD1;HMGB3;E2F1;CHAF1A;…
prerank	SARRIO_EPITHELIAL_MESENCHYMAL_TRANSITION_UP	0.6664790709177632	2.4600615991219468	0	0	0	90/160	0.1434	CENPW;CDCA7;PLCG2;CENPA;FOXM1;BUB1;ODC1;FABP5;NDC80;ASPM;ANLN;TYMS;UCK2;CEP55;CKS1B;CDCA5;CDC45;BLM;EXO1;SKA3;RFC4;CCNA2;CDK1;MCM5;MCM4;ENO1;CDC7;MCM2;CDK2AP1;LRP8;MSH2;PLAUR;MCM7;MCM6;ORC6;KIF20A;DSCC1;PRC1;GMNN;MAD2L1;STMN1;TUBB3;NUP155;KIF11;MCM3;KIF23;PHF19;CENPE;PLK1;FJX1;SERPINE2;UBE2T;HMMR;MSANTD3;TFDP1;BUB1B;FBXO5;RELT;CMC2;STIL;TUBB;TACC3;E2F1;RAD51;MKI67;ASF1B;LRRC8C;SERPINB2;ARPC1B;BRI…
prerank	VANTVEER_BREAST_CANCER_METASTASIS_UP	-0.839092	-2.45481	0	0	0	33/43	0.1144	SCUBE2;TBC1D9;CCDC74B;KRT18;GSTM3;FBP1;MATN3;LAMP5;TGFB3;INPP5J;MYRIP;TBX3;EVL;FUT8;ECI2;EBF4;CIRBP;QDPR;SPEF1;ERGIC1;STK32B;ALDH4A1;RAB27B;MYLIP;AP2B1;SEC14L2;ALDH6A1;PEX12;FGF18;KIF3B;KIAA1217;BTG2;IP6K2
prerank	FLORIO_NEOCORTEX_BASAL_RADIAL_GLIA_DN	0.6601831013645212	2.4508733760763928	0	0	0	109/177	0.1549	PHGDH;UGT8;IL32;ANP32E;CDCA2;CDC20;MELK;CENPA;KIF2C;FOXM1;TTK;CDCA8;BUB1;NDC80;NUF2;ASPM;ANLN;CDCA3;DLGAP5;HJURP;MYBL2;RAD51AP1;CCNB2;CKS1B;CDCA5;CDC45;TPX2;BLM;EXO1;FAM72D;KIFC1;SKA3;UBE2C;CDK1;CENPF;PTTG1;VCAM1;NCAPD2;KIF15;SMC4;KIF14;ANXA1;MND1;PBK;BIRC5;GTSE1;PSRC1;KIF20A;CKS2;PRC1;DEPDC1B;SPC25;MAD2L1;AURKA;KIF11;KIF23;EPB41L2;AURKB;CENPE;PLK1;UBE2T;HMMR;KIF18A;BUB1B;KIF4A;CHEK2;TUBB6;HAPLN1…
prerank	HECKER_IFNB1_TARGETS	0.7240043390969798	2.447784105545068	0	0	0	46/90	0.1325	GZMB;CHI3L1;LAMP3;PDZK1IP1;CXCL10;CCL8;GBP1;RTP4;APOBEC3B;CCL2;STAT1;C1QA;OASL;TCL1A;CD163;C1QB;HERC5;SAMD9L;APOBEC3A;ZBP1;C1QC;MX1;IFI44L;IFI44;MS4A4A;LY6E;RSAD2;IFIT3;PARP12;LAP3;PLSCR1;MMP9;XAF1;IFIT2;MX2;EPSTI1;KLRD1;LILRA3;EGR2;SERPING1;PNPT1;OAS1;CXCL8;OAS2;C3AR1;SIGLEC1
prerank	PID_IL12_2PATHWAY	0.780867602724581	2.439278524111966	0	0	0	31/62	0.0758	GZMB;GZMA;CCL4;CD3D;IL12RB2;IFNG;IL1B;LCK;STAT1;CCR5;CD247;CD3G;TBX21;RELB;CCL3;IL2RB;FASLG;SOCS1;HLA-DRA;HLA-A;CD8B;RIPK2;IL2RA;CD8A;IL18RAP;IL2RG;JAK2;STAT5A;IL18;B2M;EOMES
prerank	WU_APOPTOSIS_BY_CDKN1A_VIA_TP53	0.7901236826206168	2.439276646587975	0	0	0	36/51	0.1227	TTK;BUB1;ASPM;ANLN;TYMS;DLGAP5;CEP55;TPX2;EXO1;UBE2C;CDK1;MCM4;MCM2;MCM6;PBK;NCAPG;PRC1;TUBB3;AURKA;MCM3;CDC25B;AURKB;TCN2;UBE2T;ATAD2;VEGFA;MKI67;NCAPD3;CCNB1;WDHD1;SMC2;BIRC2;ZBTB5;HMGB2;KNTC1;RACGAP1
prerank	ICHIBA_GRAFT_VERSUS_HOST_DISEASE_35D_UP	0.6800700262415091	2.4351917342733738	0	0	0	79/135	0.1144	UBD;SLPI;PROM1;LTF;S100A8;CXCL9;MMP12;S100A9;CCL5;TAP1;ORM2;CCL4;PSMB9;GBP4;LYZ;CYTIP;LCK;CTSC;STAT1;BCL2A1;C1QA;LILRB3;C1QB;CD14;CYBB;CTPS1;CASP1;HLA-DRB5;VCAM1;MCM4;HLA-A;HLA-DQA1;CD52;CTSS;C1QC;CD53;FGL2;CD74;IFI16;CCR1;FPR1;LCP2;NOP2;BIRC5;PLAC8;HLA-DMA;S100A6;HCK;CYBA;LAPTM5;LILRB4;PLK1;NCF4;ATP1B3;SNX10;HLA-DQB1;NAMPT;NABP1;CD7;CD68;S100A11;SIRPA;TLR6;ITGB2;COLGALT1;GBP2;TYROBP;S100A4;PTPRC…
prerank	GOZGIT_ESR1_TARGETS_DN	-0.585059	-2.43059	0	0	0	237/704	0.105	TFF1;AGR2;FOXA1;TFF3;AGR3;AR;CA12;GATA3;SCUBE2;GFRA1;EEF1A2;DACH1;MLPH;TSPAN1;NAT1;DNAJC12;ZG16B;BCAS1;GDF15;AREG;TBC1D9;MUCL1;PDZK1;NPNT;PPP1R3C;SLC7A2;SMIM22;SLC39A6;MSMB;TMEM45B;THSD4;ESR1;CEACAM6;RERG;ENPP1;HID1;ABCA12;PRR15L;SEMA3C;VAV3;RET;ERBB4;TSPAN13;FBP1;TMEM150C;CPE;SERPINA5;RGS22;FLRT3;MATN3;PGR;SYTL2;SLC16A6;CTNND2;LIN7A;SIDT1;IGFBP5;TCEAL1;SLC19A2;RNF43;PRRT3;ABAT;KCNJ3;TCEAL3;SLITR…
prerank	GOBERT_OLIGODENDROCYTE_DIFFERENTIATION_UP	0.5821132210585538	2.419688155199231	0	0	0	291/535	0.1984	CDKN2A;CD38;CENPW;CCNE1;LDHB;CDCA7;ANP32E;IMPA2;CDCA2;CDC20;MELK;CENPA;KIF2C;CSRP2;FOXM1;TTLL4;RAD54L;TTK;CDCA8;BUB1;ODC1;MCM10;NDC80;NUF2;ASPM;MTFR2;TYMS;CDCA3;CHEK1;DLGAP5;HJURP;MYBL2;SUV39H2;CDT1;NFIB;RAD51AP1;SMO;CCNB2;CEP55;FAM83D;CKS1B;CDCA5;CDC45;TPX2;BLM;EXO1;KIFC1;SKA3;CCDC77;RFC4;CCNA2;UBE2C;CDK1;CENPF;MCM5;USP1;PTTG1;NASP;MCM4;PDSS1;NCAPD2;CDC7;MCM2;BORA;C1orf112;DDIAS;AUNIP;LMNB2;EZH2…
prerank	FISCHER_G2_M_CELL_CYCLE	0.631006357161514	2.417735686955858	0	0	0	107/223	0.1381	ANXA3;ANP32E;CDCA2;BIRC3;CDC20;MELK;CENPA;KIF2C;FOXM1;TTK;CDCA8;BUB1;NDC80;STAT1;NUF2;ASPM;LBR;ANLN;CDCA3;HJURP;GPSM2;CCNB2;CEP55;FAM83D;TNFRSF21;CKS1B;TPX2;AMD1;KIFC1;TNFAIP2;CCNA2;UBE2C;CDK1;CENPF;PTTG1;KIF15;MID1;PIF1;KIF14;PBK;BIRC5;TRIP13;GTSE1;PSRC1;NDC1;KIF20A;CKS2;PRC1;DEPDC1B;MAD2L1;AURKA;KIF11;KIF23;CFLAR;SAP30;CDC25B;AURKB;CENPE;PLK1;OIP5;HMMR;KIF18A;BUB1B;UBE2S;CHEK2;E2F5;POLQ;CKAP2L;…
prerank	ZHOU_CELL_CYCLE_GENES_IN_IR_RESPONSE_6HR	0.7247285073656429	2.4169559988017992	0	0	0	54/80	0.1305	CENPA;RAD54L;TTK;CDCA8;FABP5;DEK;LBR;MTFR2;DLGAP5;MYBL2;CDT1;CEP55;CDCA5;EXO1;KIFC1;RFC4;CCNA2;MCM5;USP1;MCM2;EZH2;MCM7;MCM6;CHAF1B;TRIP13;KIF20A;GMNN;MAD2L1;KIF11;MCM3;SAP30;UBE2T;RANBP1;FBXO5;CMC2;LMNB1;NUP88;HMGB3;E2F1;HAUS8;RAD51;DNAJC9;E2F8;NEK2;WDHD1;SMC2;QSER1;SOD3;NUSAP1;HMGB2;KNTC1;RACGAP1;GINS3;TOPBP1
prerank	HUANG_DASATINIB_RESISTANCE_DN	-0.750442	-2.41134	0	0	0	34/67	0.0783	TFF1;CA12;STARD10;MAPT;HID1;IGFBP2;CREB3L4;SLC16A6;TOB1;GPD1L;RHOB;EMP2;CERS6;ABCA3;IRX5;PREX1;GREB1;ISOC1;EPB41L5;MEGF9;SLC1A2;SLC38A1;ABCG1;PRLR;CYB561;PDCD4;ACSS3;VPS37C;TRPS1;ICA1;TPD52;CALM1;ACSL3;UBL3
prerank	PUJANA_XPRSS_INT_NETWORK	0.6555974472863849	2.408279722714404	0	0	0	94/161	0.1888	ANP32E;CDC20;CENPA;FOXM1;RAD54L;DEK;NDC80;LBR;MYBL2;RAD51AP1;BLM;KIFC1;RFC4;CCNA2;UBE2C;CDK1;MCM5;USP1;NASP;CD47;MCM4;NCAPD2;CDC7;MCM2;NCK1;EZH2;SMC4;MSH2;MCM6;GTSE1;SKP2;SPC25;MAD2L1;STMN1;AURKA;AURKB;HMMR;TFDP1;SH2D1A;UBE2S;CHEK2;RIF1;STAT5A;RPIA;TFDP2;DNMT1;PSIP1;SLC7A1;HMGN4;LMNB1;CHAF1A;DDX39A;MKI67;SNRPA1;DNAJC9;CEP57;CAD;PCNA;KATNA1;EXOSC8;TOP2A;SMC2;XPO1;CDKN2C;RFC3;TTF2;COPS3;HMGB2;KNTC1…
prerank	GOLDRATH_ANTIGEN_RESPONSE	0.5975595616193219	2.403358429242051	0	0	0	170/338	0.1507	SLPI;GZMB;CCL5;LAG3;GZMA;CCL4;CDC20;PLCG2;CENPA;KIF2C;LYN;PDCD1;NFIL3;IFNG;TTK;CDCA8;BUB1;ODC1;MCM10;BCL2A1;CCR5;ASPM;ANLN;TYMS;CDCA3;CHEK1;DLGAP5;GZMK;RAD51AP1;CCL3;CCNB2;YBX3;GGH;FASLG;IRF4;CKS1B;CDCA5;CDC45;PIM1;PERP;KIFC1;CASP1;CCNA2;CD24;HLA-DRB5;CDK1;ABRACL;MCM5;MCM4;CXCR3;HLA-A;HLA-DQA1;IFI30;CD48;CDK2AP1;IL2RA;EZH2;FGL2;CD74;IL18RAP;ANXA1;BIRC5;TRIP13;BATF3;CLIC4;GTSE1;S100A6;KIF20A;CKS2;…
prerank	BLANCO_MELO_COVID19_BRONCHIAL_EPITHELIAL_CELLS_SARS_COV_2_INFECTION_UP	0.6703086619117703	2.401125958798361	0	0	0	75/137	0.1361	KRT6B;GBP5;PDZK1IP1;S100A8;MMP1;S100A9;SOD2;SLC6A14;CXCL1;RHCG;LTB;ICAM1;IL32;ZBED2;BIRC3;CHST2;IL1B;IFIH1;S100A7;CXCL5;TGM1;CCL20;RELB;CXCL2;TRIM47;PI3;SAA2;TNFAIP2;CORO1A;P2RY6;EDN1;SLC25A37;TNF;TNFAIP3;PLAUR;IL6;TNFSF14;IFI44;IL7R;VNN1;TUBB3;TMEM171;C1S;PARP12;XDH;PLSCR1;C3;SPRR2E;STAT5A;ADAM8;C15orf48;C1R;SOCS3;EPSTI1;CYP27B1;LGALS9;MAFF;DRAM1;SGPP2;PRDM1;S100A12;BMP2;MAP3K8;OAS1;TUBA1C;TGM2;…
prerank	SMID_BREAST_CANCER_RELAPSE_IN_LUNG_DN	-0.828756	-2.39298	0	0	0	26/37	0.1019	TFF1;SCGB2A2;SCGB1D2;SCUBE2;DNALI1;NAT1;TFAP2B;ASPN;COMP;CXCL14;SCGB2A1;CILP;SFRP4;CLDN5;SLC1A1;TOX3;HMGCS2;TTC12;PDCD4;COL14A1;TIMP4;ADIPOQ;PRODH;ITGA7;FABP4;LRRC31
prerank	ZHAN_MULTIPLE_MYELOMA_PR_UP	0.8076348346717883	2.392549477469685	0	0	0	37/43	0.1549	FOXM1;TTK;MCM10;NUF2;ASPM;TYMS;DLGAP5;CCNB2;TPX2;RFC4;UBE2C;CDK1;EZH2;KIF14;BIRC5;TRIP13;DSCC1;PRC1;DEPDC1B;SPC25;AURKA;UBE2T;BUB1B;KPNA2;E2F8;NEK2;TSR1;SKA1;CCNB1;TOP2A;RRM2;NUSAP1;RACGAP1;CENPL;ZWILCH;FANCI;PRR11
prerank	YANG_BREAST_CANCER_ESR1_LASER_UP	-0.871773	-2.39243	0	0	0	26/29	0.1021	AGR2;AR;DACH1;RAB26;RAB17;TP53TG1;CERS6;EVL;UGCG;COQ7;IVD;STK32B;SIGIRR;CHMP2A;IFT46;DNAJC17;SIRT3;MOAP1;CPT1A;GSTZ1;KIAA0319L;GOLGA1;HMGCL;MSX2;PATZ1;ALAD
prerank	TARTE_PLASMA_CELL_VS_PLASMABLAST_DN	0.6054224349509747	2.3886760840462022	0	0	0	148/290	0.182	GZMB;SOD2;CCNE1;LDHB;CDC20;PFKP;CENPA;KIF2C;SLC7A5;FOXM1;NFIL3;TTK;CYTIP;FABP5;ASNS;SLC16A1;LBR;GLDC;CD70;TYMS;DLGAP5;UCK2;YBX1;IL2RB;CTPS1;GGH;CKS1B;KIFC1;CASP1;RFC4;CCNA2;UBE2C;CDK1;NASP;MSN;CDC123;ITGB7;IFI30;CD52;CORO1A;EZH2;GALNT3;KIF14;BOP1;TRIP13;PSMB8;UQCRH;CKS2;MAD2L1;LILRB4;KIF11;MCM3;KIF23;BYSL;TUBA4A;NDUFA9;CDC25B;FAS;CENPE;SLA;ATP1B3;PSME4;PSMB2;TFRC;HMMR;KYNU;KLHDC3;UCHL3;PNP;RRP1B;…
prerank	BLANCO_MELO_BRONCHIAL_EPITHELIAL_CELLS_INFLUENZA_A_DEL_NS1_INFECTION_DN	0.6422071451379278	2.3863088660550837	0	0	0	104/164	0.1553	PHGDH;CDCA7;MEX3A;CDCA2;KIF2C;FOXM1;RAD54L;TTK;CDCA8;MCM10;NUF2;MTFR2;ANLN;CDCA3;HJURP;MYBL2;CDT1;CCNB2;CEP55;CDCA5;CDC45;BLM;EXO1;KIFC1;SKA3;CCNA2;UBE2C;CENPF;PTTG1;MCM4;IDI2-AS1;CDC7;TMCC2;MCM2;KIF15;GINS4;MCM7;KIF14;MND1;BIRC5;CDC25A;PSRC1;KIF20A;NCAPG;PRC1;DEPDC1B;SPC25;AURKA;KIF11;AURKB;CENPE;PLK1;OIP5;UBE2T;HMMR;DIAPH3;PPARGC1B;BUB1B;KIF4A;FEN1;ERCC6L;FAM111B;SHCBP1;TCF19;LMNB1;TACC3;FANCG;…
prerank	BOSCO_INTERFERON_INDUCED_ANTIVIRAL_MODULE	0.7284253839730854	2.3852010140348403	0	0	0	40/76	0.1287	LAMP3;SLAMF7;GBP4;NCOA7;CCL2;IFIH1;OASL;HERC5;SAMD9L;ZBP1;CDK1;CD274;APOL6;MX1;IFI44L;APOBEC3G;IFI44;CD40;RSAD2;IFIT3;PARP12;LILRB1;PTPN2;TNIP3;MYO1G;XAF1;TRIM22;ARAP2;EPSTI1;PML;TMEM176A;LAT;MS4A6A;SLC39A8;P2RY14;GCH1;PNPT1;APOL1;OAS2;NUB1
prerank	MORI_LARGE_PRE_BII_LYMPHOCYTE_UP	0.7145088703781488	2.38430129957623	0	0	0	50/84	0.1424	IGLL1;CDCA7;ANP32E;CDC20;MELK;CENPA;TTK;NDC80;CDCA3;HJURP;MYBL2;CCNB2;CKS1B;CDCA5;CCNA2;CDK1;MCM2;HMGA1;SMC4;MCM7;MCM6;PRC1;ALYREF;STMN1;AURKA;MCM3;KIF23;PRDX4;CENPE;UBE2S;CMC2;LMNB1;TUBB;HMGB3;KPNA2;MKI67;LGALS9;E2F8;ASF1B;NCAPH;CCNB1;TOP2A;SMC2;CDKN2C;RRM2;RACGAP1;CENPL;FANCC;CDKN3;RANGAP1
prerank	Antigen processing and presentation	0.7313943924073393	2.381613773621569	0	0	0	45/72	0.1435	TAP1;HLA-F;IFNG;HLA-DOB;HLA-DRB3;HLA-DRB1;HLA-DRB4;HLA-E;HLA-C;HLA-DRB5;HLA-DRA;HLA-A;HLA-DQA1;CD8B;IFI30;CTSS;HLA-B;HLA-DQA2;CD74;TNF;CD8A;HLA-DPA1;HLA-DMA;KLRC1;HLA-DPB1;KLRC2;CTSL;KLRC4;HLA-DQB1;CIITA;B2M;RFX5;HLA-G;KLRD1;KLRC3;HLA-DMB;TAP2;PSME2;TAPBP;LGMN;CALR;CTSB;RFXAP;HLA-DOA;KIR2DS2
prerank	MARKEY_RB1_ACUTE_LOF_DN	0.6250582663800043	2.379708243900057	0	0	0	109/220	0.1483	CXCL10;CCL8;SOD2;CCL5;TAP1;CCL7;CCL4;GZMH;PSMB9;GBP4;LYZ;PFKP;IFIH1;KRT7;STAT1;BCL2A1;LILRB3;NDRG2;C1QB;PLA2G7;UCK2;CCL3;PDK1;SRGN;NDRG1;NCF1;HLA-E;LCP1;HLA-A;CD52;ISG20;HLA-B;C1QC;HCLS1;IFI16;MCOLN2;CCR1;PLIN2;FPR1;PLAC8;TMEM45A;PSMB8;C2;HCK;NCF2;IL7R;LILRB4;SPHK1;BID;VAV1;SAP30;IFIT3;NCF4;LST1;XDH;FERMT3;GLRX;FCGR2B;USP18;NAMPT;RAC2;PNP;CLEC4D;GCNT2;SAT1;IFIT2;GMFG;ADAM8;SOCS3;ITGB2;PSMB10;HLA-…
prerank	KUROZUMI_RESPONSE_TO_ONCOCYTIC_VIRUS	0.7918306377702746	2.3788813571646403	0	0	0	29/45	0.1135	CXCL10;CXCL9;CCL5;LTB;CCL7;IFNG;CCL2;IL1B;CCR5;CCR7;CCL20;IL15;CXCL2;CCL3;IL2RB;CASP1;CXCR3;TNF;CCR1;IL10RA;IL1R2;IL2RG;CCR2;C3;IL18;SPP1;IL6R;TNFRSF1B;CXCR5
prerank	LINDSTEDT_DENDRITIC_CELL_MATURATION_A	0.7428089617415773	2.3754946551961718	0	0	0	37/60	0.1222	CXCL10;CCL8;SOD2;CCL5;GBP1;CXCL1;CXCL11;ICAM1;NFE2L3;CCL4;SLC7A5;CCL2;IL1B;STAT1;PLA2G7;TLR2;CCL20;CXCL2;CCL3;PLA2G4A;PLEK;CD48;EDN1;NFKBIE;TNF;IL6;IL7R;KYNU;TFEC;CD58;TNFRSF4;PTGER4;FKBP5;ATF5;IL1RN;CXCL8;HCAR3
prerank	DOANE_BREAST_CANCER_CLASSES_DN	0.8306212580211925	2.3750488739945803	0	0	0	21/31	0.1086	KRT16;FOXC1;CTSV;ANP32E;LMO4;DSC2;DEK;SLC16A1;SMO;FSCN1;PLAUR;PAPSS1;ATP11A;CLIP4;CHST3;FERMT1;WWTR1;SPP1;CALU;PARVB;POPDC3
prerank	KEGG_ANTIGEN_PROCESSING_AND_PRESENTATION	0.715220161531136	2.374693812609865	0	0	0	42/78	0.1374	TAP1;HLA-F;HLA-DOB;HLA-DRB3;HLA-DRB1;HLA-DRB4;HLA-E;HLA-C;HLA-DRB5;HLA-DRA;HLA-A;HLA-DQA1;CD8B;IFI30;CTSS;HLA-B;HLA-DQA2;CD74;CD8A;HLA-DPA1;HLA-DMA;KLRC1;HLA-DPB1;KLRC2;CTSL;KLRC4;HLA-DQB1;CIITA;B2M;RFX5;HLA-G;KLRD1;KLRC3;HLA-DMB;TAP2;PSME2;TAPBP;LGMN;CALR;CTSB;RFXAP;HLA-DOA
prerank	Allograft rejection	0.8210020127863431	2.3744841423460423	0	0	0	26/37	0.095	GZMB;HLA-F;IFNG;HLA-DOB;HLA-DRB3;FASLG;HLA-DRB1;HLA-DRB4;HLA-E;HLA-C;HLA-DRB5;HLA-DRA;HLA-A;HLA-DQA1;HLA-B;HLA-DQA2;TNF;HLA-DPA1;HLA-DMA;CD40;PRF1;FAS;HLA-DPB1;HLA-DQB1;HLA-G;HLA-DMB
prerank	KEGG_ALLOGRAFT_REJECTION	0.8210020127863431	2.3744841423460423	0	0	0	26/37	0.095	GZMB;HLA-F;IFNG;HLA-DOB;HLA-DRB3;FASLG;HLA-DRB1;HLA-DRB4;HLA-E;HLA-C;HLA-DRB5;HLA-DRA;HLA-A;HLA-DQA1;HLA-B;HLA-DQA2;TNF;HLA-DPA1;HLA-DMA;CD40;PRF1;FAS;HLA-DPB1;HLA-DQB1;HLA-G;HLA-DMB
prerank	RASHI_RESPONSE_TO_IONIZING_RADIATION_6	0.7093160122680774	2.373462763666004	0	0	0	42/74	0.1491	UBD;SLPI;S100A8;CXCL9;CXCL13;CCL8;S100A9;CCL5;PSMB9;LYZ;RAD51AP1;C9orf40;CD48;CD79B;IL1R2;CXCR4;CCR2;LAPTM5;FAS;FERMT3;INCENP;FCGR2B;PTP4A3;GBP2;TYROBP;PTPRC;CCNJ;PLEKHO1;BRIX1;PDE7A;CFP;IKZF1;SELPLG;CSF2RA;FMNL1;SAAL1;CUL2;MS4A1;EMP3;RNF38;EVI2A;DDX18
prerank	KANG_DOXORUBICIN_RESISTANCE_UP	0.7732078348413355	2.371692710749209	0	0	0	42/51	0.152	CDC20;CENPA;FOXM1;CDCA8;BUB1;ASPM;TYMS;HJURP;RAD51AP1;TPX2;RFC4;CDK1;MCM4;PBK;BIRC5;NCAPG;DSCC1;PRC1;MAD2L1;AURKA;PLK1;OIP5;HMMR;ATAD2;BUB1B;KIF4A;POLQ;LMNB1;MKI67;NCAPG2;ASF1B;CENPM;TK1;TOP2A;RRM2;NUSAP1;HMGB2;POLA2;PLK4;CDKN3;GINS1;FANCI
prerank	YANG_BREAST_CANCER_ESR1_BULK_UP	-0.903786	-2.36895	0	0	0	20/24	0.0578	FOXA1;EEF1A2;TSPAN1;DNALI1;CRIP1;SLC39A6;FAM174B;TSPAN13;COX6C;INPP5J;REEP5;DALRD3;ELOVL5;CELSR1;MYO5C;BLVRA;ACOT2;ABCG1;SKP1;PTP4A2
prerank	RODRIGUES_THYROID_CARCINOMA_POORLY_DIFFERENTIATED_UP	0.5658185433183319	2.3681450740687344	0	0	0	289/598	0.1888	PSAT1;PHGDH;CENPW;CBS;IGF2BP3;CCNE1;CDCA7;KIF2C;TTK;GPT2;CTSC;ASNS;PRTFDC1;SLC16A1;NUDT5;MTFR2;ANLN;TYMS;CHEK1;DLGAP5;SUV39H2;UCK2;CHRNA5;GPSM2;RAD51AP1;BTG3;CTPS1;GMPS;CKS1B;CLDN1;STEAP3;CCDC77;RFC4;CCNA2;UBE2C;CDK1;CENPF;USP1;NASP;CDC123;MCM4;MTHFD1L;ENO1;MCM2;LMNB2;IFI16;SMC4;PLAUR;MCM7;MCM6;PDCD5;KIF14;ANXA1;PBK;CLIC4;GTSE1;TMEM45A;UPP1;ORC6;PSRC1;NDC1;NCAPG;IL7R;CKS2;PRC1;LY6E;MAD2L1;DONSON;…
prerank	QI_PLASMACYTOMA_UP	0.6081191281447991	2.366840280919832	0	0	0	110/253	0.1107	MARCO;CCL5;LAG3;LTB;CCL4;PSMB9;HRK;IL27RA;CLEC4E;SOX11;RASSF4;IL21R;CD3D;ACTG2;CD19;TNFSF13B;LCK;DEK;DAPP1;BAG2;CCR5;CD79A;IRF1;CD3G;RELB;SPIB;CCL3;IL2RB;SOCS1;RGS1;TNFAIP2;CASP1;TLR1;XCL1;FSCN1;PLEK;SLC43A3;LCP1;CD47;CD82;ITGB7;CD53;HCLS1;ITGA6;NFKBIE;FGL2;TNF;CCR1;TNFAIP3;PAK1IP1;RRAS2;IL1R2;IL18RAP;SLAMF1;CCL19;PLAC8;IL2RG;PSMB8;HCK;ZAP70;PSTPIP1;CD40;CCR2;TUBB3;RSAD2;VAV1;FAS;DUSP2;LST1;SLA;T…
prerank	BLANCO_MELO_COVID19_SARS_COV_2_INFECTION_CALU3_CELLS_UP	0.5969034471973392	2.366028947153215	0	0	0	124/310	0.1331	IDO1;GBP5;LAMP3;CXCL10;CXCL9;KLHDC7B;CCL5;GBP1;PTX3;CXCL11;TAP1;LTB;BATF2;ICAM1;GBP4;BIRC3;ETV7;CLEC4E;NCOA7;RTP4;TNFSF13B;CCL2;IL1B;IFIH1;DAPP1;STAT1;BCL2A1;OASL;SAA4;ASNS;IRF1;FUT3;CX3CL1;CCL20;HERC5;SAMD9L;CXCL2;BCL2L14;NEURL3;IL23A;HLA-J;THEMIS2;ZBP1;TNFAIP2;CASP1;VCAM1;CD274;ISG20;IL15RA;IFI16;TNF;APOL6;IL10RA;TNFAIP3;PDE4B;MX1;IFI44L;IL6;CD69;APOBEC3G;ZC3H12C;TNFSF14;RASGRP1;PKP1;IFI44;RASG…
prerank	MASSARWEH_TAMOXIFEN_RESISTANCE_DN	-0.628082	-2.36553	0	0	0	90/232	0.0934	CA12;GFRA1;AREG;PDZK1;NPNT;DOK7;MAPT;SLC39A6;THSD4;ESR1;MYB;RERG;TNNT1;LONRF2;SYBU;CPE;SERPINA5;NPY1R;IL20;SLC22A5;PGR;PARD6B;SUSD3;ABAT;ELOVL2;KCNJ3;ETNK2;PRSS23;AMIGO2;IRS1;PKIB;ADRA2A;IGF1R;IRX5;LRIG1;IGFBP4;ELOVL5;NRIP1;ZNF703;SYTL4;RAB11FIP3;GREB1;BCL2;COL4A5;DEPTOR;AMFR;GPER1;ISOC1;APBB2;SYT1;DLG5;TTC39A;OLFM1;BLVRA;TPBG;MEGF9;FAXDC2;PLAC1;COL5A1;RBM24;CISH;ELP2;PRLR;MREG;C1orf226;EGR3;PLIN…
prerank	WONG_EMBRYONIC_STEM_CELL_CORE	0.587298622187437	2.3614279781929586	0	0	0	179/324	0.2142	PROM1;TCF7L1;CDCA7;ANP32E;CDC20;CSRP2;TTK;CDCA8;BUB1;DEK;NDC80;CTSC;SLC16A1;GLDC;CDCA3;CHEK1;DLGAP5;MYBL2;CCNB2;CKS1B;CDCA5;BLM;EXO1;CCNA2;CDK1;MCM5;NASP;MCM4;ENO1;NCAPD2;CDC7;MCM2;SMC4;MSH2;MCM7;NT5DC2;NOP2;BIRC5;TRIP13;E2F3;GTSE1;UQCRH;KIF20A;CKS2;GMNN;MAD2L1;AURKA;KIF11;MCM3;KIF23;NDUFA9;FBL;AURKB;TIMM8A;PLK1;POLD1;PDHA1;TRIP6;FAM136A;MYC;MRPL15;STOML2;COQ3;RPP40;TIMM44;MRTO4;BUB1B;KIF4A;CHEK2…
prerank	JAATINEN_HEMATOPOIETIC_STEM_CELL_DN	0.611011875427511	2.359527321125275	0	0	0	112/226	0.1501	GZMB;CHI3L1;LTF;S100A8;S100A9;CCL5;GZMA;CCL4;GNLY;GZMH;LYZ;CD2;NKG7;IL21R;CD3D;LGALS2;LCK;CD27;QPCT;PVRIG;CCR7;CD163;SECTM1;XK;CD247;CXCL16;CD14;GZMK;CYBB;CCL3;IL2RB;COTL1;RGS1;XCL1;OLFM4;CD8B;CLEC4A;IFI30;ISG20;SLC25A37;FGL2;FCN1;CCR1;CD8A;IL10RA;TNFAIP3;IL18RAP;MNDA;FPR1;CD5;UPP1;CSTA;RASGRP1;HCK;ZAP70;NCF2;IL7R;KLRC1;ARL4C;PLBD1;PRF1;KLRB1;GIMAP4;FGR;FCER1G;GPR18;DOK2;PNP;FCGR3B;TFDP1;MMP9;NPL…
prerank	HALLMARK_INFLAMMATORY_RESPONSE	0.6300397285237421	2.3582221481639434	0	0	0	96/198	0.1672	MARCO;LAMP3;CXCL10;CXCL9;CCL5;CXCL11;ICAM1;CCL7;ITGB8;CHST2;RTP4;LYN;CCL2;IL1B;LCK;ADORA2B;CCR7;IRF1;CD70;CXCR6;TLR2;CX3CL1;CCL20;CD14;AQP9;IL15;CYBB;IL2RB;ADM;NMI;RGS1;TLR1;CD82;RIPK2;CD48;IL15RA;EDN1;IL10RA;PLAUR;GPR183;PDE4B;IL18RAP;FPR1;SLAMF1;LCP2;KCNJ2;IL6;OSM;CD69;RASGRP1;IL7R;CCL17;CD40;LY6E;SPHK1;MYC;PTAFR;NAMPT;KIF1B;ICAM4;GNA15;MET;NOD2;IL18;EBI3;TNFRSF9;SLC7A1;CMKLR1;SELL;ATP2C1;SELE;…
prerank	WP_ALLOGRAFT_REJECTION	0.6993360963104186	2.3514292237595207	0	0	0	37/87	0.0634	GZMB;CXCL9;CXCL13;CXCL11;GNLY;HLA-F;IFNG;IL1B;STAT1;C1QA;C1QB;HLA-DOB;FASLG;HLA-DRB1;HLA-E;HLA-C;HLA-DRB5;HLA-DRA;HLA-A;HLA-DQA1;HLA-B;C1QC;HLA-DQA2;IL2RA;TNF;HLA-DPA1;CCL19;HLA-DMA;C2;CD40;PRF1;FAS;CTLA4;HLA-DPB1;C3;HLA-DQB1;VEGFA
prerank	BASSO_CD40_SIGNALING_UP	0.6855604226250949	2.351192097862141	0	0	0	59/100	0.1319	KCNN4;TAP1;ICAM1;CCL4;LYN;HLA-F;IL1B;KRT7;STAT1;BCL2A1;CCR7;CCL3;IRF4;HLA-DRB1;SRGN;HLA-DRB4;RGS1;TNFAIP2;PLEK;DDIT4;HLA-DQA1;IFI30;NFKBIE;CD74;TNF;TNFAIP3;GPR183;SLAMF1;HLA-DMA;NCF2;CD40;CD83;LAPTM5;CFLAR;DUSP2;HLA-DPB1;TRAF1;CD44;HLA-DQB1;RAC2;TNFAIP8;STAT5A;ADAM8;CAPG;PTP4A3;CD58;IRF5;PTK2B;MAP3K8;CXCR5;CR2;TRIP10;SIK1;NFKB2;RAB27A;NCKAP1L;ARHGEF2;NFKBIA;HSP90B1
prerank	PUJANA_CHEK2_PCC_NETWORK	0.5539700997121252	2.3485068430339706	0	0	0	347/726	0.2169	IDO1;POU2AF1;TNFRSF17;LDHB;ANP32E;CDC20;PLCG2;MELK;CENPA;KIF2C;SLC7A5;FOXM1;CD19;RAD54L;TTK;BUB1;LCK;ODC1;TMEM123;FABP5;DEK;NDC80;TCL1A;SLC16A1;LBR;TYMS;CHEK1;DLGAP5;MYBL2;LAMC2;UCK2;CDT1;CHRNA5;YBX1;RAD51AP1;CCNB2;CTPS1;GMPS;IRF4;CKS1B;CDC45;TPX2;BLM;EXO1;KIFC1;RFC4;CCNA2;UBE2C;CDK1;CENPF;MCM5;USP1;PTTG1;NASP;PTTG2;CD47;CDC123;MCM4;IRAK1;NCAPD2;CDC7;MCM2;CD79B;NCK1;LMNB2;EZH2;SMC4;SEPHS1;MSH2;MC…
prerank	GINESTIER_BREAST_CANCER_20Q13_AMPLIFICATION_UP	-0.68563	-2.34629	0	0	0	62/100	0.2131	MAPT;SLC39A6;ESR1;ENPP1;PARD6B;SMIM14;HSPB1;POSTN;RNASE4;BCAS4;BLVRB;ADCY1;ZNF91;CFD;BAIAP3;TMBIM4;ZNF587;ZNF552;ELP2;FITM2;CDS1;F2R;RHOBTB3;CACNG4;EFCAB11;KLF9;DAAM1;TOX4;ZNF217;SYDE2;DIXDC1;ITPRIPL2;MAP3K12;MORF4L2;PPP1R3D;ADD1;YWHAB;SLC4A7;BNIP3L;IFT22;SERINC3;PRRC1;RBM3;UQCC1;AP1AR;ADNP;TMEM218;YIPF5;STX16;TSHZ2;RDH11;DNAL1;DNAJB14;RBM39;PFDN1;FNIP1;ROMO1;DNAJC21;GINM1;ZNF148;RSPH3;BLOC1S6
prerank	HOFFMANN_LARGE_TO_SMALL_PRE_BII_LYMPHOCYTE_UP	0.6446613865172053	2.3429955234138906	0	0	0	86/147	0.148	CCNE1;ANP32E;CDC20;MELK;CENPA;KIF2C;RAD54L;TTK;BUB1;MCM10;NDC80;ANLN;CDCA3;DLGAP5;HJURP;CCNB2;CKS1B;CDCA5;CDC45;KIFC1;CCNA2;UBE2C;HLA-DRB5;CDK1;NASP;ITGB7;ENO1;SMC4;MCM6;NT5DC2;CHAF1B;TRIP13;KIF20A;CKS2;PRC1;STMN1;TUBB3;AURKA;KIF23;AURKB;CENPE;INCENP;UBE2T;HLA-DQB1;KIF4A;UBE2S;VPS72;FEN1;DNMT1;MTHFD2;TUBB;HMGB3;RAD51;KPNA2;MKI67;E2F8;HAUS6;NEK2;ECT2;NCAPH;TK1;ACTN4;ANP32B;CCNB1;TOP2A;KIN;WDHD1;SM…
prerank	LIM_MAMMARY_LUMINAL_PROGENITOR_UP	0.7420832373809119	2.342212355716196	0	0	0	27/56	0.0726	ELF5;BBOX1;PDZK1IP1;S100A8;HAPLN3;IL4I1;FOLR1;DAPP1;CTSC;QPCT;SECTM1;CD14;RASAL1;TSPAN33;IL15;CLDN1;SLC34A2;TNFAIP2;LALBA;SLC28A3;NOXO1;CXCR4;CSN3;XDH;C3;ATP6V1C2;KIT
prerank	KAUFFMANN_MELANOMA_RELAPSE_UP	0.728297330636445	2.340107774359661	0	0	0	33/60	0.1288	RAD54L;DEK;CHEK1;RAD51AP1;CDC45;BLM;EXO1;RFC4;CENPF;PTTG1;PTTG2;MCM4;SMC4;MSH2;MCM7;FANCA;MCM6;ORC6;GMNN;MAD2L1;MCM3;MSH6;CHEK2;POLQ;FANCG;CHAF1A;RAD51;PCNA;TOP2A;SMC2;RRM2;RFC2;TDP1
prerank	MEBARKI_HCC_PROGENITOR_FZD8CRD_UP	0.5676603102139889	2.3389290985905355	0	0	0	257/493	0.1678	LY6K;CENPW;TMSB15A;SLAMF7;CDCA7;ANXA3;OGFRL1;CDC20;MELK;CENPA;KIF2C;SLC7A5;TMSB15B;FOXM1;RAD54L;TTK;CDCA8;BUB1;MCM10;NDC80;ADORA2B;NUF2;CCR7;ASPM;MTFR2;ANLN;TYMS;CDCA3;CHEK1;DLGAP5;HJURP;MYBL2;SUV39H2;HERC5;CHRNA5;GPSM2;CEP55;FAM83D;COTL1;CKS1B;CDCA5;CDC45;TPX2;BLM;EXO1;KIFC1;SKA3;FSCN1;CCDC77;RFC4;CCNA2;CDK1;MCM5;PTTG1;PTTG2;C9orf40;SFN;MTHFD1L;NCAPD2;CDC7;MCM2;C1orf112;DDIAS;SCARA3;AUNIP;EZH2;T…
prerank	NAKAYAMA_SOFT_TISSUE_TUMORS_PCA1_UP	0.7036151971701478	2.337985662334208	0	0	0	47/74	0.1109	CXCL10;CXCL9;CCL13;CCL5;GZMA;LYZ;SLAMF8;CCL2;CTSC;C1QA;CD163;C1QB;CD14;GZMK;HLA-DRB4;HLA-DRA;HLA-DQA1;IFI30;CD52;ISG20;HLA-DPA1;IFI44L;S100A6;VSIG4;FCGR3A;MS4A4A;TMEM176B;MRC1;C1S;NCF4;LILRB1;SLA;CD44;C3;HLA-DQB1;FCGR2B;KYNU;BIN2;S100A4;PLTP;FCGR2A;SLC15A3;CSF1R;LY96;AIF1;ITGAM;APOL1
prerank	BERENJENO_TRANSFORMED_BY_RHOA_UP	0.564628001336394	2.3377145153771868	0	0	0	254/518	0.1826	PSAT1;SOD2;CDCA7;CCL7;ANXA3;CDC20;MSLN;FAM171A1;CENPA;KIF2C;FOXM1;ACTG2;TTK;CDCA8;CYTIP;BUB1;ODC1;IFRD1;MCM10;DEK;SMOC1;ADORA2B;ASPM;LBR;ANLN;TYMS;CHEK1;DLGAP5;MYBL2;LAMC2;UCK2;RAD51AP1;BTG3;YBX3;PLA2G4A;CTPS1;CKS1B;ADM;CDCA5;CDC45;EXO1;LY75;KIFC1;RFC4;SCHIP1;CCNA2;CDK1;MCM5;USP1;PTTG1;NASP;MSN;MCM4;C9orf40;HLA-B;CDC7;MCM2;ITGA6;EZH2;RBM38;SMC4;TNFAIP3;MSH2;PLAUR;MCM7;NOP2;CHAF1B;BOP1;BIRC5;TRIP1…
prerank	RUIZ_TNC_TARGETS_DN	0.6451123011318737	2.327694722730755	0	0	0	80/140	0.1268	CCNE1;OGFRL1;PFKP;MELK;KIF2C;SLC7A5;FOXM1;RAD54L;ODC1;MCM10;TYMS;HJURP;RAD51AP1;CTPS1;CDC45;BLM;EXO1;RFC4;CCNA2;UBE2C;CD24;CDK1;MCM5;USP1;MCM4;PDSS1;DKK1;MCM2;AUNIP;MCM7;RRAS2;MCM6;PBK;BIRC5;TRIP13;CDC25A;IL7R;DSCC1;CKS2;GMNN;SPC25;MAD2L1;MCM3;RGS20;TMEM158;AURKB;SERPINE2;OIP5;NMT2;CD44;ATAD2;POLR1E;PNP;MRTO4;MET;DKC1;RFWD3;TUBB6;FEN1;NXN;LPXN;SLC7A1;SHCBP1;E2F1;ORC1;DNAJC9;E2F8;NCAPG2;ASF1B;DMD;…
prerank	YANG_BREAST_CANCER_ESR1_BULK_DN	0.8867222235351354	2.3271438768477433	0	0	0	17/22	0.074	ROPN1;DEFB1;KCNK5;LAD1;PFKP;TTK;TMEM123;CEBPB;GMPS;THEMIS2;NCK1;PLAUR;TEX10;PLIN2;LPIN1;GTPBP4;SIRPA
prerank	YANG_BREAST_CANCER_ESR1_DN	0.8965991954458372	2.327065693864318	0	0	0	20/23	0.0856	GABRP;SFRP1;RARRES1;CDH3;PROM1;LDHB;BCL11A;TRIM2;CYB5R2;SOX11;FABP5;LBR;BTG3;TBX19;SLC25A37;SLC9A6;PLCH1;TUBB6;ARHGEF9;TLE4
prerank	HORIUCHI_WTAP_TARGETS_DN	0.588811656623962	2.325754931708742	0	0	0	131/297	0.1549	CENPW;LDHB;TMSB15A;CDCA2;CDC20;MELK;CENPA;KIF2C;FOXM1;APOBEC3B;TTK;CDCA8;BUB1;ODC1;TMEM123;NDC80;C21orf91;NUF2;ASPM;LBR;ANLN;TYMS;CDCA3;DLGAP5;HJURP;MYBL2;RAD51AP1;CCNB2;CEP55;FAM83D;CKS1B;TPX2;SKA3;CCNA2;UBE2C;CDK1;PTTG1;DKK1;NCAPD2;LMNB2;LRP8;HMGA1;SEPHS1;MCM7;CXCR4;KIF14;PBK;BIRC5;TRIP13;GTSE1;PSRC1;KIF20A;NCAPG;CKS2;PRC1;GMNN;SPC25;MAD2L1;AURKA;KIF11;KIF23;FBXO32;CDC25B;ATP11C;FBL;AURKB;PLK1;…
prerank	WANG_RESPONSE_TO_GSK3_INHIBITOR_SB216763_DN	0.5802942992534019	2.32153648425054	0	0	0	174/328	0.1711	PSAT1;CD38;KCNN4;CCNE1;PFKP;MELK;SLC7A5;PIM2;SEL1L3;RAD54L;GPT2;CYTIP;BUB1;FABP5;MCM10;NUF2;SLC16A1;LBR;NUDT5;TYMS;TLR2;MYBL2;RAD51AP1;CTPS1;CKS1B;PDK1;CDC45;NDRG1;NCF1;BLM;EXO1;PIM1;CCNA2;MCM5;PTTG1;NASP;MSN;MCM4;MCM2;DDIAS;TEX30;E2F2;TNF;LRP8;GINS4;CCR1;TNFAIP3;MSH2;MCM7;MCM6;CHAF1B;PBK;TRIP13;PTPN7;TICRR;CDC25A;ORC6;CHST11;DPH2;NCAPG;DSCC1;GMNN;SPC25;ARL4C;LY6E;MAD2L1;SLCO4A1;ALYREF;STMN1;CCR2…
prerank	ZHANG_RESPONSE_TO_IKK_INHIBITOR_AND_TNF_UP	0.6089486278425367	2.3213001924217376	0	0	0	103/214	0.1404	KRT6B;B3GNT5;CXCL10;CCL5;PTX3;CXCL1;IL4I1;TAP1;TM4SF1;ICAM1;IL32;ITGB8;BIRC3;NCOA7;LYN;RCAN1;IL1B;PELI1;IFIH1;DAPP1;BCL2A1;CITED4;OASL;ABTB2;IRF1;CXCL16;TLR2;CCL20;CEBPB;RELB;IL15;CXCL2;CLDN1;IL23A;PI3;LAMB3;TNFAIP2;DDIT4;RIPK2;ISG20;EDN1;NCK1;NFKBIE;TNFAIP3;PLAUR;TIAM2;IL1R2;ZC3H12C;CLIP4;IL7R;CD83;TMEM171;BID;IFIT3;TRAF1;PTAFR;KYNU;USP18;TNFAIP8;STYK1;SLC2A6;PNRC1;C15orf48;SOCS3;TNFRSF9;RFX5;GR…
prerank	KEGG_PRIMARY_IMMUNODEFICIENCY	0.8041089711192226	2.3208910243101615	0	0	0	24/35	0.1419	IGLL1;TAP1;CD3D;CD19;LCK;ICOS;CD79A;CD8B;CD8A;IL2RG;ZAP70;IL7R;CD40;ADA;CIITA;RFX5;PTPRC;TAP2;JAK3;BTK;DCLRE1C;CD40LG;RFXAP;TNFRSF13C
prerank	PUJANA_BRCA_CENTERED_NETWORK	0.6619374525042703	2.3203969805093783	0	0	0	62/114	0.152	CDC20;RAD54L;DEK;NDC80;LBR;MYBL2;RAD51AP1;BLM;KIFC1;RFC4;CCNA2;UBE2C;CDK1;MCM5;NASP;MCM4;NCAPD2;CDC7;MCM2;NCK1;EZH2;SMC4;MSH2;MCM6;SKP2;MAD2L1;AURKA;HMMR;TFDP1;CHEK2;STAT5A;RPIA;TFDP2;DNMT1;PSIP1;SLC7A1;LMNB1;CHAF1A;DDX39A;SNRPA1;CAD;PCNA;KATNA1;TOP2A;SMC2;XPO1;RFC3;TTF2;COPS3;HMGB2;NAE1;PRKDC;DNA2;ASF1A;TOPBP1;RNASEH2B;ATM;TAF11;BRCA2;GINS1;SNRPA;FANCI
prerank	BASAKI_YBX1_TARGETS_UP	0.5953234145952523	2.318895537468479	0	0	0	152/272	0.1726	FGFBP1;CENPW;S100A2;NMU;GSTP1;ANXA3;CDC20;MELK;CENPA;KIF2C;SLC7A5;CDCA8;BUB1;MCM10;NDC80;NUF2;ASPM;NUDT5;ANLN;TYMS;CDCA3;CHEK1;HJURP;LAMC2;CCNB2;CEP55;FAM83D;CTPS1;COTL1;TNFRSF21;TPX2;WNT10A;CCNA2;UBE2C;CDK1;MCM5;PTTG1;MT1G;MCM4;SFN;DKK1;IRAK1;NCAPD2;MCM2;BORA;LMNB2;MCM7;ILF2;PBK;BIRC5;PLAC8;TRIP13;GTSE1;ORC6;KIF20A;PRC1;DEPDC1B;MAD2L1;ALYREF;AURKA;RND3;MCM3;KIF23;TUBA4A;PHF19;AURKB;PLK1;WDR4;DCU…
prerank	REACTOME_FORMATION_OF_THE_CORNIFIED_ENVELOPE	0.6563471694040569	2.317058885487842	0	0	0	30/117	0.0941	KRT6B;KLK8;KRT16;KRT23;KLK5;KRT17;KRT5;KRT6A;KRT6C;KRT14;KRT15;KRT81;DSG3;KRT86;DSC2;TGM1;KRT7;PI3;PERP;ST14;CSTA;PKP1;KRT13;DSC3;DSP;SPRR2E;KRT83;KRT73;DSG2;KRT9
prerank	REACTOME_KERATINIZATION	0.6320297395506057	2.3162954321811906	0	0	0	31/156	0.0941	KRT6B;KLK8;KRT16;KRT23;KLK5;KRT17;KRT5;KRT6A;KRT6C;KRT14;KRT15;KRT81;DSG3;KRT86;DSC2;TGM1;KRT7;PI3;PERP;ST14;CSTA;PKP1;KRT13;KRTAP6-3;DSC3;DSP;SPRR2E;KRT83;KRT73;DSG2;KRT9
prerank	VECCHI_GASTRIC_CANCER_EARLY_UP	0.5674554606424616	2.3131973401372123	0	0	0	164/408	0.1243	MMP7;RARRES1;CHI3L1;CDH3;PDZK1IP1;LCN2;KLK6;KCNN4;SOD2;KLK10;CENPW;CCNE1;CXCL1;CTSV;NMU;KLK7;TM4SF1;CDCA7;ANP32E;CDCA2;CDC20;PFKP;KLF5;MELK;CENPA;ASS1;FOXM1;TTK;BUB1;CDK6;MCM10;CXCL5;NDC80;KRT7;ADORA2B;NUF2;ASPM;MTFR2;ANLN;CHEK1;DLGAP5;MYBL2;LAMC2;GPSM2;RAD51AP1;CCNB2;CEP55;GGH;CKS1B;CLDN1;CDCA5;TRIM47;TPX2;PI3;SKA3;RASGEF1A;CCNA2;UBE2C;CDK1;CENPF;MCM5;PTTG1;NASP;MCM4;PDSS1;MTHFD1L;ENO1;IL15RA;MC…
prerank	SONG_TARGETS_OF_IE86_CMV_PROTEIN	0.7416432028281473	2.3107255753824063	0	0	0	34/53	0.1405	CCNE1;FOXM1;TYMS;MYBL2;CDT1;BTG3;TPX2;BLM;CDK1;MCM5;PTTG1;NASP;MCM2;EZH2;MSH2;MCM7;MCM6;MAD2L1;KIF11;MCM3;PNP;FLAD1;E2F1;DNAJC9;TK1;PCNA;PPIH;RFC3;RFC2;HMGB2;RAB27A;UMPS;TOPBP1;POLD3
prerank	Primary immunodeficiency	0.7928212858787941	2.304968591489598	0	0	0	24/36	0.1419	IGLL1;TAP1;CD3D;CD19;LCK;ICOS;CD79A;CD8B;CD8A;IL2RG;ZAP70;IL7R;CD40;ADA;CIITA;RFX5;PTPRC;TAP2;JAK3;BTK;DCLRE1C;CD40LG;RFXAP;TNFRSF13C
prerank	HINATA_NFKB_TARGETS_KERATINOCYTE_UP	0.6874375047895172	2.304280488343414	0	0	0	46/84	0.1361	RARRES1;CDH3;CXCL10;MMP1;SOD2;CCL5;KRT14;GBP1;PTX3;CXCL11;SAA1;TAP1;ICAM1;IL32;GPRC5B;IL1B;KRT7;BCL2A1;IRF1;CCL20;IL15;TNFAIP2;TNF;TNFAIP3;IL6;IL7R;CD83;RND3;CFLAR;TRAF1;VEGFA;TNFAIP8;MMP9;STAT5A;PNRC1;CYP27B1;CXCL3;SERPINB2;EGFR;BMP2;IL1RN;BIRC2;CXCL8;SPRR1B;NFKBIA;EFNA1
prerank	BROWNE_INTERFERON_RESPONSIVE_GENES	0.7235756905628558	2.303307481121549	0	0	0	46/65	0.177	IDO1;CXCL10;CCL8;GBP1;TAP1;PSMB9;MELK;HLA-F;STAT1;OASL;IL15;NMI;THEMIS2;CASP1;IFI30;ISG20;IL15RA;MX1;IFI44L;APOBEC3G;PSMB8;IFI44;RSAD2;IFIT3;PLSCR1;XAF1;TRIM22;IFIT2;MX2;GBP2;PML;STX11;MYD88;UBE2L6;GCH1;OAS1;OAS2;RGL1;BAZ1A;ISG15;SAMHD1;CYTH1;RABGAP1L;TNFSF10;EIF2AK2;IFI27
prerank	WP_RETINOBLASTOMA_GENE_IN_CANCER	0.6739044956798296	2.3026866695354493	0	0	0	44/86	0.1311	CCNE1;TTK;CDK6;ANLN;TYMS;CHEK1;CDT1;CCNB2;CDC45;RFC4;CCNA2;CDK1;MCM4;RBP1;CDC7;E2F2;MCM7;MCM6;E2F3;CDC25A;SKP2;STMN1;MCM3;SAP30;CDC25B;FAF1;MYC;MSH6;TFDP1;KIF4A;TFDP2;DNMT1;FANCG;E2F1;ORC1;PCNA;CCNB1;TOP2A;SMC2;RFC3;RRM2;HMGB2;PRKDC;PLK4
prerank	SANA_TNF_SIGNALING_UP	0.6933484687863712	2.301022981248163	0	0	0	47/81	0.1309	UBD;CXCL10;CCL8;SOD2;GBP1;CXCL11;ICAM1;CCL7;IL32;BIRC3;CCL2;IFIH1;TLR2;CX3CL1;CCL20;SAMD9L;CXCL2;LAMB3;HLA-E;TNFAIP2;CASP1;HLA-C;VCAM1;HLA-A;RIPK2;HLA-B;TNFAIP3;MX1;IFI44L;IL7R;LIPG;C1S;SAT1;MX2;CXCL3;LGALS9;SLC15A3;DRAM1;APOL3;APOL1;OAS1;TAPBP;PARP14;CXCL8;DNAJA1;OAS2;NFKBIA
prerank	BURTON_ADIPOGENESIS_PEAK_AT_24HR	0.7728817203980555	2.297558916735805	0	0	0	30/42	0.1477	SLPI;S100A8;LCN2;ANXA8L1;CDC20;MELK;BUB1;ANLN;KIFC1;CCNA2;UBE2C;CDK1;PTTG1;KIF20A;PRC1;STMN1;AURKB;HMMR;KPNA2;CAD;TK1;CCNB1;TOP2A;NUSAP1;RACGAP1;CENPL;IPO5;RANGAP1;EXOSC5;CDC25C
prerank	MOSERLE_IFNA_RESPONSE	0.8359931996388539	2.296299846482022	0	0	0	19/29	0.0741	CXCL10;GBP1;RTP4;IFIH1;STAT1;OASL;HERC5;SAMD9L;CD274;IFI16;MX1;IFI44L;IFI44;RSAD2;IFIT3;USP18;TRIM22;IFIT2;EPSTI1
prerank	TANG_SENESCENCE_TP53_TARGETS_DN	0.7367548569713178	2.2906506337201176	0	0	0	34/54	0.1311	CDC20;CENPA;IL12RB2;TTK;BUB1;QPCT;CCNB2;TPX2;CCNA2;UBE2C;CDK1;PTTG1;EZH2;SMC4;PBK;BIRC5;CDC25A;KIF20A;PRC1;KIF11;KIF23;AURKB;CENPE;TREM1;KIF4A;FBXO5;LMNB1;NEK2;PTTG3P;TK1;TOP2A;NUSAP1;RACGAP1;PLK4
prerank	WP_OVERVIEW_OF_PROINFLAMMATORY_AND_PROFIBROTIC_MEDIATORS	0.6543287743794196	2.286809388855433	0	0	0	39/121	0.0804	CCL18;CXCL10;CXCL9;MMP1;CXCL13;CCL8;CCL13;CCL5;CXCL1;CXCL11;CCL7;CCL4;TNFSF13B;IFNG;CCL2;IL1B;CXCL5;CXCL16;CX3CL1;CCL20;IL15;CXCL2;CCL3;CCL3L3;IL23A;XCL1;XCL2;TNF;CCL19;IL6;OSM;CCL17;VEGFA;MMP9;IL7;IL18;EBI3;SPP1;CXCL3
prerank	KEGG_AUTOIMMUNE_THYROID_DISEASE	0.758799525018885	2.281638651975386	0	0	0	25/47	0.095	GZMB;HLA-F;HLA-DOB;HLA-DRB3;FASLG;HLA-DRB1;HLA-DRB4;HLA-E;HLA-C;HLA-DRB5;HLA-DRA;HLA-A;HLA-DQA1;HLA-B;HLA-DQA2;HLA-DPA1;HLA-DMA;CD40;PRF1;FAS;CTLA4;HLA-DPB1;HLA-DQB1;HLA-G;HLA-DMB
prerank	Autoimmune thyroid disease	0.758799525018885	2.281638651975386	0	0	0	25/47	0.095	GZMB;HLA-F;HLA-DOB;HLA-DRB3;FASLG;HLA-DRB1;HLA-DRB4;HLA-E;HLA-C;HLA-DRB5;HLA-DRA;HLA-A;HLA-DQA1;HLA-B;HLA-DQA2;HLA-DPA1;HLA-DMA;CD40;PRF1;FAS;CTLA4;HLA-DPB1;HLA-DQB1;HLA-G;HLA-DMB
prerank	WHITFIELD_CELL_CYCLE_LITERATURE	0.7639826097450052	2.2804915476009064	0	0	0	33/44	0.148	CCNE1;CDC20;CENPA;BUB1;TYMS;CCNB2;CDC45;CCNA2;CDK1;CENPF;NASP;MCM2;MSH2;MCM6;BIRC5;CDC25A;KIF20A;CKS2;AURKA;CDC25B;PLK1;BUB1B;E2F5;E2F1;PCNA;CCNB1;TOP2A;CDKN2C;RRM2;RACGAP1;CDKN3;CDC25C;BRCA2
prerank	CAIRO_HEPATOBLASTOMA_CLASSES_UP	0.5424539570895702	2.280471527961138	0	0	0	272/573	0.2108	CCNE1;CTSV;CDC20;CENPA;KIF2C;TTK;CDCA8;BUB1;ODC1;MCM10;NDC80;ASPM;GLDC;CHEK1;DLGAP5;HJURP;CDT1;YBX1;RAD51AP1;CCNB2;YBX3;ACTR3B;TPX2;AMD1;RFC4;CCNA2;UBE2C;CDK1;CENPF;MCM4;PDSS1;SRPK1;ENO1;NCAPD2;MCM2;BORA;EZH2;KIF15;HMGA1;GINS4;SMC4;MSH2;MCM7;ILF2;FANCA;MCM6;NT5DC2;KIF14;BOP1;PBK;BIRC5;TRIP13;CDC25A;UQCRH;NDC1;SKP2;KIF20A;NCAPG;CKS2;PRC1;MAD2L1;SLCO4A1;PSMG1;CREB3L2;AURKA;KIF11;MCM3;KIF23;BYSL;PRD…
prerank	KEGG_LEISHMANIA_INFECTION	0.7033936389161851	2.2797254761017016	0	0	0	40/70	0.1431	IFNG;IL1B;STAT1;TLR2;HLA-DOB;HLA-DRB3;HLA-DRB1;NCF1;HLA-DRB4;HLA-DRB5;HLA-DRA;HLA-DQA1;IRAK1;HLA-DQA2;TNF;HLA-DPA1;HLA-DMA;FCGR3A;NCF2;CYBA;JAK2;NCF4;HLA-DPB1;C3;HLA-DQB1;FCGR3B;PRKCB;ITGB2;FCGR2A;PTGS2;HLA-DMB;MAPK1;MYD88;IFNGR1;ITGAM;NFKBIB;MAP3K7;NFKBIA;HLA-DOA;PTPN6
prerank	MA_RAT_AGING_UP	0.6602882732735132	2.277387630669628	0	0	0	43/102	0.1023	UBD;SLPI;CHI3L1;S100A8;S100A9;SOD2;CXCL1;LYZ;HLA-F;IL1B;ODC1;OASL;GZMK;CXCL2;CCL3;HLA-DRB1;SRGN;TF;FGL2;RGS2;CXCR4;ANXA1;PLAC8;IL6;UPP1;C1S;IFIT3;XDH;ERRFI1;FCER1G;C15orf48;GAPDH;B2M;CAPG;MCEMP1;HLA-G;TYROBP;S100A4;TMEM176A;DMD;RGCC;CLEC7A;TSPO
prerank	MOLENAAR_TARGETS_OF_CCND1_AND_CDK4_DN	0.7246989429338568	2.2768935900703466	0	0	0	32/54	0.1405	TMSB15A;CDCA7;CDCA2;MELK;KIF2C;CDCA8;MTFR2;HJURP;CEP55;FAM83D;CDC45;TPX2;CENPF;DDIAS;MCM7;TRIP13;KIF20A;SPC25;DONSON;AURKA;KIF11;MED30;CENPN;KIF4A;NCAPH;ERI1;MYBL1;CDKN2C;CDCA7L;E2F7;TOR3A;POLD3
prerank	Viral protein interaction with cytokine and cytokine receptor	0.6575412671168134	2.276809826005517	0	0	0	38/97	0.0503	CCL18;CXCL10;CXCL9;CXCL13;CCL8;CCL13;CCL5;CXCL1;CXCL11;CCL7;CCL4;CCL2;CXCL5;CCR5;CCR7;CX3CL1;IL34;CCL20;CXCL2;CCL3;IL2RB;CCL3L3;XCL1;CXCR3;XCL2;IL2RA;TNF;CCR1;IL10RA;IL18RAP;CXCR4;CCL19;IL2RG;IL6;TNFSF14;CCL17;CCR2;IL20RB
prerank	REACTOME_PD_1_SIGNALING	0.8717098589902044	2.2764719892837597	0	0	0	17/23	0.0611	CD3D;PDCD1;LCK;CD247;CD3G;HLA-DRB3;HLA-DRB1;HLA-DRB4;HLA-DRB5;HLA-DRA;HLA-DQB2;HLA-DQA1;CD274;HLA-DQA2;HLA-DPA1;HLA-DPB1;HLA-DQB1
prerank	FARMER_BREAST_CANCER_CLUSTER_2	0.8187528247197882	2.2759661191227556	0	0	0	25/32	0.1249	MELK;CENPA;BUB1;NDC80;ASPM;CCNB2;CEP55;TPX2;CCNA2;PTTG1;MCM4;KIF15;KIF20A;NCAPG;PRC1;MAD2L1;KIF11;CENPE;ATAD2;MRPL15;BUB1B;KIF4A;NEK2;NUSAP1;PRKDC
prerank	LEE_EARLY_T_LYMPHOCYTE_UP	0.6658426495522312	2.2753783756046366	0	0	0	65/102	0.1255	CENPW;TMSB15A;MZB1;CDCA2;MELK;CENPA;KIF2C;RCAN1;TTK;BUB1;MCM10;NDC80;NUF2;ASPM;TYMS;CDCA3;DLGAP5;RAD51AP1;CCNB2;CEP55;GGH;TNFRSF21;UBE2C;CDK1;PTTG1;MCM4;MCM2;E2F2;KIF15;KIF14;PBK;BIRC5;CDC25A;KIF20A;NCAPG;DSCC1;CKS2;PRC1;CD1A;AURKA;KIF11;ADA;SYK;OIP5;UBE2T;HMMR;ATAD2;DIAPH3;BUB1B;GNA15;TFDP2;TUBB;HMGB3;GFI1;MKI67;E2F8;NEK2;KIF18B;CPVL;CCNB1;TOP2A;RRM2;NUSAP1;E2F7;MPP1
prerank	SMID_BREAST_CANCER_ERBB2_UP	-0.637454	-2.27204	0	0	0	69/134	0.123	PIP;SCGB2A2;AR;SCGB1D2;TSPAN1;PNMT;GALNT6;CEACAM6;TMC5;TFAP2B;ABCA12;SLC44A4;PLEKHA6;SERHL2;PGAP3;NQO1;HPX;FASN;SLC2A10;SCNN1A;BIK;ATP2C2;PEX11A;ERBB2;APOD;GRB7;TM7SF2;FA2H;ALCAM;GSE1;UGT2B11;NUDT4;MUC1;NOL3;HMGCS2;SNPH;ALDH4A1;ALDH3B2;CYB561;SCD;PSMD3;SPTLC2;CPD;STARD3;FGB;WIPF2;CAMP;TRPM4;ABCC3;CLCA2;SUPT6H;KIAA0319L;PRODH;FGG;TSKU;WWC2;TRAF4;CD46;LRRC31;SRSF6;ABCC6;CATSPERB;GSDMB;KRT24;NVL;IL1…
prerank	HALLMARK_IL6_JAK_STAT3_SIGNALING	0.6721245716236692	2.272032489793892	0	0	0	37/87	0.1117	CXCL10;CXCL9;CD38;CXCL13;CXCL1;CXCL11;LTB;CCL7;IL1B;STAT1;IRF1;TLR2;CD14;TNFRSF21;PIM1;SOCS1;IL15RA;IL2RA;TNF;CCR1;IL1R2;IL2RG;IL6;FAS;PTPN2;CD44;IL7;SOCS3;EBI3;BAK1;CXCL3;LTBR;MYD88;TNFRSF1B;IFNGR1;MAP3K8;CSF2RA
prerank	SMID_BREAST_CANCER_RELAPSE_IN_LUNG_UP	0.8750764042313491	2.2701135604994067	0	0	0	16/22	0.07	TTYH1;KRT17;KLK6;CTSV;NMU;KLK7;UCHL1;ANP32E;SLC7A5;PRAME;MUC16;FOXD1;RYR1;CLIC4;TNNI2;HAPLN1
prerank	YU_MYC_TARGETS_UP	0.7768667234414358	2.2692627183355074	0	0	0	33/41	0.1766	BUB1;ASPM;ANLN;CCNB2;YBX3;CKS1B;CDK1;BIRC5;CLIC4;KIF20A;CKS2;GMNN;AURKA;PLK1;FAM136A;UCHL5;TFDP1;UBE2S;FDPS;KPNA2;MKI67;E2F8;ECT2;PCNA;CCNB1;TOP2A;HMGB2;RACGAP1;CDKN3;BRCA2;DTL;TXN;NUP54
prerank	YAN_ESCAPE_FROM_ANOIKIS	0.844807977439749	2.268022391807291	0	0	0	46014	0.0593	CXCL10;CCL5;STAT1;IRF1;CX3CL1;CCL20;IL15;VCAM1;MX1;HLA-DMA;RSAD2;CD44
prerank	KAMMINGA_EZH2_TARGETS	0.7794130509215678	2.2615448111950958	0	0	0	28/40	0.1336	CDCA7;CCNB2;CDCA5;MCM4;MCM2;SMC4;PRC1;GMNN;MAD2L1;AURKA;MCM3;AURKB;TFDP1;EED;TACC3;KPNA2;MKI67;NEK2;ECT2;PCNA;TOP2A;SMC2;XPO1;SETDB1;NUSAP1;TOPBP1;IPO5;CUL2
prerank	MARSON_BOUND_BY_E2F4_UNSTIMULATED	0.5384607594130078	2.261492253133279	0	0	0	297/622	0.2248	CXCL10;TAP1;CDCA7;ANP32E;PSMB9;CDCA2;CDC20;MELK;CENPA;KIF2C;RAD54L;TTK;CDCA8;BUB1;MCM10;NDC80;STAT1;NUF2;ASPM;MTFR2;ANLN;CDCA3;CHEK1;DLGAP5;HJURP;MYBL2;CDT1;RAD51AP1;CCNB2;CEP55;CKS1B;CDCA5;CDC45;IL23A;TPX2;BLM;EXO1;KIFC1;SKA3;RFC4;CCNA2;UBE2C;CDK1;MCM5;USP1;NASP;MSN;MCM4;NCAPD2;CDC7;BORA;C1orf112;EZH2;KIF15;SMC4;MSH2;MCM7;FANCA;MCM6;PIF1;MAGOH;MND1;PBK;BIRC5;GTSE1;CDC25A;ORC6;NDC1;SKP2;KIF20A;DS…
prerank	REACTOME_INTERLEUKIN_10_SIGNALING	0.7593889077038671	2.2611001398880743	0	0	0	26/45	0.1211	CXCL10;CCL5;CXCL1;ICAM1;CCL4;CCL2;IL1B;CCR5;CCL20;CXCL2;CCL3;CCL3L3;TNF;CCR1;IL10RA;IL1R2;FPR1;CCL19;IL6;CCR2;PTAFR;IL18;PTGS2;TNFRSF1B;IL1RN;CXCL8
prerank	WP_TYPE_II_INTERFERON_SIGNALING	0.80127533792274	2.2605849658716792	0	0	0	19/36	0.074	CXCL10;CXCL9;GBP1;TAP1;ICAM1;PSMB9;IFNG;IL1B;STAT1;IRF1;CYBB;IRF4;SOCS1;HLA-B;JAK2;CIITA;IFIT2;IRF8;SOCS3
prerank	Intestinal immune network for IgA production	0.7424338486828491	2.259015007344738	0	0	0	28/47	0.1419	TNFRSF17;TNFSF13B;ICOS;HLA-DOB;IL15;HLA-DRB3;HLA-DRB1;HLA-DRB4;HLA-DRB5;HLA-DRA;ITGB7;HLA-DQA1;IL15RA;HLA-DQA2;HLA-DPA1;CXCR4;HLA-DMA;IL6;CD40;HLA-DPB1;HLA-DQB1;MAP3K14;HLA-DMB;LTBR;CCL28;CD40LG;HLA-DOA;TNFRSF13C
prerank	ICHIBA_GRAFT_VERSUS_HOST_DISEASE_D7_UP	0.6446146672244906	2.25740260563447	0	0	0	59/108	0.1224	MARCO;CXCL10;CXCL9;TAP1;ICAM1;CCL7;ORM2;PSMB9;GBP4;LYZ;STAT1;BCL2A1;IRF1;C1QB;CD14;SOCS1;LY75;HLA-DRB5;HLA-DRA;VCAM1;HLA-DQA1;CTSS;C1QC;CD53;FKBP11;FGL2;CD74;IFI16;ATP11A;LCP2;PLAC8;HLA-DMA;PSMB8;HCK;CYBA;LILRB4;FAS;IFIT3;GIMAP4;XDH;SNX10;HLA-DQB1;USP18;NAMPT;IRF8;PSMB10;GBP2;TYROBP;IL18BP;HLA-DMB;TAP2;MPEG1;FKBP5;TMSB10;PSME2;TAPBP;IL1RN;RNF19B;SAAL1
prerank	MANALO_HYPOXIA_DN	0.582566563825988	2.256346336959635	0	0	0	148/271	0.1975	CCNE1;MELK;TTLL4;ODC1;MCM10;RPL39L;HJURP;RAD51AP1;CTPS1;TPX2;EXO1;CCNA2;CDK1;MCM5;USP1;NASP;MCM4;PDSS1;TRAF3IP3;CDC7;MCM2;C1orf112;LMNB2;LRP8;HMGA1;PAK1IP1;MCM6;BOP1;PBK;TRIP13;ORC6;SKP2;PRC1;GMNN;MAD2L1;SLCO4A1;PSMG1;RRP1;FERMT1;MCM3;KIF23;BYSL;COA7;SLC5A6;WDR4;PSME4;FAM136A;OIP5;SEH1L;CENPN;RBM28;RPP40;UCHL5;MRTO4;RANBP1;SH2D1A;GTPBP4;RRP1B;DKC1;UBE2S;FEN1;FBXO5;NUP205;ERCC6L;POLR3G;WDR12;SHCBP…
prerank	REN_BOUND_BY_E2F	0.730012545771922	2.255578607163552	0	0	0	34/55	0.1285	CENPA;RAD54L;TTK;NDC80;CHEK1;RFC4;CCNA2;CDK1;MCM5;PTTG1;E2F2;SMC4;MSH2;MCM6;E2F3;CDC25A;MAD2L1;MCM3;CENPE;POLD1;FEN1;HMGB3;ORC1;RAD51;PRIM2;TK1;PCNA;TOP2A;SMC2;RFC3;RFC2;PRKDC;POLA2;UMPS
prerank	PUJANA_BRCA2_PCC_NETWORK	0.5507511884482047	2.2547960156706246	0	0	0	193/411	0.1888	CHI3L2;TMSB15A;ANP32E;CDC20;MELK;CD3D;CENPA;KIF2C;FOXM1;RAD54L;TTK;BUB1;LCK;DEK;NDC80;LBR;TYMS;CHEK1;DLGAP5;MYBL2;CDT1;CHRNA5;IL15;EPHB6;RAD51AP1;CCNB2;CTPS1;GMPS;CDC45;TPX2;BLM;KIFC1;RFC4;CCNA2;UBE2C;CDK1;CENPF;MCM5;USP1;PTTG1;NASP;CD47;MCM4;SRPK1;NCAPD2;CDC7;MCM2;NCK1;EZH2;SMC4;SEPHS1;MSH2;MCM7;FANCA;MCM6;CXCR4;KIF14;GTSE1;ZAP70;SKP2;CKS2;SPC25;CD1A;MAD2L1;STMN1;FAT1;AURKA;KIF11;MCM3;KIF23;ADA;…
prerank	NF-kappa B signaling pathway	0.6517787047661409	2.254490531709402	0	0	0	48/98	0.1482	CCL13;CXCL1;LTB;ICAM1;CCL4;BIRC3;PLCG2;LYN;TNFSF13B;IL1B;LCK;BCL2A1;CD14;RELB;CXCL2;VCAM1;IRAK1;TNF;TNFAIP3;CCL19;TNFSF14;ZAP70;CD40;CFLAR;SYK;TRAF1;EDARADD;PRKCB;CXCL3;MAP3K14;LAT;PTGS2;LTBR;PRKCQ;LY96;MYD88;TNFRSF11A;BTK;NFKB2;BIRC2;CXCL8;MAP3K7;NFKBIA;CD40LG;ATM;TNFRSF13C;TRAF2;CARD11
prerank	WILENSKY_RESPONSE_TO_DARAPLADIB	0.80820301844436	2.2503642690467203	0	0	0	19/28	0.0772	CHI3L1;CCL5;PLA2G7;CYBB;NCF1;CXCR3;CTSS;CD48;CCR1;PLAUR;HLA-DMA;CCR2;PTAFR;BIN2;NPL;CD68;LAIR1;EVI2B;ITGB2
prerank	WP_EXTRAFOLLICULAR_AND_FOLLICULAR_B_CELL_ACTIVATION_BY_SARS_COV_2	0.6962937416372211	2.247619303719638	0	0	0	40/72	0.1371	CXCL13;SLAMF7;CD19;PDCD1;TNFSF13B;IFNG;MFGE8;ICOS;CD79A;CCR7;TBX21;IRF4;CD82;TNF;GPR183;CXCR4;CCL19;IL6;CD69;FCRL5;CD40;IFNAR2;SYK;C3;SH2D1A;IFIT2;STAT5A;IRF8;BTLA;EBI3;ITGB2;PTPRC;SELL;PRDM1;TMSB10;CXCR5;CR2;CD40LG;MS4A1;ETS1
prerank	FOURNIER_ACINAR_DEVELOPMENT_LATE_2	0.5733412213585664	2.2455995483823314	0	0	0	145/272	0.222	FGFBP1;ANP32E;MELK;CENPA;KIF2C;FOXM1;TTK;ODC1;NDC80;ASPM;MT1H;CDCA3;HJURP;LAMC2;UCK2;TXNDC5;CKS1B;CDC45;BLM;CDK1;USP1;PTTG1;NASP;MCM4;SRPK1;IRAK1;TEAD4;CDC7;MCM2;IGF2BP2;SMC4;PLAUR;MCM7;MCM6;NT5DC2;BIRC5;TRIP13;CDC25A;UPP1;NDC1;SKP2;CKS2;PRC1;ARL4C;AURKA;FERMT1;RND3;MCM3;PLK1;ME2;PSMB2;SERPINE2;ACOT9;MSH6;PLOD3;CENPN;UCHL5;RANBP1;KIF4A;RFWD3;FEN1;NUP205;POLQ;DEPDC1;RNASEH2A;COLGALT1;RNF138;CMC2;V…
prerank	KEGG_INTESTINAL_IMMUNE_NETWORK_FOR_IGA_PRODUCTION	0.7379229461027991	2.245493512346659	0	0	0	28/48	0.1419	TNFRSF17;TNFSF13B;ICOS;HLA-DOB;IL15;HLA-DRB3;HLA-DRB1;HLA-DRB4;HLA-DRB5;HLA-DRA;ITGB7;HLA-DQA1;IL15RA;HLA-DQA2;HLA-DPA1;CXCR4;HLA-DMA;IL6;CD40;HLA-DPB1;HLA-DQB1;MAP3K14;HLA-DMB;LTBR;CCL28;CD40LG;HLA-DOA;TNFRSF13C
prerank	Hematopoietic cell lineage	0.6537866121202613	2.2448314399523346	0	0	0	44/96	0.1187	CD38;CD2;CD3D;CD19;IL1B;CD3G;CD14;HLA-DOB;HLA-DRB3;HLA-DRB1;HLA-DRB4;CD24;HLA-DRB5;HLA-DRA;HLA-DQA1;CD8B;HLA-DQA2;IL2RA;ITGA6;TNF;CD8A;HLA-DPA1;IL1R2;HLA-DMA;CD5;IL6;IL7R;CD1A;HLA-DPB1;CD44;TFRC;HLA-DQB1;IL7;CD7;KIT;CD59;CSF1R;IL6R;HLA-DMB;CD37;ITGAM;CSF2RA;CR2;ANPEP
prerank	BUFFA_HYPOXIA_METAGENE	0.7381653161058152	2.2394363336358736	0	0	0	32/49	0.1764	CTSV;PFKP;CA9;SLC16A1;ANLN;ADM;NDRG1;DDIT4;ENO1;PSRC1;KIF20A;TPI1;MRPL15;VEGFA;PNP;KIF4A;TUBB6;GAPDH;SHCBP1;MAD2L2;LRRC42;CORO1C;SLC2A1;TUBA1C;MRPS17;CDKN3;GPI;SLC25A32;ACOT7;LDHA;TUBA1A;SEC61G
prerank	KEGG_NOD_LIKE_RECEPTOR_SIGNALING_PATHWAY	0.7115799626430789	2.238896112509375	0	0	0	28/61	0.1319	CCL8;CCL13;CCL5;CXCL1;CCL7;BIRC3;CCL2;IL1B;CXCL2;CASP1;RIPK2;TNF;TNFAIP3;IL6;PSTPIP1;TRIP6;CARD9;NOD2;IL18;CASP5;MAPK1;CARD6;NFKBIB;BIRC2;CXCL8;MAP3K7;NFKBIA;HSP90B1
prerank	SMIRNOV_RESPONSE_TO_IR_6HR_DN	0.6365433290014795	2.2383953849707634	0	0	0	54/110	0.1168	AIM2;CCL4;CDC20;CENPA;BUB1;TCL1A;PVRIG;ASPM;CDCA3;DLGAP5;SMCO4;CYBB;PDK1;TPX2;PTPRCAP;RGS1;UBE2C;CENPF;TRAF3IP3;TNF;CCR1;SIT1;RGS2;LCP2;KIF14;CD69;TMEM45A;PSRC1;KIF20A;AURKA;KIF23;DUSP2;CENPE;PLK1;MYC;GPR18;HMMR;UBE2S;GFOD1;GEMIN4;DEPDC1;POLR3G;ZBTB32;PTPRC;NEK2;MAFF;RGCC;RNASE6;EGLN1;CCNB1;SLC16A3;CD300A;OAS1;CR2
prerank	ZHU_CMV_8_HR_UP	0.7521776377835482	2.234020252917718	0	0	0	25/39	0.1569	IDO1;CXCL10;CCL5;GBP1;PLA2G4A;HLA-E;TNFAIP3;MX1;IL6;PSMB8;NAMPT;MX2;PML;PTGS2;GCH1;OAS1;LGMN;ATF5;ALAS1;DNAJA1;OAS2;BRCA2;NR4A3;ISG15;SLC39A14
prerank	MASSARWEH_RESPONSE_TO_ESTRADIOL	-0.717926	-2.23219	0	0	0	31/60	0.0879	CA12;AREG;PDZK1;MAPT;MYB;SYBU;SERPINA5;PGR;ELOVL2;ETNK2;PRSS23;IRS1;ADRA2A;IGF1R;LRIG1;IGFBP4;NRIP1;GREB1;DEPTOR;AMFR;OLFM1;MEGF9;MREG;EGR3;RHOBTB3;FLNB;MYOF;SRI;TIPARP;RXRA;TSKU
prerank	GAL_LEUKEMIC_STEM_CELL_DN	0.5806258075753323	2.2314378074651584	0	0	0	96/222	0.1279	S100A8;CD38;KLK6;S100A9;CCL5;CXCL1;IGLL1;CCL4;LYZ;CDC20;MELK;CENPA;LGALS2;IL1B;CDCA8;BUB1;C1QA;LILRB3;NDRG2;CD163;SECTM1;TYMS;TLR2;CD14;CCNB2;IL2RB;CDC45;NCF1;KIFC1;CASP1;CCNA2;CDK1;GIMAP5;CXCR3;IFI30;COCH;FGL2;E2F2;FCN1;CCR1;MNDA;FPR1;BIRC5;HOMER3;GTSE1;VSIG4;CSTA;NCF2;TUBB2B;KIF20A;NCAPG;MS4A4A;LILRB4;PLK1;LILRB1;FGR;TPI1;GPR18;HMMR;CARD9;MMP9;BUB1B;CYP1B1;FEN1;SIRPA;CAPG;SHCBP1;AOAH;LMNB1;E2F1…
prerank	FARMER_BREAST_CANCER_CLUSTER_7	-0.892278	-2.22845	0	2.9909571361253087e-05	0.001	20/20	0.1087	AR;DHRS2;FASN;IRX5;BLVRB;ECI2;ALCAM;GSE1;ALDH3B2;TRIM36;SCD;CDH1;GHR;SREBF1;RND1;ESRP2;MSX2;TMEM135;TMEM41B;SLC35A3
prerank	LANDEMAINE_LUNG_METASTASIS	0.8595669411319892	2.228276955850865	0	0	0	13/20	0.0504	CDH3;CHODL;TFCP2L1;HORMAD1;UGT8;ITGB8;ANP32E;DSC2;C21orf91;CALB2;CHRM3;ELAC1;FERMT1
prerank	VANTVEER_BREAST_CANCER_BRCA1_UP	0.7882419920070003	2.227691756056547	0	0	0	23/32	0.1202	KCNN4;POU2AF1;ART3;PIM2;CD19;CCL2;THEMIS2;ATAD3A;EML4;RRP1;TRIP6;MYC;VRK2;UCHL5;RRP1B;SERBP1;ZPR1;VPREB3;REXO2;PACSIN3;MYBL1;WDR43;PPP1CB
prerank	WP_SARS_COV_2_INNATE_IMMUNITY_EVASION_AND_CELL_SPECIFIC_IMMUNE_RESPONSE	0.679226630264382	2.227455713224668	0	0	0	24/65	0.1006	CXCL10;CXCL9;CXCL13;CCL5;LAG3;CXCL1;CXCL11;CCL4;ACE2;CCL2;CXCL5;STAT1;CXCL2;CCL3;TNF;MX1;IL6;IFNAR2;IFIT2;CXCL3;HDAC2;TANK;IL6R;HAVCR2
prerank	MORI_PRE_BI_LYMPHOCYTE_UP	0.6829813872420636	2.2268274517669475	0	0	0	42/77	0.1227	PSAT1;PHGDH;CCL5;IGLL1;CDCA7;GZMA;ANP32E;CDC20;MELK;TTK;NDC80;CDCA3;HJURP;CCNB2;CKS1B;CDCA5;UBE2C;CDK1;MCM2;SMC4;MCM7;MCM6;PRC1;STMN1;AURKA;PRDX4;FCER1G;KIF4A;MTHFD2;LMNB1;TUBB;HMGB3;RAD51;KPNA2;MKI67;E2F8;NCAPH;MPEG1;ACTN4;TOP2A;RRM2;RACGAP1
prerank	KEGG_CYTOKINE_CYTOKINE_RECEPTOR_INTERACTION	0.5742952984051017	2.2267551619847223	0	0	0	89/256	0.1225	CCL18;CXCL10;CXCL9;CXCL13;CCL8;CCL13;CCL5;TNFRSF17;CXCL1;CXCL11;LTB;CCL7;CCL4;IL21R;IL12RB2;TNFSF13B;IFNG;CCL2;IL1B;CD27;CXCL5;CCR5;CCR7;CD70;CXCR6;CXCL16;CX3CL1;CCL20;IL15;CXCL2;CCL3;IL2RB;FASLG;TNFRSF21;CCL3L3;IL23A;XCL1;CXCR3;IL15RA;XCL2;IL2RA;TNF;CCR1;IL10RA;IL1R2;IL18RAP;TNFRSF8;CXCR4;IL22RA2;CCL19;IL2RG;IL6;OSM;TNFSF14;IL7R;CCL17;CD40;CCR2;IFNAR2;IL20RB;FAS;VEGFA;MET;IL7;RELT;IL18;KIT;TNFRS…
prerank	LINDGREN_BLADDER_CANCER_CLUSTER_3_UP	0.562570819754733	2.2260487224398964	0	0	0	157/305	0.1639	PPP1R14C;CCNE1;TM4SF1;IMPA2;MELK;CENPA;ASS1;KIF2C;APOBEC3B;RCAN1;RAD54L;CDCA8;BUB1;DEK;TYMS;DLGAP5;MYBL2;UCK2;CDT1;CCNB2;BTG3;CEP55;FAM83D;CTPS1;GGH;CKS1B;CDC45;EXO1;KIFC1;RFC4;UBE2C;CDK1;CENPF;MCM5;PTTG1;NASP;MCM4;CDC7;IL2RA;HENMT1;EZH2;TEX30;RBM38;MSH2;PAK1IP1;MCM6;KIF14;CHAF1B;BIRC5;TRIP13;CDC25A;MAGEA6;CKS2;PRC1;GMNN;MAD2L1;STMN1;AURKA;RRP1;KIF11;KIF23;NDUFA9;PRDX4;CENPE;PLK1;URI1;CMSS1;FAM13…
prerank	NAKAYAMA_SOFT_TISSUE_TUMORS_PCA2_UP	0.6613358787256988	2.225268210411901	0	0	0	45/84	0.1241	CDH3;CRABP1;COL9A3;CDC20;MELK;CENPA;KIF2C;SLC7A5;CDCA8;BUB1;ASPM;DLGAP5;HJURP;GPSM2;CCNB2;CEP55;TPX2;CCNA2;UBE2C;CDK1;CENPF;MCM4;FOXD1;PBK;BIRC5;GTSE1;KIF20A;CKS2;KIF11;CENPE;HMMR;CENPN;UBE2S;WIF1;MKI67;NEK2;NCAPH;CCNB1;SLC16A3;FGF9;TOP2A;COL2A1;RRM2;NUSAP1;PITX1
prerank	PID_CD8_TCR_DOWNSTREAM_PATHWAY	0.708022461367928	2.2248060882263263	0	0	0	25/61	0.0998	GZMB;CD3D;IFNG;CD247;CD3G;IL2RB;FASLG;HLA-A;CD8B;IL2RA;TNF;CD8A;IL2RG;PTPN7;IFNAR2;PRF1;NRAS;PRKCB;B2M;EOMES;TNFRSF9;TNFRSF4;PRKCA;MAPK1;PRKCQ
prerank	REACTOME_INTERFERON_ALPHA_BETA_SIGNALING	0.6745250381811044	2.2215301077702083	0	0	0	41/73	0.1947	HLA-F;STAT1;OASL;IRF1;HLA-H;IRF4;HLA-E;SOCS1;HLA-C;HLA-A;ISG20;HLA-B;MX1;PSMB8;IFNAR2;RSAD2;IFIT3;USP18;XAF1;IFIT2;IRF8;MX2;SOCS3;HLA-G;GBP2;IRF5;IRF6;OAS1;OAS2;RPS27A;PTPN6;ISG15;SAMHD1;ABCE1;EIF2AK2;ADAR;IFI27;IFITM1;IFI6;TYK2;IFI35
prerank	FERREIRA_EWINGS_SARCOMA_UNSTABLE_VS_STABLE_UP	0.607193929434681	2.2197756137789977	0	0	0	80/151	0.1885	MELK;KIF2C;NDC80;ANLN;CHEK1;DLGAP5;HJURP;CEP55;CTPS1;TPX2;BLM;RGS1;CCNA2;CENPF;NCAPD2;KIF15;PIF1;MND1;NDC1;PSTPIP1;NCAPG;DSCC1;GMNN;SPC25;KIF23;NDUFA9;SAP30;CENPE;UBE2T;ATAD2;NAMPT;KIF18A;SPCS3;FEN1;POLQ;PSIP1;LMNB1;CASP4;SNRPD1;CHAF1A;KPNA2;SNRPA1;NCAPG2;NOP58;POLR2F;NCAPH;PTTG3P;SYNCRIP;PAG1;CCNB1;TOP2A;WDHD1;SMC2;CLCN5;PINX1;CCT6A;NUSAP1;HMGB2;KNTC1;NCKAP1L;ATAD5;CDKN3;GJC1;ADAMTS3;CKAP2;CLPTM…
prerank	REACTOME_GENERATION_OF_SECOND_MESSENGER_MOLECULES	0.7823659361410537	2.2192370056170647	0	0	0	21/33	0.0899	PLCG2;CD3D;LCK;CD247;CD3G;HLA-DRB3;HLA-DRB1;HLA-DRB4;HLA-DRB5;HLA-DRA;HLA-DQB2;HLA-DQA1;HLA-DQA2;NCK1;HLA-DPA1;LCP2;ZAP70;HLA-DPB1;HLA-DQB1;ITK;LAT
prerank	FRASOR_RESPONSE_TO_ESTRADIOL_UP	-0.791261	-2.21788	0	2.880180945898446e-05	0.001	16/34	0.0498	TFF1;CA12;AREG;PDZK1;MAPT;SLC39A6;RET;SLC22A5;PRSS23;IGFBP4;NRIP1;GREB1;PTGER3;EGR3;HOXC4;ADCY9
prerank	REACTOME_CELL_CYCLE_CHECKPOINTS	0.5668689730478248	2.2125973963966366	0	0	0	125/246	0.2295	CDKN2A;CCNE1;PSMB9;CDC20;CENPA;KIF2C;CDCA8;BUB1;MCM10;NDC80;NUF2;CHEK1;CCNB2;CDC45;BLM;EXO1;RFC4;CCNA2;UBE2C;CDK1;CENPF;MCM5;MCM4;SFN;CDC7;MCM2;MCM7;MCM6;BIRC5;GTSE1;CDC25A;PSMB8;ORC6;SPC25;MAD2L1;MCM3;AURKB;CENPE;PLK1;PSME4;INCENP;PSMB2;SEH1L;KIF18A;CENPN;BUB1B;PSMB4;UBE2S;CHEK2;ERCC6L;PSMB10;ORC1;ZW10;CENPO;CENPM;SKA1;ORC3;PSMD2;CCNB1;PSMD14;XPO1;PSME2;RFC3;RCC2;RMI2;RHNO1;RFC2;PSMC2;NUP160;CLS…
prerank	Rheumatoid arthritis	0.6493149711390788	2.211965050686521	0	0	0	41/91	0.0848	MMP1;CCL5;CXCL1;LTB;ICAM1;TNFSF13B;IFNG;CCL2;IL1B;CXCL5;TLR2;CCL20;HLA-DOB;IL15;HLA-DRB3;CXCL2;CCL3;HLA-DRB1;CCL3L3;IL23A;HLA-DRB4;HLA-DRB5;HLA-DRA;HLA-DQA1;HLA-DQA2;TNF;HLA-DPA1;HLA-DMA;IL6;CTLA4;HLA-DPB1;CTSL;ATP6V1E2;HLA-DQB1;ATP6V1C2;VEGFA;IL18;ATP6V0A2;ITGB2;CXCL3;ANGPT1
prerank	KIM_LRRC3B_TARGETS	0.8021602994203534	2.210750897808555	0	7.448741939922548e-06	0.001	20/30	0.1266	CXCL9;CCL5;CXCL1;TAP1;LYZ;HLA-DRB1;HLA-E;HLA-C;HLA-A;HLA-B;CD74;IFI16;IFI44;HLA-DPB1;HLA-DQB1;B2M;CD59;PSME2;TAPBP;OAS2
prerank	FUJII_YBX1_TARGETS_DN	0.5813594205585709	2.208137989324853	0	7.404404190280152e-06	0.001	100/189	0.1925	RDH10;CDCA7;MELK;FOXM1;ODC1;FABP5;MCM10;BAG2;ASPM;CXCL16;CHEK1;MYBL2;CDT1;COTL1;CKS1B;EXO1;RFC4;MCM5;MCM4;DKK1;MCM2;MCM7;MCM6;CXCR4;TRIP13;CDC25A;SKP2;DEPDC1B;SPC25;MAD2L1;KIF11;MCM3;KIF23;PHF19;TIMM8A;OIP5;ATAD2;RAP2A;CENPN;BUB1B;SLC25A19;KIF4A;OXCT1;FEN1;FBXO5;DEPDC1;MASTL;CRISPLD1;RNASEH2A;SHCBP1;TCF19;LMNB1;HMGB3;VRK1;CHAF1A;RAD51;CALU;SSRP1;NCAPG2;ASF1B;MAD2L2;NCAPH;TK1;FLNA;MYBL1;TOP2A;COL2…
prerank	CHEMNITZ_RESPONSE_TO_PROSTAGLANDIN_E2_UP	0.6148018952651818	2.2067650200101756	0	7.3605911477341155e-06	0.001	70/131	0.1703	LINC00839;TTK;BUB1;SLC16A1;ASPM;DLGAP5;HJURP;CCNB2;GMPS;CDC45;TPX2;SKA3;UBE2C;CENPF;PTTG1;MCM4;DDIAS;SMC4;BIRC5;GTSE1;KIF20A;MICALL1;NCAPG;CKS2;PRC1;AURKA;CENPE;ATAD2;BUB1B;UBE2S;RPIA;CHD1L;NES;PTP4A3;SH3KBP1;TNFRSF9;RNASEH2A;SLC7A1;EIF4EBP1;MTHFD2;LMNB1;SCNM1;DYSF;CHAF1A;MKI67;ASF1B;LRRC8C;NCAPH;TK1;CCNB1;TOP2A;NOP16;POLR3D;IQGAP3;RRM2;SHMT2;NUSAP1;UAP1;CDKN3;GJC1;XPOT;SNRPA;PRR11;SLC39A14;ADAM1…
prerank	GAVIN_FOXP3_TARGETS_CLUSTER_P6	0.65306677910967	2.2061673200855165	0	7.3172935527474445e-06	0.001	51/87	0.1208	GZMB;IGF2BP3;ICAM1;CDC20;KIF2C;RAD54L;CDCA8;BUB1;ODC1;MCM10;NUF2;ASPM;TYMS;CDCA3;CCNB2;CEP55;CKS1B;CDCA5;TPX2;CCNA2;CDK1;CENPF;PBK;BIRC5;IFI44;KIF20A;NCAPG;SPC25;CCR2;AURKA;MMS22L;AURKB;CENPE;PLK1;TPI1;HMMR;BUB1B;IRF8;TMEM38B;EBI3;TNFRSF9;RAD51;NCAPG2;NEK2;MYO1F;TK1;CST7;CCNB1;RRM2;NUSAP1;CLSPN
prerank	EGUCHI_CELL_CYCLE_RB1_TARGETS	0.8435415839343792	2.205001082280364	0	7.2745023623805e-06	0.001	20/22	0.1218	CDCA8;BUB1;NDC80;CCNA2;MCM5;MCM4;MCM2;SMC4;MCM7;MCM6;KIF20A;KIF11;MCM3;CENPE;KIF18A;FEN1;NEK2;ECT2;SMC2;HMGB2
prerank	FRASOR_RESPONSE_TO_SERM_OR_FULVESTRANT_DN	0.7125667259720998	2.2039937430899506	0	7.2322087439945675e-06	0.001	29/48	0.1275	GAL;CDC20;KIF2C;FOXM1;TTLL4;CKS1B;BLM;CCNA2;UBE2C;CDK1;CENPF;MCM5;MCM2;MCM7;MCM6;STMN1;AURKA;KIF11;MCM3;CDC25B;MYC;RNASEH2A;E2F1;CHAF1A;TK1;CDKN2C;RFC2;POLA2;NUDT1
prerank	KEGG_TYPE_I_DIABETES_MELLITUS	0.7356252525212198	2.2038738334210746	0	7.149079907856698e-06	0.001	26/43	0.095	GZMB;HLA-F;IFNG;IL1B;HLA-DOB;HLA-DRB3;FASLG;HLA-DRB1;HLA-DRB4;HLA-E;HLA-C;HLA-DRB5;HLA-DRA;HLA-A;HLA-DQA1;HLA-B;HLA-DQA2;TNF;HLA-DPA1;HLA-DMA;PRF1;FAS;HLA-DPB1;HLA-DQB1;HLA-G;HLA-DMB
prerank	Type I diabetes mellitus	0.7356252525212198	2.2038738334210746	0	7.149079907856698e-06	0.001	26/43	0.095	GZMB;HLA-F;IFNG;IL1B;HLA-DOB;HLA-DRB3;FASLG;HLA-DRB1;HLA-DRB4;HLA-E;HLA-C;HLA-DRB5;HLA-DRA;HLA-A;HLA-DQA1;HLA-B;HLA-DQA2;TNF;HLA-DPA1;HLA-DMA;PRF1;FAS;HLA-DPB1;HLA-DQB1;HLA-G;HLA-DMB
prerank	REICHERT_MITOSIS_LIN9_TARGETS	0.8170520122411267	2.2035542461799946	0	7.108228022668946e-06	0.001	19/26	0.1218	CDCA2;CENPA;KIF2C;ASPM;CEP55;CENPF;NCAPD2;KIF20A;AURKA;KIF23;CENPE;PLK1;HMMR;FBXO5;MKI67;CCNB1;TOP2A;NUSAP1;HMGB2
prerank	SHIN_B_CELL_LYMPHOMA_CLUSTER_8	0.7744522202848503	2.2029800157551342	0	7.067840363449235e-06	0.001	24/36	0.1419	CD38;ICAM1;IL21R;LYN;STAT1;CHEK1;IL15;CCNB2;FASLG;IL2RA;IL1R2;FAS;SNAI1;LMO1;TYROBP;SPN;FANCG;CCNB1;ITGAM;MFNG;NFKBIB;NFKBIA;SPI1;TNFRSF13C
prerank	TURASHVILI_BREAST_DUCTAL_CARCINOMA_VS_DUCTAL_NORMAL_DN	0.5861996859532174	2.201390514624502	0	7.0279090619608215e-06	0.001	61/181	0.0584	GABRP;KRT6B;MMP7;SFRP1;KRT16;KRT23;RARRES1;ELF5;CHI3L1;KRT17;BBOX1;CDH3;PDZK1IP1;LTF;KRT5;CRYAB;TRIM29;SOD2;KRT14;SYNM;PTX3;CTSV;SAA1;KLK7;KRT15;TM4SF1;DSG3;VTCN1;ITGB8;TRIM2;CYB5R2;CP;ID4;NCOA7;GPM6B;SOX9;ACTG2;RCAN1;ZNF462;KRT7;GABRE;NDRG2;CX3CL1;LAMC2;NFIB;YBX3;STEAP3;LAMB3;TF;SLC25A37;MID1;FZD7;ITGB4;ANXA1;TUBB2B;RND3;FBXO32;SLC18B1;MAP2;TRIP6;DSC3
prerank	WORSCHECH_TUMOR_EVASION_AND_TOLEROGENICITY_UP	0.7957251203865563	2.2013416350288577	0	6.9884264267812666e-06	0.001	13/30	0.0464	LY6D;CXCL10;CXCL9;IL4I1;CCL4;IFRD1;CCR7;CX3CL1;XCL1;LCP2;IL2RG;IL6;IL7R
prerank	GRAHAM_CML_DIVIDING_VS_NORMAL_QUIESCENT_UP	0.5921266776329538	2.2001381448589137	0	6.949384938363494e-06	0.001	97/179	0.1297	CCNE1;CDC20;MELK;CENPA;KIF2C;SLC7A5;APOBEC3B;CCL2;TTK;BUB1;FABP5;MCM10;NDC80;ASPM;XK;TYMS;CHEK1;DLGAP5;RAD51AP1;CCNB2;CEP55;GGH;COTL1;CKS1B;CDC45;TPX2;RFC4;CCNA2;UBE2C;CDK1;CENPF;MCM5;MCM4;PDSS1;CDC7;MCM2;EZH2;KIF15;NT5DC2;PBK;BIRC5;TRIP13;CSTA;KIF20A;NCAPG;DSCC1;PRC1;GMNN;SPC25;MAD2L1;STMN1;AURKA;KIF11;PRDX4;AURKB;NPM3;OIP5;HMMR;KLHL7;RANBP1;BUB1B;KIF4A;UBE2S;TUBB6;FEN1;FBXO5;RNASEH2A;SNRPD1;VRK…
prerank	SABATES_COLORECTAL_ADENOMA_UP	0.6063647609659006	2.198634482677446	0	6.910777244261475e-06	0.001	43/131	0.0804	GABRP;KRT6B;MMP7;KRT23;PSAT1;CHI3L1;CDH3;S100A8;LCN2;MMP1;TRIM29;ART3;SLC6A14;KLK10;CXCL1;CXCL11;S100A2;NMU;DSG3;NFE2L3;ODAM;MSLN;SLC7A5;QPCT;KLK11;ANLN;CCL20;GPSM2;CXCL2;DGAT2;CLDN1;TEAD4;LRP8;VSNL1;BACE2;LRRC34;DSC3;CD44;S100A11;APCDD1;PTP4A3;GRHL3;CXCL3
prerank	VANTVEER_BREAST_CANCER_BRCA1_DN	-0.779014	-2.19414	0	5.554634681375574e-05	0.002	34/38	0.1916	DNALI1;CCDC74B;GLI3;FAM110C;NQO1;TPPP3;CDH11;FMOD;ITGBL1;ZFHX3;VEZF1;ANKRD50;PIGT;ECI1;CTSK;SCAMP1;SYNJ2BP;APPL2;CSNK1A1;SH3BP4;DKK3;PRKD1;SLC9A2;HSD11B2;UBE2Q2;RPL23A;ETFB;CA2;MID1IP1;BMPR2;ZNF395;NEURL1B;GOLM1;UNC119
prerank	WP_NETWORK_MAP_OF_SARS_COV_2_SIGNALING_PATHWAY	0.5739624066026277	2.1915478037961362	0	6.872596154514174e-06	0.001	74/217	0.1228	CXCL10;CXCL9;CXCL13;CCL8;CCL5;CXCL1;SAA1;IGLL1;CCL4;CD2;ACE2;IFNG;CCL2;IL1B;LCK;IFIH1;CXCL5;STAT1;CCR5;CD163;CD247;CXCL16;CD3G;CCL20;CD14;CEBPB;CXCL2;CCL3;CCNB2;HLA-DRB1;STEAP3;SAA2;HLA-DRB5;CDK1;TF;HLA-DRA;DDIT4;CD8B;IRAK1;TNF;CD8A;IL1R2;IL18RAP;MX1;BIRC5;IFI44L;IL6;GTSE1;ZAP70;C1S;BID;JAK2;CTSL;IL7;IL18;C1R;CASP5;EIF4EBP1;CXCL3;PTGS2;CTSZ;WDR74;PRKCQ;TRPM2;CFP;CCNB1;MYD88;APOL1;RHEB;RRM2;NFKB2;…
prerank	WP_PATHOGENESIS_OF_SARS_COV_2_MEDIATED_BY_NSP9_NSP10_COMPLEX	0.837713663891334	2.1907095401534855	0	6.834834637181679e-06	0.001	46012	0.0452	IGLL1;CD2;LCK;CD247;CD3G;HLA-DRB1;HLA-DRB5;HLA-DRA;CD8B;CD8A;IL6;ZAP70
prerank	HESS_TARGETS_OF_HOXA9_AND_MEIS1_DN	0.6490291097022436	2.188591469464428	0	1.359497162805536e-05	0.001	46/81	0.1547	LCN2;CTSV;LYZ;IL1B;CCR5;TLR2;AQP9;CYBB;NDRG1;PLEK;TF;CLEC4A;CTSS;IL1R2;FPR1;ANXA1;UPP1;HCK;MRC1;LILRB4;FGR;PLSCR1;MMP9;GCNT2;IL18;SIRPA;CXCL3;S100A4;ARG2;MS4A6A;CSF1R;EGR2;TRPV2;MCL1;CD300LF;P2RY14;CLEC7A;MPEG1;FPR2;C3AR1;PHLDA1;TGFBI;CCL23;PSAP;SLC11A1;SAMHD1
prerank	REACTOME_ESTROGEN_DEPENDENT_GENE_EXPRESSION	-0.660453	-2.188	0	8.044643331647384e-05	0.003	14/88	0.0256	TFF1;FOXA1;TFF3;GATA3;ESR1;MYB;ERBB4;CXXC5;PGR;CCND1;KCTD6;NRIP1;GREB1;BCL2
prerank	SMID_BREAST_CANCER_LUMINAL_A_DN	0.8936261162216467	2.1877331333718657	0	1.3521085912685496e-05	0.001	16/18	0.0686	VGLL1;KRT16;CCNE1;ANP32E;CDC20;SLC7A5;TTLL4;CDCA8;NDC80;CDCA3;MYBL2;CDC45;TPX2;LRP8;CENPN;DKC1
prerank	REACTOME_INTERFERON_SIGNALING	0.5641690505820316	2.186481014251804	0	1.3447998961806115e-05	0.001	117/253	0.1947	GBP5;TRIM29;GBP1;ICAM1;GBP4;TRIM2;HLA-F;IFNG;STAT1;OASL;IRF1;HLA-H;FANCE;HERC5;YBX1;HLA-DRB3;IRF4;HLA-DRB1;HLA-DRB4;HLA-E;SOCS1;HLA-C;HLA-DRB5;CDK1;HLA-DRA;VCAM1;HLA-DQB2;HLA-A;HLA-DQA1;IFI30;ISG20;HLA-B;HLA-DQA2;NCK1;MID1;ILF2;FANCA;HLA-DPA1;MX1;PSMB8;NDC1;TUBB2B;IFNAR2;TUBB3;NUP155;SPHK1;TUBA4A;RSAD2;IFIT3;JAK2;HLA-DPB1;PTPN2;CD44;SEH1L;PTAFR;HLA-DQB1;USP18;CIITA;XAF1;TRIM22;IFIT2;TUBB6;NUP205;…
prerank	REACTOME_CELL_CYCLE_MITOTIC	0.5306936801510471	2.1811098723647238	0	1.3375697892118984e-05	0.001	222/484	0.2187	CDKN2A;CCNE1;PSMB9;CDC20;CENPA;KIF2C;LYN;FOXM1;CDCA8;BUB1;CDK6;MCM10;NDC80;NUF2;LBR;TYMS;MYBL2;CDT1;CCNB2;CKS1B;CDCA5;CDC45;TPX2;RFC4;CCNA2;UBE2C;CDK1;CENPF;MCM5;PTTG1;MCM4;NCAPD2;CDC7;MCM2;BORA;E2F2;GINS4;SMC4;OPTN;MCM7;MCM6;BIRC5;LPIN1;E2F3;GTSE1;CDC25A;PSMB8;ORC6;NDC1;TUBB2B;SKP2;KIF20A;NCAPG;GMNN;SPC25;MAD2L1;TUBB3;AURKA;EML4;NUP155;MCM3;KIF23;TUBA4A;CDC25B;JAK2;AURKB;CENPE;PLK1;POLD1;PSME4;I…
prerank	Cytokine-cytokine receptor interaction	0.5536762875604091	2.175414015564088	0	1.9956255143856668e-05	0.002	89/289	0.1225	CCL18;CXCL10;CXCL9;CXCL13;CCL8;CCL13;CCL5;TNFRSF17;CXCL1;CXCL11;LTB;CCL7;IL32;CCL4;IL27RA;IL21R;IL12RB2;TNFSF13B;IFNG;CCL2;IL1B;CD27;CXCL5;CCR5;CCR7;CD70;CXCR6;CXCL16;CX3CL1;IL34;CCL20;IL15;CXCL2;CCL3;IL2RB;FASLG;TNFRSF21;CCL3L3;IL23A;XCL1;CXCR3;IL15RA;XCL2;IL2RA;TNF;CCR1;IL10RA;IL1R2;IL18RAP;TNFRSF8;CXCR4;CCL19;IL2RG;IL6;OSM;TNFSF14;IL7R;CCL17;CD40;CCR2;IFNAR2;IL20RB;FAS;BMP6;IL7;RELT;IL18;EBI3;…
prerank	HALLMARK_MYC_TARGETS_V1	0.5725355275829018	2.1736900978735396	0	1.985010485053828e-05	0.002	98/193	0.2326	CDC20;ODC1;IFRD1;DEK;TYMS;CTPS1;CDC45;RFC4;CCNA2;MCM5;USP1;MCM4;SRPK1;MCM2;MCM7;ILF2;MCM6;MAD2L1;HDGF;MRPL9;PRDX4;FBL;PSMB2;MYC;TFDP1;RANBP1;SERBP1;SNRPD1;HDAC2;KPNA2;SNRPA1;LSM2;SNRPG;CAD;DDX21;UBA2;PPM1G;CCT4;SYNCRIP;PCNA;TRA2B;STARD7;PSMD14;SRM;NOP16;XPO1;PRPS2;C1QBP;NOLC1;YWHAQ;HPRT1;SSBP1;PHB2;EIF3B;CCT3;CUL1;U2AF1;PABPC1;DDX18;XPOT;SNRPA;RRP9;XRCC6;ABCE1;COX5A;TCP1;PSMA4;LSM7;LDHA;SRSF3;CDK…
prerank	LE_EGR2_TARGETS_UP	0.6302556921114868	2.17269718588067	0	1.9745077840747074e-05	0.002	59/103	0.1371	CDC20;KIF2C;CSRP2;CDCA8;BUB1;CCNB2;COTL1;TNFRSF21;CKS1B;CCNA2;CDK1;MCM5;USP1;MCM4;CDC7;EZH2;MCM7;CXCR4;NT5DC2;BIRC5;KIF20A;CKS2;PRC1;MAD2L1;AURKA;KIF11;KIF23;PLK1;INCENP;LIN9;CD44;UBE2T;TNFAIP8;TUBB6;PPP1R14B;TCF19;LMNB1;HDAC2;SH3GL3;RAD51;KPNA2;MKI67;PLEKHO1;DNAJC9;LSM2;ECT2;NCAPH;ATF3;CORO1C;CCNB1;TOP2A;SMC2;IQGAP3;RRM2;NUSAP1;HMGB2;PLK4;TRIM59;ETS1
prerank	ZHU_CMV_ALL_UP	0.614800839799811	2.1716599894271518	0	1.9641156378427352e-05	0.002	45/105	0.1572	IDO1;CXCL10;GAL;CCL5;GBP1;TAP1;PFKP;SLC7A5;IRF1;PLA2G4A;PIM1;HLA-E;ENO1;TNFAIP3;MX1;IL6;PSMB8;IL7R;TUBA4A;PSMB2;NAMPT;PNP;RANBP1;TRIM22;UBE2S;MX2;NUP93;PML;SNRPA1;PTGS2;PSMD2;GCH1;OAS1;LGMN;ATF5;ALAS1;DNAJA1;OAS2;NFKBIA;SRF;BRCA2;NR4A3;ISG15;SLC39A14;CSE1L
prerank	Epstein-Barr virus infection	0.5804520268232082	2.171356830660375	0	1.9538323098959146e-05	0.002	82/194	0.1525	CXCL10;CCNE1;TAP1;ICAM1;PLCG2;CD3D;LYN;HLA-F;CD19;RUNX3;CDK6;STAT1;CD247;CD3G;TLR2;RELB;HLA-DOB;HLA-DRB3;HLA-DRB1;HLA-DRB4;HLA-E;HLA-C;CCNA2;HLA-DRB5;HLA-DRA;HLA-A;HLA-DQA1;IRAK1;HLA-B;HLA-DQA2;NFKBIE;E2F2;TNF;TNFAIP3;HLA-DPA1;HLA-DMA;E2F3;IL6;SKP2;CD40;IFNAR2;BID;SAP30;FAS;SYK;HLA-DPB1;MYC;CD44;HLA-DQB1;B2M;BAK1;HLA-G;CD58;E2F1;HDAC2;MAP3K14;HLA-DMB;TAP2;JAK3;PSMD2;MYD88;PSMD14;OAS1;BTK;TAPBP;CR…
prerank	BENPORATH_ES_1	0.5388493909404133	2.1665505884509293	0	1.94365609994854e-05	0.002	149/362	0.1572	IDO1;SFRP1;PROM1;CRABP1;GAL;CBS;IGF2BP3;NMU;TCF7L1;NFE2L3;CDC20;KIF2C;PRKX;PIM2;GPM6B;GPRC5B;BUB1;LCK;FABP5;MCM10;DEK;CTSC;MFGE8;SLC16A1;GLDC;CHEK1;DLGAP5;CDT1;RAD51AP1;CDCA5;PDK1;AMD1;THEMIS2;RFC4;CCNA2;CD24;CDK1;MCM5;PTTG1;NASP;MCM4;COCH;TEAD4;MCM2;DDIAS;IGF2BP2;LRP8;HMGA1;GINS4;FZD7;SEPHS1;MSH2;PAK1IP1;MCM7;RRAS2;VSNL1;PRKD3;MCM6;BOP1;BIRC5;GPR19;ST6GAL1;CDC25A;NDC1;TUBB2B;DSCC1;GMNN;SPC25;MCM…
prerank	FINETTI_BREAST_CANCER_KINOME_RED	0.881168630440283	2.1647582799873644	0	1.933585342953988e-05	0.002	15/16	0.0917	MELK;TTK;BUB1;CHEK1;CDK1;SRPK1;CDC7;PBK;AURKA;AURKB;PLK1;BUB1B;MASTL;VRK1;NEK2
prerank	WP_MIRNA_ROLE_IN_IMMUNE_RESPONSE_IN_SEPSIS	0.7556174115214334	2.16427971056269	0	1.9236184081964932e-05	0.002	19/38	0.1309	GZMB;LCN2;ICAM1;CCL4;IRF1;RELB;CCL3;VCAM1;IRAK1;TNF;IL6;TLR8;MIR155HG;IRF5;MYD88;NFKB2;CXCL8;MAP3K7;NFKBIA
prerank	Staphylococcus aureus infection	0.6400175850605135	2.161935871335399	0	1.9137536984108702e-05	0.002	41/87	0.1183	KRT16;KRT23;KRT17;DEFB1;KRT14;KRT15;ICAM1;C1QA;C1QB;HLA-DOB;HLA-DRB3;HLA-DRB1;HLA-DRB4;HLA-DRB5;HLA-DRA;HLA-DQA1;C1QC;HLA-DQA2;HLA-DPA1;FPR1;HLA-DMA;FCGR3A;C2;KRT13;FPR3;C1S;HLA-DPB1;C3;PTAFR;HLA-DQB1;FCGR2B;FCGR3B;C1R;ITGB2;FCGR2A;KRT9;HLA-DMB;SELPLG;ITGAM;FPR2;ITGAL
prerank	MISSIAGLIA_REGULATED_BY_METHYLATION_DN	0.6180821256257908	2.1607320816717794	0	1.903989648929182e-05	0.002	65/115	0.1595	FOXM1;DEK;LBR;TYMS;CHEK1;DLGAP5;CDT1;GMPS;CDC45;KIFC1;RFC4;CCNA2;UBE2C;CDK1;CENPF;MCM5;EZH2;SMC4;ITGB4;KIF14;PRC1;GMNN;ALYREF;STMN1;AURKA;KIF23;PIR;FBL;CENPE;MDFI;MSH6;RANBP1;BUB1B;YES1;MTFP1;DNMT1;RNASEH2A;PSIP1;LMNB1;HMGB3;MKI67;CENPM;NEK2;CAD;NCAPH;TK1;ANP32B;NCAPD3;EXOSC8;ACAT2;SMC2;CDKN2C;NUSAP1;HMGB2;KNTC1;PRKDC;CDKN3;POLD3;DANCR;CDC25C;SNRPA;ILF3;RCC1;CSE1L;MDC1
prerank	FARMER_BREAST_CANCER_CLUSTER_6	-0.947064	-2.15949	0	0.0002073730281046881	0.004	13/14	0.0337	AGR2;GATA3;MLPH;TBC1D9;SLC39A6;ESR1;TSPAN13;GPD1L;RHOB;REEP5;CERS6;KIAA0232;TTC39A
prerank	HELLER_SILENCED_BY_METHYLATION_UP	0.552397637110728	2.154257125271602	0	2.5257663024711992e-05	0.003	114/271	0.1137	UBD;CHI3L1;LAMP3;CXCL10;CXCL13;GBP1;SLAMF7;CSAG2;ICAM1;IL32;BIRC3;CDC20;GPM6B;FOXM1;PRAME;BUB1;ADAMDEC1;IFIH1;DAPP1;KRT7;STAT1;ST8SIA1;CCR7;LAMC2;HLA-DOB;IL15;SPIB;GPSM2;CEP55;HLA-DRB1;NCF1;HLA-DRB4;SOCS1;RGS1;TNFAIP2;FSCN1;PLEK;CENPF;LCP1;HLA-DRA;VCAM1;HLA-DQA1;ISG20;CTSS;HLA-DQA2;OCA2;GPR183;HLA-DPA1;IL1R2;MX1;CCL19;HLA-DMA;IFI44L;APOBEC3G;S100A6;CSTA;HCK;NCF2;IFI44;MAGEA6;ARL4C;AURKA;TDRD12;PR…
prerank	SMID_BREAST_CANCER_RELAPSE_IN_PLEURA_DN	0.8195272531574769	2.154129740571116	0	2.5130099070041726e-05	0.003	15/24	0.0695	MIA;FABP7;PSAT1;CCL18;SLPI;CDH3;LTF;CXCL9;S100A9;CP;S100A7;CEACAM1;HCP5;HLA-DQB1;SRD5A1
prerank	REACTOME_CYTOKINE_SIGNALING_IN_IMMUNE_SYSTEM	0.5064231140248222	2.153540725380387	0	2.5003817165167145e-05	0.003	301/748	0.1971	GBP5;CXCL10;LCN2;MMP1;TRIM29;SOD2;CCL5;GBP1;TNFRSF17;CXCL1;SAA1;S100B;LTB;ICAM1;IL32;CCL4;PSMB9;GBP4;TRIM2;BIRC3;IL27RA;PLCG2;IL21R;IL12RB2;LYN;HLA-F;TNFSF13B;IFNG;CCL2;IL1B;LCK;PELI1;CD27;STAT1;OASL;CCR5;IRF1;HLA-H;CD70;FANCE;IL34;CCL20;HERC5;RELB;IL15;YBX1;HLA-DRB3;CXCL2;CCL3;IL2RB;FASLG;IRF4;HLA-DRB1;CCL3L3;IL23A;HLA-DRB4;PIM1;HLA-E;SOCS1;CASP1;GSTA2;FSCN1;HLA-C;HLA-DRB5;CDK1;LCP1;HLA-DRA;VCAM…
prerank	HOLLERN_SQUAMOUS_BREAST_TUMOR	0.5779674388458206	2.1531950224765475	0	2.487879807934131e-05	0.003	46/165	0.0997	MMP7;KRT16;KRT17;DEFB1;KRT5;KRT6A;KLK6;CALML5;KRT6C;TRIM29;RDH10;FGFBP1;KRT14;WNT6;KLK7;KRT15;KRT81;NFE2L3;KRT86;FABP5;TGM1;SOSTDC1;CTPS1;WNT10A;PIM1;SFN;SCEL;CLIP4;CSTA;GJB5;TUBB3;KRTAP6-3;ADTRP;MAL;CYP1B1;POLR3G;APCDD1;GATA6;LIMK2;GPR87;KRT83;EGR2;SERPINB2;S100A3;CWH43;KRTDAP
prerank	WORSCHECH_TUMOR_REJECTION_UP	0.6815960883580556	2.1524441269192582	0	2.4755022964518717e-05	0.003	26/59	0.1062	GZMB;CCL8;CCL5;CXCL11;IL4I1;CCL4;IFNG;IL1B;LCK;BCL2A1;FASLG;IRF4;IFI16;IL2RG;IL7R;LILRB4;TAGAP;IL7;CLEC10A;TLR6;CXCL3;KLRD1;ITK;TNFRSF4;IRF6;TNFRSF1B
prerank	SEKI_INFLAMMATORY_RESPONSE_LPS_UP	0.6482271307123961	2.1491982791151116	0	2.4632473345882487e-05	0.003	36/73	0.1194	CXCL10;SOD2;ICAM1;CCL7;GBP4;BIRC3;CXCL16;TLR2;CCL3;NEURL3;TNFAIP2;SCHIP1;VCAM1;RIPK2;NFKBIE;TNFAIP3;ZMYND15;CD40;SLCO4A1;RSAD2;FAS;CD44;RFX5;GBP2;CXCL3;CASP4;SLC15A3;MAFF;EGR2;SELE;STX11;EGFR;GCH1;BMP2;NFKB2;BIRC2
prerank	LEE_BMP2_TARGETS_DN	0.5030687573894342	2.146925974107748	0	3.0638913890814425e-05	0.003	362/850	0.1877	PSAT1;S100A8;CD38;PHGDH;CENPW;WNT6;PTX3;CCNE1;CDCA7;MEX3A;ANP32E;KLF5;MELK;ASS1;TTLL4;TTK;BUB1;ODC1;IFRD1;MCM10;ADORA2B;ASNS;SLC16A1;NUDT5;PRSS12;CHEK1;SUV39H2;UCK2;CDT1;RAD51AP1;CTPS1;GMPS;CKS1B;CDC45;BLM;EXO1;TDO2;AMD1;LY75;SKA3;TNFAIP2;FSCN1;MCM5;USP1;NASP;MCM4;PDSS1;SRPK1;C9orf40;MTHFD1L;MCM2;BORA;CDK2AP1;C1orf112;LMNB2;EZH2;TEX30;POP1;CAND2;MCM7;ILF2;RRAS2;FANCA;MCM6;EMILIN2;NOP2;CHAF1B;BOP1…
prerank	Natural killer cell mediated cytotoxicity	0.6085425915945963	2.144644901650046	0	3.0488723136447685e-05	0.003	59/119	0.1835	GZMB;SHC4;ICAM1;PLCG2;IFNG;LCK;CD247;FASLG;HCST;HLA-E;HLA-C;HLA-A;HLA-B;CD48;TNF;LCP2;ICAM2;FCGR3A;ZAP70;KLRC1;IFNAR2;BID;VAV1;PRF1;FAS;SYK;FCER1G;KLRC2;RAC2;FCGR3B;SH2D1A;NRAS;PRKCB;ITGB2;HLA-G;TYROBP;KLRD1;KLRC3;LAT;PRKCA;MAPK1;IFNGR1;PTK2B;ITGAL;TNFRSF10B;LAT2;ULBP2;PTPN6;KIR2DS2;PIK3CD;CSF2;SH2D1B;KLRK1;CD244;TNFSF10;PIK3CB;NCR3;FYN;PIK3CA
prerank	CURSONS_NATURAL_KILLER_CELLS	0.8362644451375795	2.14402774866064	0	3.0339997657733307e-05	0.003	13/20	0.0858	GZMB;GZMA;GZMH;NKG7;IL2RB;FASLG;XCL1;XCL2;IL18RAP;PRF1;KLRB1;KLRD1;KLRC3
prerank	KEGG_MEDICUS_REFERENCE_IL2_FAMILY_TO_JAK_STAT_SIGNALING_PATHWAY	0.8135171422568698	2.1431289143800565	0	3.0192716115705477e-05	0.003	45984	0.1038	IL21R;STAT1;IL15;IL2RB;IL15RA;IL2RA;IL2RG;IL7R;STAT5A;IL7;JAK3
prerank	KLEIN_PRIMARY_EFFUSION_LYMPHOMA_DN	0.6864202429599091	2.1363345771516777	0	3.0046857583745547e-05	0.003	33/53	0.1441	GSTP1;BCL11A;BIRC3;CD19;SEL1L3;DEK;CD27;CD79A;SPIB;CD24;CD52;CD79B;SIT1;VNN2;HLA-DMA;ST6GAL1;CD40;NCF4;GPX7;HLA-DQB1;IRF8;CAPG;CD72;HLA-DMB;FADS3;CXCR5;MSL3;MS4A1;MAPRE2;ETS1;PTPN6;RASSF2;CTSH
prerank	SALVADOR_MARTIN_PEDIATRIC_TBD_ANTI_TNF_THERAPY_NONRESPONDER_POST_TREATMENT_UP	0.8388028588534758	2.134890433090867	0	2.9902401537669843e-05	0.003	16/20	0.1082	GBP5;GBP1;BATF2;GZMA;IL1B;IRF1;SECTM1;HLA-H;HLA-C;APOL6;IGFLR1;RHBDF2;GBP2;ANKRD22;UBE2L6;SERPING1
prerank	DER_IFN_GAMMA_RESPONSE_UP	0.6565481702913702	2.1345048112449247	0	2.9759327846102047e-05	0.003	26/70	0.0826	GBP1;TAP1;ICAM1;PSMB9;PRAME;STAT1;IRF1;HLA-E;NMI;HLA-C;HLA-A;IFI30;IL15RA;TEAD4;IFI16;IL6;PSMB8;C1S;FAS;IFIT3;PLSCR1;IFIT2;B2M;BAK1;PSMB10;PML
prerank	VERNELL_RETINOBLASTOMA_PATHWAY_UP	0.6431400736976832	2.1334215242408554	0	3.554114011334473e-05	0.004	36/68	0.1262	PTX3;CCNE1;MELK;DEK;RAD51AP1;BTG3;CDCA5;BLM;RFC4;MCM4;EZH2;E2F2;MCM7;FANCA;CDC25A;SKP2;DONSON;ATAD2;TFDP1;FEN1;FBXO5;EED;TCF19;VRK1;CHAF1A;ASF1B;PCNA;ESCO2;RFC3;RRM2;CDCA7L;CLSPN;HMGB2;RAB27A;MCM8;RECQL4
prerank	HALLMARK_ESTROGEN_RESPONSE_LATE	-0.580401	-2.13196	0	0.0003261108103259208	0.008	77/193	0.0752	TFF1;AGR2;TFF3;CA12;SCUBE2;DHRS2;DNAJC12;ACOX2;ANXA9;AREG;PDZK1;MAPT;MYB;TPSAB1;RET;XBP1;TSPAN13;CXCL14;CHST8;CPE;SERPINA5;SEMA3B;NPY1R;SLC22A5;CACNA2D2;COX6C;PGR;TOB1;CCND1;PRSS23;SCNN1A;EMP2;SULT2B1;UGDH;ABCA3;WFS1;SORD;BLVRB;IGFBP4;ELOVL5;NRIP1;KRT19;HSPB8;BCL2;ST6GALNAC2;AMFR;DCXR;SLC27A2;IL6ST;GPER1;DLG5;OLFM1;TPBG;RABEP1;PLAC1;HMGCS2;PTGER3;CISH;PRLR;TFPI2;EGR3;ABHD2;CELSR2;PDCD4;ASCL1;CDH1…
prerank	SENGUPTA_NASOPHARYNGEAL_CARCINOMA_UP	0.5420801817494885	2.130381338856146	0	4.716359825467547e-05	0.006	147/288	0.1855	GZMB;CHI3L1;CXCL10;CXCL9;PM20D2;GBP1;CXCL11;CDCA7;NFE2L3;GZMA;GNLY;GZMH;MELK;RASSF4;IFNG;CCL2;TTK;IFIH1;NDC80;CTSC;STAT1;NUF2;ANLN;TYMS;PLA2G7;CHEK1;DLGAP5;CD14;IL15;RAD51AP1;CEP55;ATL2;SOCS1;CCNA2;CDK1;CENPF;MCM4;CD274;CDC7;STAR;CSAG3;EZH2;KIF15;SMC4;FZD7;FMNL2;AGO2;EMILIN2;PBK;E2F3;NDC1;NCAPG;DSCC1;PRC1;GMNN;DEPDC1B;MAD2L1;FERMT1;KIF11;KIF23;FAS;ATP11C;CENPE;VRK2;TFRC;ATAD2;DIAPH3;FCGR3B;XAF1;B…
prerank	REACTOME_ANTIGEN_PROCESSING_CROSS_PRESENTATION	0.6127114822346393	2.129143878853824	0	4.6941128451587376e-05	0.006	40/102	0.119	S100A8;S100A9;CTSV;TAP1;S100A1;PSMB9;HLA-F;TLR2;CD14;CYBB;NCF1;HLA-E;TLR1;HLA-C;HLA-A;CTSS;HLA-B;PSMB8;NCF2;CYBA;MRC1;NCF4;PSME4;PSMB2;CTSL;PSMB4;B2M;TLR6;PSMB10;HLA-G;TAP2;LY96;PSMD2;MYD88;PSMD14;PSME2;BTK;TAPBP;CALR;PSMC2
prerank	LINDSTEDT_DENDRITIC_CELL_MATURATION_B	0.7033694032975045	2.1281263641940247	0	4.672074756683814e-05	0.006	26/48	0.1309	LAMP3;TAP1;BIRC3;KLF5;LYN;CYTIP;RELB;ADM;TNFAIP2;IL15RA;IL2RA;TNFAIP3;OPTN;CXCR4;SLAMF1;CD83;CFLAR;TRAF1;PNRC1;TNFRSF9;EED;MAP3K14;CSF2RA;PSME2;NFKB2;NFKBIA
prerank	KEGG_MEDICUS_REFERENCE_DNA_REPLICATION_LICENSING	0.7984803854196583	2.1263674110093174	0	4.650242631652581e-05	0.006	17/24	0.1385	CCNE1;CDT1;CDC45;CCNA2;MCM5;MCM4;CDC7;MCM2;MCM7;MCM6;TICRR;ORC6;MCM3;ORC1;ORC3;MTBP;CCNA1
prerank	LI_WILMS_TUMOR_VS_FETAL_KIDNEY_1_DN	0.5791462485513568	2.1260880432352773	0	4.628613596156523e-05	0.006	76/156	0.152	TMSB15A;CDC20;PFKP;MELK;KIF2C;APOBEC3B;TTK;ASNS;SLC16A1;DLGAP5;UCK2;CCNB2;CKS1B;TP53BP2;TPX2;BLM;KIFC1;CDK1;CENPF;PTTG1;NASP;SRPK1;MCM2;EZH2;SMC4;FZD7;MSH2;ILF2;MCM6;CXCR4;KIF14;BOP1;TRIP13;ST6GAL1;CKS2;MAD2L1;STMN1;AURKA;KIF11;KIF23;AURKB;MSH6;BUB1B;DKC1;FEN1;NUP205;RNASEH2A;MTHFD2;LMNB1;CHAF1A;KPNA2;MKI67;SNRPA1;DNAJC9;SSRP1;PRIM2;PCNA;TOP2A;SACS;COL2A1;FADS2;FADS1;SHMT2;NOLC1;WASF3;TOPBP1;PLK4…
prerank	SCHLOSSER_MYC_TARGETS_AND_SERUM_RESPONSE_DN	0.7059187471671102	2.1254577524353633	0	4.6071848295076503e-05	0.006	31/47	0.1975	ODC1;FABP5;BAG2;AMD1;SRPK1;IRAK1;HDGF;BYSL;PRDX4;FBL;URI1;MYC;UCHL3;RPP40;TFDP1;ADCY3;DKC1;RPIA;DDX21;SYNCRIP;PDIA5;PRNP;CUL1;CEBPZ;CSE1L;LDHA;NCL;RAN;EBNA1BP2;PAICS;PPAT
prerank	HU_GENOTOXIC_DAMAGE_4HR	0.7513080539639964	2.1252595827909824	0	4.5859535630122235e-05	0.006	21/34	0.1477	CDC20;BUB1;ANLN;CDT1;PTTG1;ITGB7;HLA-A;CKS2;PRC1;IFNAR2;AURKA;SMG5;TCF19;MTHFD2;KPNA2;NEK2;ECT2;SYNCRIP;ALAS1;CUL1;CDC25C
prerank	PID_HNF3A_PATHWAY	-0.713171	-2.12271	0	0.0003159198475032358	0.008	8/43	0.0406	TFF1;FOXA1;AR;ESR1;XBP1;NRIP1;NFIA;NR2F2
prerank	SOTIRIOU_BREAST_CANCER_GRADE_1_VS_3_DN	-0.705139	-2.11887	0	0.00032991163562109466	0.009	30/49	0.1715	NME5;RNASE4;SYNC;LAMB2;CIRBP;BBS1;CYBRD1;CX3CR1;IFT88;IFT46;KIF13B;FRY;SIRT3;SESN1;WDR19;ARHGEF40;DIXDC1;PIGV;SNX1;ZFP2;NBR1;RUNX1;ECHDC2;TP53BP1;DYNC2H1;CTDSP1;DZANK1;CRY2;ZNF395;ARHGEF12
prerank	GRAHAM_CML_QUIESCENT_VS_CML_DIVIDING_UP	0.8150531392243144	2.1181407859689303	0	5.1355317136255e-05	0.007	45984	0.0414	CXCL13;CCL8;SOD2;CXCL1;IL1B;CXCL5;CCL20;CXCL2;CCL3;RGS1;CCL19
prerank	FOSTER_TOLERANT_MACROPHAGE_UP	0.574425478713772	2.11678012568229	0	5.1120817971249265e-05	0.007	56/153	0.1257	MARCO;FABP7;CXCL9;LCN2;CD38;CCL8;ORM2;LMO4;CLEC4E;CP;ASS1;IFRD1;STAT1;CCDC71L;BTG3;HLA-E;RGS1;HLA-A;ISG20;SLC25A37;FGL2;MCOLN2;FPR1;ZC3H12C;RASGRP1;IFI44;SYK;GLRX;GPR18;CXADR;XAF1;MET;RTN4R;BAK1;AOAH;MTHFD2;SGK1;IGSF6;TANK;IL18BP;SELL;MS4A6A;LRRC8C;TSPO;CST7;SLC16A3;TNFRSF1B;ZDHHC18;SERPINB9;IL1RN;SLC31A2;FPR2;ITGAL;DCBLD2;PITX1;PVR
prerank	REACTOME_MITOTIC_METAPHASE_AND_ANAPHASE	0.5431297855534547	2.105497000602842	0	6.785126748911267e-05	0.01	105/225	0.224	PSMB9;CDC20;CENPA;KIF2C;CDCA8;BUB1;NDC80;NUF2;LBR;CCNB2;CDCA5;UBE2C;CDK1;CENPF;PTTG1;BIRC5;PSMB8;NDC1;TUBB2B;SPC25;MAD2L1;TUBB3;NUP155;TUBA4A;AURKB;CENPE;PLK1;PSME4;INCENP;PSMB2;VRK2;SEH1L;KIF18A;CENPN;BUB1B;PSMB4;UBE2S;TUBB6;FBXO5;NUP205;ERCC6L;NUP93;PSMB10;LMNB1;VRK1;ZW10;CENPO;CENPM;SKA1;PSMD2;CCNB1;PSMD14;XPO1;PSME2;TUBA1C;RCC2;PSMC2;NUP160;LMNA;KNTC1;DYNC1I1;CENPI;CENPL;RPS27A;ZWILCH;RANGAP1…
prerank	IL-17 signaling pathway	0.6222250532365694	2.1052108297719867	0	6.754424817920718e-05	0.01	32/93	0.1483	CXCL10;S100A8;LCN2;MMP1;S100A9;CXCL1;CCL7;MAPK4;IFNG;CCL2;IL1B;S100A7;CXCL5;CCL20;CEBPB;CXCL2;TNF;TNFAIP3;IL6;CCL17;MMP9;CXCL3;PTGS2;MAPK1;CXCL8;IL17RA;MAP3K7;NFKBIA;HSP90B1;TRAF2;IKBKE;MMP3
prerank	REACTOME_RESOLUTION_OF_SISTER_CHROMATID_COHESION	0.5850297536912679	2.104806051131906	0	6.723999480903057e-05	0.01	61/118	0.2209	CDC20;CENPA;KIF2C;CDCA8;BUB1;NDC80;NUF2;CCNB2;CDCA5;CDK1;CENPF;BIRC5;TUBB2B;SPC25;MAD2L1;TUBB3;TUBA4A;AURKB;CENPE;PLK1;INCENP;SEH1L;KIF18A;CENPN;BUB1B;TUBB6;ERCC6L;ZW10;CENPO;CENPM;SKA1;CCNB1;XPO1;TUBA1C;RCC2;NUP160;KNTC1;DYNC1I1;CENPI;CENPL;ZWILCH;RANGAP1;KIF2A;PAFAH1B1;PPP2R5D;TUBA8;SPDL1;TUBA1A;NDEL1;CKAP5;TUBB4A;PMF1;SPC24;CENPH;SMC3;STAG1;NUP85;ZWINT;SEC13;CENPQ;NUP37
prerank	KEGG_MEDICUS_REFERENCE_PRE_IC_FORMATION	0.7755290189874967	2.102716596745205	0	6.693847016863134e-05	0.01	18/27	0.1484	CDT1;CDC45;MCM5;MCM4;MCM2;GINS4;MCM7;MCM6;TICRR;ORC6;MCM3;ORC1;ORC3;MTBP;RECQL4;GINS3;TOPBP1;GINS1
prerank	LEE_LIVER_CANCER_SURVIVAL_DN	0.5675814165769612	2.0980498331322655	0	7.219294085523148e-05	0.011	86/169	0.2069	B3GNT5;ANXA3;NFE2L3;KLF5;TTK;CDCA8;ODC1;PELI1;FABP5;DEK;ANLN;DLGAP5;YBX3;CCNA2;CENPF;USP1;MCM2;MCM7;RGS2;MCM6;PDCD5;S100A6;NDC1;CKS2;SPC25;RND3;FBL;URI1;MSH6;UBE2T;ATAD2;NLRP2;PNP;GTPBP4;LYAR;DEPDC1;ACTL6A;MTHFD2;HDAC2;DSG2;SNRPG;ACTR3;ECT2;UBA2;PCNA;TES;CCNB1;SMC2;BCAT1;RCC2;RMI2;RPE;RPS7;CCT6A;ITPR3;HMGB2;KNTC1;YWHAQ;AGFG1;TOPBP1;ZWILCH;PRMT1;RBM17;KIF5B;PRMT2;ANXA4;CDK4;RAB32;SFT2D1;RAN;ZNF532…
prerank	NAKAMURA_CANCER_MICROENVIRONMENT_DN	0.7186338233926687	2.0979514189926123	0	7.187208334031934e-05	0.011	23/40	0.1607	PSAT1;CDCA2;CDC20;KIF2C;BUB1;ASNS;CCNB2;FAM83D;COTL1;RFC4;RIPK2;TRIP13;NDC1;PSMG1;AURKA;NDUFA9;PTTG3P;SYNCRIP;BCAT1;LSM4;FANCI;USP39;TCP1
prerank	FARMER_BREAST_CANCER_CLUSTER_4	-0.854873	-2.09681	0	0.0005489286038065273	0.012	15/19	0.0514	HTRA1;COL1A2;COL3A1;CDH11;SPARC;FAP;AEBP1;SRPX2;COL5A2;COL5A1;THBS2;FBN1;NID2;DACT1;CTSK
prerank	REACTOME_CELL_CYCLE	0.49701171158999335	2.096787916685669	0	7.155406527244183e-05	0.011	260/607	0.2187	CDKN2A;CENPW;CCNE1;PSMB9;CDC20;CENPA;KIF2C;LYN;FOXM1;CDCA8;BUB1;CDK6;MCM10;NDC80;NUF2;LBR;TYMS;CHEK1;HJURP;MYBL2;CDT1;CCNB2;CKS1B;CDCA5;CDC45;TPX2;BLM;EXO1;RFC4;CCNA2;UBE2C;CDK1;CENPF;MCM5;PTTG1;MCM4;SFN;NCAPD2;CDC7;MCM2;BORA;E2F2;GINS4;SMC4;OPTN;MCM7;MCM6;PIF1;MND1;BIRC5;LPIN1;E2F3;GTSE1;CDC25A;PSMB8;ORC6;NDC1;TUBB2B;SKP2;KIF20A;NCAPG;DSCC1;GMNN;SPC25;MAD2L1;TUBB3;AURKA;EML4;NUP155;MCM3;KIF23;TU…
prerank	WP_GASTRIC_CANCER_NETWORK_2	0.7346561380498988	2.0967541323372716	0	7.123884912586719e-05	0.011	20/31	0.152	COL9A3;LBR;RFC4;UBE2C;CD48;LMNB2;PLAC8;S100A6;DSCC1;MYC;UBE2T;ATAD2;BRIX1;COL9A1;EGFR;TOP2A;RFC3;RNF144B;CEBPZ;FANCI
prerank	FINETTI_BREAST_CANCERS_KINOME_BLUE	-0.822925	-2.09609	0	0.0005332449294120552	0.012	18/20	0.1484	RET;ERBB4;IGF1R;STK39;BMPR1B;WNK4;ERBB3;STK32B;DCLK1;FGFR3;STK36;NEK9;MAP3K12;NEK11;GAK;IKBKB;TBCK;ULK4
prerank	KEGG_MEDICUS_REFERENCE_ANTIGEN_PROCESSING_AND_PRESENTATION_BY_MHC_CLASS_II_MOLECULES	0.8774570480221667	2.095925649275002	0	7.092639803320989e-05	0.011	14/15	0.095	HLA-DOB;HLA-DRB3;HLA-DRB1;HLA-DRB4;HLA-DRB5;HLA-DRA;HLA-DQA1;HLA-DQA2;CD74;HLA-DPA1;HLA-DMA;HLA-DPB1;HLA-DQB1;HLA-DMB
prerank	RICKMAN_HEAD_AND_NECK_CANCER_A	0.6116850314337285	2.0955208634241	0	7.061667577105613e-05	0.011	42/97	0.1213	FDCSP;GABRP;SFRP1;LEMD1;CRABP1;COL9A3;PTX3;TMSB15A;UCHL1;ODAM;AFAP1-AS1;PRAME;PCOLCE2;NLRP7;CXCL5;SOSTDC1;SPIB;RASGEF1A;TSPYL5;STAR;OCA2;PABPC4L;SLC35F3;RNF150;GPR158;MOXD1;IL17RD;CLDN10;CENPV;LGR6;COL22A1;ERP27;RSPO3;PCDHB2;DMD;SELE;TNFRSF11B;PEG10;COL9A2;PLCB4;FABP6;VASH2
prerank	VERHAAK_AML_WITH_NPM1_MUTATED_UP	0.565278239962695	2.0950407031657146	0	7.030964674596457e-05	0.011	72/174	0.093	FOXC1;DEFB1;CXCL10;KCNK5;SOD2;PTX3;AIM2;CCL4;LGALS2;IL1B;PELI1;BCL2A1;C1QA;LILRB3;CD163;C1QB;SECTM1;LILRB2;CCL20;CD14;SMCO4;AQP9;CXCL2;CCL3;PLA2G4A;ARHGAP22;NCF1;APOBEC3A;TNFAIP2;CASP1;SCHIP1;PLEK;IFI30;FGL2;TNF;FCN1;SMC4;CCR1;TNFAIP3;PLAUR;FPR1;KCNJ2;VNN2;IL6;HOMER3;S100A6;FCGR3A;C2;HCK;VNN1;TMEM176B;LILRB1;SCPEP1;FGR;CTSL;TREM1;PTAFR;SNX10;NAMPT;FCGR3B;SLC2A6;CARD9;SAT1;CYP1B1;HK3;CXCL3;LAPTM4B…
prerank	ONO_AML1_TARGETS_UP	0.781531434895324	2.093983670431129	0	7.539029721012519e-05	0.012	13/24	0.1006	GZMB;SLAMF7;GZMA;NKG7;PDCD1;IFNG;CXCR6;FASLG;RGS2;EOMES;E2F1;P2RY14;HAVCR2
prerank	LY_AGING_MIDDLE_DN	0.8810156858461011	2.0937370230459207	0	7.506533903249534e-05	0.012	13/15	0.1051	CDC20;CENPA;KIF2C;FOXM1;MYBL2;CCNA2;UBE2C;CENPF;KIF11;KIF23;PLK1;PTGS2;CCNB1
prerank	Cell cycle	0.569588661423868	2.0931467611142383	0	7.4743170195446e-05	0.012	78/154	0.2077	CDKN2A;CCNE1;CDC20;TTK;BUB1;CDK6;NDC80;CHEK1;CDT1;CCNB2;CDCA5;CDC45;CCNA2;CDK1;MCM5;PTTG1;PTTG2;MCM4;SFN;CDC7;MCM2;E2F2;MCM7;MCM6;TRIP13;E2F3;TICRR;CDC25A;ORC6;SKP2;MAD2L1;MCM3;CDC25B;AURKB;PLK1;MYC;TFDP1;BUB1B;CHEK2;FBXO5;E2F5;SMC1B;TFDP2;E2F1;HDAC2;ORC1;MAD2L2;ORC3;PCNA;CCNB1;ESCO2;CDKN2C;DDX11;MTBP;PRKDC;YWHAQ;PKMYT1;CCNA1;ATM;CUL1;CDC25C;RBL1;CCND2;E2F4;PPP2R5D;CDKN2B;CDK4;CCNE2;DBF4;ATR;ESPL…
prerank	WP_TYROBP_CAUSAL_NETWORK_IN_MICROGLIA	0.6663773474260781	2.0923208861309446	0	7.442375493820051e-05	0.012	36/60	0.1926	SFT2D2;RUNX3;CXCL16;RGS1;PLEK;C1QC;HCLS1;IL10RA;NCF2;SLC7A7;CREB3L2;C3;BIN2;SAMSN1;STAT5A;IL18;CAPG;SPP1;ITGB2;TYROBP;LGALS9C;IGSF6;PPP1R18;RNASE6;CD37;ELF4;TNFRSF1B;ITGAM;NCKAP1L;GIMAP2;APBB1IP;RPS6KA1;LHFPL2;CD84;KCNE3;NPC2
prerank	REACTOME_TNFS_BIND_THEIR_PHYSIOLOGICAL_RECEPTORS	0.747604795561607	2.0918129552055884	0	7.410705810867625e-05	0.012	15/29	0.1225	TNFRSF17;TNFSF13B;CD27;CD70;FASLG;TNFRSF8;TNFSF14;EDARADD;TNFRSF9;TNFRSF4;TNFRSF11B;TNFRSF25;TNFRSF6B;TNFRSF1B;TNFRSF14
prerank	KUROZUMI_RESPONSE_TO_ONCOCYTIC_VIRUS_AND_CYCLIC_RGD	0.8048720184272379	2.090744223789459	0	7.906397694705926e-05	0.012	45890	0.0486	CXCL9;CXCL11;IFNG;CCR5;IL2RB;CCR1;IL10RA;CCR2
prerank	MORI_LARGE_PRE_BII_LYMPHOCYTE_DN	0.6559840401428144	2.090577966471041	0	7.873037366880162e-05	0.012	29/56	0.1547	IL4I1;LTB;BIRC3;LCP1;VCAM1;HLA-DQA1;CTSS;CD79B;CD74;IL10RA;HLA-DMA;IL2RG;CD83;IRF8;SOAT1;CAPG;ADCY7;PTPRC;WIPF1;MCL1;HLA-DMB;CXCR5;GPR65;MS4A1;GMIP;LAT2;PTPN6;CTSH;SAMHD1
prerank	FINETTI_BREAST_CANCER_KINOME_GREEN	0.8804680690286584	2.0905069667679173	0	7.83995737794369e-05	0.012	15/16	0.1127	PIM2;LYN;LCK;MLKL;HCK;ZAP70;SYK;FGR;PRKCB;ITK;MAP4K1;PRKCQ;STK17B;JAK3;BTK
prerank	GINESTIER_BREAST_CANCER_20Q13_AMPLIFICATION_DN	0.5611769766492426	2.0829287595474764	0	0.00010930015892597648	0.016	93/162	0.2847	CHEK1;KIFC1;TNFAIP2;CCDC77;MCM5;ST14;SMC4;ECHDC1;ACSL5;CYBA;MCM3;SLC18B1;DAPK2;PODXL;SMC6;GPC2;CALML4;CASP4;PML;CCNJ;MKI67;DMD;TNFRSF25;XPO5;EHBP1L1;ZMIZ2;HSPBAP1;TAPBP;DDX11;TINAGL1;ITPR3;DOCK7;TOPBP1;RNF220;PCGF6;DXO;MYO9B;CYTH1;EIF4G1;TCOF1;RPS6KA1;CDC42SE1;EHMT2;TNIP1;GTPBP2;NUP62;PABPN1;POLR1A;ZNF532;PROSER1;QSOX2;CCNL1;MBD4;ITFG2;SET;MLXIP;TJAP1;DAZAP1;DPH7;RBM26;CHTOP;RAPGEF1;LIMD2;CSNK2B;…
prerank	WP_CANCER_IMMUNOTHERAPY_BY_PD_1_BLOCKADE	0.7987702032747008	2.0825617100853604	0	0.00010884474159711823	0.016	45984	0.0452	CD3D;PDCD1;IFNG;LCK;CD3G;HLA-DRB1;HLA-A;CD274;CD8B;CD8A;ZAP70
prerank	KEGG_HEMATOPOIETIC_CELL_LINEAGE	0.6207163009255204	2.081799861049657	0	0.00010839310366517997	0.016	35/86	0.1187	CD38;CD2;CD3D;CD19;IL1B;CD3G;CD14;HLA-DRB3;HLA-DRB1;HLA-DRB4;HLA-DRB5;HLA-DRA;CD8B;IL2RA;ITGA6;TNF;CD8A;IL1R2;CD5;IL6;IL7R;CD1A;CD44;TFRC;IL7;CD7;KIT;CD59;CSF1R;IL6R;CD37;ITGAM;CSF2RA;CR2;ANPEP
prerank	BOYAULT_LIVER_CANCER_SUBCLASS_G5_DN	0.7581038002431899	2.0816913031313033	0	0.00010794519827813379	0.016	19/27	0.1189	ICAM1;SEL1L3;PELI1;STAT1;THEMIS2;IFI16;IL10RA;HLA-DPA1;IFI44;ARL4C;CYBA;LAPTM5;HLA-DPB1;HMGN3;S100A11;SIRPA;WIPF1;PTGER4;TGM2
prerank	REACTOME_G2_M_CHECKPOINTS	0.5781651391934122	2.0815666987346937	0	0.00011262007361018701	0.017	71/127	0.2376	PSMB9;MCM10;CHEK1;CCNB2;CDC45;BLM;EXO1;RFC4;CDK1;MCM5;MCM4;SFN;CDC7;MCM2;MCM7;MCM6;GTSE1;CDC25A;PSMB8;ORC6;MCM3;PSME4;PSMB2;PSMB4;CHEK2;PSMB10;ORC1;ORC3;PSMD2;CCNB1;PSMD14;PSME2;RFC3;RMI2;RHNO1;RFC2;PSMC2;CLSPN;YWHAQ;MCM8;DNA2;TOPBP1;PKMYT1;ATM;RPS27A;CDC25C;WRN;MDC1;PSMA4;RPA2;RAD1;PSMC3;PSMA5;DBF4;ATR;PSMB7;PSMD8;YWHAE;PSMD4;RNF8;BARD1;RPA1;PSMA2;PSMA7;UBA52;YWHAH;TOP3A;PSMC4;PSMB6;RNF168;PSMD13
prerank	NADERI_BREAST_CANCER_PROGNOSIS_UP	0.6709511304141292	2.080904268574239	0	0.00011215851593145674	0.017	28/50	0.1227	CSAG2;AQP5;SOX11;MELK;PRAME;CDCA8;BUB1;NDC80;ASPM;MTFR2;MYBL2;CEP55;CTPS1;CDCA5;EXO1;KLRG2;PTTG1;KIF20A;DSCC1;IL20RB;POLD1;UBE2T;CENPN;HSPA14;PSMD2;PSMD14;SHMT2;RACGAP1
prerank	PETROVA_PROX1_TARGETS_UP	0.7808925520887836	2.080299968412162	0	0.00011677803180098983	0.018	17/25	0.1218	CSRP2;GPRC5B;NDC80;MYBL2;UBE2C;CDK1;SMC4;MCM6;DSP;BUB1B;BTBD3;TK1;SMAGP;PEG10;TOP2A;GCH1;HMGB2
prerank	WP_CELL_CYCLE	0.5812040280628529	2.07922749292029	0	0.00011630332435464433	0.018	64/119	0.2077	CDKN2A;CCNE1;CDC20;TTK;BUB1;CDK6;CHEK1;CCNB2;CDC45;CCNA2;CDK1;MCM5;PTTG1;PTTG2;MCM4;SFN;CDC7;MCM2;E2F2;MCM7;MCM6;E2F3;CDC25A;ORC6;SKP2;MCM3;CDC25B;PLK1;MYC;TFDP1;CHEK2;E2F5;SMC1B;TFDP2;E2F1;HDAC2;ORC1;MAD2L2;ORC3;PCNA;CCNB1;CDKN2C;PRKDC;YWHAQ;PKMYT1;CCNA1;ATM;CUL1;CDC25C;RBL1;CCND2;E2F4;CDKN2B;CDK4;CCNE2;DBF4;ATR;ESPL1;YWHAE;SMC3;TGFB2;CCND3;CDKN2D;STAG1
prerank	REACTOME_IMMUNOREGULATORY_INTERACTIONS_BETWEEN_A_LYMPHOID_AND_A_NON_LYMPHOID_CELL	0.5868589744484283	2.0791978338179424	0	0.0001158324606932895	0.018	75/126	0.2164	SLAMF7;ICAM1;CD3D;HLA-F;CD19;LILRB3;CD247;LILRB2;CD3G;HCST;HLA-E;HLA-C;VCAM1;ITGB7;HLA-A;CD8B;HLA-B;CD8A;ICAM2;CD96;FCGR3A;CD40;KLRC1;CD1A;LILRA6;LILRB4;KLRB1;LILRB1;LILRA4;TREM1;C3;CXADR;FCGR2B;SH2D1A;ICAM4;SIGLEC10;B2M;LAIR1;ITGB2;HLA-G;TYROBP;KLRD1;LILRA3;SELL;CD300LF;LAIR2;CD300A;COL2A1;ITGAL;PVR;CRTAM;SIGLEC1;CD40LG;PILRA;LILRB5;KIR2DS2;CD226;SH2D1B;KLRK1;ITGA4;SIGLEC9;NCR3;CD1B;IFITM1;OSCAR…
prerank	XU_GH1_AUTOCRINE_TARGETS_DN	-0.600119	-2.07885	0	0.0007776488553925805	0.018	43/120	0.1168	AGR2;NAT1;SEMA3C;GSTM3;MAGED2;SCGB2A1;SERPINA5;CTNND2;ELOVL2;TIMP3;RAMP1;UGDH;NBEA;IGFBP4;PREX1;PLK2;ADCY1;XIST;ISOC1;OLFM1;NR2F2;SLC38A1;PRLR;COL12A1;SULF2;CACNG4;DNAJC1;MAP3K1;GPX4;SLC22A23;COQ4;RAB31;RPS6KB1;ULK1;UBL3;ZNF217;NUMA1;PMEPA1;THBS1;CHD6;LAMA5;SULF1;MCF2L
prerank	MITSIADES_RESPONSE_TO_APLIDIN_DN	0.5349784509577414	2.0775648142374705	0	0.00012539716773861547	0.02	105/238	0.1731	CCNE1;IMPA2;MELK;CENPA;FOXM1;RCAN1;CDCA8;BUB1;DEK;ASPM;LBR;TYMS;DLGAP5;HJURP;MYBL2;CDT1;CTPS1;GMPS;TPX2;BLM;RFC4;CCNA2;CENPF;MCM5;PTTG1;MCM4;NCAPD2;CDC7;MCM2;MSH2;KIF14;BIRC5;TRIP13;NDC1;SKP2;NCAPG;HDGF;AURKA;FERMT1;SYK;GPR161;URI1;PDXK;MYC;MSH6;DSP;PODXL;RAP2A;TFDP1;BUB1B;KIF4A;FBXO5;NUP205;ERCC6L;TPGS2;SLC7A1;SHCBP1;TUBB;TACC3;FANCG;HEATR1;CHAF1A;MKI67;NCAPG2;NEK2;PRKCA;KIF18B;CAD;ECT2;NCAPH;PT…
prerank	CREIGHTON_ENDOCRINE_THERAPY_RESISTANCE_5	-0.515444	-2.07735	0	0.0007566313187603486	0.018	148/439	0.1436	AGR2;TSPAN1;BCAS1;GDF15;TMEM45B;CEACAM6;ENPP1;GPR160;PRR15L;NOSTRIN;ERBB4;TSPAN13;FBP1;MATN3;REEP1;SERHL2;FAM110C;GALNT7;RAI2;CTNND2;ACADSB;PRRT3;TIMP3;SMIM14;PLEKHF2;CAPN9;EPN3;UGDH;ACKR3;BIK;PTK6;INHBB;ATP8B1;ATP2C2;HSPA2;LIMA1;SCCPDH;SH3BGRL;LOXL1;RASL11B;SLC12A2;ERBB2;PRICKLE2;NXPH1;ALCAM;PLK2;FZD4;PBX1;NUDT4;DHCR24;MUC1;PTPN13;ZFHX3;MGLL;GATA2;TRIB3;RNF103;NCAM2;LFNG;COPZ2;PROM2;ALDH3B2;TRAF…
prerank	MASRI_RESISTANCE_TO_TAMOXIFEN_AND_AROMATASE_INHIBITORS_UP	-0.83694	-2.07708	0	0.0007367199682666552	0.018	45949	0.0388	TFF1;AGR2;AREG;PDZK1;ABCA12;NPY1R;PGR;ELOVL2;GREB1;GJA1
prerank	HALLMARK_TNFA_SIGNALING_VIA_NFKB	0.5477046551134297	2.0766885621451197	0	0.00012489356465532786	0.02	82/197	0.1251	CXCL10;SOD2;CCL5;PTX3;CXCL1;CXCL11;TAP1;ICAM1;CCL4;BIRC3;NFIL3;RCAN1;CCL2;IL1B;IFIH1;BCL2A1;IRF1;TLR2;CCL20;CEBPB;RELB;CXCL2;BTG3;IL23A;LAMB3;TNFAIP2;PLEK;RIPK2;IL15RA;EDN1;NFKBIE;TNF;TNFAIP3;PLAUR;GPR183;PDE4B;IL6;CD69;IL7R;CD83;SPHK1;CFLAR;DUSP2;FJX1;TRAF1;MYC;CD44;KYNU;NAMPT;VEGFA;TNFAIP8;SLC2A6;SAT1;IFIT2;STAT5A;PNRC1;IL18;SOCS3;TNFRSF9;FUT4;CXCL3;SGK1;TANK;MAFF;EGR2;B4GALT5;SERPINB2;MCL1;PTG…
prerank	REACTOME_DNA_REPLICATION	0.5768993579481819	2.0759208808954575	0	0.00012439399039670655	0.02	68/126	0.2376	CCNE1;PSMB9;MCM10;CDT1;CDC45;RFC4;CCNA2;UBE2C;MCM5;MCM4;CDC7;MCM2;GINS4;MCM7;MCM6;PSMB8;ORC6;SKP2;GMNN;MCM3;POLD1;PSME4;PSMB2;PSMB4;UBE2S;FEN1;PSMB10;ORC1;PRIM2;ORC3;PCNA;PSMD2;PSMD14;PSME2;RFC3;RFC2;PSMC2;MCM8;GINS3;POLA2;DNA2;CCNA1;RPS27A;POLD3;CUL1;GINS1;PSMA4;RPA2;PSMC3;PSMA5;CCNE2;DBF4;PSMB7;PSMD8;POLE3;UBE2D1;PSMD4;POLE2;CDC16;RPA1;PSMA2;PSMA7;POLD2;UBA52;PSMC4;PSMB6;PRIM1;PSMD13
prerank	KEGG_CELL_CYCLE	0.5793761472478659	2.0757041589216243	0	0.0001238983968094687	0.02	66/123	0.2077	CDKN2A;CCNE1;CDC20;TTK;BUB1;CDK6;CHEK1;CCNB2;CDC45;CCNA2;CDK1;MCM5;PTTG1;PTTG2;MCM4;SFN;CDC7;MCM2;E2F2;MCM7;MCM6;E2F3;CDC25A;ORC6;SKP2;MAD2L1;MCM3;CDC25B;PLK1;MYC;TFDP1;BUB1B;CHEK2;E2F5;SMC1B;TFDP2;E2F1;HDAC2;ORC1;MAD2L2;ORC3;PCNA;CCNB1;CDKN2C;PRKDC;YWHAQ;PKMYT1;CCNA1;ATM;CUL1;CDC25C;RBL1;CCND2;E2F4;CDKN2B;CDK4;CCNE2;DBF4;ATR;ESPL1;YWHAE;SMC3;TGFB2;CCND3;CDKN2D;STAG1
prerank	KLEIN_TARGETS_OF_BCR_ABL1_FUSION	0.693636608559399	2.0743275891753608	0	0.0001234067365046692	0.02	23/45	0.1187	PROM1;CD38;POU2AF1;CD19;CD79A;SPIB;IRF4;IRAK1;MNDA;CXCR4;IL7R;CD40;SYK;NCF4;PML;PTPRC;CSF1R;MYD88;GYPC;IKZF1;BTK;ITGAL;ANPEP
prerank	Influenza A	0.5719726853570631	2.0733913931991874	0	0.00012783572135629924	0.02	79/159	0.2074	CXCL10;CCL5;ICAM1;IFNG;CCL2;IL1B;CDK6;IFIH1;STAT1;HLA-DOB;HLA-DRB3;FASLG;HLA-DRB1;HLA-DRB4;CASP1;HLA-DRB5;HLA-DRA;HLA-DQA1;HLA-DQA2;TNF;HLA-DPA1;MX1;HLA-DMA;IL6;IFNAR2;BID;RSAD2;FAS;JAK2;HLA-DPB1;HLA-DQB1;PRSS2;CIITA;PRKCB;IL18;MX2;SOCS3;BAK1;FDPS;PML;KPNA2;PRKCA;HLA-DMB;MAPK1;MYD88;IFNGR1;NXT2;OAS1;XPO1;NFKBIB;CXCL8;OAS2;NFKBIA;TNFRSF10B;PRSS3;HLA-DOA;AKT3;PIK3CD;IKBKE;NXT1;SLC25A5;NLRP3;TNFSF10…
prerank	REACTOME_MITOTIC_G1_PHASE_AND_G1_S_TRANSITION	0.5663800132238739	2.0702808283009286	0	0.00013222983231145973	0.021	70/148	0.1888	CDKN2A;CCNE1;PSMB9;LYN;CDK6;MCM10;TYMS;MYBL2;CDT1;CKS1B;CDC45;CCNA2;CDK1;MCM5;MCM4;CDC7;MCM2;E2F2;MCM7;MCM6;E2F3;CDC25A;PSMB8;ORC6;SKP2;GMNN;MCM3;JAK2;PSMB2;LIN9;MYC;TFDP1;PSMB4;FBXO5;E2F5;TFDP2;PSMB10;E2F1;ORC1;PRIM2;ORC3;TK1;PCNA;PSMD2;CCNB1;PSMD14;TOP2A;CDKN2C;PSME2;RRM2;PSMC2;MCM8;POLA2;CCNA1;RPS27A;CUL1;AKT3;RBL1;CCND2;PSMA4;E2F4;RPA2;CDKN2B;CDK4;PSMC3;PSMA5;CCNE2;DBF4;PSMB7;PSMD8
prerank	GHANDHI_BYSTANDER_IRRADIATION_UP	0.6261824345688446	2.0700515783779143	0	0.000131711283949454	0.021	34/77	0.1265	B3GNT5;CXCL10;MMP1;SOD2;CXCL1;BIRC3;SRSF12;IL1B;CXCL5;BCL2A1;MT1H;RELB;CXCL2;PLA2G4A;HSD11B1;LAMB3;MT1G;TNFAIP3;CD69;ZC3H12C;DUSP2;KYNU;NAMPT;SAT1;CXCL3;SERPINB2;LRRC8B;SLC39A8;PTGS2;RGS9;POPDC3;GCH1;CXCL8;MT1X
prerank	RICKMAN_METASTASIS_DN	0.5343318839556175	2.069914138930826	0	0.00013119678674652644	0.021	85/248	0.1414	LY6D;KRT17;KRT5;KRT6A;TRIM29;GBP1;S100A2;TAP1;DSG3;LAD1;GNLY;PSMB9;MPZL2;SLAMF8;SECTM1;NDRG1;PERP;CASP1;MALL;SFN;ZNF750;IFI16;ITGB4;LCP2;S100A6;ZAP70;PKP1;PRF1;RAB7B;TAGLN2;RDX;FCER1G;DSC3;CD44;GJB3;PTAFR;DOK2;MYO1G;TNFAIP8;GNA15;GFOD1;NPM2;IL18;S100A11;CAPG;NLRC5;BAK1;MRPL4;ADCY7;GBP2;CD58;PML;ADAM15;C1orf162;IL18BP;ACTR3;PTGS2;RPS6KA4;TPM4;CD300LF;TAP2;IRF6;CDCP1;EHBP1L1;TSPO;CORO1C;SLC16A3;MYD…
prerank	REACTOME_ACTIVATION_OF_ATR_IN_RESPONSE_TO_REPLICATION_STRESS	0.7134340037137307	2.069588946523446	0	0.0001355265265022484	0.022	24/37	0.1862	MCM10;CHEK1;CDC45;RFC4;MCM5;MCM4;CDC7;MCM2;MCM7;MCM6;CDC25A;ORC6;MCM3;ORC1;ORC3;RFC3;RFC2;CLSPN;MCM8;CDC25C;RPA2;RAD1;DBF4;ATR
prerank	Tuberculosis	0.5598438478934846	2.068829779350057	0	0.00013982270238389497	0.022	59/172	0.1104	CALML5;CLEC4E;IFNG;IL1B;STAT1;TLR2;CD14;CEBPB;HLA-DOB;HLA-DRB3;HLA-DRB1;IL23A;HLA-DRB4;TLR1;HLA-DRB5;HLA-DRA;HLA-DQA1;RIPK2;CTSS;IRAK1;CORO1A;HLA-DQA2;CD74;TNF;IL10RA;HLA-DPA1;HLA-DMA;IL6;FCGR3A;MRC1;SPHK1;BID;SYK;JAK2;HLA-DPB1;FCER1G;C3;HLA-DQB1;FCGR2B;CIITA;FCGR3B;CARD9;NOD2;IL18;ATP6V0A2;TLR6;CYP27B1;ITGB2;RFX5;CALML4;CEBPG;FCGR2A;HLA-DMB;MAPK1;CLEC7A;MYD88;IFNGR1;CASP10;ITGAM
prerank	Leishmaniasis	0.6335422858334964	2.068652019362519	0	0.00013928284639013475	0.022	41/74	0.1431	IFNG;IL1B;STAT1;TLR2;HLA-DOB;CYBB;HLA-DRB3;HLA-DRB1;NCF1;HLA-DRB4;HLA-DRB5;HLA-DRA;HLA-DQA1;IRAK1;HLA-DQA2;TNF;HLA-DPA1;HLA-DMA;FCGR3A;NCF2;CYBA;JAK2;NCF4;HLA-DPB1;C3;HLA-DQB1;FCGR3B;PRKCB;ITGB2;FCGR2A;PTGS2;HLA-DMB;MAPK1;MYD88;IFNGR1;ITGAM;NFKBIB;MAP3K7;NFKBIA;HLA-DOA;PTPN6
prerank	REACTOME_G1_S_SPECIFIC_TRANSCRIPTION	0.7725147228859228	2.0673355879882287	0	0.00015310029587286962	0.025	19/29	0.1624	CCNE1;TYMS;CDT1;CDC45;CDK1;CDC25A;LIN9;TFDP1;FBXO5;E2F5;TFDP2;E2F1;ORC1;TK1;PCNA;RRM2;CCNA1;RBL1;E2F4
prerank	REACTOME_TNFR2_NON_CANONICAL_NF_KB_PATHWAY	0.5928499960142855	2.06283883862877	0	0.00016204581124475183	0.027	56/99	0.2376	TNFRSF17;LTB;PSMB9;BIRC3;TNFSF13B;CD27;CD70;RELB;FASLG;TNF;TNFRSF8;PSMB8;TNFSF14;CD40;PSME4;PSMB2;EDARADD;PSMB4;TNFRSF9;PSMB10;MAP3K14;TNFRSF4;TNFRSF11B;LTBR;TNFRSF25;TNFRSF6B;PSMD2;TNFRSF1B;TNFRSF11A;PSMD14;PSME2;PSMC2;NFKB2;BIRC2;TNFRSF14;CD40LG;RPS27A;CUL1;TNFRSF13C;TRAF2;PSMA4;PSMC3;PSMA5;TNFRSF1A;PSMB7;PSMD8;TRAF3;TNFSF13;PSMD4;TNFSF15;PSMA2;PSMA7;UBA52;PSMC4;PSMB6;PSMD13
prerank	ODONNELL_TFRC_TARGETS_DN	0.5808999382603801	2.062003272478853	0	0.0001756709024686314	0.03	61/123	0.1403	NRTN;CDC20;CENPA;PRKCQ-AS1;FOXM1;TTK;BUB1;NDC80;ASPM;ANLN;DLGAP5;MYBL2;CEP55;FAM83D;CKS1B;CCNA2;CDK1;CENPF;VSNL1;KIF14;MND1;BIRC5;GTSE1;KIF20A;PRC1;DEPDC1B;SPC25;AURKA;KIF11;AURKB;CENPE;PLK1;TFRC;HMMR;DIAPH3;RANBP1;BUB1B;KIF4A;RIF1;FBXO5;ERCC6L;CKAP2L;DEPDC1;SHCBP1;TACC3;CHAF1A;MKI67;ECT2;NCAPH;CCNB1;FKBP5;TOP2A;RRM2;LIN28B;GINS3;MEX3C;DNA2;PLK4;CDKN3;HELLS;TAF5
prerank	KEGG_CHEMOKINE_SIGNALING_PATHWAY	0.5525370600039147	2.0606908814282097	0	0.00017500295226913088	0.03	68/184	0.1475	CCL18;CXCL10;CXCL9;CXCL13;CCL8;CCL13;CCL5;CXCL1;CXCL11;SHC4;CCL7;CCL4;PRKX;LYN;CCL2;CXCL5;STAT1;CCR5;CCR7;CXCR6;CXCL16;CX3CL1;CCL20;CXCL2;CCL3;CCL3L3;NCF1;XCL1;CXCR3;XCL2;CCR1;TIAM2;CXCR4;CCL19;HCK;CCL17;CCR2;VAV1;JAK2;FGR;RAC2;ADCY3;NRAS;PRKCB;GNB4;ADCY7;CXCL3;ITK;GRK6;MAPK1;GNGT2;GNG4;JAK3;CCL28;PTK2B;ARRB2;CXCR5;PLCB4;NFKBIB;CXCL8;PARD3;NFKBIA;RASGRP2;AKT3;PIK3CD;CSK;WAS;CCL23
prerank	REACTOME_SYNTHESIS_OF_DNA	0.5802673315842362	2.0585418156430526	0	0.00018376384944968017	0.032	65/119	0.2376	CCNE1;PSMB9;CDT1;CDC45;RFC4;CCNA2;UBE2C;MCM5;MCM4;MCM2;GINS4;MCM7;MCM6;PSMB8;ORC6;SKP2;GMNN;MCM3;POLD1;PSME4;PSMB2;PSMB4;UBE2S;FEN1;PSMB10;ORC1;PRIM2;ORC3;PCNA;PSMD2;PSMD14;PSME2;RFC3;RFC2;PSMC2;MCM8;GINS3;POLA2;DNA2;CCNA1;RPS27A;POLD3;CUL1;GINS1;PSMA4;RPA2;PSMC3;PSMA5;CCNE2;PSMB7;PSMD8;POLE3;UBE2D1;PSMD4;POLE2;CDC16;RPA1;PSMA2;PSMA7;POLD2;UBA52;PSMC4;PSMB6;PRIM1;PSMD13
prerank	Human T-cell leukemia virus 1 infection	0.5393201303992128	2.058489437269513	0	0.00018307040096119078	0.032	84/221	0.1441	MMP7;CDKN2A;CCNE1;ICAM1;CDC20;CD3D;HLA-F;LCK;CD3G;CHEK1;RELB;HLA-DOB;IL15;HLA-DRB3;CCNB2;IL2RB;HLA-DRB1;HLA-DRB4;HLA-E;HLA-C;CCNA2;HLA-DRB5;PTTG1;HLA-DRA;PTTG2;HLA-A;HLA-DQA1;HLA-B;IL15RA;HLA-DQA2;IL2RA;E2F2;TNF;HLA-DPA1;IL1R2;HLA-DMA;E2F3;IL2RG;IL6;CD40;MAD2L1;CREB3L2;HLA-DPB1;MYC;HLA-DQB1;ADCY3;RANBP1;BUB1B;NRAS;CHEK2;STAT5A;B2M;ITGB2;FDPS;ADCY7;HLA-G;E2F1;MAP3K14;EGR2;HLA-DMB;LTBR;MAPK1;TSPO;J…
prerank	REACTOME_BETA_DEFENSINS	0.8231835521571194	2.0584504849143728	0	0.00018238216637111115	0.032	45765	0.0486	DEFB1;TLR2;TLR1;CCR2
prerank	PAPASPYRIDONOS_UNSTABLE_ATEROSCLEROTIC_PLAQUE_UP	0.6715984604065058	2.0577831829072393	0	0.00018635803804750047	0.033	28/53	0.1257	RARRES1;CCL18;SOD2;SEL1L3;CD163;PLA2G7;CXCL2;SRGN;IFI30;CTSS;FCGR3A;MS4A4A;RSAD2;IFIT3;SAMSN1;SAT1;NPL;CREG1;HLA-G;SGK1;SLC39A8;RGCC;MPEG1;F11R;RBMS1;LGMN;CTSB;NCKAP1L
prerank	ONDER_CDH1_TARGETS_2_DN	0.5013133457568948	2.057102782806401	0	0.00018566267223389036	0.033	178/451	0.1174	MIA;KRT6B;KLK8;SFRP1;VGLL1;KRT16;SLPI;KLK5;KRT17;CDH3;KRT5;S100A8;LCN2;KRT6A;MMP1;TRIM29;S100A9;KCNN4;FGFBP1;KLK10;KRT14;CXCL1;TFCP2L1;S100A2;CTSV;SAA1;NMU;KLK7;KRT15;TCF7L1;KRT81;DSG3;LTB;KCNG1;ICAM1;LAD1;ANXA3;NFE2L3;ZBED2;BIRC3;MPZL2;CYB5R2;KLF5;DSC2;SLC7A5;GPM6B;LYN;SOX9;SEL1L3;IL1B;PELI1;IFIH1;S100A7;CA9;DAPP1;CTSC;QPCT;KLK11;TLR2;CCL20;LAMC2;B3GNT3;HLA-DOB;CXCL2;PLA2G4A;TNFRSF21;CLDN1;NDRG1…
prerank	BENNETT_SYSTEMIC_LUPUS_ERYTHEMATOSUS	0.743050773280512	2.0554519083166323	0	0.00018497247642632945	0.033	21/29	0.1792	S100A8;TAP1;APOBEC3B;STAT1;OASL;MX1;IFI44L;LY6E;IFIT3;PLSCR1;XAF1;MX2;SERPING1;OAS1;FPR2;OAS2;ISG15;RNASE2;CKAP4;TNFSF10;DEFA3
prerank	FURUKAWA_DUSP6_TARGETS_PCI35_DN	0.6371133520449377	2.054966519436533	0	0.00018428739318030601	0.033	46/70	0.1636	MMP1;CENPA;KIF2C;ADORA2B;MTFR2;DLGAP5;HJURP;CCNB2;CEP55;CALB2;TPX2;BLM;LAMB3;RFC4;CCNA2;CENPF;MCM5;MCM4;PDSS1;NCAPD2;KHDRBS3;PBK;ORC6;NCAPG;PRC1;RIOK1;AURKA;KIF11;AURKB;POLQ;SHCBP1;STIL;DYSF;MAFF;CCNB1;WDR3;NUSAP1;RACGAP1;HPCAL1;ETS1;LAT2;CKAP2;WDR5;ARHGAP11A;EPHA2;DTL
prerank	KEGG_CELL_ADHESION_MOLECULES_CAMS	0.5851045841651804	2.0547264557642224	0	0.00018819755004667783	0.033	56/129	0.1374	CDH3;ICAM1;ITGB8;CD2;HLA-F;PDCD1;ICOS;HLA-DOB;HLA-DRB3;CLDN1;HLA-DRB1;HLA-DRB4;HLA-E;HLA-C;HLA-DRB5;HLA-DRA;VCAM1;ITGB7;HLA-A;HLA-DQA1;CD274;CLDN23;CD8B;HLA-B;HLA-DQA2;CD6;ITGA6;CD8A;HLA-DPA1;ICAM2;HLA-DMA;CD40;CTLA4;HLA-DPB1;CLDN10;HLA-DQB1;MPZL1;ITGB2;HLA-G;CD58;SPN;PTPRC;NFASC;SELL;HLA-DMB;SELE;ITGA9;CLDN4;F11R;SELPLG;ITGAM;ITGAL;PVR;SIGLEC1;CD40LG;HLA-DOA
prerank	DER_IFN_ALPHA_RESPONSE_UP	0.6268447570581808	2.0545747419251317	0	0.00018750564728915327	0.033	27/73	0.0826	GBP1;TAP1;PSMB9;STAT1;OASL;IRF1;HLA-E;NMI;HLA-C;HLA-A;IFI30;TEAD4;IFI16;MX1;IL6;PSMB8;IFI44;C1S;FAS;IFIT3;PDXK;PLSCR1;TRIM22;MX2;B2M;PSMB10;PML
prerank	BIOCARTA_IL5_PATHWAY	0.8885094538198863	2.0522726776816316	0	0.000191375369841087	0.034	45851	0.0428	IL1B;HLA-DRB3;HLA-DRB1;HLA-DRB4;HLA-DRB5;HLA-DRA;IL6
prerank	PID_PLK1_PATHWAY	0.6754890079867423	2.0505009223505493	0	0.00019521684624300664	0.035	23/43	0.1639	CDC20;BUB1;NDC80;TPX2;CDK1;BORA;KIF20A;PRC1;AURKA;CDC25B;CENPE;PLK1;INCENP;BUB1B;FBXO5;ERCC6L;ECT2;CCNB1;PPP1CB;CLSPN;CDC25C;KIF2A;ROCK2
prerank	LY_AGING_PREMATURE_DN	0.7473911276635775	2.047888822429312	0	0.00021712405596516056	0.039	21/29	0.1485	CENPA;KIF2C;FOXM1;TYMS;MYBL2;CKS1B;NASP;MCM2;CDC25B;FBL;RANBP1;NUP88;DDX39A;SERPINB2;MCL1;PTGS2;CXCL8;HMGB2;PKMYT1;MMP3;ENPP2
prerank	WP_CELL_INTERACTIONS_OF_THE_PANCREATIC_CANCER_MICROENVIRONMENT	0.7609251082306789	2.047765874043364	0	0.00021633737460296793	0.039	14/26	0.0634	CXCL10;CCL5;LAG3;CCL2;CCR5;FASLG;HLA-DRB1;HLA-DRA;CXCR3;CXCR4;CCR2;FAS;CTLA4;VEGFA
prerank	WP_CYTOKINES_AND_INFLAMMATORY_RESPONSE	0.7561070778701137	2.047265613568233	0	0.00021555637325061067	0.039	45956	0.0706	CXCL1;IFNG;IL1B;IL15;CXCL2;HLA-DRB1;HLA-DRA;TNF;IL6;IL7
prerank	SCHUETZ_BREAST_CANCER_DUCTAL_INVASIVE_DN	-0.624477	-2.04721	0	0.0009969857120417699	0.029	39/80	0.0661	MLPH;DNAJC12;ANXA9;GDF15;AREG;MYB;FAM174B;VAV3;ERBB4;MAGED2;GALNT7;ACADSB;SLC19A2;ABAT;SCNN1A;EPN3;MAST4;LRBA;IL20RA;WFS1;TBX3;CELSR1;STC2;PLK2;ZDHHC11;SLC27A2;RAB11FIP1;ISOC1;MMP10;TTC39A;CFD;ERBB3;ALDH3B2;CELSR2;PDCD4;KIAA0040;GRAMD1C;MRPS30;TJP3
prerank	Th1 and Th2 cell differentiation	0.6037767929563425	2.046928320709225	0	0.00021478099061301854	0.039	39/92	0.138	CD3D;IL12RB2;IFNG;RUNX3;LCK;STAT1;CD247;CD3G;TBX21;HLA-DOB;HLA-DRB3;IL2RB;HLA-DRB1;HLA-DRB4;HLA-DRB5;HLA-DRA;HLA-DQA1;HLA-DQA2;IL2RA;NFKBIE;HLA-DPA1;HLA-DMA;IL2RG;ZAP70;JAK2;HLA-DPB1;HLA-DQB1;STAT5A;NOTCH1;LAT;HLA-DMB;MAPK1;PRKCQ;JAK3;IFNGR1;NFKBIB;NFKBIA;HLA-DOA;STAT4
prerank	ONDER_CDH1_TARGETS_2_UP	-0.535491	-2.04497	0	0.0010498259547799835	0.03	109/244	0.1622	MLPH;PPP1R3C;SLC7A2;ENPP1;MAGED2;NR2F1;C14orf132;LIN7A;COL1A1;SPOCK1;UGDH;ACKR3;CRIP2;POSTN;LRIG1;RNASE4;IGFBP4;TSC22D3;CLEC3B;REPS2;COL1A2;COL3A1;ZBTB16;CDH11;AGTR1;ABLIM3;ZCCHC24;SPARC;STC2;COL8A1;KANK2;ITGBL1;PDGFRL;EPS8;COL6A3;CYBRD1;COL5A2;COL5A1;FBN1;DCN;SNED1;GNG11;VCAN;NID2;ZFHX4;SEMA5A;RHOBTB3;ARL3;ALDH6A1;LMCD1;TCEA2;GALNT10;THY1;NAP1L3;TRAK2;KLF9;FN1;COL6A1;SHROOM2;BEX4;IGFBP7;OLFML3;A…
prerank	COLLER_MYC_TARGETS_UP	0.7798202228663907	2.043023858842223	0	0.00024522112802218135	0.045	20/23	0.1874	ASS1;ODC1;FABP5;SLC16A1;CKS2;HDGF;FBL;TFRC;NAMPT;EIF5A;PPIF;C1QBP;CEBPZ;GPI;POLR2H;CCND2;TRAP1;NCL;HSPD1;AK4
prerank	KEGG_NATURAL_KILLER_CELL_MEDIATED_CYTOTOXICITY	0.5765823222504411	2.0423164224667274	0	0.00024434533827924504	0.045	58/126	0.1835	GZMB;SHC4;ICAM1;PLCG2;IFNG;LCK;CD247;FASLG;HCST;HLA-E;HLA-C;HLA-A;HLA-B;CD48;TNF;LCP2;ICAM2;FCGR3A;ZAP70;KLRC1;IFNAR2;BID;VAV1;PRF1;FAS;SYK;FCER1G;KLRC2;RAC2;FCGR3B;SH2D1A;NRAS;PRKCB;ITGB2;HLA-G;TYROBP;KLRD1;KLRC3;LAT;PRKCA;MAPK1;IFNGR1;PTK2B;ITGAL;TNFRSF10B;ULBP2;PTPN6;PIK3CD;CSF2;SH2D1B;KLRK1;PIK3CG;CD244;TNFSF10;PIK3CB;NCR3;FYN;PIK3CA
prerank	RIGGINS_TAMOXIFEN_RESISTANCE_DN	-0.543436	-2.04207	0	0.0010621545341947438	0.032	61/210	0.0729	TFF1;SCGB2A2;EEF1A2;DHRS2;NAT1;ACOX2;TBC1D9;SLC39A6;ESR1;SEMA3C;VAV3;SYBU;SERPINA5;KIF5C;NPY1R;CLGN;AZGP1;RAI2;CTNND2;IGFBP5;ABAT;ELOVL2;SCNN1A;UGDH;IGF1R;LRBA;ATP2C2;SCCPDH;EFHD1;GREB1;COL3A1;APOD;KIAA0232;UGCG;INPP4B;ALCAM;STC2;IL6ST;APBB2;SLC1A1;SYT1;NUDT4;CARD10;MUC1;GJA1;CISH;SIGLEC15;PSD3;ATP8A2;PALLD;CPD;ALB;MRPS30;MRFAP1L1;PIK3R1;RAB31;ARFGEF1;RBM47;MYOF;SLTM;TSPAN5
prerank	PEART_HDAC_PROLIFERATION_CLUSTER_DN	0.6278832314728997	2.0419866494400325	0	0.00024347578191526194	0.045	44/70	0.24	LCK;CCNB2;UBE2C;MCM5;CDC7;CDK2AP1;IFI16;HMGA1;MCM7;TNFRSF8;IL2RG;AURKA;MCM3;PLK1;LST1;MYC;S100A11;TFDP2;GFI1;DNPH1;KATNA1;AIF1;BCAT1;ATF5;CXCL8;KNTC1;PLK4;POLD3;EMP3;CUL1;RIOK3;ILF3;IFRD2;EIF2AK2;CCNE2;IFITM1;SUV39H1;GRN;POLE2;ZWINT;CD3E;TUBE1;BST2;RAD21
prerank	BIOCARTA_MHC_PATHWAY	0.8787344725610983	2.041367712081699	0	0.0002426123926176901	0.045	46005	0.0987	TAP1;PSMB9;HLA-DRB3;HLA-DRB1;HLA-DRB4;HLA-DRB5;HLA-DRA;HLA-A;CD74;PSMB8;B2M;TAP2
prerank	NAKAMURA_CANCER_MICROENVIRONMENT_UP	-0.763821	-2.04023	0	0.0010924114873371964	0.034	46017	0.0587	CPB1;ENPP1;RET;LAMP5;RHOB;COL1A1;POSTN;GPIHBP1;COL1A2;COL3A1;HBA1;H19
prerank	REACTOME_G0_AND_EARLY_G1	0.7508488092451694	2.0398748261216078	0	0.0002505461997389496	0.047	16/27	0.1624	CCNE1;MYBL2;CCNA2;CDK1;CDC25A;LIN9;MYC;TFDP1;E2F5;TFDP2;E2F1;PCNA;TOP2A;CCNA1;RBL1;E2F4
prerank	NABA_ECM_GLYCOPROTEINS	-0.55582	-2.03981	0	0.001085091426129182	0.034	58/182	0.1182	NPNT;THBS4;THSD4;COMP;IGFALS;IGFBP2;CILP;MATN3;LRG1;IGFBP5;ECM1;NTN4;SPARCL1;POSTN;MFAP4;SMOC2;IGFBP4;SPON1;TNN;SPARC;LAMB2;AEBP1;LAMA2;SRPX2;SLIT2;HMCN1;THBS2;FBN1;NELL2;ECM2;SNED1;NID2;CILP2;FGB;ADIPOQ;MFAP5;EDIL3;EFEMP2;SPON2;SVEP1;FN1;SRPX;MFAP1;IGFBP7;NID1;FGG;IGFBP6;SLIT3;EMILIN1;PCOLCE;TSKU;NELL1;LAMB1;THBS1;VWF;LAMA5;GLDN;LTBP2
prerank	SCIAN_CELL_CYCLE_TARGETS_OF_TP53_AND_TP73_DN	0.7917977212451659	2.0396622622617206	0	0.00025404406489468244	0.048	16/22	0.1477	CDC20;TPX2;CCNA2;UBE2C;MCM7;MCM6;GTSE1;CKS2;AURKA;KIF23;CDC25B;MYC;CCNB1;MAPRE2;CDKN3;CDC25C
prerank	WP_VITAMIN_D_RECEPTOR_PATHWAY	0.544112096418706	2.0395698074315716	0	0.0002531526822108414	0.048	55/172	0.112	SFRP1;KRT16;CDKN2A;S100A8;KLK6;S100A9;CBS;CCNE1;S100A2;HSD17B2;ORM2;ORM1;ID4;PNOC;CA9;SOSTDC1;CD14;TRPV6;IRF4;HLA-DRB1;SLC34A2;HLA-DQA1;HLA-DQA2;TNFAIP3;CEACAM1;S100A6;RASGRP1;CD40;KRT13;BMP6;CTLA4;LRRC25;TREM1;MYC;EFNA5;ALOX5;IRF8;BTLA;MX2;CYP27B1;SPP1;CASP5;S100A4;IRF5;CCNC;LGALS9;TNFRSF11B;PRKCQ;DNER;PTGER4;PRDM1;SATB1;ITGAM;CDKAL1;CDKN2C
prerank	KEGG_MEDICUS_REFERENCE_NUCLEAR_INITIATED_ESTROGEN_SIGNALING_PATHWAY	-0.917905	-2.037	0	0.0011664732830888706	0.037	45788	0.0256	TFF1;ESR1;PGR;KRT19;BCL2
prerank	OUELLET_OVARIAN_CANCER_INVASIVE_VS_LMP_UP	0.5794196564476254	2.0358117156568656	0	0.00026966529386698623	0.052	60/109	0.24	CCNE1;TM4SF1;MELK;YBX1;BTG3;CKS1B;CSTB;NMI;RFC4;NASP;CD47;SRPK1;IFI30;IFI44;CKS2;ATP1B3;PSMB2;PLSCR1;RANBP1;HMGN3;PSMB4;MAL;NUP205;B2M;CAPG;SPP1;DDX39A;NUP153;TPM4;PTS;OAT;MDH1;HMGB2;PRKDC;FH;PRKCI;CDKN3;GPI;CSE1L;SLC25A5;ZNF146;LDHA;ATP13A3;TNFSF10;ADAR;CKAP5;SSR1;CYCS;PARP1;SDCBP;SDHB;SRSF4;PSMA2;KDELR2;RALY;CSNK2B;SNRPD3;THAP11;SLC35A2;RAD21
prerank	WUNDER_INFLAMMATORY_RESPONSE_AND_CHOLESTEROL_UP	0.6343632516068719	2.0349245548373736	0	0.00027305997891959976	0.053	36/61	0.1122	KRT16;CCL8;CCL5;PSMB9;LYN;CTSC;STAT1;SLC16A1;TLR2;CD14;HLA-E;SOCS1;LY75;CASP1;HLA-DRB5;HLA-A;HLA-DQA1;CTSS;HLA-B;CD74;PLAC8;HLA-DMA;PSMB8;UPP1;IFI44;TFRC;HLA-DQB1;B2M;PSMB10;GBP2;ARG2;HLA-DMB;TAP2;MPEG1;AIF1;PSME2
prerank	REACTOME_SEPARATION_OF_SISTER_CHROMATIDS	0.5410833366919204	2.034313133658947	0	0.0002721118539927956	0.053	84/181	0.224	PSMB9;CDC20;CENPA;KIF2C;CDCA8;BUB1;NDC80;NUF2;CDCA5;UBE2C;CENPF;PTTG1;BIRC5;PSMB8;TUBB2B;SPC25;MAD2L1;TUBB3;TUBA4A;AURKB;CENPE;PLK1;PSME4;INCENP;PSMB2;SEH1L;KIF18A;CENPN;BUB1B;PSMB4;UBE2S;TUBB6;ERCC6L;PSMB10;ZW10;CENPO;CENPM;SKA1;PSMD2;PSMD14;XPO1;PSME2;TUBA1C;RCC2;PSMC2;NUP160;KNTC1;DYNC1I1;CENPI;CENPL;RPS27A;ZWILCH;RANGAP1;KIF2A;PAFAH1B1;PSMA4;PPP2R5D;TUBA8;SPDL1;TUBA1A;PSMC3;NDEL1;PSMA5;CKAP5;…
prerank	ANDERSEN_CHOLANGIOCARCINOMA_CLASS2	0.5470072507960758	2.034070525127871	0	0.00027547458080931557	0.054	66/171	0.0754	KRT6B;LEMD1;KRT17;CDH3;MMP12;KLK6;KCNN4;SLC6A14;FGFBP1;KLK10;TFCP2L1;CTSV;NMU;KLK7;KRT15;ANXA3;NFE2L3;ZBED2;CDC20;KLF5;MSLN;SERPINB5;TTK;BUB1;DAPP1;QPCT;ANLN;CDCA3;DLGAP5;LAMC2;RHBDL2;CCNB2;CEP55;FAM83D;TPX2;LAMB3;UBE2C;OLFM4;SFN;ST14;DKK1;BORA;AUNIP;KIF15;SCEL;PLAUR;C1GALT1;NOXO1;SLC4A11;C1orf116;PLAC8;GJB5;AURKA;PPP1R1B;DHDH;FERMT1;KIF11;PLBD1;CENPE;EPHX3;GJB3;STYK1;ADAM8;C15orf48;SMPDL3B;CAPG
prerank	BOHN_PRIMARY_IMMUNODEFICIENCY_SYNDROM_UP	0.6778267968743996	2.033999051939554	0	0.0002745246684616972	0.054	29/45	0.1918	IL32;ASPM;GLDC;DLGAP5;BLM;UBE2C;NT5DC2;HOMER3;APOBEC3G;TAGLN2;CENPE;MKI67;CALU;OAT;TOP2A;SELPLG;SMC2;ATF5;SHMT2;NUSAP1;ATF4;SSR2;TMOD1;P2RX5;KLK1;SRSF3;TXN;DLG1;HAX1
prerank	VILIMAS_NOTCH1_TARGETS_UP	0.6645962330252501	2.0339863221371117	0.0020920502092050207	0.000273581284721279	0.054	26/51	0.0922	GZMB;CCL5;ICAM1;GZMA;GZMH;BIRC3;CD2;CD3D;LCK;BCL2A1;CCR7;CD3G;CX3CL1;RELB;CD74;IL10RA;RRAS2;CD69;ZAP70;CD83;CTLA4;TRAF1;CD7;TRAT1;LAT;EGR2
prerank	DER_IFN_BETA_RESPONSE_UP	0.589485015503321	2.0323581255561787	0	0.0002726443625133294	0.054	48/101	0.2115	GBP1;TAP1;PSMB9;STAT1;OASL;IRF1;HLA-E;NMI;HLA-C;HLA-A;IFI30;IFI16;PLAUR;MX1;IL6;PSMB8;IFI44;C1S;IFIT3;PDXK;PLSCR1;DNAJC2;TRIM22;IFIT2;MX2;B2M;PSMB10;PML;DDX21;OAS1;OAS2;PMAIP1;SSBP1;ISG15;XRCC6;PLOD2;TRIM26;EIF2AK2;ADAR;IFITM1;IFI6;IFI35;HIF1A;ETS2;CYCS;PARP1;CEBPD;TRIM14
prerank	VILLANUEVA_LIVER_CANCER_KRT19_UP	0.5493127873898673	2.031014980166029	0	0.00027595936436129444	0.055	61/161	0.1405	CDC20;MELK;KIF2C;SOX9;RAD54L;TTK;CDCA8;BUB1;MCM10;NDC80;ANLN;CDCA3;DLGAP5;HJURP;GPSM2;CEP55;TPX2;BLM;PTTG1;CDC7;EZH2;KIF15;MCM6;CDC25A;IFFO2;KIF20A;NCAPG;DEPDC1B;STMN1;KIF23;CDC25B;CENPE;COL22A1;KIF18A;RRP1B;KIF4A;CKAP2L;STIL;LMNB1;ADAM17;MKI67;CENPO;TROAP;CENPM;METTL8;CCDC28B;BTBD3;ECT2;UPF3B;NCAPH;ANP32B;TOP2A;KNTC1;MCM8;MEX3C;DNA2;TRMT6;DCLRE1C;PLK4;TAF5;POLD3
prerank	Chemokine signaling pathway	0.54348201712155	2.030629176205374	0	0.0002750207270675485	0.055	66/187	0.1475	CCL18;CXCL10;CXCL9;CXCL13;CCL8;CCL13;CCL5;CXCL1;CXCL11;SHC4;CCL7;CCL4;PLCG2;LYN;CCL2;CXCL5;STAT1;CCR5;CCR7;CXCR6;CXCL16;CX3CL1;CCL20;CXCL2;CCL3;CCL3L3;NCF1;XCL1;CXCR3;XCL2;CCR1;CXCR4;CCL19;HCK;CCL17;CCR2;VAV1;JAK2;FGR;RAC2;ADCY3;NRAS;PRKCB;GNB4;ADCY7;CXCL3;ITK;GRK6;MAPK1;GNGT2;GNG4;JAK3;CCL28;PTK2B;ARRB2;CXCR5;PLCB4;NFKBIB;CXCL8;PARD3;NFKBIA;RASGRP2;AKT3;PIK3CD;WAS;CCL23
prerank	KEGG_MEDICUS_REFERENCE_ORIGIN_UNWINDING_AND_ELONGATION	0.7266334445264181	2.0286823746321336	0	0.00029095543516517806	0.057	19/30	0.168	MCM10;CDC45;RFC4;MCM5;MCM4;MCM2;GINS4;MCM7;MCM6;MCM3;PRIM2;PCNA;WDHD1;RFC3;RFC2;GINS3;POLA2;GINS1;RPA2
prerank	UROSEVIC_RESPONSE_TO_IMIQUIMOD	0.8168404701470767	2.027799027316971	0	0.0002899724776139443	0.057	45918	0.0428	IDO1;CCL8;CXCL11;STAT1;OASL;SECTM1;ISG20;MX1;IL6
prerank	LY_AGING_OLD_DN	0.6468185682511746	2.026853041706019	0	0.00029318448915048687	0.057	30/54	0.1229	CDC20;CENPA;KIF2C;FOXM1;CTSC;TYMS;MYBL2;CKS1B;CCNA2;UBE2C;CENPF;NASP;MCM2;KIF14;KIF11;KIF23;CDC25B;FBL;PLK1;RANBP1;NUP88;DDX39A;SERPINB2;PTGS2;PCNA;CCNB1;PSMC2;CXCL8;HMGB2;NAE1
prerank	TNF signaling pathway	0.5745712451637581	2.024462042514444	0	0.000296374943562623	0.058	48/117	0.1497	CXCL10;CCL5;CXCL1;ICAM1;BIRC3;CCL2;IL1B;CXCL5;IRF1;CX3CL1;CCL20;CEBPB;IL15;CXCL2;VCAM1;EDN1;MLKL;TNF;TNFAIP3;RHBDF2;IL6;CREB3L2;CFLAR;FAS;TRAF1;MMP9;NOD2;SOCS3;CXCL3;ADAM17;MAP3K14;PTGS2;RPS6KA4;SELE;PGAM5;MAPK1;TNFRSF1B;CASP10;MAP3K8;BIRC2;MAP3K7;NFKBIA;AKT3;ATF4;PIK3CD;TRAF2;MMP3;MAP2K3
prerank	MATTIOLI_MGUS_VS_PCL	0.5874645776934984	2.0244352939024095	0	0.00029538372301559084	0.058	58/99	0.2318	S100A8;IGKV1D-8;PELI1;LBR;CKS1B;MCM5;NASP;MCM4;ENO1;CORO1A;MCM2;CD74;SEPHS1;MCM6;SLAMF1;SAP30;LILRB1;LST1;MSH6;B2M;TUBB;LAPTM4B;PFN1;HECA;CAD;ACTR3;RGCC;MAP4K1;CCT4;PCNA;XPO1;SAC3D1;NUSAP1;INTS7;CXCL8;ASF1A;SSR4;CCT3;RRP9;ABCE1;NUP210;TUBA1A;NUP62;RAN;RUVBL1;PAICS;CCNL1;STAP1;RPS6;PSMD4;PARP1;EXOSC4;PPP1R15A;JUNB;PSMC4;EXOSC2;TUBA1B;SNRPD3
prerank	ODONNELL_TARGETS_OF_MYC_AND_TFRC_DN	0.6864143264938618	2.023632107764049	0	0.00029854557695209574	0.059	29/43	0.173	CDC20;FOXM1;MYBL2;CKS1B;CCNA2;CDK1;CENPF;MND1;BIRC5;DEPDC1B;SPC25;AURKA;AURKB;TFRC;RANBP1;BUB1B;ERCC6L;DEPDC1;CHAF1A;CCNB1;TOP2A;LIN28B;DNA2;PLK4;HELLS;BRCA2;ARHGAP11A;RAD1;KBTBD8
prerank	DESERT_STEM_CELL_HEPATOCELLULAR_CARCINOMA_SUBCLASS_UP	0.5255786022375053	2.022879920846648	0	0.0003058191126031988	0.061	105/234	0.1486	MMP12;UCHL1;CENPA;KIF2C;SOX9;TTLL4;TTK;BUB1;PELI1;CTSC;LBR;DLGAP5;HJURP;CCL20;UCK2;RAD51AP1;CEP55;TNFRSF21;TPX2;BLM;AMD1;UBE2C;CDK1;PTTG1;ENO1;DKK1;COCH;NCAPD2;MCM2;BORA;LMNB2;IGF2BP2;KIF15;MCM7;ILF2;AGO2;NT5DC2;VNN2;TRIP13;S100A6;CDC25A;PSRC1;KIF20A;NCAPG;CKS2;PRC1;SMOX;RND3;SPHK1;KIF11;MCM3;KIF23;PLBD1;CDC25B;FBL;CENPE;ME2;ATP1B3;GPX7;SERPINE2;TFRC;MMP9;BUB1B;DKC1;S100A11;CAPG;DNMT1;SPP1;SLC7A1…
prerank	LENAOUR_DENDRITIC_CELL_MATURATION_DN	0.5702438155612657	2.0226414096069623	0	0.0003048064665349763	0.061	60/126	0.1525	CHI3L1;S100A8;S100A9;SOD2;LYZ;LGALS2;IL1B;CYTIP;CXCL5;CD163;CD14;CYBB;CXCL2;NCF1;TLR1;NMB;CORO1A;FGL2;TNF;FCN1;PLAUR;IL1R2;IL2RG;CCR2;TUBA4A;LST1;FCER1G;PLSCR1;CD44;C3;PTAFR;KYNU;NAMPT;MMP9;CXCL3;S100A4;SLC1A3;FCGR2A;CSF1R;IL6R;PPIF;CD37;S100A12;TNFRSF1B;PTK2B;ALG3;BCAT1;LGMN;AMPD3;ITGAL;ANPEP;CXCL8;ME1;C3AR1;NFKBIA;EMP3;EVI2A;SPINK1;SLC11A1;ISG15
prerank	BIOCARTA_TCRA_PATHWAY	0.863620071115928	2.021780550737493	0	0.0003038005045992173	0.061	45975	0.0842	CD3D;LCK;CD247;CD3G;HLA-DRB3;HLA-DRB1;HLA-DRB4;HLA-DRB5;HLA-DRA;ZAP70;PTPRC
prerank	LIM_MAMMARY_LUMINAL_MATURE_DN	0.593485417930206	2.0212442457925173	0	0.00030280116083408835	0.061	33/89	0.125	SFRP1;CRYAB;STAC2;NRTN;SOX10;BCL11A;LMO4;FAM171A1;IRX1;FABP5;NFIB;AQP9;CASP1;TIAM2;BACE2;MOXD1;FBXO32;EPB41L2;FAS;GPX7;MOB3B;TUBB6;NES;C2orf88;SLC1A3;TLE4;ZNF521;GYPC;EGFR;TINAGL1;COL4A2;C1QBP;PRICKLE1
prerank	LIAN_LIPA_TARGETS_3M	0.6344021803697193	2.018912251481312	0	0.00030996535311966225	0.063	29/61	0.1079	MARCO;FABP7;MMP12;S100A9;CLEC4E;C1QA;LILRB3;C1QB;PLA2G7;RGS1;TNFAIP2;C1QC;CCR1;IL1R2;CSTA;LILRB4;KLRB1;FCER1G;FCGR2B;CLEC4D;CD68;CXCL3;IGSF6;FCGR2A;SLC15A3;MS4A6A;MPEG1;CFP;FKBP5
prerank	BLANCO_MELO_BETA_INTERFERON_TREATED_BRONCHIAL_EPITHELIAL_CELLS_UP	0.4963558689959581	2.0185513306865803	0	0.00030895239444933656	0.063	136/347	0.1731	IDO1;GBP5;SOD2;GBP1;AIM2;TAP1;SHC4;BATF2;NFE2L3;BIRC3;ACE2;NCOA7;RTP4;IFIH1;DAPP1;BCL2A1;IRF1;TLR2;RELB;SAMD9L;IL15;CXCL2;HSD11B1;CLDN1;IL23A;WNT10A;NMI;SOCS1;THEMIS2;APOBEC3A;ZBP1;MUC16;LCP1;CD274;TRAF3IP3;CTSS;IL15RA;EDN1;IFI16;MLKL;APOL6;TNFAIP3;PLAUR;IL1R2;MX1;IL6;APOBEC3G;ZC3H12C;ZMYND15;IL7R;C1S;FERMT1;ANGPTL4;CFLAR;FAS;DUSP2;TMEM158;IFIT3;PARP12;GLRX;LAP3;PLSCR1;FOXN2;TFRC;C3;PTAFR;PODXL;A…
prerank	HUMMERICH_BENIGN_SKIN_TUMOR_UP	0.8481249180551377	2.0170534142037995	0	0.0003241537209034699	0.066	45823	0.0477	KRT16;SLPI;S100A8;S100A9;FABP5;KRT13
prerank	SLEBOS_HEAD_AND_NECK_CANCER_WITH_HPV_UP	0.6147951382536077	2.0164280475058156	0	0.0003311788056016214	0.068	32/73	0.1682	CDKN2A;CENPW;NMU;TCAM1P;ASS1;RFC4;USP1;C9orf40;CDC7;MCM2;EZH2;KIF15;MCM6;MEI1;KCNS1;TFDP2;FAM111B;ACTL6A;ALG6;CDKN2C;RMI2;PRPF38A;PDCD10;TOPBP1;WNK3;POLR2H;RAD18;C5orf34;WDR53;SLFN13;RPA2;NUP210
prerank	RODWELL_AGING_KIDNEY_UP	0.4943918924479502	2.0159058776547414	0	0.0003301070295317132	0.068	160/450	0.1152	GABRP;MMP7;CHI3L2;RARRES1;GBP5;PROM1;LTF;CD38;CCL5;CXCL1;IL4I1;TAP1;LTB;VTCN1;IL32;GZMA;PSMB9;LYZ;BIRC3;NKG7;SLAMF8;LYN;HLA-F;GLIPR2;SEL1L3;CCL2;RAD54L;RUNX3;MFGE8;BCL2A1;C1QA;MRAS;QPCT;GABRE;ASNS;CMTM7;C1QB;ITM2C;CXCL16;CD14;GZMK;SAMD9L;TXNDC5;CLDN1;HLA-DRB1;HCST;TRIM47;SRGN;NCF1;HLA-E;HLA-J;LY75;THEMIS2;RGS1;TNFAIP2;CASP1;MALL;FSCN1;ABRACL;HLA-DRA;CD47;VCAM1;HLA-A;HLA-DQA1;MTHFD1L;CLEC4A;IRAK1;…
prerank	PID_CD8_TCR_PATHWAY	0.6595259148358835	2.015666129679528	0	0.000329042168146127	0.068	29/53	0.1482	CD3D;LCK;CD247;CD3G;TRPV6;HLA-A;CD8B;CD8A;LCP2;RASGRP1;ZAP70;VAV1;PRF1;NRAS;PRKCB;B2M;PTPRC;MAP3K14;LAT;PRKCA;PRKCQ;PAG1;MAP3K8;RASSF5;RASGRP2;PTPN6;STIM1;CSK;CARD11
prerank	KEGG_MEDICUS_PATHOGEN_HTLV_1_TAX_TO_NFY_MEDIATED_TRANSCRIPTION	0.8501668461501648	2.012563198881579	0	0.0003599826088650672	0.075	13/15	0.095	HLA-DOB;HLA-DRB3;HLA-DRB1;HLA-DRB4;HLA-DRB5;HLA-DRA;HLA-DQA1;HLA-DQA2;HLA-DPA1;HLA-DMA;HLA-DPB1;HLA-DQB1;HLA-DMB
prerank	REACTOME_ACTIVATION_OF_THE_PRE_REPLICATIVE_COMPLEX	0.7007725486399227	2.011578690231471	0	0.00036281580532372746	0.076	17/33	0.127	MCM10;CDT1;CDC45;MCM5;MCM4;CDC7;MCM2;MCM7;MCM6;ORC6;GMNN;MCM3;ORC1;PRIM2;ORC3;MCM8;POLA2
prerank	KEGG_CYTOSOLIC_DNA_SENSING_PATHWAY	0.6728559240297447	2.0102053365866333	0	0.00037755364497402946	0.078	16/47	0.1462	CXCL10;CCL5;AIM2;CCL4;IL1B;ZBP1;CASP1;IL6;IL18;POLR3G;POLR1C;POLR3D;NFKBIB;POLR3C;NFKBIA;IKBKE
prerank	LIANG_SILENCED_BY_METHYLATION_2	0.6593593314586935	2.010096004375847	0	0.00037635124483080003	0.078	30/52	0.0942	SLPI;KRT17;LCN2;MMP1;SOD2;CCL5;SAA1;UCHL1;ICAM1;CXCL5;STAT1;CCL20;CXCL2;PI3;TNFAIP3;MX1;IFI44L;IL6;IFI44;C1S;IFIT3;C3;XAF1;IFIT2;MAGEA12;MX2;MAGEA4;S100A4;SERPINB2;PTGS2
prerank	BIOCARTA_CTL_PATHWAY	0.8758149572023592	2.006570112087769	0	0.00040279958795124034	0.084	45974	0.0772	GZMB;ICAM1;CD3D;CD247;CD3G;FASLG;HLA-A;PRF1;FAS;B2M;ITGB2
prerank	BOQUEST_STEM_CELL_UP	-0.525641	-2.0064	0	0.0020391681096960995	0.076	86/255	0.0989	ACOX2;CRIP1;SEMA3C;GSTM3;LRRC17;OGN;CXCL14;SERPINA5;CILP;NPY1R;HTRA1;ELOVL2;SLC2A10;COL1A1;IRS1;SPOCK1;UGDH;CRABP2;MFAP4;RNASE4;SFRP4;MYH11;COL1A2;COL3A1;APOD;CDH11;FMOD;HSPB8;AGL;NOVA1;FAP;OMD;ITGBL1;PDGFRL;AEBP1;MXRA8;ADH1C;CFD;LAMA2;PTPN13;SLIT2;COL6A3;CYBRD1;COL5A2;GLT8D2;COL5A1;PDGFD;LUM;THBS2;FBN1;ISLR;DCN;ECM2;SGCD;VCAN;OSR2;GPC4;DCLK1;ATP1A2;KCND2;HOXC6;CTSK;COL14A1;RHOBTB3;COLEC12;SETBP1…
prerank	KEGG_SYSTEMIC_LUPUS_ERYTHEMATOSUS	0.6525143163466166	2.005761683699872	0	0.00040546142439432835	0.084	30/54	0.1026	IFNG;C1QA;C1QB;HLA-DOB;HLA-DRB3;HLA-DRB1;HLA-DRB4;HLA-DRB5;HLA-DRA;HLA-DQA1;C1QC;HLA-DQA2;TNF;HLA-DPA1;HLA-DMA;FCGR3A;C2;CD40;C1S;HLA-DPB1;C3;HLA-DQB1;FCGR2B;FCGR3B;C1R;SNRPD1;FCGR2A;C8G;HLA-DMB;ACTN4
prerank	BIDUS_METASTASIS_UP	0.5292394681726864	2.004678126574491	0	0.000412030567560069	0.086	66/204	0.1249	PPP1R14C;SRSF12;CENPA;BUB1;ODC1;MCM10;TYMS;CHEK1;DLGAP5;NFIB;YBX1;CCNB2;TPX2;AMD1;RFC4;CCNA2;UBE2C;CDK1;CENPF;CDK2AP1;SMC4;PBK;BIRC5;GMNN;MAD2L1;AURKA;KIF11;TFRC;DSP;CENPN;KIF1B;TFDP1;NRAS;KIF4A;DKC1;SRD5A1;FEN1;ERCC6L;ATP6V0A2;DEPDC1;RNF138;LMNB1;SNRPD1;HMGB3;USP13;CEBPG;NUP153;SSRP1;ASF1B;TSR1;CEP57;DDX21;ECT2;MAPK1;NCAPH;TRA2B;CCNB1;WDHD1;CCNY;RRM2;TTF2;MLLT10;NUSAP1;RACGAP1;STK24;PRKDC
prerank	REACTOME_MITOTIC_SPINDLE_CHECKPOINT	0.5712671826212771	2.004552461809055	0	0.00041073487395138956	0.086	51/107	0.2209	CDC20;CENPA;KIF2C;CDCA8;BUB1;NDC80;NUF2;UBE2C;CENPF;BIRC5;SPC25;MAD2L1;AURKB;CENPE;PLK1;INCENP;SEH1L;KIF18A;CENPN;BUB1B;UBE2S;ERCC6L;ZW10;CENPO;CENPM;SKA1;XPO1;RCC2;NUP160;KNTC1;DYNC1I1;CENPI;CENPL;ZWILCH;RANGAP1;KIF2A;PAFAH1B1;PPP2R5D;SPDL1;NDEL1;CKAP5;PMF1;SPC24;CENPH;UBE2D1;NUP85;ZWINT;CDC16;SEC13;CENPQ;NUP37
prerank	NABA_CORE_MATRISOME	-0.525794	-2.00388	0	0.0020962708275799992	0.077	89/260	0.1263	NPNT;THBS4;THSD4;ASPN;COMP;IGFALS;OGN;IGFBP2;CILP;COL10A1;MATN3;LRG1;IGFBP5;ECM1;COL1A1;SPOCK1;NTN4;SPARCL1;POSTN;MFAP4;SMOC2;CHAD;IGFBP4;SPON1;COL1A2;COL3A1;FMOD;TNN;SPARC;COL4A5;COL8A1;LAMB2;OMD;AEBP1;LAMA2;SRPX2;SLIT2;HMCN1;COL6A3;COL5A2;COL5A1;COL8A2;LUM;THBS2;FBN1;NELL2;DCN;COL12A1;ECM2;SNED1;VCAN;NID2;COL14A1;COL17A1;CHADL;CILP2;FGB;ADIPOQ;MFAP5;EDIL3;EFEMP2;SPON2;SVEP1;FN1;SRPX;COL6A1;COL4…
prerank	DARWICHE_PAPILLOMA_RISK_HIGH_UP	0.5479464119069682	2.0026795392585206	0	0.00043284429260296014	0.092	64/140	0.2201	SLPI;CHI3L1;S100A8;KLK6;CALML5;S100A9;ICAM1;IL1B;GSTA1;CXCL16;CX3CL1;PTPRCAP;UBE2C;SFN;ENO1;RYR1;PDCD5;BATF3;HOMER3;CSTA;LY6E;SERPINB4;EML4;BID;MYC;ACOT9;FES;S100A11;TMEM65;RPS6KA4;TNFRSF25;CCT4;SRM;ACAN;RACGAP1;GDF5;SPNS3;TRMT1;MGAT1;TRAF2;RNASE2;SAMHD1;SMIM8;MRPS18A;TGFA;MCAM;LDHA;NCL;TXN;CHKA;HSPD1;EXT2;SSU72;GALK1;NCAN;FTL;CACYBP;RASIP1;MT1A;RPL39;HBS1L;LIF;EEF1B2;ELAVL1
prerank	DEMAGALHAES_AGING_UP	0.6405480739331083	2.0017382468964318	0	0.00043926627858837004	0.094	25/51	0.1082	ANXA3;LYZ;C1QA;C1QB;GSTA1;HCST;NDRG1;MSN;CTSS;C1QC;CLIC4;S100A6;LAPTM5;C3;FCGR2B;B2M;SPP1;HLA-G;GBP2;S100A4;SGK1;FCGR2A;MPEG1;MT1F;SERPING1
prerank	WP_LTF_DANGER_SIGNAL_RESPONSE_PATHWAY	0.8154232621694304	2.0010284862030407	0	0.000445648252200039	0.096	45979	0.1211	LTF;IL1B;TLR2;CD14;IRAK1;TNF;IL6;TREM1;MAPK1;MYD88;CXCL8
prerank	THEILGAARD_NEUTROPHIL_AT_SKIN_WOUND_UP	0.5989956965587979	1.9994880235329648	0	0.0004635800884349313	0.099	30/76	0.1226	CCL2;IL1B;BCL2A1;AQP9;CXCL2;CCL3;PI3;LAMB3;PLEK;TNF;HMGA1;LCP2;UPP1;CFLAR;SH2B2;CD44;GPR18;NAMPT;VEGFA;TFEC;CXCL3;MTHFD2;ATP1A1;CALU;TANK;LGMN;GPR65;CXCL8;HCAR3;SLC25A13
prerank	LIAN_LIPA_TARGETS_6M	0.6018584179991036	1.9964377867520446	0	0.0004891033058941713	0.105	34/77	0.1079	MARCO;FABP7;MMP12;S100A9;CLEC4E;KIF1A;C1QA;LILRB3;C1QB;PLA2G7;RGS1;TNFAIP2;C1QC;CCR1;IL1R2;CSTA;FCGR3A;LILRB4;KLRB1;RAB7B;FCER1G;FCGR2B;SLC6A2;CLEC4D;ADAM8;CD68;CXCL3;IGSF6;FCGR2A;SLC15A3;MS4A6A;MPEG1;CFP;FKBP5
prerank	BIOCARTA_EOSINOPHILS_PATHWAY	0.8939636305721448	1.9949500916201692	0	0.0005106296519370979	0.111	45819	0.0291	CCL5;HLA-DRB3;HLA-DRB1;HLA-DRB4;HLA-DRB5;HLA-DRA
prerank	GRAHAM_CML_QUIESCENT_VS_NORMAL_DIVIDING_UP	0.6338122709218538	1.9941581681438771	0	0.0005243685133645784	0.115	26/56	0.1211	CXCL10;CXCL13;CCL8;SOD2;CCL5;GBP1;PTX3;CXCL11;IL1B;CXCL5;CCL20;CXCL2;CCL3;RGS1;DDIT4;RRAS2;CCL19;ICAM4;CYP1B1;MAFF;SERPINB2;PTGS2;RGCC;TRA2B;IL1RN;CXCL8
prerank	GEISS_RESPONSE_TO_DSRNA_UP	0.6756999243846785	1.992635278824868	0	0.0005342073207220527	0.118	23/39	0.1372	GBP1;TAP1;CCL4;CCL2;IRF1;SRGN;NMI;TNFAIP2;TNFAIP3;PLAUR;ANXA1;CFLAR;TRAF1;CD44;SAT1;BTN3A3;ATF3;GCH1;XPO1;BIRC2;HMGB2;NFKBIA;ELF3
prerank	RODRIGUES_THYROID_CARCINOMA_ANAPLASTIC_UP	0.47392553012285416	1.990703624800619	0	0.0005592023421503322	0.124	273/666	0.1888	PSAT1;CDKN2A;IGF2BP3;CXCL1;S100A2;NFE2L3;OGFRL1;BIRC3;CDC20;MELK;CENPA;SLC7A5;FOXM1;TTK;GPT2;CDK6;IFRD1;IFIH1;CXCL5;NDC80;ADORA2B;NUF2;ASNS;SLC16A1;ASPM;MTFR2;ANLN;CHEK1;UCK2;RAD51AP1;CEP55;CLDN1;SRGN;TPX2;LAMB3;NMI;SKA3;ST6GALNAC5;MOCOS;SCHIP1;UBE2C;CDK1;CENPF;USP1;MCM4;SRPK1;MTHFD1L;ENO1;IRAK1;MCM2;CSAG3;BORA;IGF2BP2;IFI16;SMC4;MCM7;RRAS2;KIF14;COMMD2;CLIC4;ORC6;NDC1;CKS2;ARL4C;GPR158;MAD2L1;SL…
prerank	WP_SPINAL_CORD_INJURY	0.5659395240062713	1.9895015928283966	0	0.0005726674557897162	0.125	38/116	0.1211	KLK8;CXCL10;MMP12;CXCL1;RGMA;LTB;ICAM1;SOX9;TNFSF13B;IFNG;CCL2;IL1B;LILRB3;C1QB;CXCL2;CDK1;CD47;TNF;ANXA1;IL6;CHST11;CCR2;MYC;MMP9;E2F5;RTN4R;NTN1;E2F1;PTPRZ1;FCGR2A;PRKCA;PTGS2;MAPK1;EGFR;AIF1;COL2A1;ACAN;CXCL8
prerank	KAUFFMANN_DNA_REPLICATION_GENES	0.5485529623326898	1.988696939511429	0	0.0005784887699299728	0.126	52/145	0.1316	CRYAB;CCL4;CCL2;DEK;CXCR6;NFIB;CCL3;CDC45;BLM;RFC4;CENPF;MCM5;PTTG1;PTTG2;MCM4;CDC7;MCM2;CDK2AP1;SMC4;MSH2;MCM7;MCM6;CHAF1B;ORC6;GMNN;MCM3;CENPE;POLD1;FEN1;POLQ;S100A11;NFIX;CHAF1A;ORC1;EIF5A;PRIM2;ORC3;PTTG3P;PCNA;SUPT5H;RBMS1;SMC2;RFC3;RRM2;RFC2;TERT;CXCL8;MYBBP1A;MCM8;POLA2;TOPBP1;SSBP1
prerank	RICKMAN_TUMOR_DIFFERENTIATED_WELL_VS_MODERATELY_DN	0.5657270811370992	1.9871821857818606	0	0.000595583347959989	0.13	27/104	0.1005	KRT6B;KLK8;KRT16;KLK5;KRT17;MMP1;KLK10;KRT14;S100A2;KLK7;IMPA2;LYPD5;PI3;PERP;SFN;TEAD4;RRAS2;SLC28A3;HOMER3;IFFO2;TUBA4A;LRFN4;TUBB6;DEPDC7;FAM83B;KRTDAP;CDCP1
prerank	Systemic lupus erythematosus	0.6500827147423766	1.9869729819992512	0	0.0005937840024978742	0.13	29/51	0.1026	IFNG;C1QA;C1QB;HLA-DOB;HLA-DRB3;HLA-DRB1;HLA-DRB4;HLA-DRB5;HLA-DRA;HLA-DQA1;C1QC;HLA-DQA2;TNF;HLA-DPA1;HLA-DMA;FCGR3A;C2;CD40;C1S;HLA-DPB1;C3;HLA-DQB1;FCGR3B;C1R;SNRPD1;FCGR2A;C8G;HLA-DMB;ACTN4
prerank	NEMETH_INFLAMMATORY_RESPONSE_LPS_UP	0.5941987253684237	1.9866698869826496	0	0.0005957423034059139	0.131	35/82	0.1309	SLPI;TAP1;LTB;ODC1;IFRD1;STAT1;CCL3;SRGN;HCLS1;IFI16;TNF;LCP2;HCK;LILRB4;CFLAR;SAP30;GLRX;CD44;MYO10;FCGR2B;PNP;CLEC4D;SAT1;RCN1;CASP4;PML;PTGS2;ACSL4;ATF3;TNFRSF1B;SLC2A1;GCH1;IL1RN;C3AR1;NFKBIA
prerank	KEGG_MEDICUS_REFERENCE_CYTOKINE_JAK_STAT_SIGNALING_PATHWAY	0.6636089424272702	1.9860240633511794	0	0.0005976888427469384	0.132	19/44	0.1069	IL12RB2;IFNG;STAT1;IL15;IL2RB;IL23A;PIM1;IL15RA;IL2RA;IL2RG;IL6;IL7R;IFNAR2;JAK2;STAT5A;IL7;IL6R;JAK3;IFNGR1
prerank	CHIARETTI_T_ALL_RELAPSE_PROGNOSIS	0.8103245796265164	1.9828020336595966	0	0.000625694322953494	0.139	45978	0.0667	CD2;MELK;TTK;DEK;NDC80;CENPF;USP1;CDC7;CD8A;MYC;BUB1B
prerank	CREIGHTON_ENDOCRINE_THERAPY_RESISTANCE_4	-0.517519	-1.98195	0	0.0032098697435353324	0.131	107/283	0.1446	CA12;SCUBE2;PDZK1;DOK7;MAPT;MYB;LINC01116;RERG;SYBU;CPE;SERPINA5;NPY1R;RGS22;IL20;SLC22A5;COX6C;PGR;PARD6B;SUSD3;SLC19A2;ABAT;ELOVL2;KCNJ3;PRSS23;EMP2;IRS1;PKIB;KCTD6;PRRT2;IGF1R;LRIG1;CYB5A;ELOVL5;NRIP1;ZNF703;SYTL4;RAB11FIP3;GREB1;HSPB8;BCL2;SPARC;COL4A5;RPH3AL;AMFR;BHLHE40;SLC27A2;DLG5;TTC39A;STMN3;SEMA3F;OLFM1;TPBG;PLAC1;MED13L;COL5A1;RBM24;ELP2;GRIK3;SSTR2;C1orf226;VCAN;EGR3;PLIN5;CELSR2;PDC…
prerank	WP_TOLL_LIKE_RECEPTOR_SIGNALING_PATHWAY	0.5835209229183963	1.9816066361951232	0	0.0006349663390399051	0.141	41/97	0.2011	CXCL10;CXCL9;CCL5;CXCL11;CCL4;IL1B;STAT1;TLR2;CD14;CCL3;TLR1;IRAK1;TNF;IL6;CD40;IFNAR2;TLR8;TLR6;SPP1;IRF5;MAPK1;LY96;MYD88;MAP3K8;NFKBIB;CXCL8;MAP3K7;NFKBIA;AKT3;PIK3CD;IKBKE;MAP2K3;PIK3CG;PIK3CB;MAP2K6;PIK3CA;TLR4;CD80;IL12A;TRAF3;LBP
prerank	RUTELLA_RESPONSE_TO_HGF_VS_CSF2RB_AND_IL4_UP	0.4880573051640158	1.9815847116652208	0	0.0006367787603640931	0.142	141/392	0.1425	IDO1;RARRES1;CCL18;CHI3L1;CXCL10;CXCL9;CCL8;S100A9;SOD2;CXCL1;SLAMF7;IMPA2;CLEC4E;NKG7;SLAMF8;CCL2;IL1B;ADAMDEC1;CXCL5;STAT1;C1QA;CCR5;CD163;LILRB2;MT1H;PLA2G7;CD14;AQP9;CYBB;CCL3;GGH;HSD11B1;NDRG1;HLA-DRB4;HLA-E;CASP1;TLR1;SLC43A3;MT1G;CD47;DDIT4;HLA-DQA1;CD52;CD48;FCN1;CCR1;CYP27A1;PLIN2;FPR1;ICAM2;ST6GAL1;VSIG4;PSTPIP1;SLC7A7;VNN1;MS4A4A;PSMG1;LILRB4;C1S;SPHK1;TUBA4A;RSAD2;PIR;RDX;PDXK;TNIP3;C…
prerank	FERRANDO_TAL1_NEIGHBORS	0.7977502302184626	1.9814497079612154	0	0.0006348892091463955	0.142	45979	0.1062	TMSB15A;FOLR1;CD2;LCK;BCL2A1;MYBL2;CD6;FCGR3B;ITGB2;CSF1R;TNFRSF1B
prerank	BOWIE_RESPONSE_TO_TAMOXIFEN	0.7968117503747303	1.9806919237206702	0.002074688796680498	0.000644051725426735	0.144	15/18	0.1947	CCL5;STAT1;IRF1;IFI16;MX1;IFIT3;IFIT2;IFNGR1;OAS1;OAS2;ISG15;IFI27;IFITM1;IFI6;IFI35
prerank	BIOCARTA_NO2IL12_PATHWAY	0.8431463075036073	1.9805773322191798	0	0.0006458213070743468	0.145	45915	0.0535	CD2;CD3D;IL12RB2;IFNG;CCR5;CD247;CD3G;CXCR3;JAK2
prerank	PID_AURORA_B_PATHWAY	0.6834823165353119	1.9801694099403389	0	0.0006475804794181489	0.145	18/37	0.1227	CENPA;KIF2C;CDCA8;BUB1;NDC80;NCAPD2;SMC4;BIRC5;KIF20A;NCAPG;STMN1;AURKA;KIF23;AURKB;INCENP;NCAPH;SMC2;RACGAP1
prerank	REACTOME_DNA_REPLICATION_PRE_INITIATION	0.5610326106281206	1.9777548436225656	0	0.0007113439333536007	0.16	49/99	0.2376	PSMB9;MCM10;CDT1;CDC45;UBE2C;MCM5;MCM4;CDC7;MCM2;MCM7;MCM6;PSMB8;ORC6;GMNN;MCM3;PSMB2;PSMB4;UBE2S;PSMB10;ORC1;PRIM2;ORC3;PSMD2;PSMD14;PSME2;PSMC2;MCM8;POLA2;RPS27A;PSMA4;RPA2;PSMC3;PSMA5;DBF4;PSMB7;PSMD8;POLE3;UBE2D1;PSMD4;POLE2;CDC16;RPA1;PSMA2;PSMA7;UBA52;PSMC4;PSMB6;PRIM1;PSMD13
prerank	REACTOME_DNA_STRAND_ELONGATION	0.7037266817436507	1.9767489089251478	0	0.0007201757338756696	0.162	21/32	0.1484	CDC45;RFC4;MCM5;MCM4;MCM2;GINS4;MCM7;MCM6;MCM3;POLD1;FEN1;PRIM2;PCNA;RFC3;RFC2;MCM8;GINS3;POLA2;DNA2;POLD3;GINS1
prerank	FARMER_BREAST_CANCER_BASAL_VS_LULMINAL	-0.51011	-1.97638	0	0.003483218831445933	0.145	147/310	0.0669	TFF1;AGR2;TFF3;SPDEF;AR;CA12;GATA3;SCUBE2;GFRA1;ADIRF;DACH1;DHRS2;MLPH;TSPAN1;DNALI1;NAT1;CPB1;DNAJC12;ANXA9;GDF15;AREG;TBC1D9;PDZK1;CRIP1;MAPT;SLC39A6;GALNT6;ESR1;GAMT;MYB;KRT18;FAM174B;PRR15L;SEMA3C;RET;GSTM3;ERBB4;TSPAN13;SYBU;SLC44A4;LRRC17;MAGED2;FBP1;CYP2B6;SERPINA5;CILP;WWP1;CACNA2D2;REEP1;SLC16A6;GALNT7;ATP7B;TGFB3;SIDT1;TCEAL1;ACADSB;SLC19A2;RNF43;TOB1;ABAT;GPD1L;NQO1;FASN;RHOB;NME3;HHAT…
prerank	REACTOME_M_PHASE	0.4955708976076104	1.9759042547789911	0	0.0007289560370186011	0.164	151/340	0.2345	PSMB9;CDC20;CENPA;KIF2C;CDCA8;BUB1;NDC80;NUF2;LBR;CCNB2;CDCA5;UBE2C;CDK1;CENPF;PTTG1;NCAPD2;SMC4;BIRC5;LPIN1;PSMB8;NDC1;TUBB2B;KIF20A;NCAPG;SPC25;MAD2L1;TUBB3;EML4;NUP155;KIF23;TUBA4A;AURKB;CENPE;PLK1;PSME4;INCENP;PSMB2;VRK2;SEH1L;KIF18A;CENPN;BUB1B;PRKCB;PSMB4;UBE2S;TUBB6;FBXO5;NUP205;ERCC6L;MASTL;NUP93;PSMB10;LMNB1;TUBB;NUP88;VRK1;HAUS8;NUP153;ZW10;CENPO;NCAPG2;HAUS6;CENPM;NEK2;PRKCA;CEP57;SKA1…
prerank	Phagosome	0.5369029382316912	1.9757426609057198	0	0.0007304530831434513	0.165	57/148	0.1179	MARCO;TAP1;HLA-F;TLR2;CD14;HLA-DOB;CYBB;HLA-DRB3;HLA-DRB1;NCF1;HLA-DRB4;HLA-E;HLA-C;HLA-DRB5;HLA-DRA;HLA-A;HLA-DQA1;CTSS;HLA-B;CORO1A;HLA-DQA2;HLA-DPA1;HLA-DMA;FCGR3A;NCF2;TUBB2B;CYBA;TUBB3;MRC1;TUBA4A;RAB7B;NCF4;HLA-DPB1;CTSL;TFRC;C3;ATP6V1E2;HLA-DQB1;FCGR2B;ATP6V1C2;FCGR3B;TUBB6;ATP6V0A2;C1R;TLR6;SCARB1;ITGB2;HLA-G;TUBB;FCGR2A;HLA-DMB;TAP2;CLEC7A;RILP;ITGAM;TUBA1C;CALR
prerank	BLANCO_MELO_BRONCHIAL_EPITHELIAL_CELLS_INFLUENZA_A_DEL_NS1_INFECTION_UP	0.4723271484405408	1.9742155508267776	0	0.0007355470736500909	0.167	204/593	0.1309	KRT6B;CXCL10;KCNK5;CD38;HAPLN3;KLHDC7B;RDH10;SYNM;GBP1;AIM2;TAP1;BATF2;ICAM1;NFE2L3;PSMB9;ETV7;ID4;ACE2;NCOA7;RTP4;LYN;HLA-F;SOX9;APOBEC3B;TNFSF13B;RCAN1;IL1B;IFRD1;IFIH1;MUC15;EPHB3;CXCL5;DAPP1;STAT1;BCL2A1;OASL;IRF1;SECTM1;HLA-H;CXCL16;TLR2;CEBPB;HERC5;SAMD9L;HLA-DOB;IL15;CXCL2;BCL2L14;ADM;NEURL3;IL23A;HLA-E;NMI;SOCS1;THEMIS2;APOBEC3A;ZBP1;CASP1;MUC16;SLC5A1;HLA-C;PLEKHF1;HLA-A;RIPK2;IFI30;HLA-…
prerank	FARMER_BREAST_CANCER_CLUSTER_3	0.8428793437170378	1.9732860544748378	0	0.000751397225228661	0.17	13/14	0.154	PDZK1IP1;CLDN1;ADM;NDRG1;STEAP3;MALL;VLDLR;KYNU;NAMPT;SRD5A1;EGFR;AGFG1;SLC31A1
prerank	PETROVA_PROX1_TARGETS_DN	0.621901644554304	1.971750892041313	0	0.0007635711802449134	0.173	21/55	0.088	IGF2BP3;LDHB;IL32;CCL2;KRT7;PLA2G4A;ARHGAP22;TNFRSF21;SRGN;LY75;FAM107A;ICAM2;IL6;BMP6;TCN2;TRIM22;TFEC;CD59;LPXN;GBP2;TANK
prerank	XIE_ST_HSC_S1PR3_OE_UP	0.529363690954847	1.971301581973066	0	0.0007721006300485234	0.176	63/172	0.1308	GBP5;LAMP3;CXCL10;RDH10;CCL5;GBP1;CXCL11;BATF2;CCL4;NCOA7;RTP4;LCK;IFIH1;DAPP1;STAT1;BCL2A1;OASL;ZNF683;HERC5;RELB;SAMD9L;IL2RB;RGS1;PLEK;CD52;ISG20;MX1;C1orf116;IFI44L;CD69;LAX1;SLC7A7;IFI44;LY6E;MOXD1;RSAD2;MAP2;IFIT3;PDE9A;PARP12;PLSCR1;USP18;WNT11;XAF1;IFIT2;CYP1B1;FBXO6;MX2;EPSTI1;SPP1;GBP2;CMKLR1;UBASH3B;CDCP1;SPATS2L;PTGER4;OAS1;IL1RN;ROR1;BLK;OAS2;HPSE;PPP1R16B
prerank	REACTOME_INTERLEUKIN_2_FAMILY_SIGNALING	0.6644591434377496	1.9712722187759244	0	0.0007698883073263213	0.176	25/44	0.1956	IL21R;LCK;STAT1;IL15;IL2RB;IL15RA;IL2RA;IL2RG;SYK;JAK2;INPP5D;STAT5A;LGALS9;HAVCR2;JAK3;PTK2B;CSF2RA;STAT4;PTPN6;PIK3CD;CSF2;STAT3;PIK3CB;PIK3CA;IL3RA
prerank	HALLMARK_COMPLEMENT	0.5219370663705231	1.971171312547856	0	0.0007676886264482462	0.176	72/199	0.1475	GZMB;LTF;MMP12;S100A9;CCL5;CXCL1;CTSV;GZMA;PSMB9;CP;LYN;LCK;CTSC;C1QA;IRF1;PLA2G7;GZMK;CEBPB;PLA2G4A;PIM1;CASP1;PLEK;CTSS;C1QC;SPOCK2;FCN1;TNFAIP3;PLAUR;LCP2;IL6;APOBEC3G;C2;RASGRP1;C1S;JAK2;FCER1G;LAP3;CTSL;PLSCR1;C3;KYNU;KCNIP3;GNB4;C1R;CD59;CASP5;APOBEC3F;CASP4;PREP;PFN1;L3MBTL4;MAFF;SERPINB2;GNGT2;S100A12;CASP10;SERPING1;ITGAM;CPM;LGMN;CR2;XPNPEP1;COL4A2;CTSB;ME1;CD40LG;GCA;PRSS3;RHOG;APOC1;C…
prerank	SENGUPTA_NASOPHARYNGEAL_CARCINOMA_WITH_LMP1_DN	0.5387825286788711	1.9711093397387467	0	0.0007655014793643479	0.176	59/157	0.1187	GABRP;KRT6B;MMP7;CHI3L2;KRT23;RARRES1;ELF5;PDZK1IP1;PROM1;DEFB1;S100A8;LCN2;S100A9;RDH10;ART3;SLC6A14;KRT14;HRCT1;TFCP2L1;CCL7;MSLN;ASS1;NLRP7;S100A7;CXCL5;KRT7;TCL1A;ST8SIA1;GSTA1;PI3;ST6GALNAC5;TMPRSS3;TF;OLFM4;SCEL;GLYATL2;SERPINB3;SERPINB4;MAP2;BEND7;ICAM4;PRKCB;GFOD1;MAGEA4;RAB40B;COL27A1;CD72;CNTNAP3;TPD52L1;DNER;MYBL1;S100A12;KRT4;PRR4;C9orf24;CR2;ITGAL;PXDNL;ANPEP
prerank	TAKEDA_TARGETS_OF_NUP98_HOXA9_FUSION_3D_DN	0.7120314955753547	1.970599178167524	0	0.0007774624399794159	0.177	46019	0.0885	S100A8;S100A9;CCL7;CXCL5;CD163;CYP7B1;OSM;IL7R;FCGR2B;ALOX5;CLEC10A;FCGR2A
prerank	SHIPP_DLBCL_VS_FOLLICULAR_LYMPHOMA_UP	0.6554882159400356	1.9696378311626352	0	0.0007787839058830638	0.178	27/45	0.2027	PFKP;MELK;CENPA;BCL2A1;DLGAP5;ENO1;IFI30;HMGA1;MCM7;HCK;PLOD1;TFRC;SAT1;MTHFD2;KPNA2;IDH2;CCNB1;PSME2;CLTA;CDKN3;CCT3;TRAP1;LDHA;HSPD1;SNRPB;GM2A;PRDX1
prerank	ZHANG_INTERFERON_RESPONSE	0.7664237033136319	1.969186366149572	0	0.0007906397694705925	0.181	17/23	0.1852	RTP4;IFRD1;STAT1;OASL;IRF1;IFI30;ISG20;IFI16;MX1;IFI44;IFIT2;MX2;OAS1;OAS2;ISG15;IFI27;IFITM1
prerank	BIOCARTA_BLYMPHOCYTE_PATHWAY	0.8571291932203579	1.9687034332138875	0	0.0007919166712579066	0.181	46005	0.1183	ICAM1;HLA-DRB3;HLA-DRB1;HLA-DRB4;HLA-DRB5;HLA-DRA;CD40;FCGR2B;ITGB2;PTPRC;CR2;ITGAL
prerank	TIAN_TNF_SIGNALING_VIA_NFKB	0.7396754414090017	1.9679065201991228	0	0.000810657465506627	0.186	18/25	0.1309	CXCL1;IRF1;CCL20;RELB;CXCL2;TNFAIP2;NFKBIE;TNFAIP3;IL6;CD83;TRAF1;TNFRSF9;CXCL3;PTGS2;GCH1;NFKB2;CXCL8;NFKBIA
prerank	PID_IL23_PATHWAY	0.6851677727437385	1.9671721134888265	0	0.0008258088438100687	0.189	14/37	0.074	CXCL9;CXCL1;IFNG;CCL2;IL1B;STAT1;IL23A;TNF;IL18RAP;IL6;JAK2;STAT5A;IL18;SOCS3
prerank	Cell adhesion molecules	0.5515751918237467	1.9666630350111711	0	0.0008304515001344376	0.191	52/147	0.1104	CDH3;ICAM1;VTCN1;ITGB8;CD2;HLA-F;PDCD1;TIGIT;ICOS;HLA-DOB;HLA-DRB3;CLDN1;HLA-DRB1;HLA-DRB4;HLA-E;HLA-C;HLA-DRB5;HLA-DRA;VCAM1;ITGB7;HLA-A;HLA-DQA1;CD274;CLDN23;CD8B;HLA-B;HLA-DQA2;CD6;ITGA6;CD8A;HLA-DPA1;ICAM2;HLA-DMA;CD40;CTLA4;HLA-DPB1;CLDN10;HLA-DQB1;ITGB2;HLA-G;CD58;SPN;PTPRC;NFASC;SELL;HLA-DMB;SELE;ITGA9;CLDN4;F11R;SELPLG;ITGAM
prerank	KEGG_MEDICUS_REFERENCE_ORGANIZATION_OF_THE_OUTER_KINETOCHORE	0.8127099502191952	1.9666564311978505	0	0.0008281382647580185	0.191	45885	0.057	CENPW;CDCA8;NDC80;NUF2;BIRC5;SPC25;AURKB;INCENP
prerank	SHEPARD_BMYB_TARGETS	0.6045894366455543	1.9664496705480174	0	0.0008327486579335078	0.192	30/72	0.1051	SFRP1;CDCA2;CDC20;SOX11;MELK;FOXM1;TTK;ASPM;ANLN;CDCA3;DLGAP5;TPX2;CDK1;HMGA1;KIF14;BIRC5;GTSE1;PRC1;KIF11;KIF23;AURKB;CTSL;FBXO5;MASTL;TACC3;ATP1A1;MKI67;TK1;RTKN;CCNB1
prerank	JINESH_BLEBBISHIELD_VS_LIVE_CONTROL_DN	0.5033209276874535	1.964987700476479	0	0.0008442251425815265	0.196	88/259	0.1291	MMP7;KRT16;RARRES1;KRT17;CXCL10;S100A8;LCN2;S100A9;SOD2;CXCL1;AIM2;LTB;HSD17B2;NFE2L3;IL32;GBP4;MPZL2;EGFL6;ASS1;LYN;CSRP2;NLRP7;OASL;QPCT;CCL20;LAMC2;HERC5;IL23A;CASP1;MALL;PTTG1;HLA-DRA;HLA-A;CLDN23;HLA-B;HCLS1;EDN1;CD74;MX1;C1orf116;IFI44L;CD69;IFI44;KIF20A;LIPG;FERMT1;BID;TAGLN2;TMEM158;IFIT3;CD44;HMMR;C3;PODXL;KYNU;PFN2;RGS10;XAF1;SAT1;PSMB4;IFIT2;C15orf48;NUS1;KIT;MX2;EPSTI1;FCGBP;GBP2;CASP…
prerank	WP_DNA_REPLICATION	0.6632406029870007	1.9649474849198596	0	0.0008418930289279863	0.196	22/42	0.1405	MCM10;CDT1;CDC45;RFC4;MCM5;MCM4;CDC7;MCM2;MCM7;MCM6;ORC6;GMNN;MCM3;POLD1;ORC1;PRIM2;ORC3;PCNA;RFC3;RFC2;POLA2;POLD3
prerank	JAEGER_METASTASIS_DN	0.5079026941417731	1.9642297181689259	0	0.000849854259459593	0.198	74/250	0.0726	KRT6B;KLK8;LY6D;KRT16;KRT23;SLPI;KRT17;BBOX1;CDH3;PDZK1IP1;DEFB1;LTF;KRT5;S100A8;KRT6A;CALML5;TRIM29;S100A9;FGFBP1;KLK10;KRT14;S100A2;NMU;KLK7;KRT15;TM4SF1;DSG3;BCL11A;LAD1;IMPA2;ZBED2;MPZL2;KLF5;DSC2;ASS1;S100A7;QPCT;GABRE;KLK11;LAMC2;NFIB;EPHB6;PI3;LAMB3;PERP;CD24;SFN;ZNF750;ST14;SCEL;VSNL1;ITGB4;IL1R2;C1orf116;TMEM45A;CSTA;SERPINB3;PKP1;LGALS7;EFS;SERPINB4;FERMT1;TUBA4A;EPHX3;DSC3;DSP;GJB3;CXA…
prerank	BERTUCCI_MEDULLARY_VS_DUCTAL_BREAST_CANCER_DN	-0.537436	-1.96402	0	0.004205651973041506	0.176	76/159	0.1832	THBS4;ENPP1;NOSTRIN;ERBB4;CTNND2;TIMP3;SPOCK1;CNIH3;ITGB5;RGS5;AHNAK;ZCCHC24;COL8A1;ANO1;KANK2;FAP;AOC3;DACT3;VPS37D;MXRA8;LAMA2;SRPX2;CX3CR1;PDGFD;GPC1;COPZ2;MSRB3;MAGI3;SEMA5A;SPRED2;LMCD1;H19;NAV3;PDE5A;DAAM1;EDNRA;UACA;EMC3;SLX4IP;ACSL3;CAV1;TMEM134;SNRPN;SLIT3;TGFB1I1;ACTA2;MBOAT2;TTC3;RUNX1;ZFYVE1;MTSS1;RTN4;GUCY1A2;FHL1;BGN;TMEM192;DDAH1;FSTL1;PARVA;MYL9;EPHA3;SNAI2;COPS8;AQP1;SNX21;DLC1;E…
prerank	REACTOME_INTERLEUKIN_2_SIGNALING	0.8644368237275595	1.9636458091457332	0	0.0008646065816034824	0.201	45881	0.1078	LCK;IL2RB;IL2RA;IL2RG;SYK;STAT5A;JAK3;PTK2B
prerank	BOWIE_RESPONSE_TO_EXTRACELLULAR_MATRIX	0.7989170082797586	1.9635860416000803	0.002074688796680498	0.0008622377964484043	0.201	15/17	0.1947	PSMB9;STAT1;IRF1;IFI16;MX1;PSMB8;IFIT3;IFIT2;PSMB10;IFNGR1;OAS1;ISG15;IFITM1;IFI6;IFI35
prerank	INAMURA_LUNG_CANCER_SCC_UP	0.8788106132679199	1.9617636499818218	0	0.0008802744129165846	0.205	45911	0.1084	KRT5;KRT14;DSG3;CDCA5;TPX2;SFN;DSC3;SLC2A1;TOP2A
prerank	WP_PHOTODYNAMIC_THERAPY_INDUCED_NF_KB_SURVIVAL_SIGNALING	0.6835119627568922	1.9612343449596301	0	0.0008880442911154528	0.207	22/35	0.1591	MMP1;ICAM1;BIRC3;IL1B;BCL2A1;RELB;CXCL2;VCAM1;TNF;BIRC5;IL6;CFLAR;VEGFA;MMP9;PTGS2;SELE;NFKB2;BIRC2;CXCL8;CD40LG;MMP3;CSF2
prerank	DUTERTRE_ESTRADIOL_RESPONSE_6HR_DN	-0.578461	-1.95951	0	0.004494810384169114	0.187	32/89	0.1063	NPNT;TMEM45B;HCAR1;ERBB4;CTNND2;TGFB3;INPP5J;PLEKHF2;NBEA;LIMA1;EFHD1;ERBB2;GRB7;ALCAM;TP53INP1;EPB41L5;SSBP2;RAB27B;CCNG2;GALNT10;NUAK1;ABCC5;UACA;CDYL2;NEDD4L;RND1;TMTC2;SH3BP4;S1PR3;MMP16;SALL4;N4BP3
prerank	GLASS_IGF2BP1_CLIP_TARGETS_KNOCKDOWN_DN	0.5610966299611587	1.9580930685693376	0	0.0009430957424098133	0.22	46/109	0.1776	ANP32E;FOXM1;LBR;HJURP;TPX2;EXO1;CDK1;SRPK1;CLIC4;PRC1;AURKA;NUP155;KIF11;PLK1;DESI2;FOXN2;PODXL;PNP;RFWD3;E2F1;MKI67;DNAJC9;CENPO;CEP57;MAPK1;NCAPH;IQGAP3;CDCA7L;SHMT2;AKIRIN1;SAPCD2;SRF;GTF2E2;CIT;CHD7;GJC1;MLF2;FANCI;NUDT19;FBXO45;PRR11;SLC39A14;RALBP1;DLAT;CBL;HSPD1
prerank	WP_IMMUNE_RESPONSE_TO_TUBERCULOSIS	0.7753743070357717	1.9580926488579278	0	0.0009405399273897324	0.22	46013	0.1113	TAP1;STAT1;IRF1;SOCS1;MX1;PSMB8;IFNAR2;IFIT3;JAK2;PTPN2;IFNGR1;OAS1
prerank	GREENBAUM_E2A_TARGETS_UP	0.718673213995331	1.9576746045292945	0	0.0009413599273264281	0.221	22/29	0.1311	PFKP;KIF2C;SLC7A5;TTK;BUB1;ANLN;CCNB2;CCNA2;MAD2L1;AURKA;KIF11;KIF4A;EIF4EBP1;MKI67;ECT2;HS3ST1;CCNB1;TOP2A;CDKN2C;NUSAP1;RACGAP1;PLK4
prerank	ONO_FOXP3_TARGETS_DN	0.6612860779308563	1.9564414728038286	0	0.0009689990087506252	0.227	18/40	0.1006	CCL5;GZMA;RUNX3;CDK6;GPR171;CXCR6;FASLG;IRF4;CASP1;CCNA2;CXCR4;EOMES;CASP4;E2F1;SELL;P2RY14;TNFRSF25;HAVCR2
prerank	LINDGREN_BLADDER_CANCER_CLUSTER_1_DN	0.4869859137559858	1.9555625452213499	0	0.0009797698705977156	0.229	168/359	0.1906	IDO1;KRT23;PPP1R14C;CCL13;CCNE1;CXCL1;CDCA7;IL32;CDCA2;BIRC3;MELK;CENPA;KIF2C;LGALS2;APOBEC3B;RAD54L;CDCA8;BUB1;PELI1;SH2D2A;NDRG2;DLGAP5;MYBL2;UCK2;CDT1;CCNB2;FAM83D;CTPS1;CKS1B;CDC45;EXO1;KIFC1;RFC4;UBE2C;SLC43A3;CDK1;CENPF;MCM5;PTTG1;MT1G;ITGB7;CDC7;HCLS1;IL2RA;EZH2;TEX30;MCM6;KIF14;CHAF1B;BIRC5;PLAC8;TRIP13;IL2RG;CLIC4;GTSE1;CDC25A;PSRC1;PRC1;STMN1;HDGF;CREB3L2;AURKA;RRP1;KIF11;KIF23;BID;PHF1…
prerank	POOLA_INVASIVE_BREAST_CANCER_DN	-0.562314	-1.95419	0	0.004803125283307115	0.205	61/128	0.1033	CA12;GATA3;SCUBE2;GFRA1;DACH1;CPB1;DNAJC12;PDZK1;PPP1R3C;MAPT;SLC39A6;ESR1;GRP;MYB;ERBB4;PLAT;IGFBP2;SERPINA5;CYP4B1;NPY1R;SYT17;AZGP1;ACADSB;NQO1;CCDC170;IGF1R;CELSR1;CLEC3B;ITPR1;INPP4B;COL4A5;ACSM1;STC2;ZDHHC11;UGT2B11;XYLT2;IFT140;CNN1;SSH3;RABEP1;HBB;HBA1;HMGCS2;ALDH4A1;CELSR2;FRZB;CITED1;FLNB;FGFR3;GSTT1;PIK3R1;GOLGA2P5;CACNA1D;NEDD4L;ITGA7;SDC4;TAPT1;MSX2;SERPINA3;PTN;DKK3
prerank	Pertussis	0.5957449263600835	1.9539054295151685	0	0.001007157777474675	0.235	27/74	0.1211	CALML5;IL1B;CXCL5;C1QA;IRF1;C1QB;CD14;IL23A;CASP1;IRAK1;C1QC;TNF;IL6;C2;C1S;C3;IRF8;C1R;ITGB2;CALML4;MAPK1;LY96;MYD88;SERPING1;ITGAM;C4BPA;CXCL8
prerank	REACTOME_SWITCHING_OF_ORIGINS_TO_A_POST_REPLICATIVE_STATE	0.566888676424851	1.9537450499590372	0	0.0010044648422407854	0.235	45/90	0.2376	CCNE1;PSMB9;CDT1;CCNA2;UBE2C;MCM5;MCM4;MCM2;MCM7;MCM6;PSMB8;ORC6;SKP2;GMNN;MCM3;PSME4;PSMB2;PSMB4;UBE2S;PSMB10;ORC1;ORC3;PSMD2;PSMD14;PSME2;PSMC2;MCM8;CCNA1;RPS27A;CUL1;PSMA4;PSMC3;PSMA5;CCNE2;PSMB7;PSMD8;UBE2D1;PSMD4;CDC16;PSMA2;PSMA7;UBA52;PSMC4;PSMB6;PSMD13
prerank	ZHENG_GLIOBLASTOMA_PLASTICITY_UP	0.5051543461937625	1.9529788329532538	0	0.001018372134714371	0.238	103/238	0.1592	CDKN2A;CD38;CTSV;UGT8;TRIM2;CDC20;PFKP;MELK;CP;ASS1;LYN;RAD54L;CDCA8;BUB1;SMOC1;NDC80;MFGE8;NUF2;ASPM;ANLN;CDCA3;PLA2G7;CDT1;RAD51AP1;CCNB2;CTPS1;CKS1B;CDC45;TPX2;EXO1;RFC4;CD24;MCM5;USP1;NASP;MCM4;RBP1;MCM2;MCM6;BIRC5;UPP1;CKS2;PRC1;SPC25;MAD2L1;TUBB3;AURKA;RND3;MCM3;KIF23;FBXO32;TUBA4A;AURKB;PLK1;POLD1;INCENP;UBE2T;RLBP1;TLE1;KIF18A;CENPN;UCHL5;KIF4A;FEN1;NES;SPP1;SHCBP1;MTHFD2;LMNB1;DDX39A;ANG…
prerank	REACTOME_PEPTIDE_LIGAND_BINDING_RECEPTORS	0.5151443928972659	1.9515622639105474	0	0.0010322054522279905	0.24	44/194	0.086	CXCL10;CXCL9;CXCL13;GAL;CCL13;CCL5;CXCL1;CXCL11;SAA1;NMU;CCL7;CCL4;CCL2;PNOC;CXCL5;CCR5;CCR7;XK;CXCR6;CXCL16;CX3CL1;CCL20;CXCL2;CCL3;CCL3L3;XCL1;NMB;CXCR3;XCL2;EDN1;CCR1;FPR1;CXCR4;ANXA1;CCL19;CCL17;FPR3;CCR2;POMC;C3;CCKBR;GHRL;CXCL3;CCK
prerank	WP_COVID_19_ADVERSE_OUTCOME_PATHWAY	0.839395029017554	1.9503219449854534	0	0.0010525645341259787	0.243	45915	0.0706	CXCL10;ACE2;CCL2;IL1B;CCL3;IL2RA;TNF;IL6;IL7
prerank	KEGG_ASTHMA	0.7080102722834293	1.9492055285200636	0	0.0010699852472117767	0.249	15/30	0.0611	HLA-DOB;HLA-DRB3;HLA-DRB1;HLA-DRB4;HLA-DRB5;HLA-DRA;HLA-DQA1;HLA-DQA2;TNF;HLA-DPA1;HLA-DMA;CD40;HLA-DPB1;FCER1G;HLA-DQB1
prerank	Asthma	0.7080102722834293	1.9492055285200636	0	0.0010699852472117767	0.249	15/30	0.0611	HLA-DOB;HLA-DRB3;HLA-DRB1;HLA-DRB4;HLA-DRB5;HLA-DRA;HLA-DQA1;HLA-DQA2;TNF;HLA-DPA1;HLA-DMA;CD40;HLA-DPB1;FCER1G;HLA-DQB1
prerank	NIKOLSKY_BREAST_CANCER_16P13_AMPLICON	-0.571944	-1.94831	0	0.005293994130941797	0.229	41/102	0.1272	ZG16B;METRN;TPSAB1;RAB26;CACNA1H;IGFALS;FBXL16;RGS11;NME3;RAB11FIP3;IFT140;BAIAP3;HBA2;HBA1;TMEM204;HCFC1R1;TPSD1;WDR24;NDUFB10;FAHD1;NME4;DECR2;HAGH;LUC7L;JMJD8;RAB40C;STUB1;PIGQ;HAGHL;GFER;SNRNP25;FLYWCH2;GNPTG;MPG;WDR90;POLR3K;NHLRC4;MRPS34;RHOT2;TELO2;WFIKKN1
prerank	Th17 cell differentiation	0.5648603443363268	1.9457337670864328	0	0.0011424605960118576	0.266	40/108	0.1069	IL27RA;IL21R;CD3D;IFNG;IL1B;LCK;STAT1;CD247;CD3G;TBX21;HLA-DOB;HLA-DRB3;IL2RB;IRF4;HLA-DRB1;IL23A;HLA-DRB4;HLA-DRB5;HLA-DRA;HLA-DQA1;HLA-DQA2;IL2RA;NFKBIE;HLA-DPA1;HLA-DMA;IL2RG;IL6;ZAP70;JAK2;HLA-DPB1;HLA-DQB1;STAT5A;EBI3;LAT;IL6R;HLA-DMB;MAPK1;PRKCQ;JAK3;IFNGR1
prerank	MUELLER_PLURINET	0.49211627907636435	1.9447024277157572	0	0.0011753762872129755	0.273	139/290	0.2095	GPRIN2;PHGDH;CCNE1;ANXA3;RAD54L;LCK;MCM10;CHEK1;MYBL2;CDT1;CCNB2;GMPS;CKS1B;CDC45;TPX2;BLM;EXO1;SOCS1;RFC4;CCNA2;CDK1;MCM5;MT1G;MCM4;CDC7;MCM2;HMGA1;POP1;SEPHS1;MSH2;MCM6;TNFRSF8;BIRC5;TRIP13;ORC6;DSCC1;CKS2;GMNN;AURKA;MCM3;BYSL;FBL;AURKB;CENPE;POLD1;FAM136A;MYC;PLSCR1;MSH6;HMMR;CXADR;RPP40;PNP;ZFP42;BUB1B;CHEK2;FEN1;POLQ;KIT;PSIP1;BAK1;SNRPD1;HDAC2;CHAF1A;PPAN;ORC1;NUP153;RAD51;KPNA2;PFN1;POLR1C…
prerank	FULCHER_INFLAMMATORY_RESPONSE_LECTIN_VS_LPS_DN	0.4769651357875858	1.9433598731318178	0	0.001191837709036508	0.278	137/414	0.144	MARCO;IDO1;CHI3L2;CXCL10;CXCL9;CD38;GBP1;CXCL11;AIM2;CTSV;KLF5;DSC2;NCOA7;LYN;APOBEC3B;IFIH1;DAPP1;CTSC;OASL;LILRB3;CCR5;CD163;SECTM1;LILRB2;CD14;HERC5;SAMD9L;NCF1;NMI;APOBEC3A;GIMAP5;ISG20;IL15RA;KANK1;FGL2;IFI16;FCN1;FAM20A;PLIN2;MX1;MNDA;FPR1;LCP2;RHBDF2;CCL19;IFI44L;ECHDC1;APOBEC3G;CLIP4;FCGR3A;C2;IFI44;MS4A4A;ARL4C;LY6E;C1S;ADA;RSAD2;FAS;RDX;IFIT3;RAB42;LST1;APOBEC3C;USP18;MYO1G;NAMPT;FCGR3B…
prerank	Viral myocarditis	0.6061693551861068	1.9428801294530615	0	0.0012049652855660087	0.28	28/68	0.095	ICAM1;HLA-F;HLA-DOB;HLA-DRB3;HLA-DRB1;HLA-DRB4;HLA-E;HLA-C;HLA-DRB5;HLA-DRA;HLA-A;HLA-DQA1;HLA-B;HLA-DQA2;HLA-DPA1;HLA-DMA;CD40;BID;PRF1;HLA-DPB1;CXADR;HLA-DQB1;RAC2;ITGB2;HLA-G;SNTB1;DMD;HLA-DMB
prerank	REACTOME_MITOTIC_PROMETAPHASE	0.5149560248723729	1.9400486494621019	0	0.0012536581844668083	0.29	85/193	0.2209	CDC20;CENPA;KIF2C;CDCA8;BUB1;NDC80;NUF2;CCNB2;CDCA5;CDK1;CENPF;NCAPD2;SMC4;BIRC5;TUBB2B;NCAPG;SPC25;MAD2L1;TUBB3;EML4;TUBA4A;AURKB;CENPE;PLK1;INCENP;SEH1L;KIF18A;CENPN;BUB1B;TUBB6;ERCC6L;TUBB;HAUS8;ZW10;CENPO;HAUS6;CENPM;NEK2;CEP57;SKA1;NCAPH;CCNB1;CEP72;SMC2;XPO1;TUBA1C;RCC2;NUP160;KNTC1;DYNC1I1;CENPI;CENPL;CEP76;PLK4;ZWILCH;RANGAP1;CEP78;HAUS7;TUBGCP3;KIF2A;PAFAH1B1;CEP192;CENPJ;PPP2R5D;TUBA8;S…
prerank	MONTERO_THYROID_CANCER_POOR_SURVIVAL_UP	0.8547139238090958	1.9390385950977787	0	0.0012633259803925263	0.293	45973	0.1204	CENPA;ASPM;ANLN;CCNB2;CEP55;UBE2C;BIRC5;PRC1;DIAPH3;RRM2;NUSAP1
prerank	HALLMARK_MYC_TARGETS_V2	0.6073390346389494	1.9388491886202839	0	0.0012632757573966054	0.294	43/57	0.265	MCM5;MCM4;NOP2;BYSL;DUSP2;PLK1;MYC;RCL1;MRTO4;NDUFAF4;PPAN;WDR74;SRM;PUS1;NOP16;WDR43;SUPV3L1;MYBBP1A;NOLC1;PLK4;NIP7;PPRC1;EXOSC5;DDX18;RRP9;MPHOSPH10;FARSA;TCOF1;PES1;CDK4;HSPD1;MAP3K6;SLC19A1;AIMP2;TFB2M;IMP4;PRMT3;UNG;TBRG4;LAS1L;UTP20;HSPE1;GNL3
prerank	ZHAN_MULTIPLE_MYELOMA_DN	0.6571918567347982	1.9378269622922586	0	0.0012953689439243602	0.3	17/42	0.1093	LCN2;S100A9;IGF2BP3;LYZ;CD27;GLDC;PLA2G7;CD24;VCAM1;MRC1;SYK;LST1;ITGB2;CD72;RNASE6;S100A12;AIF1
prerank	GRADE_COLON_AND_RECTAL_CANCER_UP	0.49646716282613146	1.9373920503582034	0	0.0013048544868932879	0.301	125/276	0.2042	UBD;SOD2;LDHB;CDCA7;SERPINB5;MELK;SOX9;IFRD1;HJURP;GPSM2;DGAT2;CDC45;NMI;PERP;SKA3;CDK1;MCM5;MCM4;DDIT4;IRAK1;MCM2;BORA;LRP8;FXYD5;SEPHS1;MCM7;BACE2;PFDN2;CKS2;LY6E;PSMG1;AURKA;FERMT1;MCM3;KIF23;MRPL9;CDC25B;PRDX4;FBL;PLK1;LST1;URI1;PDXK;TPI1;MYC;NDUFAF7;CD44;VEGFA;PDCD2L;DNAJC2;RCN1;LYAR;POLQ;SPP1;DEF8;MTHFD2;LAPTM4B;DDX39A;PTDSS1;SSRP1;EMC8;WDR74;SYNCRIP;PCNA;RTKN;ERI1;CCNB1;ABCF1;PSMD14;PNPT1;…
prerank	GALINDO_IMMUNE_RESPONSE_TO_ENTEROTOXIN	0.5825836813808148	1.9342592546947124	0	0.0014070271407339559	0.312	34/75	0.1326	CCL5;CCL4;IL1B;ODC1;ADORA2B;CD14;CEBPB;CCL3;PIM1;TNFAIP2;TNF;TNFAIP3;PLAUR;IL18RAP;CD83;LILRB4;DUSP2;TRAF1;ERRFI1;GLRX;CD44;VEGFA;RAC2;GAPDH;SOCS3;SPP1;CXCL3;PTGS2;CDC42EP4;TAPBP;IL1RN;NFKB2;NFKBIA;PHLDA1
prerank	Toll-like receptor signaling pathway	0.5724934284919052	1.9340891370161044	0	0.0014097985578293412	0.313	41/99	0.2011	CXCL10;CXCL9;CCL5;CXCL11;CCL4;IL1B;STAT1;TLR2;CD14;CCL3;CCL3L3;TLR1;IRAK1;TNF;IL6;CD40;IFNAR2;TLR8;TLR6;SPP1;IRF5;MAPK1;LY96;MYD88;MAP3K8;CXCL8;MAP3K7;NFKBIA;AKT3;PIK3CD;IKBKE;MAP2K3;PIK3CB;MAP2K6;PIK3CA;TLR4;CD80;TYK2;IL12A;TRAF3;LBP
prerank	SALVADOR_MARTIN_PEDIATRIC_TBD_ANTI_TNF_THERAPY_NONRESPONDER_PRE_TREATMENT_UP	0.7604110323172681	1.9323686048412658	0	0.0014348258227343904	0.318	45920	0.0805	CCL5;CCL4;GNLY;OASL;HLA-H;TSPAN33;HLA-C;EPSTI1;KLRD1
prerank	HINATA_NFKB_TARGETS_FIBROBLAST_UP	0.5807834935258747	1.931824520054887	0	0.0014565520814308244	0.321	36/81	0.1424	MMP1;SOD2;PTX3;CXCL1;ICAM1;IL1B;CXCL5;KRT7;IRF1;CCL20;RELB;TNFAIP2;EDN1;TNFAIP3;IL6;HDGF;CD83;RND3;VEGFA;TNFAIP8;BTN3A3;CXCL3;SERPINB2;SELE;MYBL1;CCNB1;EGFR;GCH1;NFKB2;BIRC2;CXCL8;NFKBIA;NPAS2;ETS1;GTF2H4;ADAMTS3
prerank	REACTOME_COSTIMULATION_BY_THE_CD28_FAMILY	0.5993610354388469	1.9315071638580903	0	0.001468672049467477	0.325	24/69	0.0877	CD3D;LYN;PDCD1;LCK;ICOS;CD247;CD3G;HLA-DRB3;HLA-DRB1;HLA-DRB4;HLA-DRB5;HLA-DRA;HLA-DQB2;HLA-DQA1;CD274;HLA-DQA2;HLA-DPA1;VAV1;CTLA4;HLA-DPB1;HLA-DQB1;YES1;BTLA;MAP3K14
prerank	KEGG_MEDICUS_REFERENCE_DNA_REPLICATION_TERMINATION	0.7725183142325325	1.9314625063671191	0	0.0014649444554332956	0.325	46009	0.1484	CDC45;MCM5;MCM4;MCM2;GINS4;MCM7;MCM6;PIF1;MCM3;GINS3;CUL2;GINS1
prerank	TURASHVILI_BREAST_DUCTAL_CARCINOMA_VS_LOBULAR_NORMAL_DN	0.5935124923166365	1.9303808124417698	0	0.0014832802399202226	0.33	20/64	0.0228	ROPN1;GABRP;MMP7;SFRP1;ELF5;KRT17;PROM1;KRT5;CRYAB;KRT14;SYNM;SAA1;CYB5R2;ID4;GPM6B;ACTG2;RCAN1;CX3CL1;NFIB;YBX3
prerank	REACTOME_ENDOSOMAL_VACUOLAR_PATHWAY	0.8978055248841916	1.9297681403910063	0	0.0014889583698999723	0.332	45941	0.0793	CTSV;HLA-F;HLA-E;HLA-C;HLA-A;CTSS;HLA-B;CTSL;B2M;HLA-G
prerank	FEVR_CTNNB1_TARGETS_DN	0.4652491253842439	1.9291254307743968	0	0.0015008745944590036	0.333	246/529	0.2235	SFRP1;PHGDH;KCNN4;FGFBP1;CENPW;IMPA2;CDC20;PFKP;MELK;SOX9;CSRP2;FOXM1;RAD54L;TTK;BUB1;DEK;EPHB3;PCDH8;NUF2;LBR;SECTM1;TYMS;CHEK1;CDT1;RAD51AP1;CCNB2;PLA2G4A;CTPS1;GMPS;EXO1;KIFC1;RFC4;CCNA2;CDK1;MCM5;USP1;NASP;MCM4;NCAPD2;P2RY6;CDC7;MCM2;UBE2E3;BORA;DDIAS;EZH2;MSH2;MCM7;MCM6;CHAF1B;BIRC5;TRIP13;ORC6;SKP2;IFFO2;KIF20A;DSCC1;PRC1;STMN1;LIPG;HDGF;NUP155;MCM3;KIF23;ADA;TUBA4A;PRDX4;FBL;AURKB;CENPE;PO…
prerank	RODRIGUES_THYROID_CARCINOMA_ANAPLASTIC_DN	-0.475261	-1.92891	0	0.007395000436186047	0.317	164/502	0.1488	TFF3;MLPH;ENPP1;GSTM3;TMEM150C;CPE;FLRT3;AZGP1;FAM110B;TOB1;ABAT;GPD1L;TIMP3;SLC7A8;GSTM1;SULT1A2;WFS1;LRIG1;SORD;TBX3;SH3BGRL;TMEM25;ITPR1;RGS5;FMOD;BCL2;AGTR1;ZCCHC24;DEPTOR;CIRBP;PBX1;MEIS3P1;TCTN1;SLC16A2;MZF1;CYB5R1;ZFHX3;BBS1;SLIT2;CYBRD1;IVD;MED13L;GLT8D2;PDGFD;SSBP2;HSPA12A;FYCO1;ECM2;MYLIP;EGR3;TRIM58;SERF2;ZMAT1;HDAC11;GPRASP1;CTSK;COL14A1;SLC25A29;PLA2G12A;SKP1;SULT1A1;TOM1L2;CBR4;GHR;…
prerank	LIEN_BREAST_CARCINOMA_METAPLASTIC	-0.691668	-1.92821	0	0.007330060507311546	0.321	19/33	0.136	KCNE4;TIMP3;SFRP2;POSTN;SPARC;MXRA8;IGF2;HTRA3;LUM;THBS2;RUNX1T1;TBX2;EDIL3;MMP16;IQCA1;THBS1;MSX1;PRRX1;HOXA7
prerank	SHEDDEN_LUNG_CANCER_GOOD_SURVIVAL_A12	0.49348421277596694	1.9270074356712854	0	0.0015408602328034254	0.34	62/270	0.1081	ELF5;GZMB;BBOX1;CD38;COL9A3;KLK6;POU2AF1;SOD2;TNFRSF17;SOX10;SAA1;SLAMF7;KRT81;OGFRL1;CHST2;PIM2;CD19;TTLL4;SEL1L3;PNOC;CYTIP;ADAMDEC1;C21orf91;TCL1A;CD79A;ITM2C;TXNDC5;IRF4;PDK1;THEMIS2;ZBP1;ISG20;SEC14L4;NCK1;FKBP11;ITGB4;ICAM2;TAPBPL;ST6GAL1;OGDHL;LAX1;SERPINB3;CHST11;CYBA;IFNAR2;SERPINB4;PRDX4;PTPN2;TNIP3;EAF2;SPCS3;OXCT1;UBE2J1;KCNN3;APOBEC3F;SLC2A5;TNFRSF6B;SPATS2L;TCP11L1;PRDM1;NPPC;CD300A
prerank	KEGG_TOLL_LIKE_RECEPTOR_SIGNALING_PATHWAY	0.5692775073422651	1.926778639460689	0	0.0015432337154478635	0.342	40/96	0.2011	CXCL10;CXCL9;CCL5;CXCL11;CCL4;IL1B;STAT1;TLR2;CD14;CCL3;TLR1;IRAK1;TNF;IL6;CD40;IFNAR2;TLR8;TLR6;SPP1;IRF5;MAPK1;LY96;MYD88;MAP3K8;CXCL8;MAP3K7;NFKBIA;AKT3;PIK3CD;IKBKE;MAP2K3;PIK3CG;PIK3CB;MAP2K6;PIK3CA;TLR4;CD80;IL12A;TRAF3;LBP
prerank	REACTOME_S_PHASE	0.5163769659989138	1.9264148124537928	0	0.0015424854809191612	0.342	77/160	0.224	CCNE1;PSMB9;CDT1;CKS1B;CDCA5;CDC45;RFC4;CCNA2;UBE2C;MCM5;MCM4;MCM2;GINS4;MCM7;MCM6;CDC25A;PSMB8;ORC6;SKP2;GMNN;MCM3;CDC25B;POLD1;PSME4;PSMB2;LIN9;MYC;TFDP1;PSMB4;UBE2S;FEN1;E2F5;TFDP2;PSMB10;E2F1;ORC1;PRIM2;ORC3;PCNA;PSMD2;ESCO2;PSMD14;PSME2;RFC3;RFC2;PSMC2;MCM8;GINS3;POLA2;DNA2;CCNA1;RPS27A;POLD3;CUL1;AKT3;GINS1;PSMA4;E2F4;RPA2;CDK4;PSMC3;PSMA5;CCNE2;PSMB7;PSMD8;POLE3;SMC3;UBE2D1;PSMD4;STAG1;POL…
prerank	WIERENGA_STAT5A_TARGETS_GROUP2	0.6267897347660313	1.9257709341650036	0	0.0015510472618043211	0.344	18/51	0.0585	PSAT1;LAMP3;CXCL10;CCL5;EGFL6;NFIL3;CCL2;CCR7;CCL3;RGS1;CLEC4A;COCH;TUBB2B;IL7R;FPR3;CD83;TRAF1;MOB3B
prerank	BHATTACHARYA_EMBRYONIC_STEM_CELL	0.5723989033323501	1.9246089112732405	0	0.001568849580376374	0.348	34/81	0.1218	CRABP1;GAL;LDHB;FABP5;SLC16A1;FAM83D;TPX2;CDK1;PTTG1;NASP;IGF2BP2;HMGA1;SEPHS1;AURKB;PODXL;ARL5B;KIF4A;TUBB6;PSIP1;MTHFD2;TUBB;CCNC;HDAC2;KPNA2;CALU;MAD2L2;DSG2;DDX21;BRIX1;TK1;CCNB1;RCC2;LRRN1;HMGB2
prerank	BHATI_G2M_ARREST_BY_2METHOXYESTRADIOL_UP	0.5626358545947043	1.924195692474859	0	0.001571130052405053	0.35	45/111	0.1251	SOD2;OGFRL1;CDC20;IL12RB2;BUB1;NUF2;ASPM;DLGAP5;MYBL2;CTPS1;PTTG2;DKK1;GALNT3;PIF1;ANXA1;PBK;TNFSF14;HCK;NDC1;SMOX;GMNN;SPC25;MAD2L1;AURKA;SPHK1;NDUFA9;TFRC;KYNU;WWTR1;NLRP2;ATL3;SPCS3;NRAS;TUBB6;SNRPA1;NACC2;NEK2;MAPK1;PCNA;CORO1C;CCNB1;LSM6;CALR;PTBP2;RAB27A
prerank	BOYAULT_LIVER_CANCER_SUBCLASS_G23_UP	0.6221167036262235	1.9241133253778484	0	0.001567241116631773	0.35	27/49	0.1175	IGF2BP3;CENPA;XK;TYMS;DLGAP5;USP1;SFN;COCH;RRAGD;MCM2;MCM6;MCM3;OIP5;TFRC;BUB1B;KIF4A;UBE2S;FEN1;MEMO1;MKI67;NARF;NEK2;ECT2;MAPK1;UPF3B;SMC2;DDOST
prerank	REACTOME_TCR_SIGNALING	0.5501938595419803	1.9237829061748457	0	0.0015725857551386112	0.352	62/116	0.224	PSMB9;PLCG2;CD3D;LCK;CD247;CD3G;HLA-DRB3;HLA-DRB1;HLA-DRB4;HLA-DRB5;HLA-DRA;HLA-DQB2;HLA-DQA1;RIPK2;HLA-DQA2;NCK1;HLA-DPA1;LCP2;PSMB8;ZAP70;HLA-DPB1;PSME4;INPP5D;PSMB2;HLA-DQB1;PSMB4;PSMB10;TRAT1;ITK;PTPRC;LAT;PRKCQ;PSMD2;PAG1;PTPN22;PSMD14;PSME2;PSMC2;MAP3K7;NFKBIA;RPS27A;CUL1;CSK;WAS;CARD11;PSMA4;PAK3;PIK3CB;PSMC3;PSMA5;PIK3CA;CDC34;PSMB7;PSMD8;PAK1;UBE2D1;PSMD4;MALT1;PSMA2;PSMA7;CD3E;UBA52
prerank	REACTOME_DEFENSINS	0.7023433084014146	1.923341313517194	0	0.0015809679567660244	0.354	45804	0.0617	DEFB1;TLR2;TLR1;CCR2;PRSS2
prerank	REACTOME_MHC_CLASS_II_ANTIGEN_PRESENTATION	0.5389917602730219	1.923323136237854	0	0.001577083514611808	0.354	49/122	0.1738	LAG3;CTSV;KIF2C;CTSC;HLA-DOB;HLA-DRB3;HLA-DRB1;HLA-DRB4;HLA-DRB5;HLA-DRA;HLA-DQB2;HLA-DQA1;IFI30;CTSS;HLA-DQA2;CD74;KIF15;HLA-DPA1;HLA-DMA;TUBB2B;KIF20A;TUBB3;KIF11;KIF23;TUBA4A;CENPE;HLA-DPB1;CTSL;HLA-DQB1;KIF18A;KIF4A;TUBB6;HLA-DMB;RILP;TUBA1C;LGMN;CTSB;RACGAP1;DYNC1I1;SPTBN2;CLTA;HLA-DOA;CTSH;OSBPL1A;KIF2A;KIF5B;TUBA8;TUBA1A;AP2M1
prerank	Inflammatory bowel disease	0.6004032714517776	1.9232364599865046	0	0.0015732181138407007	0.354	26/65	0.0718	IL21R;IL12RB2;IFNG;IL1B;STAT1;TLR2;TBX21;HLA-DOB;HLA-DRB3;HLA-DRB1;IL23A;HLA-DRB4;HLA-DRB5;HLA-DRA;HLA-DQA1;HLA-DQA2;TNF;HLA-DPA1;IL18RAP;HLA-DMA;IL2RG;IL6;HLA-DPB1;HLA-DQB1;NOD2;IL18
prerank	WHITFIELD_CELL_CYCLE_G2	0.519830164504022	1.9221426491502944	0	0.0015997857933659572	0.357	64/156	0.1477	CDCA2;CYB5R2;MELK;CDCA8;NDC80;STAT1;LBR;ANLN;CDCA3;HJURP;FAM83D;ATL2;KIFC1;SKA3;CCNA2;UBE2C;NMB;CDK1;BORA;SMC4;MID1;PIF1;MND1;PSRC1;HCP5;MAD2L1;KIF11;KIF23;CFLAR;TUBA4A;SAP30;AURKB;NLRP2;MET;CHEK2;RCCD1;POLQ;CKAP2L;EBI3;STIL;LMNB1;TUBB;HAUS8;KPNA2;TRIM69;NCAPH;STK17B;NCAPD3;KATNA1;TOP2A;CDKN2C;RHNO1;TTF2;NUSAP1;HMGB2;SV2B;CENPL;TRIM59;TRAIP;RANGAP1;MIS18BP1;CKAP2;ASXL1;CDC25C
prerank	DARWICHE_SQUAMOUS_CELL_CARCINOMA_UP	0.5306026739450193	1.9200803501986772	0	0.0016838698700041984	0.373	61/139	0.2201	SLPI;CHI3L1;S100A8;KLK6;S100A9;CTSV;ICAM1;LYZ;IL1B;GSTA1;CXCL16;CX3CL1;UCK2;PTPRCAP;UBE2C;ENO1;RYR1;PDCD5;PLAC8;CSTA;LY6E;BID;MYC;ACOT9;FES;S100A11;SPP1;TMEM65;RPS6KA4;CCT4;SRM;SOD3;ACAN;GDF5;SPNS3;RNF19A;TRMT1;RNASE2;SAMHD1;SMIM8;MRPS18A;TGFA;MCAM;TCP1;LDHA;NCL;TXN;CHKA;HSPD1;EXT2;GALK1;NCAN;FTL;CACYBP;RASIP1;MT1A;RPL39;HBS1L;LIF;EEF1B2;ELAVL1
prerank	WEI_MYCN_TARGETS_WITH_E_BOX	0.4508611573480462	1.91997276538212	0	0.0016827994807924293	0.374	322/747	0.2041	CCNE1;S100A2;ANP32E;CENPA;LYN;CSRP2;S1PR4;BUB1;ODC1;MCM10;BAG2;SLC16A1;NUDT5;MTFR2;ANLN;CHEK1;UCK2;CHRNA5;FAM83D;CTPS1;CDCA5;ATL2;BLM;AMD1;SKA3;CCDC77;CDK1;ABRACL;CDC123;MCM4;SRPK1;C9orf40;ENO1;RIPK2;IRAK1;TEAD4;CDC7;C1orf112;DDIAS;CHST4;KANK1;ITGA6;MLKL;LRP8;POP1;MSH2;NOP2;MND1;ICAM2;BIRC5;TRIP13;E2F3;BACE2;PTPN7;PGBD5;CDC25A;ORC6;NDC1;SKP2;DSCC1;RIOK1;GMNN;DEPDC1B;MAD2L1;SLCO4A1;PSMG1;NUP155;SP…
prerank	WP_VALPROIC_ACID_PATHWAY	-0.858383	-1.91956	0	0.00834205135784768	0.369	45820	0.0715	CYP2B6;ACADSB;ABAT;ACSM1;IVD;CYP2A6
prerank	VERHAAK_GLIOBLASTOMA_MESENCHYMAL	0.5080292666477831	1.9190732406240678	0	0.0017058884605373596	0.379	102/211	0.1759	CHI3L1;SFT2D2;DSC2;SLAMF8;CYTIP;CTSC;LILRB3;CCR5;LILRB2;TLR2;CD14;CEBPB;RELB;LY75;THEMIS2;CASP1;FNDC3B;LCP1;ST14;IFI30;IL15RA;FXYD5;TNFAIP3;PLAUR;LCP2;ANXA1;CSTA;NCF2;MS4A4A;FPR3;LAPTM5;PLBD1;NCF4;SCPEP1;FCGR2B;KYNU;ALOX5;WWTR1;RAC2;TNFAIP8;TRIM22;SAT1;GNA15;FES;NOD2;HK3;S100A11;LAIR1;ITGB2;CASP5;COLGALT1;S100A4;CASP4;PTPRC;WIPF1;FCGR2A;PLS3;MYO1F;DRAM1;CTSZ;ARPC1B;DOK3;TRPM2;CDCP1;PTGER4;TES;LY9…
prerank	NOD-like receptor signaling pathway	0.5196680212380691	1.918250818453577	0	0.0017348895512954716	0.383	64/173	0.1947	GBP5;CCL5;GBP1;CXCL1;AIM2;GBP4;BIRC3;CCL2;IL1B;NLRP7;STAT1;CYBB;CXCL2;CASP1;RIPK2;IFI16;TNF;TNFAIP3;IL6;PSTPIP1;CYBA;IFNAR2;TRIP6;NAMPT;CARD9;NOD2;IL18;CASP5;GBP2;CXCL3;CASP4;TANK;TRPV2;MAPK1;TRPM2;CARD6;MYD88;OAS1;PLCB4;CARD16;ITPR3;NFKBIB;BIRC2;CXCL8;CTSB;OAS2;MAP3K7;NFKBIA;TRAF2;IKBKE;PLCB2;DHX33;NLRP3;P2RX7;PANX1;TXN;DNM1L;GPSM3;DEFA3;SUGT1;TLR4;TYK2;VDAC3;YWHAE
prerank	BLANCO_MELO_HUMAN_PARAINFLUENZA_VIRUS_3_INFECTION_A594_CELLS_DN	-0.557382	-1.91778	0	0.008526364235911507	0.379	37/104	0.1492	BCAS1;ANXA9;RERG;RAB26;SHC2;SERPINA6;CACFD1;SELENBP1;KIF12;CERS4;VPS37D;AMBP;NUDT16L1;HSD17B8;ARHGEF16;FGFR3;H19;PLEKHH3;HSD17B1;ZNF219;CRYM;TJP3;LLGL2;PRODH;GPR162;RNF208;TMEM191A;ABCC6;FOXD2;ARRB1;CAPS;MCF2L;MYL9;NPFF;RAB37;BCAM;RAP1GAP
prerank	FERRANDO_HOX11_NEIGHBORS	0.7256770365439706	1.9149580919269522	0	0.0018388676841252275	0.403	15/23	0.2153	TYMS;CCNA2;MCM5;MCM4;CD1A;STMN1;ADA;TK1;TOP2A;HPRT1;PTPRF;TLX1;CD1B;MTHFD1;RPA1
prerank	TURASHVILI_BREAST_LOBULAR_CARCINOMA_VS_LOBULAR_NORMAL_DN	-0.592073	-1.91304	0	0.00909985590433072	0.408	43/72	0.1649	THBS4;ASPN;COMP;RAB26;COL10A1;MMP11;COL1A1;SFRP2;POSTN;SFRP4;COL1A2;COL3A1;UGCG;STK39;COL8A1;AEBP1;COL6A3;COL5A2;COL5A1;THBS2;FBN1;COL12A1;VCAN;SULF2;LRRC15;RABEP2;NEAT1;MIR1245A;FN1;SRPX;ZNF823;CAP2;LAMB1;EPPK1;BGN;MMP2;TMEM119;PRRX1;PABPC1L;ADAM12;MXRA5;SAR1B;GMFB
prerank	WP_T_CELL_ANTIGEN_RECEPTOR_TCR_PATHWAY_DURING_STAPHYLOCOCCUS_AUREUS_INFECTION	0.6107565925264832	1.9129838726092787	0	0.001873403469829918	0.406	30/62	0.1835	CD3D;PDCD1;IFNG;LCK;ICOS;PDK1;NCK1;TNF;CD8A;LCP2;ZAP70;CTLA4;ITK;PTPRC;MAP3K14;LAT;PRKCQ;MAP3K8;MAP3K7;NFKBIA;CD40LG;PTPN6;CARD11;IL10;CSF2;CDK4;CBL;DLG1;FYN;PIK3CA
prerank	SHAFFER_IRF4_TARGETS_IN_PLASMA_CELL_VS_MATURE_B_LYMPHOCYTE	0.5888265449533706	1.9106201593113663	0	0.001949636580256074	0.422	25/67	0.1319	CD38;TNFRSF17;SLAMF7;PIM2;APOBEC3B;NFIL3;UCK2;CCL3;TXNDC5;IRF4;PDK1;NDRG1;FKBP11;TNFAIP3;CFLAR;BMP6;NAMPT;VEGFA;UBE2J1;ATF3;PRDM1;TERT;AVPI1;UAP1;HSP90B1
prerank	ROSS_AML_WITH_CBFB_MYH11_FUSION	0.6094402114857261	1.9099546236289113	0	0.001971808816600073	0.426	21/50	0.1046	CHI3L1;S100A8;S100A9;LGALS2;QPCT;CYBB;TNFAIP2;CLEC4A;CD52;CTSS;IL10RA;SLC7A7;PGM1;CCR2;PLBD1;GIMAP4;CLEC10A;NACC2;CLEC7A;TES;CFP
prerank	SU_TESTIS	0.5730374310951264	1.9097914914769145	0	0.0019700675034119556	0.427	25/75	0.1382	ART3;KIF2C;PRAME;TTK;BUB1;RPL39L;CCNB2;RFC4;CDK1;EZH2;PSMG1;AURKA;NUP155;OIP5;HMMR;BUB1B;MLF1;TLE4;NEK2;NCAPH;CCNB1;NXT2;MLLT10;TOPBP1;CDKN3
prerank	LEE_LIVER_CANCER_MYC_E2F1_UP	0.6172164334527895	1.9095208330272253	0	0.00197130333230103	0.429	26/56	0.0873	LY6D;DEFB1;CXCL9;LCN2;MMP12;ICAM1;BCL2A1;CSTB;CDK1;HLA-DQA1;CTSS;CD74;SMC4;IFI44;KIF20A;LY6E;MAD2L1;TMEM176B;CYP39A1;TAGLN2;PLSCR1;PTGDS;USP18;IFIT2;SPP1;CD72
prerank	LIN_SILENCED_BY_TUMOR_MICROENVIRONMENT	0.5547895085570993	1.908085193969908	0	0.0020228832247845374	0.437	31/99	0.0477	GABRP;VGLL1;KRT23;RARRES1;LCN2;KLK6;SLC6A14;KLK10;CTSV;KRT81;ANXA3;VTCN1;TRIM2;DSC2;SOX9;MUC15;DAPP1;KRT7;AIF1L;RHBDL2;PI3;APOBEC3A;MUC16;TLR1;MALL;DKK1;SCEL;CEACAM1;A2ML1;SLC4A11;KRT13
prerank	AUJLA_IL22_AND_IL17A_SIGNALING	0.8583007514462107	1.907167714302283	0	0.0020417160894091266	0.442	45788	0.0225	CXCL9;CXCL1;S100A7;CXCL5;CCL3
prerank	REACTOME_SIGNALING_BY_INTERLEUKINS	0.46578629286665074	1.906558546248389	0	0.002051616524078383	0.443	170/453	0.1971	CXCL10;LCN2;MMP1;SOD2;CCL5;CXCL1;SAA1;S100B;ICAM1;IL32;CCL4;PSMB9;IL27RA;IL21R;IL12RB2;LYN;IFNG;CCL2;IL1B;LCK;PELI1;STAT1;CCR5;IL34;CCL20;IL15;CXCL2;CCL3;IL2RB;FASLG;IRF4;CCL3L3;IL23A;PIM1;SOCS1;CASP1;GSTA2;FSCN1;LCP1;VCAM1;MSN;RIPK2;IRAK1;IL15RA;IL2RA;TNF;CCR1;IL10RA;IL1R2;IL18RAP;FPR1;IL22RA2;ANXA1;CCL19;BIRC5;IL2RG;PTPN7;IL6;OSM;PSMB8;HCK;IL7R;CCR2;IL20RB;PTPN14;VAV1;SYK;JAK2;POMC;PSME4;INPP5D…
prerank	REACTOME_FCGR_ACTIVATION	0.8620512081364146	1.9060373278853489	0.002028397565922921	0.0020614701481818276	0.447	45911	0.0885	LYN;CD247;CD3G;FCGR3A;HCK;SYK;FGR;YES1;FCGR2A
prerank	MARKEY_RB1_ACUTE_LOF_UP	0.4989663995103994	1.9054846164420247	0	0.0020771449339827414	0.45	103/225	0.1589	CRABP1;ID4;CENPA;KIF2C;BUB1;DEK;ANLN;TYMS;CDCA3;DLGAP5;HJURP;CDT1;RAD51AP1;CCNB2;CKS1B;CDC45;AMD1;PERP;RFC4;CCNA2;CDK1;MCM5;NASP;MCM4;MCM7;CHAF1B;BIRC5;TRIP13;ORC6;KIF20A;CKS2;PRC1;GMNN;MAD2L1;STMN1;AURKA;KIF11;MCM3;KIF23;FAS;TIMM8A;PLK1;UBE2T;RCL1;WWTR1;TFDP1;RANBP1;KIF4A;UBE2S;TPGS2;PSIP1;TUBB;HMGB3;E2F1;HDAC2;CCK;RAD51;KPNA2;MKI67;DNAJC9;E2F8;ASF1B;NEK2;DNPH1;NOP58;ECT2;S100A3;TK1;PCNA;PTGER4;…
prerank	XU_RESPONSE_TO_TRETINOIN_UP	0.7976866097439749	1.9040292088024946	0	0.002122015130296759	0.455	45946	0.1475	PSMB9;PIM1;WIPF1;ELF4;PTK2B;CDKN2C;COL9A2;PGD;ALAS1;WAS
prerank	KEGG_MEDICUS_REFERENCE_ANTIGEN_PROCESSING_AND_PRESENTATION_BY_MHC_CLASS_I_MOLECULES	0.8661918181694553	1.9040235848692169	0	0.0021170338741223534	0.455	45973	0.1179	TAP1;HLA-F;HLA-E;HLA-C;HLA-A;HLA-B;B2M;HLA-G;TAP2;TAPBP;CALR
prerank	AFFAR_YY1_TARGETS_DN	0.4937000136904805	1.9037500849977183	0	0.0021208155739766365	0.457	89/247	0.1251	CRABP1;CCL7;GZMA;ANP32E;GZMH;LYZ;CHST2;CENPA;KIF2C;FOXM1;PCOLCE2;TTK;BUB1;ASPM;CDCA3;SUV39H2;CDT1;RAD51AP1;CCNB2;EXO1;GPR84;RFC4;CCNA2;CYP7B1;CENPF;MCM5;NASP;MCM4;HLA-A;HLA-B;IFI16;MSH2;MCM7;MCM6;BIRC5;TRIP13;TMEM45A;KIF20A;NCAPG;PRC1;MAD2L1;STMN1;AURKA;KIF11;MCM3;KIF23;VAV1;PRDX4;AURKB;CENPE;PLK1;PTPN2;PLSCR1;HMMR;GJB3;PTGDS;DIAPH3;FCGR2B;DNAJC2;BUB1B;FOLH1;FEN1;GNB4;RIPK4;APCDD1;SCARB1;SPP1;FDP…
prerank	REACTOME_ORC1_REMOVAL_FROM_CHROMATIN	0.5784538668026262	1.9031753072768598	0	0.0021449244138497534	0.462	38/69	0.2376	PSMB9;CDT1;CCNA2;MCM5;MCM4;MCM2;MCM7;MCM6;PSMB8;ORC6;SKP2;MCM3;PSME4;PSMB2;PSMB4;PSMB10;ORC1;ORC3;PSMD2;PSMD14;PSME2;PSMC2;MCM8;CCNA1;RPS27A;CUL1;PSMA4;PSMC3;PSMA5;PSMB7;PSMD8;PSMD4;PSMA2;PSMA7;UBA52;PSMC4;PSMB6;PSMD13
prerank	Toxoplasmosis	0.5403921232353475	1.9023816281336172	0	0.00217182048501476	0.469	56/109	0.207	BIRC3;IFNG;STAT1;CCR5;TLR2;LAMC2;HLA-DOB;HLA-DRB3;HLA-DRB1;HLA-DRB4;LAMB3;SOCS1;HLA-DRB5;HLA-DRA;HLA-DQA1;IRAK1;HLA-DQA2;ITGA6;TNF;IL10RA;HLA-DPA1;HLA-DMA;CD40;JAK2;HLA-DPB1;HLA-DQB1;ALOX5;CIITA;PPIF;HLA-DMB;MAPK1;LY96;MYD88;IFNGR1;NFKBIB;BIRC2;MAP3K7;NFKBIA;CD40LG;HLA-DOA;AKT3;MAP2K3;IL10;PIK3CG;STAT3;MAP2K6;GNAI1;TNFRSF1A;TLR4;TYK2;IL12A;IL10RB;HSPA6;TGFB2;CYCS;IFNGR2
prerank	REACTOME_TNF_RECEPTOR_SUPERFAMILY_TNFSF_MEMBERS_MEDIATING_NON_CANONICAL_NF_KB_PATHWAY	0.7667473204444986	1.9023435823487824	0	0.0021667697397007722	0.469	46008	0.1448	LTB;BIRC3;TNFSF13B;TNFSF14;CD40;MAP3K14;LTBR;TNFRSF11A;BIRC2;CD40LG;TNFRSF13C;TRAF2
prerank	WEST_ADRENOCORTICAL_TUMOR_UP	0.4832197411523736	1.9009592274290938	0	0.0022079211752547684	0.476	111/284	0.1808	IGF2BP3;CCNE1;IL32;MELK;KIF2C;SLC7A5;FOXM1;BUB1;SLC16A1;ASPM;CDCA3;GGH;TPX2;CDK1;CENPF;PTTG1;CDC123;ENO1;MCM2;EZH2;SMC4;TNFAIP3;PDE4B;KIF14;PBK;LPIN1;CDC25A;ORC6;SKP2;KIF20A;PRC1;GMNN;AURKA;PIR;PSME4;KIF1B;SLC2A6;BUB1B;NRAS;UBE2S;RFWD3;GAPDH;DNMT1;FDPS;CMC2;MTHFD2;MLF1;DHCR7;CHAF1A;DDX39A;SLC1A3;ATP1A1;CEBPG;SNRPA1;CENPM;NEK2;KIF18B;CAD;MCUR1;CCNB1;ELF4;ACAT2;PSMD14;TOP2A;WDR77;XPO1;TUBA1C;RRM2;C…
prerank	RADAEVA_RESPONSE_TO_IFNA1_UP	0.6322658553869237	1.9002678290793076	0	0.0022546410759403065	0.481	29/46	0.1954	CXCL10;CXCL11;IL12RB2;HLA-F;STAT1;IRF1;HLA-E;SOCS1;HLA-C;VCAM1;E2F2;MX1;IFI44L;IFI44;PLSCR1;MX2;TUBB;PRKCQ;UBE2L6;RFC2;CALR;ISG15;TNFSF10;ADAR;IFI27;IFITM1;IFI6;IFI35;BAX
prerank	PID_E2F_PATHWAY	0.5801989874980636	1.900258893934475	0	0.0022494340526702365	0.481	27/73	0.1637	CDKN2A;CCNE1;TYMS;MYBL2;CCNA2;CDK1;E2F2;E2F3;CDC25A;MCM3;MYC;TFDP1;RANBP1;E2F5;TFDP2;E2F1;ORC1;MCL1;TK1;CDKN2C;RRM2;E2F7;TOPBP1;ATM;RBL1;E2F4;WASF1
prerank	ZHAN_MULTIPLE_MYELOMA_SUBGROUPS	0.6799705907928988	1.8994933107406018	0	0.002264314571737285	0.484	20/30	0.2346	TYMS;CKS1B;EZH2;MSH2;UGP2;RANBP1;CHAF1A;CCT4;PSMD14;DFFA;PRKDC;MTIF2;XRCC6;FKBP1A;SNRPC;POLD2;CSNK2B;FNTA;SNRPD3;PRIM1
prerank	WP_INTERACTIONS_OF_NATURAL_KILLER_CELLS_IN_PANCREATIC_CANCER	0.7207944814590077	1.8987391251713759	0	0.0022848459385510006	0.487	13/26	0.0836	GZMB;CCL5;CCL4;IFNG;CCL2;TIGIT;CCL3;TNF;CD96;FCGR3A;PRF1;MYC;ADAM17
prerank	RIEGE_DELTANP63_DIRECT_TARGETS_UP	0.5285399056507647	1.8983617859788924	0	0.0022910177589118203	0.488	41/130	0.1127	FGFBP1;S100A2;GSTP1;CDCA7;LAD1;IL1B;FABP5;TYMS;UCK2;FSCN1;PTTG1;SFN;ITGA6;IFI16;VSNL1;KIF14;TRIP13;CSTA;FERMT1;MCM3;RGS20;AURKB;XDH;CD44;MYO10;LPAR3;YES1;GNA15;ERCC6L;CYP27B1;ARHGAP25;HSPA4L;CHAF1A;ORC1;SSRP1;TSR1;PPIF;IRF6;CCT4;TMEM40;LRRFIP2
prerank	KEGG_VIRAL_MYOCARDITIS	0.5868395090699942	1.8982433465411046	0	0.0022914682441498575	0.488	27/70	0.095	ICAM1;HLA-F;HLA-DOB;HLA-DRB3;HLA-DRB1;HLA-DRB4;HLA-E;HLA-C;HLA-DRB5;HLA-DRA;HLA-A;HLA-DQA1;HLA-B;HLA-DQA2;HLA-DPA1;HLA-DMA;CD40;BID;PRF1;HLA-DPB1;CXADR;HLA-DQB1;RAC2;ITGB2;HLA-G;DMD;HLA-DMB
prerank	JOHNSTONE_PARVB_TARGETS_3_DN	0.4451285380864542	1.8982050897692215	0	0.002286236581491981	0.488	319/795	0.2179	PSAT1;PM20D2;CENPW;ANP32E;CDC20;MELK;CENPA;KIF2C;SLC7A5;TMSB15B;TTK;CDCA8;BUB1;CDK6;ODC1;IFRD1;DEK;NDC80;CTSC;NUF2;ASNS;ASPM;TYMS;DLGAP5;SUV39H2;GPSM2;RAD51AP1;BTG3;CTPS1;GMPS;CKS1B;SKA3;FSCN1;RFC4;CCNA2;CDK1;CENPF;USP1;PTTG1;MCM4;C9orf40;COCH;NCK1;EZH2;KIF15;SMC4;MID1;MSH2;C1GALT1;PRKD3;MCM6;PBK;BIRC5;ECHDC1;SKP2;NCAPG;PRC1;GMNN;DEPDC1B;SPC25;MAD2L1;ALYREF;STMN1;KIF11;KIF23;PHF19;TPT1-AS1;CENPE;…
prerank	CHARAFE_BREAST_CANCER_LUMINAL_VS_MESENCHYMAL_DN	0.46543868757935236	1.8979091504179857	0	0.0023036973620164567	0.488	131/437	0.1226	SFRP1;FOXC1;B3GNT5;HRCT1;PTX3;IGF2BP3;LDHB;S100A2;GSTP1;PSMB9;CDC20;CHST2;PFKP;FAM171A1;LYN;CSRP2;GPRC5B;GLIPR2;BUB1;CDK6;NDC80;CTSC;ADORA2B;MFGE8;BAG2;CMTM7;ITM2C;ANLN;TYMS;PRSS12;HJURP;IL15;CXCL2;RNF182;SRGN;PIM1;CASP1;FSCN1;PTTG1;MSN;SLC25A37;IGF2BP2;IFI16;MID1;FXYD5;FZD7;TNFAIP3;FMNL2;PRKD3;RGS2;NAB1;EMILIN2;ANXA1;BIRC5;IL6;ECHDC1;ZC3H12C;UPP1;SKP2;NCAPG;IL7R;CHST3;NUP155;WNT5B;C1S;EPB41L2;RG…
prerank	TURASHVILI_BREAST_NORMAL_DUCTAL_VS_LOBULAR_UP	0.587459325872694	1.897261852698528	0	0.002321078775356729	0.488	19/61	0.1146	GABRP;KRT6B;KRT23;PTX3;CX3CL1;TMPRSS3;GALNT3;SKP2;CHML;ST3GAL6;COL27A1;KLF11;MAFF;MTAP;ATF3;ERI1;CCL28;EXOSC8;RPE
prerank	KRIEG_HYPOXIA_VIA_KDM3A	0.6218920336848861	1.8969101999727895	0	0.002324277734396513	0.489	31/49	0.1781	CXCL1;TM4SF1;ANP32E;BIRC3;CLEC4E;KIF2C;CXCL5;TYMS;LAMC2;ADM;STEAP3;LAMB3;RRAGD;EDN1;NFKBIE;PLAUR;FBXO32;C15orf48;SLC7A1;MAP3K14;FABP6;TGM2;SERPINB8;EDN2;SYTL3;CBR3;SPINK1;NECAP2;IL1RAP;HMOX1;EBP
prerank	LEE_DIFFERENTIATING_T_LYMPHOCYTE	0.5132801334410797	1.8965261804232532	0	0.002335905249530915	0.489	80/179	0.1713	LTB;PSMB9;CD2;CD3D;LCK;PVRIG;ICOS;CD247;CD3G;TBC1D10C;TRAF3IP3;CD52;CORO1A;CD48;CD53;HCLS1;CXCR4;TMEM71;ICAM2;CD96;LAX1;RASGRP1;IL7R;IFNAR2;LAPTM5;SASH3;VAV1;ARHGAP9;SLA;P2RY8;RAC2;TNFAIP8;TAGAP;SH2D1A;KLHL6;RCSD1;PRKCB;MAL;GMFG;LPXN;EVI2B;ARHGAP25;ITGB2;NLRC3;TRAT1;ITK;PTPRC;LAT;SELL;RGCC;PDE7A;MAP4K1;PRKCQ;PAG1;ARHGAP30;FKBP5;IKZF1;CAMK1D;SATB1;AIF1;SELPLG;FNBP1;ITGAL;BCL11B;NCKAP1L;RASSF5;DCLR…
prerank	BIOCARTA_IL12_PATHWAY	0.7602901206530853	1.8961362352206732	0	0.0023446722794864556	0.49	45919	0.0718	CD3D;IL12RB2;IFNG;CCR5;CD247;CD3G;CXCR3;JAK2;IL18
prerank	REACTOME_TRNA_PROCESSING_IN_THE_NUCLEUS	0.6106739320003686	1.895809735596011	0	0.0023702098170183274	0.496	33/53	0.2557	POP1;NDC1;NUP155;SEH1L;RPP40;NUP205;NUP93;NUP88;RPP38;NUP153;NUP160;XPOT;RPP25;NUP210;NUP62;NUP54;RAN;TSEN15;POP7;NUP50;CSTF2;CLP1;POP4;CPSF1;NUP85;SEC13;NUP37;RTCB;ELAC2;DDX1;TSEN34;NUP35;NUP214
prerank	RUTELLA_RESPONSE_TO_HGF_UP	0.4675886880009851	1.8952822655213342	0	0.0024040186908127563	0.5	135/403	0.1279	IDO1;RARRES1;CCL18;CHI3L1;LAMP3;CXCL10;CXCL9;MMP12;CCL8;CCL13;SOD2;CXCL1;SLAMF7;BIRC3;CLEC4E;NKG7;IL21R;SLAMF8;CCL2;IL1B;ADAMDEC1;CXCL5;STAT1;C1QA;CCR5;ST8SIA1;CCR7;MT1H;PLA2G7;AQP9;CYBB;CCL3;GGH;ARHGAP22;HSD11B1;IRF4;NDRG1;HLA-DRB4;LY75;TLR1;FSCN1;SLC43A3;MCM5;MT1G;CD47;CCR1;SEPHS1;CYP27A1;OPTN;IL1R2;SLAMF1;CCL19;VSIG4;PSTPIP1;CCL17;VNN1;PSMG1;LILRB4;C1S;SPHK1;CFLAR;EPB41L2;PIR;RDX;ATP1B3;PDXK;T…
prerank	BIOCARTA_CASPASE_PATHWAY	0.7413365870168133	1.8947140902392925	0	0.0024265195436128854	0.504	45983	0.122	GZMB;BIRC3;CASP1;LMNB2;PRF1;LMNB1;CASP4;CASP10;BIRC2;LMNA;DFFA
prerank	TAKEDA_TARGETS_OF_NUP98_HOXA9_FUSION_8D_DN	0.5039804994793641	1.8943316745621557	0	0.0024350054048572316	0.507	68/186	0.126	MARCO;SLPI;CHI3L1;MMP12;MMP1;S100A9;CXCL1;S100B;KRT86;SLAMF8;GLIPR2;CXCL5;PADI2;C1QA;ST8SIA1;NDRG2;CD163;C1QB;PLA2G7;CD14;CYBB;HSD11B1;TDO2;ST6GALNAC5;CD24;HLA-DQA1;CLEC4A;C1QC;STAC;FCN1;OR7E24;SLC28A3;IL1R2;FPR1;LCP2;NCF2;SLC7A7;IL7R;CD1A;FPR3;MRC1;PPP1R1B;PLBD1;FCGR2B;ALOX5;RAP2A;MMP9;NPL;HK3;FOLR3;CXCL3;TRAT1;SGK1;PLXDC2;CLEC7A;CST7;S100A12;CAMK1D;ITGAM;SLC41A2;ARPC5;LGMN;SLCO2B1;PRNP;HVCN1;CT…
prerank	Osteoclast differentiation	0.5284408043852782	1.8942646712774118	0	0.00243234677650703	0.507	46/132	0.1448	PLCG2;IFNG;IL1B;LCK;STAT1;LILRB3;LILRB2;RELB;NCF1;SOCS1;TNF;SIRPG;LCP2;FCGR3A;NCF2;CYBA;IFNAR2;LILRA6;LILRB4;SYK;NCF4;LILRB1;LILRA4;FCGR2B;FCGR3B;SOCS3;SIRPA;TYROBP;LILRA3;MAP3K14;FCGR2A;CSF1R;TNFRSF11B;MAPK1;TNFRSF11A;IFNGR1;BTK;ITPR3;NFKB2;MAP3K7;NFKBIA;LILRB5;SPI1;AKT3;PIK3CD;TRAF2
prerank	SUNG_METASTASIS_STROMA_DN	0.6061835706184694	1.893724878464879	0	0.0024490932630442893	0.511	27/53	0.1483	LGALS2;DEK;MT1H;CDCA5;CDC45;MCM5;MT1G;MCM6;HCP5;GMNN;MCM3;BYSL;PNP;LYAR;E2F1;NUP153;NCAPG2;MT1F;PCNA;KIFC3;EGFR;DERA;NOLC1;MT1X;PKMYT1;HELLS;MMP3
prerank	BIOCARTA_CTLA4_PATHWAY	0.7511807852836585	1.8929537946907309	0	0.002487879807934131	0.516	46013	0.084	CD3D;LCK;ICOS;CD247;CD3G;HLA-DRB3;HLA-DRB1;HLA-DRB4;HLA-DRB5;HLA-DRA;CTLA4;ITK
prerank	REACTOME_POLO_LIKE_KINASE_MEDIATED_EVENTS	0.8001163296111217	1.892767983736186	0	0.0024906379895393797	0.516	45946	0.1477	FOXM1;MYBL2;CCNB2;CENPF;CDC25A;PLK1;LIN9;CCNB1;PKMYT1;CDC25C
prerank	REACTOME_NEUTROPHIL_DEGRANULATION	0.4636965970144356	1.891884446085914	0	0.002523656840570352	0.521	145/459	0.1543	SLPI;CHI3L1;LTF;S100A8;LCN2;CALML5;S100A9;PTX3;CXCL1;GSTP1;ORM2;LYZ;ORM1;FABP5;S100A7;CTSC;PADI2;LILRB3;QPCT;LILRB2;TLR2;CD14;CYBB;GGH;COTL1;TXNDC5;CSTB;GPR84;HLA-C;CD47;OLFM4;TBC1D10C;CTSS;HLA-B;CD53;FGL2;FCN1;PLAUR;ILF2;CEACAM1;MNDA;FPR1;ATP11A;PLAC8;SERPINB3;PKP1;ABCA13;VNN1;UNC13D;PGM1;CYBA;ARHGAP9;PRDX4;PDXK;FGR;FCER1G;CD44;DSP;C3;PTAFR;PRSS2;ALOX5;PNP;FCGR3B;CLEC4D;GDI2;MMP9;BIN2;NRAS;GMFG;…
prerank	WP_TYPE_I_INTERFERON_INDUCTION_AND_SIGNALING_DURING_SARS_COV_2_INFECTION	0.6773787696717726	1.8911080198325405	0	0.0025373078835884515	0.525	20/30	0.2516	ACE2;IFIH1;STAT1;TLR2;IFNAR2;TLR6;MYD88;OAS1;OAS2;IKBKE;EIF2AK2;TLR4;TYK2;TRAF3;OAS3;TLR3;TLR9;IRF3;TMPRSS2;STAT2
prerank	MARSON_FOXP3_TARGETS_STIMULATED_UP	0.6948213821810624	1.8903120901196526	0	0.00257829834720927	0.529	14/29	0.1277	POU2AF1;CYTIP;GPR171;ANXA1;TNFSF14;ZAP70;JAK2;BTLA;LPXN;EVI2B;ITK;PTGER4;PTPN22;CRTAM
prerank	TURASHVILI_BREAST_LOBULAR_CARCINOMA_VS_DUCTAL_NORMAL_UP	-0.584692	-1.89022	0	0.013367515669420738	0.541	35/67	0.1319	ASPN;COMP;CILP;COL1A1;SFRP2;POSTN;COL1A2;COL3A1;SPARC;COL8A1;AEBP1;COL6A3;COL5A2;COL5A1;THBS2;FBN1;COL12A1;VCAN;SULF2;LRRC15;THY1;DOCK1;MIR1245A;PLXDC1;EDNRA;FN1;RAP2C;ZEB1;INHBA;LAMB1;BGN;IGF1;SULF1;UBTD2;PRRX1
prerank	RUTELLA_RESPONSE_TO_CSF2RB_AND_IL4_DN	0.4820026454012321	1.8893331539541862	0	0.0025917692944192926	0.533	114/307	0.1466	IDO1;CXCL10;S100A9;SOD2;CXCL1;IMPA2;CLEC4E;NKG7;CCL2;IL1B;PELI1;CXCL5;STAT1;C1QA;CCR5;CD163;LILRB2;MT1H;PLA2G7;CD14;AQP9;CYBB;CCL3;HLA-E;CASP1;TLR1;SLC43A3;MT1G;DDIT4;HLA-DQA1;CD52;CD48;FCN1;CCR1;CYP27A1;RGS2;PLIN2;FPR1;ICAM2;PLAC8;ST6GAL1;VSIG4;PSTPIP1;SLC7A7;VNN1;MS4A4A;LILRB4;SPHK1;TUBA4A;RSAD2;PDXK;CTSL;TREM1;PLSCR1;C3;SNX10;PTGDS;ALOX5;NAMPT;PLOD3;PNP;NPL;PRKCB;IL18;MX2;LPXN;LAIR1;NR1H3;BTN3…
prerank	WP_PROSTAGLANDIN_SIGNALING	0.6612833807524112	1.8889127605280984	0.002053388090349076	0.002605181158527517	0.535	14/32	0.0805	CXCL10;CXCL9;CXCL1;IFNG;CCL2;IL1B;CCL3;CASP1;TNF;IL6;CCR2;VEGFA;MMP9;KLRD1
prerank	STEIN_ESTROGEN_RESPONSE_NOT_VIA_ESRRA	-0.763552	-1.88878	0	0.013523181790386229	0.549	45918	0.0761	RET;ABAT;IGFBP4;GREB1;OLFM1;TPBG;MED13L;ADCY9;TIPARP
prerank	BHAT_ESR1_TARGETS_NOT_VIA_AKT1_UP	-0.503922	-1.88739	0	0.013557011712343985	0.556	51/204	0.056	CA12;DHRS2;MLPH;PDZK1;DOK7;MSMB;RIMS4;MYB;LONRF2;RET;XBP1;SYBU;CXXC5;CHST8;SEMA3B;IL20;SLC22A5;PGR;REEP1;LRG1;SUSD3;CCND1;PRSS23;SCNN1A;SULT2B1;P2RY2;PKIB;C16orf74;WFS1;LRIG1;IGFBP4;ZNF703;SYTL4;CBFA2T3;GREB1;SYNDIG1;STC2;DEPTOR;NXNL2;BHLHE40;SPINK4;C1QTNF6;RARA;CISH;MREG;CELSR2;AMZ1;ADCY9;KCNK6;FLNB;SEC14L2
prerank	REACTOME_RHO_GTPASES_ACTIVATE_NADPH_OXIDASES	0.7147095575291484	1.8869983423027286	0	0.0027001934020466716	0.551	46015	0.0986	S100A8;S100A9;CYBB;NCF1;NOXO1;NCF2;CYBA;NCF4;RAC2;PRKCB;PRKCA;MAPK1
prerank	LEE_EARLY_T_LYMPHOCYTE_DN	0.5987200296967443	1.886884727147283	0	0.002702445861238494	0.553	34/58	0.1924	IL27RA;HLA-F;CYTIP;CD27;GPR171;CCR7;COTL1;HLA-E;HLA-A;HLA-B;GPR183;HCP5;TUBA4A;GIMAP4;GIMAP7;CD44;BTLA;AGMAT;NLRC5;GBP2;IL6R;GIMAP1;TNFRSF25;TBC1D4;SAMD3;ATM;EMP3;TRABD2A;SAMHD1;PRMT2;TNFSF10;SLC2A3;IFITM1;RNASET2
prerank	WP_CHEMOKINE_SIGNALING_PATHWAY	0.5091767007865856	1.885844211777187	0	0.002753470462811631	0.559	57/164	0.1475	CXCL10;CXCL9;CXCL13;CCL5;CXCL11;SHC4;CCL7;CCL4;PRKX;LYN;CXCL5;STAT1;CCR7;CXCR6;CXCL16;CX3CL1;CCL20;CCL3;NCF1;XCL1;CXCR3;CCR1;TIAM2;CXCR4;CCL19;HCK;CCL17;CCR2;VAV1;JAK2;FGR;RAC2;ADCY3;NRAS;PRKCB;GNB4;ADCY7;CXCL3;ITK;GRK6;MAPK1;GNGT2;GNG4;JAK3;CCL28;PTK2B;ARRB2;CXCR5;PLCB4;NFKBIB;PARD3;NFKBIA;RASGRP2;AKT3;PIK3CD;CSK;WAS
prerank	REACTOME_INNATE_IMMUNE_SYSTEM	0.43778610082323616	1.885744376164576	0	0.002755597309005304	0.561	347/998	0.2016	SLPI;CHI3L1;DEFB1;LTF;S100A8;LCN2;CALML5;S100A9;PTX3;CXCL1;AIM2;CTSV;SAA1;S100B;GSTP1;S100A1;ORM2;GNLY;PSMB9;LYZ;BIRC3;CLEC4E;ORM1;PLCG2;LYN;CD19;IL1B;LCK;PELI1;FABP5;IFIH1;S100A7;MUC15;CTSC;PADI2;C1QA;LILRB3;QPCT;C1QB;CD247;LILRB2;CD3G;TLR2;CD14;HERC5;RELB;CYBB;GGH;COTL1;TXNDC5;NCF1;PI3;CSTB;HLA-E;SOCS1;ZBP1;CASP1;GPR84;MUC16;TLR1;HLA-C;CD47;OLFM4;TBC1D10C;CLEC4A;RIPK2;CTSS;IRAK1;HLA-B;C1QC;CD53…
prerank	FOSTER_TOLERANT_MACROPHAGE_DN	0.46796773401556235	1.8853330203443253	0	0.0027766033865121702	0.565	139/384	0.174	PDZK1IP1;PTX3;CXCL11;AIM2;IL4I1;BATF2;OGFRL1;ITGB8;GBP4;CP;PRKX;NCOA7;GLIPR2;NFIL3;RCAN1;IL1B;LCK;ODC1;IFIH1;CTSC;SLC16A1;ABTB2;SECTM1;MTFR2;IL15;GPSM2;PLA2G4A;PIM1;SOCS1;GPR84;FSCN1;SCHIP1;VCAM1;PDSS1;RIPK2;IL15RA;EDN1;IFI16;TNFAIP3;PLAUR;FMNL2;PDE4B;MX1;LCP2;RHBDF2;IL6;CD69;UPP1;CHST11;CD40;ETV6;LIPG;CD83;TMEM171;RND3;SPHK1;FAS;DUSP2;JAK2;TRAF1;ERRFI1;MOB3B;MYO10;SNX10;NAMPT;SLC2A6;TAGAP;HMGN3;…
prerank	MORI_IMMATURE_B_LYMPHOCYTE_UP	0.6184784980271725	1.8850742530975722	0	0.002789440996774632	0.567	25/47	0.1547	LY6D;BIRC3;LYN;IFI30;CTSS;CD74;IL10RA;HLA-DMA;HCK;CD83;CAPG;ADCY7;PML;PTPRC;CD72;MCL1;HLA-DMB;GPR65;LIMS1;MS4A1;GMIP;LAT2;PTPN6;RHOQ;SAMHD1
prerank	DODD_NASOPHARYNGEAL_CARCINOMA_UP	-0.44536	-1.88372	0	0.014316387944358487	0.582	304/973	0.1583	AGR2;AGR3;CA12;ADIRF;MLPH;DNALI1;BCAS1;ANXA9;GDF15;C19orf33;MUCL1;DYNLRB2;CRIP1;MSMB;CEACAM6;FAM174B;GPR160;MAGED2;CXXC5;KLHDC9;CYP2B6;CYP4B1;MISP;FLRT3;GPRC5C;LRG1;PGAP3;LRRC56;BPIFB1;ECM1;LRRC73;LYPD6B;ABAT;CLIC6;GPD1L;NQO1;CCNO;COL1A1;FBXO15;CAPN9;GPRC5A;EPN3;NME5;P2RY2;NBEA;ADRA2A;CCDC170;FAM174A;P4HTM;IL20RA;INHBB;DALRD3;ATP2C2;MYH11;PEX11A;NEIL1;CBFA2T3;ERBB2;C16orf89;C11orf52;OSCP1;BBS4;NF…
prerank	WP_THYMIC_STROMAL_LYMPHOPOIETIN_TSLP_SIGNALING_PATHWAY	0.6517064973415142	1.8821460018884386	0	0.002952678087386188	0.59	21/40	0.2119	LYN;LCK;STAT1;RELB;HCK;IL7R;JAK2;YES1;FES;STAT5A;EIF4EBP1;MAPK1;BTK;NFKB2;NFKBIA;STAT4;STAT3;FYN;PIK3CA;RPS6;MAP2K2
prerank	SCHLOSSER_MYC_TARGETS_AND_SERUM_RESPONSE_UP	0.6155759827476821	1.8814645377497812	0	0.0029811663215762434	0.596	24/46	0.1662	SLC7A5;ODC1;UCK2;AMD1;LMNB2;NOP2;ATP1B3;MYC;RCN1;GEMIN4;ZPR1;USP13;PTDSS1;TSR1;CCDC86;INTS10;FXN;FAM216A;PRMT1;PPRC1;ILF3;SLC39A14;EIF5B;LSM7
prerank	BIOCARTA_TH1TH2_PATHWAY	0.7293231943272744	1.8812195898748612	0	0.002996156327834653	0.599	46014	0.1327	IL12RB2;IFNG;HLA-DRB3;HLA-DRB1;HLA-DRB4;HLA-DRB5;HLA-DRA;IL2RA;CD40;IL18;IFNGR1;CD40LG
prerank	BIOCARTA_BBCELL_PATHWAY	0.8615377366083641	1.8808578974045063	0	0.003000404403560047	0.6	45880	0.0526	HLA-DRB3;FASLG;HLA-DRB1;HLA-DRB4;HLA-DRB5;HLA-DRA;CD40;FAS
prerank	ZHU_CMV_24_HR_DN	-0.576373	-1.88058	0	0.014838041869829397	0.594	31/83	0.1288	IGFBP5;CCND1;TIMP3;COL1A1;ACKR3;ADRA2A;IGF1R;POSTN;F7;COL1A2;COL3A1;CDH11;BCL2;LAMB2;IGF2;CFD;PTPN13;COL5A2;THBS2;TNNI3;VCAN;FKBP10;SERPINB6;ACTA2;RUNX1;THBS1;SGCG;CD151;COL6A2;NFIC;EPO
prerank	FOURNIER_ACINAR_DEVELOPMENT_LATE_DN	0.723123023330954	1.879631124762559	0	0.003052580578043377	0.607	15/22	0.1414	FGFBP1;FOXM1;ODC1;ASPM;CEP55;TRIP13;NCAPG;CKS2;AURKA;SERPINE2;VRK1;TNFRSF6B;RRM2;CDKN3;ZWILCH
prerank	BURTON_ADIPOGENESIS_PEAK_AT_16HR	0.6384829319742664	1.8782107568019528	0	0.0031178237336610425	0.613	23/41	0.1396	CDCA7;ASS1;MCM5;MCM4;IFI16;HMGA1;MCM7;MCM6;CHAF1B;MCM3;POLD1;MSH6;FEN1;DNMT1;RAD51;ASF1B;DDX21;ABCF1;SMC2;RRM2;HMGB2;POLA2;HELLS
prerank	BONOME_OVARIAN_CANCER_POOR_SURVIVAL_DN	0.7405110554738333	1.8777663034651926	0	0.0031376991607527474	0.617	13/19	0.2065	PRKD3;BOP1;COLGALT1;PPAN;IL18BP;GRK6;MTAP;FCHO1;DNASE2;LPAR2;ACOT7;EHMT2;CLN6
prerank	DNA replication	0.646560303103245	1.8766771575657577	0	0.003185120008883824	0.626	20/36	0.1405	RFC4;MCM5;MCM4;MCM2;MCM7;MCM6;MCM3;RNASEH1;POLD1;FEN1;RNASEH2A;PRIM2;PCNA;RFC3;RFC2;POLA2;DNA2;SSBP1;RNASEH2B;POLD3
prerank	KEGG_DNA_REPLICATION	0.646560303103245	1.8766771575657577	0	0.003185120008883824	0.626	20/36	0.1405	RFC4;MCM5;MCM4;MCM2;MCM7;MCM6;MCM3;RNASEH1;POLD1;FEN1;RNASEH2A;PRIM2;PCNA;RFC3;RFC2;POLA2;DNA2;SSBP1;RNASEH2B;POLD3
prerank	WP_MIRNA_TARGETS_IN_ECM_AND_MEMBRANE_RECEPTORS	-0.736994	-1.87626	0	0.01568875706672968	0.618	14/22	0.125	ITGB5;COL1A2;COL3A1;ITGA11;LAMB2;COL6A3;COL5A2;COL5A1;THBS2;FN1;COL6A1;THBS1;COL5A3;COL6A2
prerank	GHANDHI_DIRECT_IRRADIATION_UP	0.5410103296215468	1.8756225403437445	0	0.0032468939866259	0.633	41/96	0.1353	MMP1;SOD2;CXCL1;BIRC3;IL1B;CXCL5;BCL2A1;MT1H;LAMC2;RELB;CXCL2;BTG3;HSD11B1;CLDN1;LAMB3;MT1G;DKK1;LRP8;FAM20A;TNFAIP3;IL6;ZC3H12C;FAS;DUSP2;OSBPL3;KYNU;NAMPT;HSPA4L;CXCL3;SERPINB2;PTGS2;RGS9;MYBL1;PRDM1;GCH1;BMP2;E2F7;CXCL8;MT1X;TNFRSF10B;PLCL2
prerank	SOGA_COLORECTAL_CANCER_MYC_UP	0.5633424906628623	1.8715100288435838	0	0.0035030189261820955	0.658	48/80	0.2277	LDHB;SLC7A5;ODC1;ASNS;NUDT5;TYMS;CTPS1;GMPS;MTHFD1L;ENO1;SLCO4A1;POLD1;POLR1E;ADCY3;SLC25A19;RPIA;SLC7A1;GART;MTHFD2;CAD;SRM;PNPT1;ADSL;PRPS2;ALDH1B1;AMPD2;SHMT2;HPRT1;POLA2;UMPS;POLR2D;GPI;POLR1B;SLC12A8;SLC25A32;CDK4;ATR;PAICS;POLE3;PPAT;SLC19A1;RRM1;B4GALT2;POLE2;MECR;POLD2;PRPS1L1;SLC25A15
prerank	DIRMEIER_LMP1_RESPONSE_LATE_DN	0.6833310608143357	1.8704759447334136	0.0021008403361344537	0.003540242469307113	0.659	14/29	0.1525	CHI3L2;PSMB9;CD27;E2F2;HLA-DMA;GAPDH;COL11A2;LSM2;MAP4K1;RPS19;HPCAL1;WAS;PSAP;ISG15
prerank	DANG_MYC_TARGETS_UP	0.519020745280355	1.8694584458162304	0	0.0035982598485278907	0.662	56/126	0.1975	UCHL1;IMPA2;ODC1;CTSC;TYMS;YBX3;CSTB;UBE2C;ENO1;HMGA1;MSH2;E2F3;CDC25A;CKS2;PSMG1;NUP155;TFRC;MRTO4;NRAS;DKC1;CCKBR;GAPDH;MIR155HG;E2F1;PREP;CAD;TK1;PCNA;CCNB1;EXOSC8;SRM;PRPS2;BCAT1;RPS19;FXN;RFC2;TERT;SURF6;CEBPZ;CDC25C;DDX18;MGST1;RCC1;CCND2;LDHA;NCL;TXN;CDK4;HSPD1;EIF4A1;PTMA;RPL5;SNRPB;BAX;MTHFD1;PPAT
prerank	SMID_BREAST_CANCER_RELAPSE_IN_LIVER_DN	-0.874684	-1.86864	0	0.01748494848296755	0.671	45787	0.0274	DNALI1;CPB1;DNAJC12;ELOVL2;STC2
prerank	WP_CYTOSOLIC_DNA_SENSING_PATHWAY	0.589254052556329	1.8684459156697963	0	0.0036325135851139104	0.666	20/64	0.1531	CXCL10;CCL5;AIM2;CCL4;IL1B;ZBP1;CASP1;IL6;IL18;POLR3G;POLR1C;POLR2F;CASP10;POLR3D;NFKBIB;POLR3C;NFKBIA;IKBKE;ISG15;POLR2H
prerank	REACTOME_INTERLEUKIN_12_FAMILY_SIGNALING	0.5987027225710626	1.8674667643784277	0.0020920502092050207	0.0036796629025105444	0.671	27/56	0.2027	SOD2;IL27RA;IL12RB2;IFNG;STAT1;IL23A;GSTA2;LCP1;MSN;JAK2;EBI3;LMNB1;SNRPA1;SERPINB2;MTAP;PSME2;STAT4;IL27;CRLF1;IL10;TCP1;STAT3;PITPNA;TYK2;IL12A;GSTO1;TALDO1
prerank	KEGG_MEDICUS_REFERENCE_NUCLEAR_EXPORT_OF_MRNA	0.6804425670812265	1.8670890254672874	0.0020964360587002098	0.0037031934798015366	0.673	23/29	0.2922	NDC1;ALYREF;NUP155;SEH1L;NUP205;NUP93;NUP88;NXT2;NUP160;NXT1;NUP210;SRSF3;NUP62;NUP54;NUP85;NUP37;NCBP1;DDX19B;NUP35;NUP214;SRSF7;NUP107;POM121
prerank	REACTOME_UNWINDING_OF_DNA	0.8355944273078053	1.866482817867578	0	0.0037266258083355724	0.674	45973	0.1484	CDC45;MCM5;MCM4;MCM2;GINS4;MCM7;MCM6;MCM3;MCM8;GINS3;GINS1
prerank	HELLER_HDAC_TARGETS_DN	0.47364140310216474	1.865149712054351	0	0.0037836505412331576	0.679	117/277	0.1682	PSAT1;POU2AF1;CBS;TNFRSF17;AIM2;NMU;PFKP;SOX11;IL21R;SLC7A5;GPM6B;APOBEC3B;CYTIP;FABP5;CTSC;QPCT;TYMS;MYBL2;UCK2;CEBPB;CTPS1;TMPRSS3;HLA-DRA;ITGB7;TRAF3IP3;CD52;ISG20;IRAK1;GALNT14;CD48;KANK1;LRP8;CCR1;PAK1IP1;CEACAM1;TAPBPL;IL2RG;HOMER3;ST6GAL1;GTSE1;APOBEC3G;CCR2;HDGF;LAPTM5;WNT5B;FERMT1;CFLAR;FAS;PLK1;SLA;DESI2;INPP5D;DCPS;MYC;MGAT3;CD44;TIMM44;DNAJC2;MRTO4;SH2D1A;ST3GAL6;S100A11;UBE2J1;KCNN3;…
prerank	WP_IL_24_SIGNALING_PATHWAY	0.4853012460361476	1.864841106418704	0	0.0037887150921242225	0.68	77/226	0.1483	CDKN2A;GZMB;PROM1;KRT5;MMP1;SOD2;KRT14;CCNE1;S100A2;ICAM1;CENPA;IFNG;ODC1;STAT1;IRF1;CHEK1;CD14;FASLG;HLA-DRB1;NDRG1;HLA-C;CDK1;VCAM1;CD82;TNF;ITGB4;CXCR4;BIRC5;IL6;S100A6;CDC25A;CD40;CD1A;KRT13;CD83;CFLAR;PRF1;FAS;MYC;CD44;VEGFA;MMP9;SIGMAR1;CHEK2;BAK1;EIF4EBP1;CASP4;PTPRC;EIF5A;MKI67;MAP3K14;DNPH1;MCL1;MAPK1;PCNA;PRDM1;CCNB1;TNFRSF1B;KRT4;EGFR;TOP2A;ITGAM;CXCL8;CTSB;NAA10;MVD;PMAIP1;NFKBIA;HSP9…
prerank	PELLICCIOTTA_HDAC_IN_ANTIGEN_PRESENTATION_DN	0.602555036355604	1.863071785874016	0	0.003891828579216462	0.689	17/49	0.119	TAP1;PSMB9;HLA-C;HLA-A;HLA-B;TAPBPL;PSMB8;PSME4;PSMB2;PSMB10;PDIA6;TAP2;PSMD14;PSME2;TAPBP;PDIA5;PSMC2
prerank	WP_MICROGLIA_PATHOGEN_PHAGOCYTOSIS_PATHWAY	0.6437108295037555	1.8625806853834226	0	0.00391210085740367	0.691	24/39	0.1441	PLCG2;LYN;C1QA;C1QB;CYBB;NCF1;C1QC;HCK;NCF2;CYBA;VAV1;SYK;NCF4;FCER1G;TREM1;RAC2;ITGB2;TYROBP;LAT;ARPC1B;ITGAM;NCKAP1L;PTPN6;PIK3CD
prerank	REACTOME_ANTIMICROBIAL_PEPTIDES	0.5631542050395477	1.8622888273980538	0	0.003916868623235141	0.693	13/71	0.0617	DEFB1;LTF;S100A8;LCN2;S100A9;GNLY;LYZ;S100A7;TLR2;PI3;TLR1;CCR2;PRSS2
prerank	XU_RESPONSE_TO_TRETINOIN_AND_NSC682994_UP	0.7742947499026078	1.8611859543036418	0	0.00399343181541592	0.7	45976	0.1986	GSTP1;STAT1;NMI;CD53;ITGA6;ANXA1;BIRC2;CXCL8;TNFSF10;IFITM1;ICAM3
prerank	BLUM_RESPONSE_TO_SALIRASIB_DN	0.46958387637749943	1.8602087795374196	0	0.004072239479859262	0.708	124/328	0.1311	CDC20;SOX11;CENPA;KIF2C;SOX9;CCL2;TTK;BUB1;DEK;NDC80;TYMS;CHEK1;MYBL2;GPSM2;RAD51AP1;CCNB2;CDC45;TPX2;EXO1;RFC4;CCNA2;UBE2C;CDK1;CENPF;MCM5;USP1;PTTG1;NASP;ENO1;COCH;CDC7;MCM2;UBE2E3;CDK2AP1;EZH2;KIF15;SMC4;MID1;MSH2;FANCA;RGS2;MCM6;CHAF1B;PBK;TRIP13;CDC25A;ORC6;SKP2;KIF20A;NCAPG;CKS2;PRC1;GMNN;MAD2L1;STMN1;AURKA;KIF11;MCM3;KIF23;CDC25B;AURKB;PLK1;POLD1;TPI1;INCENP;MSH6;HMMR;WWTR1;TFDP1;RANBP1;BU…
prerank	WP_SELECTIVE_EXPRESSION_OF_CHEMOKINE_RECEPTORS_DURING_T_CELL_POLARIZATION	0.6641420181367133	1.8600566392681839	0.0020242914979757085	0.004068986174578101	0.709	45959	0.0486	CCL4;IL12RB2;IFNG;CCR5;CCR7;CCL3;CXCR3;CCR1;CXCR4;CCR2
prerank	HUANG_DASATINIB_SENSITIVITY_UP	0.56612775506043	1.8598393221643537	0	0.004073393374056088	0.71	32/76	0.1221	PSMB9;LYN;NDC80;SAMD9L;COTL1;TNFRSF21;LAMB3;MSN;IL15RA;UBE2E3;IFI16;FXYD5;ANXA1;PSMB8;UPP1;PGM1;BTN3A2;IFIT3;MYO10;RAC2;MET;RIPK4;SH3KBP1;BTN3A3;LARP6;CCDC50;PPP1R18;REXO2;EGFR;POPDC3;PRNP;DCBLD2
prerank	CREIGHTON_ENDOCRINE_THERAPY_RESISTANCE_1	-0.459547	-1.85846	0	0.020434219154008112	0.729	130/483	0.1146	AGR3;CA12;GATA3;SCUBE2;GFRA1;DNAJC12;AREG;TBC1D9;PDZK1;SLC7A2;DOK7;MAPT;SLC39A6;THSD4;ESR1;RERG;TNNT1;ABCA12;ERBB4;SYBU;SEMA3B;WWP1;NPY1R;PGR;SYTL2;TCEAL1;ABAT;ELOVL2;PRSS23;EMP2;SULT2B1;IRS1;PKIB;UGDH;IGF1R;HSPB1;EVL;TCEAL4;NRIP1;FUT8;ZNF703;SYTL4;EFHD1;GREB1;ECI2;INPP4B;BCL2;ZCCHC24;COL4A5;STC2;ADCY1;PBX1;RTN2;GPER1;XIST;ISOC1;APBB2;SYT1;STMN3;OLFM1;MDP1;SOCS2;TPBG;AFF3;FAXDC2;HMCN1;LYPD6;FSTL3…
prerank	TAKEDA_TARGETS_OF_NUP98_HOXA9_FUSION_10D_DN	0.5142940733592088	1.8568445701225158	0	0.004250763966316905	0.731	41/135	0.0851	RARRES1;CCL18;SLPI;CHI3L1;MMP12;MMP1;CCL13;CXCL1;S100B;CCL7;ANXA3;CCL4;RASSF4;SLAMF8;CXCL5;PADI2;C1QA;C1QB;PLA2G7;CXCL2;CCL3;CD24;ST14;C1QC;RGL4;IL1R2;RASGRP1;IL7R;FPR3;PPP1R1B;FJX1;RAB42;MMP9;LGALSL;NPL;ADTRP;CD59;FOLR3;CXCL3;SLC16A10;SGK1
prerank	REACTOME_NUCLEAR_ENVELOPE_BREAKDOWN	0.6013768280403368	1.8559738642336083	0.002053388090349076	0.004292861995118995	0.734	29/50	0.2325	CCNB2;CDK1;LPIN1;NDC1;NUP155;PLK1;VRK2;SEH1L;PRKCB;NUP205;NUP93;LMNB1;NUP88;VRK1;NUP153;PRKCA;CCNB1;NUP160;LMNA;NUP210;NUP62;NUP54;TMPO;NUP50;NUP85;SEC13;NUP37;EMD;CTDNEP1
prerank	REACTOME_ADAPTIVE_IMMUNE_SYSTEM	0.436815312195174	1.8545128166186196	0	0.0044183934674512475	0.743	270/744	0.1986	S100A8;S100A9;LAG3;CTSV;SLAMF7;TAP1;S100A1;ICAM1;PSMB9;CDC20;PLCG2;CD3D;KIF2C;LYN;HLA-F;CD19;PDCD1;LCK;DAPP1;CTSC;LILRB3;ICOS;CD79A;CD247;LILRB2;CD3G;TLR2;CD14;HERC5;HLA-DOB;CYBB;HLA-DRB3;RNF182;HLA-DRB1;HCST;NCF1;HLA-DRB4;HLA-E;SOCS1;TLR1;HLA-C;UBE2C;HLA-DRB5;HLA-DRA;VCAM1;HLA-DQB2;ITGB7;HLA-A;HLA-DQA1;CD274;CD8B;RIPK2;IFI30;CTSS;HLA-B;UBE2E3;HLA-DQA2;CD79B;NCK1;NFKBIE;CD74;KIF15;CD8A;HLA-DPA1;L…
prerank	PID_TCR_PATHWAY	0.5920460523228034	1.853918348395385	0	0.004457451322548651	0.745	35/63	0.196	CD3D;LCK;CD247;CD3G;TRPV6;HLA-DRA;NCK1;LCP2;RASGRP1;ZAP70;VAV1;NRAS;PRKCB;ITK;PTPRC;MAP3K14;LAT;PRKCA;MAP4K1;PRKCQ;FLNA;PAG1;MAP3K8;RASSF5;RASGRP2;PTPN6;STIM1;CSK;WAS;CARD11;CBL;FYN;ORAI1;CD80;SLA2
prerank	FONTAINE_THYROID_TUMOR_UNCERTAIN_MALIGNANCY_DN	0.690165440452324	1.8536910859488422	0.002044989775051125	0.004466072271849302	0.748	45894	0.0336	SLPI;CD38;ODAM;PLCG2;LILRB3;CD274;HCLS1;IL2RA
prerank	REACTOME_ESR_MEDIATED_SIGNALING	-0.51192	-1.85367	0	0.02165634236684186	0.759	28/158	0.1002	TFF1;FOXA1;TFF3;GATA3;AREG;ESR1;MYB;ERBB4;CXXC5;PGR;CCND1;KCTD6;IGF1R;HSPB1;NRIP1;GREB1;BCL2;GNG11;CITED1;PIK3R1;CALM1;TLE3;ZNF217;CAV1;POLR2L;RUNX1;GPAM;S1PR3
prerank	WATANABE_ULCERATIVE_COLITIS_WITH_CANCER_DN	0.7900263030823933	1.8536617409570804	0.0021008403361344537	0.004459549736691646	0.749	45915	0.0776	GBP5;GBP1;IGF2BP3;GBP4;CXCR6;LCP2;SLA;SAMSN1;NLRC5
prerank	THUM_MIR21_TARGETS_HEART_DISEASE_UP	-0.762061	-1.85338	0	0.021460787068968375	0.761	46008	0.1182	ASPN;TGFB3;COL1A1;POSTN;COL1A2;APOD;COL5A2;LUM;SVEP1;IGFBP7;BGN;LTBP2
prerank	BASSO_B_LYMPHOCYTE_NETWORK	0.5079916223926241	1.852680820480297	0	0.004518391812793503	0.752	71/137	0.2112	UCHL1;IL27RA;SLC7A5;QPCT;ASNS;UCK2;CTPS1;SRGN;NDRG1;TPX2;HLA-E;RFC4;CCNA2;CDK1;TRIP13;HCP5;MAD2L1;LAPTM5;BYSL;PRDX4;PSMB2;BIN1;CD44;SAT1;PRKCB;UBE2S;FEN1;SERBP1;S100A4;CASP4;LGALS9;SSRP1;DESI1;POLR2F;PCNA;TOMM40;PSMD2;CCNB1;TNFRSF1B;AFG3L2;MRPL12;PSMD14;NOP16;FAM98A;HPRT1;SSBP1;MRPS12;EMG1;CTSH;XPOT;RCC1;POLR2H;PLCB2;SLC39A14;CSE1L;CCND2;TCP1;EIF4G1;PES1;SUN2;EBNA1BP2;IFITM1;DBF4;PSMB7;PAICS;EEF1…
prerank	REACTOME_INTERLEUKIN_3_INTERLEUKIN_5_AND_GM_CSF_SIGNALING	0.609655074671051	1.851290686692684	0	0.004632171376264455	0.763	22/48	0.1956	LYN;IL2RB;IL2RA;IL2RG;HCK;VAV1;SYK;JAK2;INPP5D;YES1;STAT5A;JAK3;CSF2RA;RPS27A;PTPN6;PIK3CD;CSF2;PIK3CB;CBL;FYN;PIK3CA;IL3RA
prerank	Glycosphingolipid biosynthesis - lacto and neolacto series	0.6819739697799523	1.8503195409638542	0	0.004695435130467234	0.766	13/28	0.1793	B3GNT5;ST8SIA1;FUT3;B3GNT3;GCNT2;ST3GAL6;FUT4;B4GALT1;B4GALT3;ST3GAL4;FUT5;B4GALT4;FUT7
prerank	WP_INTRAFLAGELLAR_TRANSPORT_PROTEINS_BINDING_TO_DYNEIN	-0.705309	-1.85007	0.0018018018018018018	0.02234596857995738	0.78	15/23	0.2098	DYNLRB2;IFT140;IFT122;IFT43;IFT46;WDR19;IFT27;DYNC2LI1;DYNC1I2;IFT22;DYNC2H1;WDR35;DYNLT3;DYNLRB1;IFT81
prerank	KEGG_GLYCOSPHINGOLIPID_BIOSYNTHESIS_LACTO_AND_NEOLACTO_SERIES	0.7016661310414792	1.8498066821932884	0	0.0047334661004369265	0.77	13/25	0.1793	B3GNT5;ST8SIA1;FUT3;B3GNT3;GCNT2;ST3GAL6;FUT4;B4GALT1;B4GALT3;ST3GAL4;FUT5;B4GALT4;FUT7
prerank	PYEON_HPV_POSITIVE_TUMORS_UP	0.5487405334523711	1.8496110033901447	0	0.004733951658584083	0.772	37/86	0.1812	CDKN2A;CDCA7;TCAM1P;TYMS;LY75;CENPF;USP1;NASP;CDC7;HENMT1;EZH2;KIF15;DONSON;MCM3;MEI1;ATAD2;STAG3;PSIP1;CCHCR1;NOTCH1;CSTF3;CDKN2C;CASP8AP2;RMI2;INTS7;E2F7;KNTC1;MCM8;HELLS;CEP78;CENPJ;C5orf34;SLFN13;DTL;RTKN2;CDK3;TM7SF3
prerank	SHEPARD_CRASH_AND_BURN_MUTANT_DN	0.4940501034227723	1.8493022716651832	0	0.004746874673538322	0.773	55/183	0.1051	SFRP1;FZD9;CDCA2;CDC20;SOX11;MELK;KIF2C;FOXM1;NFIL3;TTK;IRX1;DEK;ASPM;ANLN;CDCA3;DLGAP5;CCNB2;CEP55;TPX2;RASGEF1A;PLEKHF1;CDK1;BORA;LMNB2;HMGA1;PIF1;LZTS3;KIF14;BIRC5;GTSE1;CKS2;PRC1;KIF11;KIF23;AURKB;OIP5;CTSL;MYO10;HMGN3;BUB1B;FBXO5;MASTL;SHCBP1;TACC3;HDAC2;ATP1A1;MKI67;PRIM2;ECT2;WDR74;TK1;SYNCRIP;ANP32B;RTKN;CCNB1
prerank	KORKOLA_YOLK_SAC_TUMOR_UP	0.7262133936744534	1.8492217880368815	0	0.004739882787770714	0.774	16/19	0.1992	LDHB;TEAD4;TPI1;GAPDH;LRP6;DDX11;DERA;PHB2;EMG1;MAGOHB;PTPN6;YARS2;DDX47;CCND2;SLC2A3;CLSTN3
prerank	KEGG_MEDICUS_REFERENCE_TRAIP_DEPENDENT_REPLISOME_DISASSEMBLY	0.7856128728911541	1.8490778683816123	0	0.00474530859780265	0.774	45976	0.1484	CDC45;MCM5;MCM4;MCM2;GINS4;MCM7;MCM6;MCM3;GINS3;TRAIP;GINS1
prerank	WP_B_CELL_RECEPTOR_SIGNALING_PATHWAY	0.5529759752128285	1.8490587929406332	0	0.004738347626244329	0.774	36/92	0.1834	PLCG2;MAPK4;LYN;CD19;LCK;DAPP1;CD79A;CD79B;HCLS1;NCK1;VAV1;SYK;INPP5D;MYC;RAC2;PRKCB;PTPRC;KLF11;MAPK1;MAP4K1;BTK;CR2;BLK;MAP3K7;NFKBIA;ETS1;LAT2;PTPN6;CARD11;PIK3CG;RPS6KA1;MAP2K6;CBL;PIK3AP1;FYN;PIP5K1B
prerank	TAKEDA_TARGETS_OF_NUP98_HOXA9_FUSION_16D_DN	0.5239362713669306	1.8490213250046572	0	0.0047314142775890175	0.775	30/115	0.1006	RARRES1;SLPI;CHI3L1;LTF;MMP1;PTX3;CXCL1;ANXA3;PELI1;CXCL5;NCF1;CSTB;CD24;RBP1;RGL4;CEACAM1;IL1R2;ABCA13;CFLAR;SLC18B1;MMP9;ADTRP;CD59;FCGBP;FOLR3;SLC16A10;VRK1;PLTP;ITGA9;HS3ST1
prerank	RIZ_ERYTHROID_DIFFERENTIATION	0.5560668352606348	1.848581114027342	0	0.004734361377078614	0.775	26/80	0.1222	CENPA;STAT1;MYBL2;YBX3;BLM;EXO1;MCM5;MCM4;MCM2;EZH2;MID1;MCM7;MCM3;AURKB;POLD1;TFDP1;KIF4A;FEN1;NFIX;DNMT1;CCNC;E2F1;ELF4;TOP2A;HMGB2;TRIM27
prerank	WP_NUCLEAR_RECEPTORS	-0.649293	-1.84857	0	0.022608168172717626	0.786	10/38	0.0939	AR;ESR1;NR2F1;PGR;RORC;THRA;NR2F2;RARA;RXRA;NR4A2
prerank	REACTOME_RHO_GTPASES_ACTIVATE_FORMINS	0.5079609846583208	1.8479024741990657	0	0.004774172516806406	0.778	58/132	0.198	CDC20;CENPA;KIF2C;CDCA8;BUB1;NDC80;NUF2;CENPF;FMNL2;BIRC5;TUBB2B;SPC25;MAD2L1;TUBB3;TUBA4A;AURKB;CENPE;PLK1;INCENP;SEH1L;DIAPH3;KIF18A;CENPN;PFN2;BUB1B;TUBB6;ERCC6L;ZW10;CENPO;PFN1;CENPM;SKA1;XPO1;TUBA1C;RCC2;FMNL1;NUP160;KNTC1;DYNC1I1;CENPI;CENPL;SRF;ZWILCH;RANGAP1;DIAPH2;KIF2A;PAFAH1B1;PPP2R5D;TUBA8;SPDL1;TUBA1A;DVL2;NDEL1;CKAP5;TUBB4A;PMF1;SPC24;CENPH
prerank	BENPORATH_CYCLING_GENES	0.4412358591193017	1.847769002187793	0	0.004774570124496864	0.779	204/606	0.1477	IDO1;CCNE1;HORMAD1;CDCA7;ANP32E;LMO4;CDC20;CYB5R2;MELK;CENPA;KIF2C;FOXM1;RCAN1;RAD54L;TTK;CDCA8;BUB1;NDC80;STAT1;NUF2;LBR;ANLN;TYMS;CDCA3;DLGAP5;HJURP;GPSM2;RAD51AP1;CCNB2;CEP55;FAM83D;CKS1B;CDC45;TPX2;ATL2;EXO1;AMD1;KIFC1;RFC4;CCNA2;UBE2C;NMB;CD24;CENPF;MCM5;USP1;PTTG1;NASP;HLA-DRA;VCAM1;MCM4;NCAPD2;CDC7;MCM2;BORA;CDC42EP1;USP6NL;SMC4;MID1;SEPHS1;MSH2;PAK1IP1;ILF2;FANCA;MCM6;PIF1;NAB1;KIF14;CHAF…
prerank	WP_LUNG_FIBROSIS	0.5801024907517001	1.8476313766235288	0.004405286343612335	0.0047749661668027125	0.779	16/61	0.077	CCL5;PTX3;CCL4;CCL2;IL1B;CEBPB;CXCL2;CCL3;EDN1;TNF;ATP11A;IL6;CCR2;DSP;MMP9;SPP1
prerank	SCHLINGEMANN_SKIN_CARCINOGENESIS_TPA_UP	0.6407433042444645	1.8462484234811212	0	0.004853565126284071	0.782	9/35	0.1099	SLPI;S100A8;S100A9;CTSV;ODC1;PLBD1;NABP1;SRM;GCH1
prerank	HIRSCH_CELLULAR_TRANSFORMATION_SIGNATURE_UP	0.47796159686677686	1.8459171046073244	0	0.004873317506129799	0.783	89/234	0.1747	LAMP3;SOD2;PTX3;TAP1;TM4SF1;KCNG1;ANXA3;CYB5R2;IL1B;IFRD1;PELI1;CA9;BCL2A1;HERC5;YBX3;TNFRSF21;NMI;MOCOS;RIPK2;ISG20;IL15RA;TEAD4;PLAUR;PDE4B;RGS2;IL6;UPP1;PLOD1;SLCO4A1;C1S;RND3;MRPL9;PTPN2;GLRX;SERPINE2;CTSL;PLSCR1;VRK2;VEGFA;TNFAIP8;PNP;SAT1;IL7;PNRC1;CD68;C1R;SOCS3;EVI2B;LARP6;CXCL3;CASP4;NARF;SLC39A8;EGLN1;TNFRSF6B;CDCP1;LY96;TOR4A;MYD88;IFNGR1;GCH1;RBM7;ALAS1;ARPC5L;RNF19B;CTSB;ARHGEF2;AGFG…
prerank	TURASHVILI_BREAST_DUCTAL_CARCINOMA_VS_DUCTAL_NORMAL_UP	-0.617028	-1.84568	0	0.02318504516006165	0.798	17/45	0.0735	FSIP1;RET;ASPN;COL10A1;COL1A1;SFRP2;POSTN;COL1A2;COL3A1;COL5A2;UNC5B;LUM;FBN1;VCAN;DCLK1;LRRC15;FN1
prerank	BIOCARTA_ASBCELL_PATHWAY	0.7973047308663224	1.8455478803249075	0	0.004885689603252252	0.785	45884	0.0526	HLA-DRB3;FASLG;HLA-DRB1;HLA-DRB4;HLA-DRB5;HLA-DRA;CD40;FAS
prerank	WU_HBX_TARGETS_1_UP	0.8012803787538736	1.8449803605056958	0	0.004900442941995257	0.786	45974	0.1606	MMP1;CXCL1;UCK2;IL6;FAS;GLRX;CASP4;HMGB2;PMAIP1;CDKN3;SLC25A5
prerank	PD-L1 expression and PD-1 checkpoint pathway in cancer	0.5525535910603853	1.841594632953581	0	0.005145498004323807	0.795	44/87	0.2313	BATF2;CD3D;PDCD1;IFNG;LCK;STAT1;CD247;CD3G;TLR2;CD274;NFKBIE;BATF3;RASGRP1;ZAP70;EML4;JAK2;NRAS;LAT;MAPK1;PRKCQ;MYD88;IFNGR1;EGFR;NFKBIB;NFKBIA;AKT3;PTPN6;PIK3CD;MAP2K3;STAT3;PIK3CB;MAP2K6;PIK3CA;TLR4;HIF1A;IFNGR2;MAP2K2;CD3E;NFATC3;CSNK2B;TICAM1;CSNK2A2;CD28;JUN
prerank	KEGG_MEDICUS_PATHOGEN_HCMV_US28_TO_GNA12_13_RHO_SIGNALING_PATHWAY	0.7993739063416972	1.841412685107909	0	0.005145167773996072	0.796	45790	0.0225	CCL5;CCL4;CCL2;CX3CL1;CCL3
prerank	MOHANKUMAR_HOXA1_TARGETS_DN	-0.515412	-1.84063	0	0.024654754556178854	0.824	58/160	0.1314	TFF3;SCUBE2;ADIRF;GDF15;AREG;CEACAM6;ASPN;ERBB4;KIF5C;CLGN;MATN3;SHC2;SMIM14;BEX1;SPOCK1;BIK;APOD;PDE8B;SYNDIG1;TRIL;ALCAM;ST6GALNAC2;C3orf52;FAM83E;GPER1;MUC1;MGLL;TOX3;FAXDC2;PLAC1;UNC5B;NELL2;RUNX1T1;ABHD2;SEMA5A;FXYD3;HPGD;AMPH;LRP1B;ZNF853;FGG;WLS;INHBA;STEAP2;LRRC49;SERPINA3;DKK3;S100P;SLC22A15;SPATA6;EML1;FAM229B;TNIK;CDK14;DUSP6;S100A14;SLC43A1;PKIA
prerank	BIOCARTA_MCM_PATHWAY	0.738906499140104	1.840459707545346	0	0.00521488592750465	0.803	45979	0.0991	CCNE1;CDT1;MCM5;MCM4;MCM2;MCM7;MCM6;ORC6;MCM3;ORC1;ORC3
prerank	BIOCARTA_NKT_PATHWAY	0.6713505645764613	1.840035780363689	0.004024144869215292	0.005226476185660074	0.807	45926	0.0402	CCL4;IL12RB2;IFNG;CCR5;CCR7;CCL3;CXCR3;CCR1;CXCR4
prerank	DELYS_THYROID_CANCER_UP	0.44968674692246463	1.8391595209927594	0	0.005264488413694274	0.809	131/432	0.1053	MARCO;MMP7;CHI3L2;CCL18;SLPI;CHI3L1;KRT17;CDH3;PDZK1IP1;KCNK5;LCN2;KRT6A;KLK6;MMP1;TRIM29;KCNN4;CCL13;SLC6A14;KLK10;KRT14;S100A2;NMU;S100B;KRT15;S100A1;ICAM1;NFE2L3;MPZL2;CHST2;GABBR2;DSC2;SLC7A5;LYN;GPRC5B;SEL1L3;ODC1;EPHB3;CTSC;STAT1;MFGE8;BCL2A1;C1QA;QPCT;C1QB;TLR2;LAMC2;CXCL2;TNFRSF21;CLDN1;ADM;LAMB3;TDO2;MALL;NMB;ITGB7;SFN;ST14;IFI30;CTSS;STAC;IGF2BP2;SPOCK2;SCEL;CCR1;FXYD5;IL10RA;PAPSS1;PLI…
prerank	KALMA_E2F1_TARGETS	0.8338736698466733	1.839019684087555	0	0.005263931022192679	0.809	45941	0.127	TYMS;RFC4;MCM2;MCM6;POLD1;FEN1;CCNC;PCNA;TOP2A;POLA2
prerank	RAY_ALZHEIMERS_DISEASE	0.7996285472853272	1.838956163921872	0	0.00525378857320965	0.809	45760	0.0358	CCL18;CCL5;CCL7;TNF
prerank	LIU_VAV3_PROSTATE_CARCINOGENESIS_UP	0.5408787270285893	1.837918310975072	0	0.0053345884343203006	0.818	30/85	0.0851	MMP7;LTF;TAP1;PSMB9;TNFSF13B;KRT7;STAT1;BCL2A1;C1QA;LILRB3;IRF1;PLA2G7;TLR2;CYBB;AMD1;CASP1;PLEKHB1;CTSS;CD74;PSMB8;IFIT3;FCER1G;C3;SAT1;SPP1;ITGB2;PSMB10;GBP2;TYROBP;USP13
prerank	SHIN_B_CELL_LYMPHOMA_CLUSTER_9	0.7282430275079251	1.8373112528156614	0	0.005372101312717654	0.821	45919	0.1135	S100A9;BCL11A;CD19;CD79A;SPIB;CD40;IRF8;HMGB3;CXCR5
prerank	REACTOME_CREATION_OF_C4_AND_C2_ACTIVATORS	0.783850447536284	1.8371501452068109	0	0.005385640197252047	0.823	45852	0.0886	C1QA;C1QB;C1QC;FCN1;C1S;C1R;FCN3
prerank	REACTOME_ECM_PROTEOGLYCANS	-0.5556	-1.83632	0	0.025943229870180252	0.84	30/76	0.1309	ASPN;COMP;MATN3;TGFB3;COL1A1;ITGB5;COL1A2;COL3A1;FMOD;TNN;SPARC;COL4A5;LAMB2;LAMA2;COL6A3;COL5A2;COL5A1;LUM;DCN;VCAN;FN1;COL6A1;COL4A6;ITGA7;LAMB1;BGN;LAMA5;COL5A3;COL6A2;LRP4
prerank	Hedgehog signaling pathway	-0.594013	-1.83583	0	0.02570502312414105	0.843	20/51	0.1606	SCUBE2;GLI3;CCND1;HHAT;SPOPL;BCL2;DISP1;KIF3A;GLI1;CSNK1A1;SPOP;BTRC;ARRB1;IQCE;CSNK1G3;CDON;MGRN1;FBXW11;LRP2;CUL3
prerank	BROWN_MYELOID_CELL_DEVELOPMENT_UP	0.5010907649391617	1.835749535431554	0	0.005501401525575186	0.832	58/157	0.1187	LCN2;IL4I1;GLIPR2;IL1B;BCL2A1;TCL1A;TLR2;CYBB;DGAT2;CLDN1;CLEC4A;CD52;CTSS;LALBA;TNF;CCR1;PLAUR;CEACAM1;IL1R2;FPR1;S100A6;UPP1;CSTA;C2;HCK;CCR2;LILRA6;LILRB4;XDH;FGR;GLRX;CD44;C3;SAT1;CD68;S100A11;SOAT1;SIRPA;CAPG;MCEMP1;ITGB2;AOAH;TYROBP;NFAM1;FCGR2A;SLC15A3;MCL1;TRPM2;MPEG1;PSTPIP2;ITGAM;CSF2RA;RPE;PGD;IL1RN;SLC31A2;FPR2;ANPEP
prerank	DARWICHE_PAPILLOMA_RISK_LOW_UP	0.4992723168384899	1.8356434372528445	0	0.005495650529930834	0.832	51/152	0.186	SLPI;CHI3L1;S100A8;KLK6;CALML5;S100A9;LGALS2;IL1B;GSTA1;CX3CL1;UCK2;PTPRCAP;UBE2C;SFN;ENO1;RYR1;PDCD5;HOMER3;CSTA;CHST11;LY6E;SERPINB4;KRTAP6-3;ACOT9;FES;S100A11;EIF5A;TMEM65;RPS6KA4;TNFRSF25;APP;SRM;ACAN;GDF5;SPNS3;MGAT1;TRAF2;RNASE2;CA3;TGFA;MCAM;TCP1;TUBA8;LDHA;NCL;TXN;CHKA;HSPD1;EXT2;SSU72;GALK1
prerank	LI_WILMS_TUMOR_ANAPLASTIC_UP	0.7518642276428219	1.834703462334856	0.0021321961620469083	0.005549156676363558	0.834	13/17	0.1385	CENPA;KIF2C;RAD54L;TTK;CDCA3;RFC4;CENPF;KPNA2;MKI67;NCAPH;RFC3;NUSAP1;CCNA1
prerank	SA_MMP_CYTOKINE_CONNECTION	0.7727186651336777	1.8346295821877865	0	0.005545701663123135	0.834	45915	0.1062	IL1B;TNF;TNFRSF8;FCGR3A;CD44;SPN;SELL;IL6R;TNFRSF1B
prerank	REACTOME_TRANSCRIPTION_OF_E2F_TARGETS_UNDER_NEGATIVE_CONTROL_BY_DREAM_COMPLEX	0.7317444411252372	1.8340274237613639	0	0.005570584769188377	0.837	45980	0.1624	CDC25A;LIN9;MYC;TFDP1;E2F5;TFDP2;E2F1;PCNA;TOP2A;RBL1;E2F4
prerank	KEGG_MEDICUS_REFERENCE_DEPHOSPHORYLATION_OF_KINETOCHORE	0.8134413987387108	1.8335027293489203	0.0020964360587002098	0.005611865248578694	0.842	45881	0.1202	TTK;NDC80;NUF2;SKA3;SPC25;AURKB;SKA1;PPP1CB
prerank	NABA_SECRETED_FACTORS	0.4587807124024075	1.831993595219266	0	0.005711776988158795	0.85	62/328	0.0848	SFRP1;CCL18;CXCL10;S100A8;CXCL9;CXCL13;CCL8;S100A9;CCL13;CCL5;FGFBP1;WNT6;CXCL1;NRTN;CXCL11;S100A2;S100B;LTB;S100A1;CCL7;CCL4;EGFL6;TNFSF13B;IFNG;CCL2;IL1B;S100A7;CXCL5;CX3CL1;IL34;CCL20;IL15;CXCL2;CCL3;FASLG;CCL3L3;IL23A;WNT10A;XCL1;XCL2;TNF;CCL19;CHRDL2;IL6;OSM;S100A6;TNFSF14;CCL17;WNT5B;ANGPTL4;BMP6;VEGFA;WNT11;IL7;IL18;S100A11;EBI3;NRG2;WIF1;CXCL3;S100A4;ANGPT1
prerank	REACTOME_DISEASES_OF_PROGRAMMED_CELL_DEATH	0.6132385116730824	1.831881071962474	0.002207505518763797	0.005710388276135605	0.85	18/44	0.1477	CDKN2A;SOD2;FASLG;EZH2;MLKL;CDC25A;CDC25B;DNMT1;EED;LMNB1;PRIM2;APP;LMNA;C1QBP;POLA2;DNMT3B;TRAF2;CDC25C
prerank	PEDERSEN_METASTASIS_BY_ERBB2_ISOFORM_6	-0.685181	-1.83185	0.0019342359767891683	0.02658718383977336	0.861	14/27	0.0989	CAMK2N1;GSTM3;SLITRK6;AMIGO2;SDR16C5;LOXL1;SYTL4;SOCS2;RBM24;PROM2;RAB27B;PDK4;AOX1;SERPINA3
prerank	WHITEHURST_PACLITAXEL_SENSITIVITY	-0.639064	-1.83028	0.0018484288354898336	0.026699277368478592	0.868	6/35	0.0606	FSIP1;SYT13;C1QTNF3;IGSF21;PSMD3;MPP7
prerank	REACTOME_CHROMOSOME_MAINTENANCE	0.5337827603733727	1.8288450522250168	0	0.006008862247976503	0.86	33/87	0.1581	CENPW;CENPA;HJURP;BLM;RFC4;CCNA2;PIF1;DSCC1;POLD1;OIP5;CENPN;DKC1;FEN1;CENPO;CENPM;PRIM2;POLR2F;PCNA;RFC3;RFC2;TERT;GAR1;CENPI;POLA2;DNA2;CENPL;CCNA1;POLD3;POLR2D;MIS18BP1;MIS18A;POLR2H;WRN
prerank	BECKER_TAMOXIFEN_RESISTANCE_UP	-0.590945	-1.82872	0	0.026951672172421802	0.873	13/52	0.0622	TFF1;TFF3;SCGB2A2;BCAS1;CPE;PTK6;RNASE4;NRIP1;SEPHS2;TFPI2;EGR3;UGT2B15;ANG
prerank	SHAFFER_IRF4_MULTIPLE_MYELOMA_PROGRAM	0.6395591802029312	1.8281588731699792	0	0.006067714381192736	0.864	14/35	0.1047	TNFRSF17;SLAMF7;PIM2;NFIL3;CDK6;IRF4;ITGB7;ISG20;TNFAIP3;CFLAR;MYC;E2F5;CCNC;PRDM1
prerank	LIM_MAMMARY_STEM_CELL_DN	-0.456173	-1.82788	0	0.026975325879916655	0.877	156/393	0.1734	FOXA1;SPDEF;GATA3;MLPH;NAT1;DNAJC12;STARD10;REEP6;ESR1;HID1;KRT18;SLC44A4;CREB3L4;PGAP3;SIDT1;TMC4;ACOT4;SULT2B1;SMIM1;CCDC125;BIK;ABCA3;LRBA;SYTL4;GSTO2;KRT19;TOM1L1;ERBB2;C11orf52;MCCC2;GRB7;KRT8;CACFD1;RORC;TM7SF2;WNK4;SLC16A5;RAB11FIP1;MYO5C;SLC39A11;DHCR24;SLC22A18;MUC1;SSH3;IVD;ERBB3;FAM110A;PRLR;SIGIRR;ANKRA2;ALDH3B2;SULF2;CHCHD5;HDAC11;VIPR1;IFT43;FAAH;CDH1;ARHGEF16;ELMO3;PEX11G;HPN;MB;SD…
prerank	REACTOME_THE_ROLE_OF_GTSE1_IN_G2_M_PROGRESSION_AFTER_G2_CHECKPOINT	0.5410357064983929	1.827750395821174	0	0.006079668761415021	0.864	38/74	0.2376	PSMB9;CCNB2;CDK1;GTSE1;PSMB8;TUBB2B;TUBB3;TUBA4A;PLK1;PSME4;PSMB2;PSMB4;TUBB6;PSMB10;PSMD2;CCNB1;PSMD14;PSME2;TUBA1C;PSMC2;RPS27A;PSMA4;TUBA8;TUBA1A;PSMC3;PSMA5;TUBB4A;PSMB7;PSMD8;PSMD4;FKBPL;PSMA2;PSMA7;UBA52;PSMC4;TUBA1B;PSMB6;PSMD13
prerank	WP_INTERACTIONS_BETWEEN_IMMUNE_CELLS_AND_MICRORNAS_IN_TUMOR_MICROENVIRONMENT	0.6684842499283248	1.826570171803107	0	0.006166121583896672	0.869	45989	0.0646	CXCL10;CCL5;PDCD1;CCL2;IL2RB;SOCS1;CD274;IL2RA;IL2RG;CTLA4;TLR8
prerank	PID_MYC_ACTIV_PATHWAY	0.5431868050826426	1.8246069824197313	0	0.0063499063135216	0.878	38/78	0.184	CDCA7;ODC1;PIM1;ENO1;HMGA1;BIRC5;E2F3;CDC25A;SNAI1;MYC;TFRC;MMP9;GAPDH;ACTL6A;CAD;TAF4B;TK1;CCNB1;SLC2A1;PEG10;BCAT1;POLR3D;LIN28B;TERT;PDCD10;PMAIP1;DDX18;RCC1;CCND2;EIF4G1;LDHA;HUWE1;NCL;CDK4;HSPD1;EIF4A1;RUVBL1;PTMA
prerank	NADLER_OBESITY_UP	0.5724969998152645	1.8243025779950732	0.0021413276231263384	0.006356625740607821	0.878	27/60	0.1225	CRYAB;CTSV;MFGE8;C1QB;CSTB;IFI30;CTSS;CD53;HCLS1;FXYD5;PLIN2;LAPTM5;MRC1;FCER1G;CD68;CAPG;PLTP;ALOX5AP;FCGR2A;PFN1;CSF1R;CTSZ;TPM4;FLNA;SELPLG;LGMN;CTSB
prerank	LI_WILMS_TUMOR_VS_FETAL_KIDNEY_2_DN	-0.605529	-1.8233	0	0.028543700935755867	0.893	19/47	0.1043	GATA3;SEMA3C;RET;IGFBP5;TIMP3;IGF1R;ERBB2;CDH11;ALCAM;LHX1;COL5A1;GNG11;GPC4;FRZB;CDH1;IGFBP6;INHBA;THBS1;PMP22
prerank	SENGUPTA_NASOPHARYNGEAL_CARCINOMA_DN	-0.470094	-1.82315	0	0.028221762891272508	0.894	97/301	0.1162	AGR2;TFF3;ADIRF;TSPAN1;DNALI1;C19orf33;DYNLRB2;SMIM22;PRR15;MSMB;TMEM45B;TMC5;FAM174B;RSPH1;SYBU;SLC44A4;CXXC5;KLHDC9;SCGB2A1;CYP4B1;LRG1;BPIFB1;TMC4;CLIC6;NQO1;CCNO;SLC2A10;PRSS23;FBXO15;CAPN9;NBEA;P4HTM;IL20RA;SYTL4;C11orf52;OSCP1;TPPP3;CCDC96;SELENBP1;DNAJA4;SLC16A5;SLC27A2;FMO5;DHCR24;FAM3B;ADH1C;DNAH5;MUC1;IQCD;MGLL;TOX3;TCEA3;FANK1;TEKT2;RBM24;TTC12;WDR54;ALDH3B2;TPPP;CAPSL;MS4A8;SPATA18;RO…
prerank	Measles	0.5088079548850979	1.82301362502515	0	0.006435130452924597	0.883	60/129	0.2313	CCNE1;CD3D;IL1B;CDK6;IFIH1;STAT1;CD3G;TLR2;IL2RB;FASLG;MSN;IRAK1;IL2RA;TNFAIP3;MX1;SLAMF1;IL2RG;IL6;IFNAR2;BID;FAS;FCGR2B;STAT5A;MX2;BAK1;JAK3;MYD88;RAB9A;OAS1;NFKBIB;OAS2;MAP3K7;NFKBIA;AKT3;PIK3CD;IKBKE;CD209;CCND2;STAT3;PIK3CB;EIF2AK2;CDK4;ADAR;PIK3CA;CCNE2;TLR4;TYK2;IL12A;HSPA6;BAX;TRAF3;CCND3;CYCS;OAS3;CD3E;CSNK2B;TRADD;CSNK2A2;CD28;JUN
prerank	FARMER_BREAST_CANCER_APOCRINE_VS_LUMINAL	-0.464545	-1.82253	0	0.02811200612244178	0.898	112/309	0.135	TFF1;TFF3;PIP;AR;SCGB1D2;GATA3;SCUBE2;GFRA1;DNALI1;ANXA9;TBC1D9;CLSTN2;ESR1;HGD;TPSAB1;CPA3;TFAP2B;ABCA12;SERPINA5;NPY1R;C14orf132;CACNA2D2;AZGP1;SERHL2;ELOVL2;FASN;NME3;REEP5;RAMP1;CRABP2;IGF1R;CYB5A;IGFBP4;TBX3;EVL;SCCPDH;EFHD1;GREB1;APOD;STK39;BCL2;ALCAM;ST6GALNAC2;LAMB2;UGT2B11;MEIS3P1;IL6ST;C3orf52;DHCR24;CHST15;VEZF1;MED13L;RMND1;STK32B;ALDH3B2;TRAF5;MAOA;SEPHS2;EGR3;ABHD2;TRIM36;GNMT;SCD;S…
prerank	WANG_ESOPHAGUS_CANCER_VS_NORMAL_UP	0.5187802300621309	1.8217843037470873	0	0.006545713509536734	0.889	39/116	0.1148	MMP7;ELF5;PROM1;MMP12;CCL4;LGALS2;PIM2;GPRC5B;ODC1;CCR7;AQP9;SRGN;HLA-DRB5;HLA-A;IFI30;CDK2AP1;GALNT3;TNFAIP3;MCM7;LZTS3;ICAM2;LAPTM5;C1S;DUSP2;FCER1G;MMP9;C1R;SOCS3;BAK1;BTN3A3;CALU;ATF3;TNFRSF1B;IFNGR1;SERPING1;ITGAM;COL9A2;AMPD2;PARP14
prerank	REACTOME_TRNA_PROCESSING	0.5294188336028718	1.8216695367918867	0	0.00654741652607526	0.889	56/99	0.2557	POP1;NDC1;NUP155;WDR4;SEH1L;PUS7;RPP40;TRMU;NUP205;CTU2;NUP93;TRMT11;NUP88;TRIT1;RPP38;NUP153;PUS1;CDKAL1;TRDMT1;NUP160;ADAT2;TRMT6;TRMT1;GTPBP3;XPOT;NSUN6;RPP25;MTO1;NUP210;CTU1;NUP62;NUP54;RAN;TSEN15;POP7;NUP50;PUS3;CSTF2;TRMT10C;CLP1;NSUN2;HSD17B10;TPRKB;POP4;CPSF1;NUP85;SEC13;NUP37;RTCB;ELAC2;DDX1;TSEN34;NUP35;TRMT61A;FTSJ1;NUP214
prerank	BIOCARTA_TFF_PATHWAY	-0.698607	-1.81941	0	0.029089827553574307	0.911	45801	0.0686	TFF1;TFF3;ERBB2;GHR;PIK3R1
prerank	WP_IL1_AND_MEGAKARYOCYTES_IN_OBESITY	0.6806112921813545	1.818868126100134	0	0.006839365879404106	0.897	45985	0.0718	S100A9;ICAM1;IFNG;CCL2;IL1B;PLA2G7;TLR2;TLR1;IRAK1;MMP9;IL18
prerank	BIOCARTA_GRANULOCYTES_PATHWAY	0.7847589662048389	1.8184359759835051	0.00196078431372549	0.006872710486058335	0.898	45945	0.1211	ICAM1;IFNG;TNF;ICAM2;ITGB2;SELL;SELPLG;ITGAM;ITGAL;CXCL8
prerank	GRAHAM_CML_DIVIDING_VS_NORMAL_QUIESCENT_DN	0.536520828110857	1.8181212904912878	0	0.006862325300482521	0.898	32/87	0.0905	CXCL13;SOD2;CXCL1;CXCL11;TM4SF1;BCL11A;BIRC3;MPZL2;IL1B;CYTIP;CXCL2;HLA-DRB4;HLA-DQA1;IFI16;OPTN;HLA-DPA1;CCL19;HCP5;CD40;VNN1;TSPAN6;CD44;HLA-DQB1;ALOX5;TRIM22;ADAM8;CD59;GBP2;CXCL3;PTPRC;DMD;SELL
prerank	WONG_ENDMETRIUM_CANCER_DN	-0.563092	-1.81812	0	0.029199766167728722	0.913	32/72	0.1442	OGN;RAMP1;SFRP4;TBX3;COL3A1;COX7A1;OLFM1;GLT8D2;FBN1;EHD2;DCN;ECM2;RUNX1T1;TSHZ3;OSR2;ATP8A2;NDN;CD248;SYNPO2;SLC24A3;SRPX;NID1;IGFBP6;EMILIN1;CNRIP1;HIC1;TRPC1;MICU3;XYLT1;LMOD1;LDB2;HGF
prerank	PARK_TRETINOIN_RESPONSE	0.8157383824207886	1.8172652013161399	0.002008032128514056	0.006943612981444153	0.901	45912	0.0984	NDRG1;NCF1;PIM1;PLEK;SMOX;SLA;FGR;ALOX5AP;SLC2A5
prerank	VECCHI_GASTRIC_CANCER_ADVANCED_VS_EARLY_DN	-0.515024	-1.81685	0	0.02943822534510226	0.915	32/134	0.0718	TFF3;MLPH;NAT1;STARD10;CRIP1;REEP6;TMEM45B;HGD;TMC5;CAPN13;SYBU;CAPN9;EPN3;SULT1A2;ADRA2A;GP2;NAT2;BLVRB;WNK4;FMO5;ADH1C;MUC1;HBB;HBA1;POLD4;CHCHD5;MS4A8;HEPACAM2;FXYD3;PTPRN2;TPD52;ENTPD3
prerank	BIOCARTA_CYTOKINE_PATHWAY	0.7345254215534915	1.8165586989857792	0.006185567010309278	0.006990301997109043	0.904	45887	0.1708	IFNG;IL15;TNF;IL6;IL18;CXCL8;IL10;IL13
prerank	REACTOME_PEROXISOMAL_LIPID_METABOLISM	-0.671724	-1.81638	0.0019569471624266144	0.029328471117663034	0.92	45928	0.0744	ACOX2;ACOT4;ECI2;SLC27A2;CRAT;HSD17B4;CROT;ACOX3;DECR2
prerank	KAMIKUBO_MYELOID_CEBPA_NETWORK	0.6699669545431312	1.816293672290642	0	0.006998017881767015	0.905	15/29	0.1175	LTF;S100A8;LCN2;S100A9;LYZ;CYBB;DGAT2;ANXA1;GLRX;IRF8;IL18;ITGAM;CSF2RA;PGD;FPR2
prerank	WP_EBSTEIN_BARR_VIRUS_LMP1_SIGNALING	0.6890336707967866	1.8162063334179017	0.0019880715705765406	0.006992035833836859	0.905	45984	0.1309	CCL5;CCL20;IRAK1;TNF;TRAF1;MAP3K14;MAPK1;NFKB2;CXCL8;MAP3K7;NFKBIA
prerank	GRAHAM_CML_QUIESCENT_VS_NORMAL_QUIESCENT_UP	0.5284028745109889	1.8155412977377474	0	0.00703155792151036	0.906	43/89	0.142	CD38;CCL8;CCL5;CDC20;MELK;APOBEC3B;XK;CHEK1;DLGAP5;CCL20;CCL3;CCNB2;CEP55;CDK1;CENPF;MCM5;EZH2;KIF15;PRC1;KIF11;SERPINE2;CTSL;ICAM4;TUBB6;LAT;SERPINB2;PPIF;RGCC;TK1;TOP2A;SMC2;RRM2;IL1RN;SAC3D1;NUSAP1;LMNA;RACGAP1;ASF1A;ANKRD27;BAZ1A;CDKN3;APOC1;CPOX
prerank	NAKAYAMA_SOFT_TISSUE_TUMORS_PCA2_DN	-0.553837	-1.81462	0	0.029733632706186897	0.924	35/77	0.1419	ADIRF;NPY1R;LIPE;CLEC3B;APOD;SELENBP1;CCL14;FZD4;AOC3;CLDN5;DUSP4;CD36;ADH1C;CFD;PLIN1;PTGER3;MAOA;TFPI2;ATP1A2;VIPR1;TIMP4;PDK4;ADIPOQ;ACACB;SLC24A3;SVEP1;RBP4;GPC3;FABP4;ABCC6;IGF1;MAOB;C1orf115;LMOD1;SEMA3G
prerank	B cell receptor signaling pathway	0.5431604816160904	1.8146087249376897	0	0.007145844557825405	0.912	34/82	0.1482	PLCG2;LYN;CD19;DAPP1;LILRB3;CD79A;LILRB2;CD79B;NFKBIE;LILRA6;LILRB4;VAV1;SYK;LILRB1;LILRA4;INPP5D;FCGR2B;RAC2;NRAS;PRKCB;BANK1;LILRA3;CD72;MAPK1;BTK;CR2;NFKBIB;BLK;NFKBIA;LILRB5;AKT3;PTPN6;PIK3CD;CARD11
prerank	REACTOME_SARS_COV_2_ACTIVATES_MODULATES_INNATE_AND_ADAPTIVE_IMMUNE_RESPONSES	0.517526724929364	1.8142390279388447	0	0.007164550047985175	0.912	45/114	0.224	HLA-F;IFIH1;STAT1;TLR2;HLA-E;TLR1;HLA-C;HLA-A;RIPK2;IRAK1;HLA-B;NDC1;IFNAR2;NUP155;SEH1L;TLR8;NOD2;NUP205;B2M;NUP93;HLA-G;NUP88;NUP153;KPNA2;NUP160;IL17RA;MAP3K7;RPS27A;PTPN6;IKBKE;ISG15;IRAK2;NLRP3;NUP210;SIKE1;NUP62;NUP54;NUP50;TYK2;TRAF3;NUP85;NOD1;SEC13;NUP37;UBA52
prerank	REACTOME_TP53_REGULATES_TRANSCRIPTION_OF_SEVERAL_ADDITIONAL_CELL_DEATH_GENES_WHOSE_SPECIFIC_ROLES_IN_P53_DEPENDENT_APOPTOSIS_REMAIN_UNCERTAIN	0.7884438585946607	1.8133644230933263	0	0.00724425365892093	0.914	45791	0.0418	BCL2L14;TP53BP2;NDRG1;PERP;BIRC5
prerank	IRITANI_MAD1_TARGETS_DN	0.5938538433232035	1.813170289239182	0	0.00725368223492955	0.914	18/44	0.1479	ASS1;SLC16A1;CDK1;MCM6;SLC5A6;FBL;POLD1;E2F8;CPSF3;CAD;WDR74;SRM;DTD1;MYBBP1A;C1QBP;IPO5;PPA1;GPI
prerank	LI_INDUCED_T_TO_NATURAL_KILLER_UP	0.45718617594121286	1.8129619191684974	0	0.007251809077836987	0.914	103/294	0.1223	KLK8;CDKN2A;CXCL9;CCL5;LAG3;SLAMF7;GSTP1;S100A1;CCL4;NKG7;PLCG2;GLIPR2;NFIL3;IFNG;CCR5;HLA-H;SAMD9L;SMCO4;AQP9;CCL3;COTL1;HSD11B1;NEURL3;CSTB;RGS1;CASP1;XCL1;TF;ITGB7;CXCR3;IFI30;CD52;MLKL;TNF;FAM20A;FXYD5;EMILIN2;ASB2;BATF3;OSM;CD69;S100A6;UPP1;PRDX4;TMEM158;NCF4;TRAF1;ERRFI1;GLRX;OSBPL3;FCER1G;SERPINE2;PLSCR1;GPR18;DAPK2;DOK2;MYO1G;SLC2A6;TFDP1;GCNT2;CCDC102A;GFOD1;TUBB6;ST3GAL6;FES;CD7;C15orf4…
prerank	ZHU_CMV_24_HR_UP	0.5365433915940215	1.8127379338166072	0	0.007263439330758868	0.916	34/82	0.1896	GAL;GBP1;TAP1;PFKP;IRF1;PLA2G4A;PIM1;HLA-E;ENO1;MX1;IL7R;TUBA4A;PSMB2;NAMPT;PNP;RANBP1;TRIM22;UBE2S;NUP93;SNRPA1;PSMD2;GCH1;OAS1;ALAS1;NFKBIA;SRF;ISG15;SLC39A14;CSE1L;IFI27;EIF4A1;IFITM1;SSR1;IFI6
prerank	CAIRO_PML_TARGETS_BOUND_BY_MYC_UP	0.6938724918332726	1.811151382171429	0	0.007438940256034095	0.922	16/22	0.1954	CDCA7;YBX1;CDC25A;DNPH1;CAD;TK1;CCNB1;BCAT1;POLR3D;CUL1;DDX18;CCND2;LDHA;CDK4;PTMA;BAX
prerank	SOUCEK_MYC_TARGETS	0.8341260449018659	1.8110770065850477	0	0.007436743425878781	0.923	45787	0.0804	CXCL13;CCL5;CCL7;LILRB3;CXCL3
prerank	REACTOME_TRANSCRIPTION_OF_E2F_TARGETS_UNDER_NEGATIVE_CONTROL_BY_P107_RBL1_AND_P130_RBL2_IN_COMPLEX_WITH_HDAC1	0.7518264388782188	1.8094633938154703	0.00796812749003984	0.007586691033007769	0.927	45946	0.1624	MYBL2;CCNA2;CDK1;LIN9;TFDP1;E2F5;TFDP2;E2F1;RBL1;E2F4
prerank	GRAHAM_CML_QUIESCENT_VS_NORMAL_QUIESCENT_DN	0.6093948391163496	1.8084660546954012	0.001996007984031936	0.007680268096486065	0.931	20/41	0.1093	PROM1;CXCL1;TM4SF1;MPZL2;HLA-DRB4;SCHIP1;HLA-DQA1;CD52;HLA-DPA1;HLA-DMA;VNN1;TSPAN6;HLA-DPB1;HLA-DQB1;ALOX5;GBP2;SELL;HLA-DMB;APP;AIF1
prerank	REACTOME_SIGNALING_BY_CSF3_G_CSF	0.6583408799445606	1.8083396266821394	0.0020920502092050207	0.0076843384390223556	0.932	45897	0.074	LYN;STAT1;SOCS1;HCK;SYK;JAK2;STAT5A;SOCS3
prerank	WP_KYNURENINE_PATHWAY_AND_LINKS_TO_CELL_SENESCENCE	0.7039199336992873	1.8075783433615695	0.0022624434389140274	0.007744026593569568	0.936	45861	0.0616	IDO1;KLF5;IFNG;TDO2;TNF;IL1R2;KYNU
prerank	BOYAULT_LIVER_CANCER_SUBCLASS_G3_UP	0.4882378506586398	1.807017799523409	0	0.007781288363565413	0.94	57/183	0.1414	ANP32E;MPZL2;MELK;KIF2C;TTK;BUB1;NDC80;HJURP;UCK2;RAD51AP1;CEP55;NDRG1;CCNA2;ENO1;NCAPD2;EZH2;PAK1IP1;BOP1;TRIP13;NDC1;NCAPG;MAD2L1;STMN1;EML4;NUP155;HMMR;PUS7;RBM28;KIF1B;PFN2;MRTO4;NRAS;DKC1;GPN1;LRP12;ACTL6A;SLC7A1;WDR12;TACC3;SNRPA1;CENPM;CCT4;CSDE1;SLC16A3;PSMD14;SRM;CCDC86;ADSL;XPO1;RFC3;PGD;PTBP2;TOPBP1;IPO5;EIF3B;DR1;ZWILCH
prerank	TARTE_PLASMA_CELL_VS_B_LYMPHOCYTE_DN	0.6286762974686881	1.8066290313878868	0.0021645021645021645	0.007805113122930607	0.94	20/36	0.1395	LTB;NFKBIE;CD83;BIN1;GPR18;CIITA;TRIM22;IRF8;HLA-DMB;CD37;ELF4;IFNGR1;SATB1;GCH1;MOB1A;CXCR5;BLK;MS4A1;MAPRE2;RHOG
prerank	COLDREN_GEFITINIB_RESISTANCE_DN	-0.486987	-1.80639	0	0.03315858549679759	0.94	60/211	0.0913	AGR2;TSPAN1;ANXA9;NPNT;SMIM22;STARD10;DOK7;TMEM45B;TMC5;GPR160;PRR15L;VAV3;LRG1;TMC4;PLEKHF2;EPN3;SPOPL;BIK;PTK6;ATP2C2;LIMA1;REPS2;KRT19;RASEF;STK39;SYNE4;EPS8L1;ZNF91;SLC1A1;C1orf21;SRPX2;CAPN8;ERBB3;FAM110A;ENPP5;AIG1;CDS1;KIAA0040;CDH1;ELMO3;GRAMD1C;CCNG2;MPP7;FXYD3;KCNMB4;PDE5A;TJP3;SYTL1;RBM47;AP1M2;OVOL2;TC2N;PRRG2;WLS;KIAA1522;MYO6;CST6;RNF141;HMGCL;ESRP2
prerank	BURTON_ADIPOGENESIS_PEAK_AT_0HR	-0.572493	-1.80599	0.0017953321364452424	0.033000914644935715	0.942	29/61	0.1508	PLAT;OGN;TGFB3;TIMP3;SFRP2;SORD;RASL11B;PDGFRB;COL8A1;ADH1C;CYB5R1;TRIB3;FAH;THBS2;RUNX1T1;SERF2;CTSK;KLF2;CCNG2;NEAT1;MXD4;ACTA2;VEGFC;IGF1;MYL9;FLOT1;NREP;DAB2;RALGDS
prerank	DARWICHE_SKIN_TUMOR_PROMOTER_UP	0.5037229658572546	1.8055944422415378	0	0.007904109247449094	0.943	44/132	0.1804	SLPI;CHI3L1;S100A8;S100A9;CTSV;ICAM1;LYZ;ACTG2;NUF2;CXCL16;CX3CL1;PTPRCAP;UBE2C;ENO1;IRAK1;RYR1;PDCD5;PLAC8;BATF3;HOMER3;LY6E;EML4;ACOT9;SPP1;TMEM65;RPS6KA4;CCT4;SMU1;SRM;SOD3;ACAN;SPNS3;TRMT1;TRAF2;CA3;MRPS18A;TGFA;MCAM;TCP1;LDHA;NCL;CHKA;ARHGAP4;EXT2
prerank	ONO_FOXP3_TARGETS_UP	0.6986608979797719	1.8052270308994292	0.0020325203252032522	0.007940888125857254	0.945	45859	0.0486	GZMB;SLAMF7;CCR5;CCR7;CXCR3;RGS2;CCR2
prerank	CHICAS_RB1_TARGETS_GROWING	0.4691109743086193	1.8046505200800302	0	0.007984153284327621	0.945	84/229	0.1255	RARRES1;PSAT1;CDKN2A;PHGDH;PTX3;TMSB15A;CDCA7;ANXA3;ANP32E;IMPA2;CDC20;CENPA;GPM6B;FOXM1;APOBEC3B;TTK;CDCA8;BUB1;FABP5;DEK;ASNS;ASPM;PRSS12;RAD51AP1;CCNB2;GMPS;TPX2;NMI;RFC4;CCNA2;CENPF;USP1;NASP;MCM4;DDIT4;RBP1;CDC7;MCM2;SCARA3;EZH2;IFI16;SMC4;MSH2;MCM7;MCM6;KIF14;GTSE1;KIF20A;GMNN;MCM3;CDC25B;MSH6;HMMR;CHAC2;TNFAIP8;BUB1B;KIF4A;RIF1;C1R;DEPDC1;RNASEH2A;PSIP1;RNF138;EIF4EBP1;DNAJC9;LSM2;SSRP1;NC…
prerank	MARSON_FOXP3_CORE_DIRECT_TARGETS	0.7380655470905966	1.8032757891014741	0.003952569169960474	0.00811313017012148	0.948	45978	0.1356	POU2AF1;GPR171;S100A6;ZAP70;JAK2;MYC;IRF8;TNFRSF9;ITK;PTPN22;MAPRE2
prerank	SHAFFER_IRF4_TARGETS_IN_MYELOMA_VS_MATURE_B_LYMPHOCYTE	0.5294072295219526	1.8013274537492787	0	0.00828121123347686	0.952	41/96	0.2092	CD38;TNFRSF17;SLAMF7;PIM2;APOBEC3B;NFIL3;UCK2;CCL3;TXNDC5;PDK1;NDRG1;ISG20;FKBP11;TNFAIP3;CFLAR;BMP6;MYC;NAMPT;MPZL1;PNP;YES1;UBE2J1;CCNC;HMBS;ATF3;PRDM1;UAP1;HSP90B1;ATF4;XPOT;SLC31A1;ITGA4;LDHA;PIP5K1B;SLC3A2;SSR1;PAICS;PDIA4;CYCS;PABPC4;AMPD1
prerank	ALCALA_APOPTOSIS	0.5333571420013193	1.801184977417032	0	0.008279769307886604	0.952	22/84	0.0861	GZMB;IL32;PFKP;CASP1;TBC1D10C;HLA-A;TRAF3IP3;CD48;CD74;MSH2;MX1;PSTPIP1;AURKA;FAS;RAC2;SAMSN1;FES;NUP205;CD7;GAPDH;CASP4;ATP1A1
prerank	ZHENG_IL22_SIGNALING_UP	0.5732133450414538	1.8010214248774268	0.002074688796680498	0.00828052249454133	0.953	14/54	0.0604	SLPI;S100A8;CD38;CCL8;S100A9;CCL5;PTX3;DSC2;TGM1;LILRB3;CD14;CLDN1;CSTA;C3
prerank	BHAT_ESR1_TARGETS_VIA_AKT1_UP	-0.471802	-1.79978	0	0.03563929356588951	0.955	54/266	0.057	CA12;DHRS2;MLPH;GDF15;PDZK1;SLC7A2;DOK7;MAPT;MSMB;RIMS4;MYB;LONRF2;RET;XBP1;SYBU;CXXC5;CHST8;SEMA3B;IL20;SLC22A5;PGR;REEP1;LRG1;SUSD3;CCND1;SCNN1A;SULT2B1;PKIB;C16orf74;WFS1;LRIG1;IGFBP4;ZNF703;RAB11FIP3;CBFA2T3;GREB1;SYNDIG1;HSPB8;KCNK15;STC2;BHLHE40;SPINK4;IER3;TPBG;C1QTNF6;RARA;CELSR2;AMZ1;ADCY9;TBX2;KCNK6;FLNB;SEC14L2;CYP26A1
prerank	GRANDVAUX_IFN_RESPONSE_NOT_VIA_IRF3	0.7859018333074261	1.799683458023654	0	0.00841681657341512	0.955	45943	0.1947	IRF1;ISG20;MX1;MX2;GBP2;EIF2AK2;ADAR;IFITM1;IFI6;IFI35
prerank	WP_TH17_CELL_DIFFERENTIATION_PATHWAY	0.5611131070237818	1.7993949983323922	0	0.008430420787762762	0.955	25/68	0.1069	IL27RA;IL21R;CD3D;NFIL3;IFNG;IL1B;LCK;STAT1;CD247;CD3G;TBX21;IRF4;IL23A;IL2RA;HLA-DMA;IL6;ZAP70;JAK2;STAT5A;SOCS3;LAT;IL6R;MAPK1;PRKCQ;IFNGR1
prerank	Ribosome biogenesis in eukaryotes	0.5540968858467161	1.7983757276512529	0.0021321961620469083	0.008528939972033382	0.955	40/70	0.2282	POP1;RIOK1;FBL;RCL1;RBM28;RPP40;GTPBP4;DKC1;HEATR1;RPP38;REXO2;NOP58;GNL2;WDR3;WDR43;NXT2;XPO1;NOB1;GAR1;PWP2;EMG1;UTP6;NAT10;XRN1;GNL3L;RPP25;MPHOSPH10;NXT1;WDR75;TCOF1;RAN;POP7;BMS1;POP4;NOL6;REXO1;RRP7A;IMP4;CSNK2B;CSNK2A2
prerank	WANG_BARRETTS_ESOPHAGUS_AND_ESOPHAGUS_CANCER_UP	-0.660929	-1.79821	0.005758157389635317	0.03609513956883988	0.957	45864	0.0242	AGR2;GDF15;CRIP1;HGD;AZGP1;TCEAL1;KRT8
prerank	SHEPARD_BMYB_MORPHOLINO_DN	0.47720714457969715	1.7981449868481774	0	0.00854230059927034	0.955	63/195	0.1181	SFRP1;FABP7;PSAT1;KRT17;CDCA2;CDC20;SOX11;MELK;FOXM1;TTK;GPT2;TGM1;ASPM;ANLN;CDCA3;DLGAP5;COTL1;CLDN1;TPX2;CDK1;MCM5;MCM4;MTHFD1L;MCM2;HMGA1;MSH2;ITGB4;RGS2;KIF14;BIRC5;GTSE1;PRC1;GMNN;LIPG;KIF11;MCM3;KIF23;AURKB;TCN2;CTSL;C3;PRKCB;FBXO5;TOP1MT;MASTL;EOMES;DNMT1;TACC3;ATP1A1;MKI67;CENPM;C8G;SLC2A5;CPVL;TK1;RTKN;FAHD2A;CCNB1;PTPN22;ACAT2;GCH1;IQGAP3;CDCA7L
prerank	REACTOME_SUMOYLATION_OF_DNA_REPLICATION_PROTEINS	0.6026298529725942	1.7976677576607276	0	0.00855995644213288	0.955	24/43	0.2209	CDCA8;BIRC5;NDC1;AURKA;NUP155;AURKB;INCENP;SEH1L;NUP205;NUP93;NUP88;NUP153;PCNA;TOP2A;NUP160;RANGAP1;SUMO3;NUP210;NUP62;NUP54;NUP50;NUP85;SEC13;NUP37
prerank	African trypanosomiasis	0.6267596860105605	1.795593829247504	0.0020242914979757085	0.008794265035362982	0.958	16/36	0.1138	IDO1;ICAM1;IFNG;IL1B;FASLG;VCAM1;TNF;IL6;FAS;PRKCB;IL18;PRKCA;SELE;MYD88;APOL1;PLCB4
prerank	WP_BIOSYNTHESIS_AND_REGENERATION_OF_TETRAHYDROBIOPTERIN_AND_CATABOLISM_OF_PHENYLALANINE	-0.757282	-1.79485	0.0018450184501845018	0.037499955915597766	0.962	45792	0.0444	DNAJC12;PNMT;QDPR;SPR;MAOA
prerank	PID_FOXM1_PATHWAY	0.6065302685069167	1.7945769413395618	0.00205761316872428	0.0089001195911661	0.959	18/39	0.1051	CDKN2A;CCNE1;CENPA;FOXM1;CCNB2;CKS1B;CCNA2;CDK1;CENPF;BIRC5;SKP2;CDC25B;AURKB;PLK1;MYC;CHEK2;NEK2;CCNB1
prerank	ONO_AML1_TARGETS_DN	0.6261891483963323	1.7931733982857978	0	0.00907471436887085	0.961	19/36	0.1785	CCL5;RUNX3;CDK6;CCR5;CCR7;IRF4;CXCR3;CXCR4;CCR2;SOCS3;CASP4;SELL;TNFRSF25;IL17RA;RBL1;IL10;CREM;TCF3;CD84
prerank	FARMER_BREAST_CANCER_CLUSTER_5	-0.702923	-1.79276	0.0076045627376425855	0.038335524893308964	0.964	13/19	0.1853	RNF43;CYB561;TRIM37;VMP1;RPS6KB1;SUPT4H1;MED13;DHX40;RAD51C;SMG8;FTSJ3;POLG2;PTRH2
prerank	REACTOME_CONDENSATION_OF_PROMETAPHASE_CHROMOSOMES	0.8226814121790935	1.7920710471757453	0	0.009205586464366327	0.964	45880	0.1114	CCNB2;CDK1;NCAPD2;SMC4;NCAPG;NCAPH;CCNB1;SMC2
prerank	CHEN_ETV5_TARGETS_TESTIS	0.6871488611569111	1.7910498205249972	0.0020491803278688526	0.009303723537802119	0.965	14/24	0.1874	CRABP1;CDCA7;MCM2;STRA8;MAD2L1;CCNB1IP1;RAD51;MKI67;HAUS6;HELLS;RBL1;TKTL1;CCNE2;AK4
prerank	WP_T_CELL_MODULATION_IN_PANCREATIC_CANCER	0.60383022548338	1.790985848254018	0	0.009289803358814493	0.965	19/44	0.1006	IDO1;VTCN1;PDCD1;TIGIT;ICOS;FASLG;HLA-A;CD274;IL6;CCL17;CD40;FAS;CTLA4;VEGFA;B2M;TNFRSF9;LGALS9;TNFRSF4;HAVCR2
prerank	SENESE_HDAC1_AND_HDAC2_TARGETS_UP	0.4688099017269286	1.7909714117281204	0	0.009273786456471709	0.965	71/220	0.1408	SFRP1;MMP1;PTX3;CCNE1;SAA1;LTB;ZBED2;BIRC3;CXCL5;BCL2A1;SLC16A1;CCL20;LAMC2;SRGN;PI3;MCM4;DKK1;RRAGD;ITGA6;HMGA1;TNFAIP3;PLAUR;RGS2;AGO2;HOMER3;CHST11;IL7R;LAPTM5;SPHK1;TMEM158;PSME4;TFRC;C3;KYNU;PPARGC1B;NAMPT;RAC2;LMAN1;MMP9;NUS1;LPXN;CXCL3;UBASH3B;TMEM65;MAFF;PRIM2;SERPINB2;MCL1;IL6R;PPIF;TNFRSF11B;OLAH;MTAP;PSTPIP2;PPARA;PRDM1;SLC16A3;EGFR;GCH1;BMP2;SORBS2;TGM2;NFKB2;KLHL21;CXCL8;SYTL3;ATP11B…
prerank	KEGG_MEDICUS_PATHOGEN_SARS_COV_2_S_TO_ANGII_AT1R_NOX2_SIGNALING_PATHWAY	0.7568628341037208	1.7904500944825772	0	0.009349889088854004	0.965	45852	0.0428	MMP1;ACE2;CCL2;IL1B;CYBB;TNF;IL6
prerank	REACTOME_INACTIVATION_OF_CSF3_G_CSF_SIGNALING	0.6858287198251841	1.7901527117350051	0.004301075268817204	0.009393669893359541	0.966	45892	0.074	LYN;STAT1;SOCS1;HCK;SYK;JAK2;STAT5A;SOCS3
prerank	WP_GENES_RELATED_TO_PRIMARY_CILIUM_DEVELOPMENT_BASED_ON_CRISPR	-0.535775	-1.78889	0	0.040057368757667806	0.969	42/90	0.2328	TTC8;BBS4;IFT140;TCTN1;IFT122;BBS1;IFT88;KIF3A;IFT43;IFT46;ARL3;LZTFL1;BBS2;ARMC9;TRAF3IP1;FUZ;WDR19;KIF3B;BBS10;IQCE;IFT27;DYNC2LI1;TTC30B;MKS1;DYNC2H1;CEP120;WDR35;IFT20;TCTN3;TTBK2;TRAPPC11;CLUAP1;CDK20;RABL2A;TXNDC15;CC2D2A;IFT52;CEP44;IFT81;TMEM67;RPGRIP1L;MIB1
prerank	FRASOR_RESPONSE_TO_ESTRADIOL_DN	-0.553495	-1.78878	0.001890359168241966	0.039743709781515424	0.97	29/74	0.0616	ADIRF;BCAS1;PPP1R3C;PVALB;TGFB3;INPP5J;GPRC5A;BIK;INHBB;ERBB2;COL4A5;PLK2;SELENBP1;LAMB2;SLC16A5;DUSP4;FMO5;MUC1;IER3;SLIT2;ERBB3;BMP4;ABCG1;ALDH4A1;NELL2;SNCG;SMAD3;MB;ABCC5
prerank	REACTOME_APC_C_MEDIATED_DEGRADATION_OF_CELL_CYCLE_PROTEINS	0.5241365066219212	1.7878461860442236	0	0.009635733458516755	0.969	42/86	0.2376	PSMB9;CDC20;CCNA2;UBE2C;CDK1;PTTG1;PSMB8;SKP2;MAD2L1;AURKA;AURKB;PLK1;PSME4;PSMB2;BUB1B;PSMB4;UBE2S;FBXO5;PSMB10;NEK2;PSMD2;CCNB1;PSMD14;PSME2;PSMC2;CCNA1;RPS27A;CUL1;PSMA4;PSMC3;PSMA5;PSMB7;PSMD8;UBE2D1;PSMD4;CDC16;PSMA2;PSMA7;UBA52;PSMC4;PSMB6;PSMD13
prerank	WANG_SMARCE1_TARGETS_DN	0.44578178630994825	1.78603	0	0.009859927766204703	0.969	115/353	0.128	B3GNT5;S100A8;GAL;SOD2;IGF2BP3;CCNE1;CXCL1;S100A2;TAP1;TM4SF1;UCHL1;OGFRL1;PSMB9;PRAME;CXCL5;NDC80;CTSC;LBR;CD70;CXCL2;CTPS1;RNF182;TNFRSF21;SRGN;STEAP3;CSTB;SRPK1;HLA-B;GALNT14;CSAG3;SLC25A37;TEX30;HMGA1;MID1;CAND2;RRAS2;MX1;PDCD5;PBK;CDC25A;PSMB8;TM4SF18;ATAD3A;NCAPG;LY6E;MAD2L1;SLCO4A1;AURKA;WNT5B;RGS20;PARP12;FJX1;PDHA1;LAP3;NMT2;ACOT9;CENPV;KYNU;UCHL5;TFDP1;SPCS3;CYP1B1;E2F5;C15orf48;ERCC6L;…
prerank	TARTE_PLASMA_CELL_VS_B_LYMPHOCYTE_UP	0.5348270214693893	1.7843214391255033	0	0.010117377885598801	0.971	31/77	0.1607	CD38;TNFRSF17;CD27;IRF4;PDK1;SRGN;CXCR3;IL15RA;ITGA6;FGL2;ICAM2;PLOD1;CCR2;PRDX4;PDXK;SLC7A1;SPN;PDIA6;IL6R;CASP10;SELPLG;ALG3;PDIA5;HYOU1;DDOST;PYGB;HSP90B1;PRKCI;RPN1;STT3A;CKAP4
prerank	KARLSSON_TGFB1_TARGETS_UP	0.502528826300502	1.7831348899168213	0	0.01028691599765256	0.972	62/117	0.2054	PHGDH;BAG2;YBX3;ABRACL;MSN;LRP8;RPF2;MYC;CD44;GJB3;UCHL3;MRTO4;GTPBP4;LYAR;CYP1B1;CTU2;TNFRSF9;EIF5A;PREP;ACTR3;DDX21;TPM4;SYNCRIP;SRM;WDR77;BCAT1;GCSH;RRM2;SHMT2;MYBBP1A;NAE1;NOLC1;EIF2B3;IPO5;NIP7;EIF3B;BAZ1A;ARHGAP26;CCT3;PPA1;PPRC1;RCC1;ZIC4;ABCE1;SLC25A5;TCP1;EIF4G1;WDR75;SLC8A1;DLAT;GTF2F2;NCL;EXT1;HSPD1;CDC34;SNX7;EEF1E1;NSUN2;SET;CACYBP;CYCS;ZC3H15
prerank	Cytosolic DNA-sensing pathway	0.5491909228852058	1.7813837520804396	0	0.010536404092886286	0.975	23/71	0.1643	CXCL10;CCL5;AIM2;CCL4;IL1B;ZBP1;CASP1;IFI16;MLKL;IL6;IL18;POLR3G;POLR1C;POLR2F;POLR3D;NFKBIB;POLR3C;NFKBIA;DNASE2;IKBKE;POLR2H;SAMHD1;NLRP3
prerank	TUOMISTO_TUMOR_SUPPRESSION_BY_COL13A1_UP	0.7242928621530518	1.7802590969951553	0.00423728813559322	0.010715230635362562	0.976	45826	0.1323	LYZ;SLC34A2;HLA-DQA1;HLA-DMA;HLA-DMB;TRIM59
prerank	PEPPER_CHRONIC_LYMPHOCYTIC_LEUKEMIA_UP	0.6454762727432722	1.77993884026474	0.0019646365422396855	0.010728717677678594	0.976	45960	0.09	S100A8;CD38;LYZ;IL1B;CXCL2;CCL3;CSTA;VEGFA;AOAH;PLS3
prerank	WORSCHECH_TUMOR_EVASION_AND_TOLEROGENICITY_DN	0.7598228309846436	1.7794278865514308	0.004301075268817204	0.010794868319171824	0.976	45914	0.1069	IRF1;SOCS1;IL1R2;SOCS3;TLR6;BAK1;TANK;IRF6;IFNGR1
prerank	ZHU_CMV_ALL_DN	-0.516388	-1.77885	0	0.045302182256699686	0.985	41/117	0.1518	AR;IGFBP2;IGFBP5;CCND1;TIMP3;COL1A1;ACKR3;ADRA2A;IGF1R;POSTN;F7;COL1A2;COL3A1;CDH11;BCL2;LAMB2;IL6ST;IGF2;CFD;PTPN13;COL5A2;NR2F2;BMP4;THBS2;TNNI3;VCAN;FKBP10;SERPINB6;TFAP2A;ACTA2;RUNX1;THBS1;SGCG;CD151;COL6A2;NFIC;EPO;TP53BP1;CXCL12;RALGDS;FBLN1
prerank	LANDIS_BREAST_CANCER_PROGRESSION_DN	-0.555862	-1.77867	0.001851851851851852	0.044923546509415595	0.985	34/70	0.176	CRIP1;HTRA1;COL1A1;CLEC3B;COL3A1;HSPB8;AHNAK;FZD4;COL6A3;GJA1;COL5A1;LUM;SULT1A1;GHR;SRPX;CCDC80;ANGPTL2;ZEB1;IGFBP6;EPHX2;GPAM;LAMB1;ALAD;PPP2R5A;VWF;ETFB;FSTL1;CIDEC;CXCL12;DPT;COL18A1;DGAT1;DHRS7;CD34
prerank	TURASHVILI_BREAST_LOBULAR_CARCINOMA_VS_DUCTAL_NORMAL_DN	0.5231438661953892	1.7781858227503382	0.0021645021645021645	0.01097655938948942	0.976	26/86	0.0549	GABRP;KRT6B;MMP7;SFRP1;KRT23;RARRES1;ELF5;KRT17;KRT5;TRIM29;KRT14;SYNM;SAA1;KRT15;CYB5R2;CP;ID4;ACTG2;IRX1;CX3CL1;LAMB3;PERP;GALNT3;TM4SF18;EFS;KCTD14
prerank	SHIN_B_CELL_LYMPHOMA_CLUSTER_1	0.7669164017967093	1.7781723923074422	0.006072874493927126	0.0109580179040342	0.976	45790	0.0225	CXCL9;IFNG;TCL1A;IRF1;CCL3
prerank	HELLER_HDAC_TARGETS_SILENCED_BY_METHYLATION_DN	0.45555376731138914	1.777464249261997	0	0.011027642622520848	0.976	97/267	0.139	PSAT1;CDKN2A;POU2AF1;CBS;IGF2BP3;TNFRSF17;IL27RA;IL21R;SLC7A5;PIM2;CYTIP;IFRD1;QPCT;TYMS;MYBL2;UCK2;CEBPB;TXNDC5;IRF4;PDK1;CASP1;DDIT4;ITGB7;ST14;TRAF3IP3;ISG20;IRAK1;GALNT14;CD48;CD79B;FKBP11;E2F2;IFI16;LRP8;CCR1;FXYD5;CEACAM1;TAPBPL;HOMER3;ST6GAL1;CCR2;IFNAR2;HDGF;LAPTM5;WNT5B;FERMT1;BTN3A2;CFLAR;FAS;SLA;DESI2;DCPS;MYC;VEGFA;TIMM44;SH2D1A;ST3GAL6;IRF8;S100A11;UBE2J1;KCNN3;PSMB10;CD58;SNTB1;PTPR…
prerank	WP_DEVELOPMENT_OF_URETERIC_COLLECTION_SYSTEM	-0.576153	-1.77744	0.001893939393939394	0.04517653819296272	0.987	18/57	0.0976	GATA3;GFRA1;RET;GLI3;CCND1;CELSR1;SIX1;PBX1;SLIT2;LHX1;RARA;BMP4;GLI1;SPRY1;PAX2;GREB1L;GPC3;FST
prerank	SPIELMAN_LYMPHOBLAST_EUROPEAN_VS_ASIAN_2FC_DN	0.7120503748111154	1.7773777100542518	0.004032258064516129	0.011021642617135802	0.976	45889	0.0475	CD38;IL32;NFIL3;ADM;TMPRSS3;CTSS;PDE4B;ARL4C
prerank	ZHAN_MULTIPLE_MYELOMA_LB_DN	0.6167021794627018	1.7773195004927078	0.002079002079002079	0.011015662779836082	0.976	16/38	0.0853	RTP4;STAT1;IRF1;PTPRCAP;SEPHS1;ZC3H12C;LY6E;CCR2;RSAD2;USP18;XAF1;LYSMD2;MX2;PSMB10;CASP4;WIPF1
prerank	DUTERTRE_ESTRADIOL_RESPONSE_24HR_UP	0.44699466760029477	1.7769074118115926	0	0.011074404581290689	0.977	163/307	0.152	KCNK5;CDCA7;IMPA2;CDCA2;MELK;KIF2C;SLC7A5;FOXM1;RAD54L;TTK;BUB1;MCM10;ASPM;MTFR2;ANLN;TYMS;CHEK1;DLGAP5;MYBL2;SUV39H2;CDT1;CHRNA5;CCNB2;CEP55;FAM83D;GGH;CDCA5;CDC45;TPX2;BLM;EXO1;KIFC1;SKA3;RFC4;CCNA2;UBE2C;CDK1;MCM5;PTTG1;NASP;MCM4;PDSS1;NCAPD2;MCM2;DDIAS;E2F2;HR;MCM7;FANCA;MCM6;CHAF1B;PBK;BIRC5;TRIP13;GTSE1;TICRR;SKP2;NCAPG;DSCC1;PRC1;GMNN;DEPDC1B;KRT13;STMN1;AURKA;KIF11;MCM3;KIF23;MMS22L;JAK2;…
prerank	Human immunodeficiency virus 1 infection	0.47108043631428465	1.7768270853931591	0	0.01105793814129517	0.977	70/198	0.1954	CALML5;TAP1;PLCG2;CD3D;HLA-F;APOBEC3B;CCR5;CD247;CD3G;TLR2;CHEK1;CCNB2;FASLG;HLA-E;APOBEC3A;HLA-C;CDK1;HLA-A;IRAK1;HLA-B;TNF;CXCR4;APOBEC3G;BID;FAS;APOBEC3C;RAC2;NRAS;PRKCB;GNB4;B2M;LIMK2;BAK1;HLA-G;CALML4;APOBEC3F;PRKCA;MAPK1;TAP2;GNGT2;GNG4;CCNB1;MYD88;TNFRSF1B;PTK2B;TAPBP;CALR;ITPR3;MAP3K7;NFKBIA;APOBEC3H;ATM;CUL1;AKT3;PIK3CD;TRAF2;CDC25C;MAP2K3;SAMHD1;PAK3;PIK3CB;MAP2K6;GNAI1;PIK3CA;ATR;TNFRS…
prerank	IZADPANAH_STEM_CELL_ADIPOSE_VS_BONE_UP	0.4950331316920888	1.7756999094526273	0	0.01120585997102104	0.98	40/124	0.0907	PPP1R14C;AIM2;PSMB9;LYN;HLA-F;ODC1;ADORA2B;ITM2C;UCK2;COTL1;SRGN;HLA-J;CASP1;GPR84;MT1G;HLA-B;KHDRBS3;PTPRK;LRP8;HOMER3;PSMB8;UPP1;ACSL5;ARL4C;ALYREF;GMDS;GTSF1;PDXK;LAP3;CD44;KYNU;VEGFA;C15orf48;SH3KBP1;BTN3A3;PSMB10;NUP88;TBC1D1;DDX39A;SNX8
prerank	ONDER_CDH1_TARGETS_3_DN	0.5658969043826518	1.7750901192049666	0.0021231422505307855	0.011274373520262436	0.981	26/56	0.097	VGLL1;LCN2;KLK10;CXCL1;KLK7;KRT15;CYB5R2;DSC2;SOX9;IL1B;S100A7;KLK11;CXCL2;PI3;ST6GALNAC5;EDN1;SCEL;IL1R2;C1orf116;ARL4C;KRT13;ARHGAP25;CXCL3;SERPINB2;PTGS2;CWH43
prerank	GRAHAM_NORMAL_QUIESCENT_VS_NORMAL_DIVIDING_UP	0.5546346029174183	1.7744533406818728	0	0.011348878390526196	0.982	21/57	0.0942	CXCL10;CXCL13;SOD2;CXCL1;CXCL11;TM4SF1;MPZL2;IL1B;CYTIP;CXCL2;OPTN;CCL19;VNN1;KYNU;ALOX5;EBI3;GBP2;CXCL3;PTPRC;MAFF;PTGS2
prerank	LIANG_SILENCED_BY_METHYLATION_DN	0.8175047211766981	1.7743968747751047	0.0057251908396946565	0.011338274199553387	0.982	45910	0.1382	TMSB15A;FOXM1;CCNA2;MCM2;EZH2;KIF11;MKI67;HMGB2;CDKN3
prerank	FUNG_IL2_SIGNALING_2	0.7933269393568795	1.7736930603169896	0.004347826086956522	0.011420690779445134	0.982	45850	0.0967	ZBED2;CCL3;IRF4;MYC;CARD9;DDX21;TNFRSF11B
prerank	WP_APOPTOSIS	0.5283799410918503	1.7721597061425525	0	0.011599791177457398	0.982	34/84	0.1448	CDKN2A;GZMB;HRK;BIRC3;IRF1;FASLG;IRF4;TNFRSF21;CASP1;NFKBIE;TNF;BIRC5;CFLAR;BID;PRF1;FAS;TRAF1;MYC;BAK1;CASP4;IRF5;MCL1;TNFRSF25;IRF6;TNFRSF1B;CASP10;NFKBIB;BIRC2;DFFA;PMAIP1;NFKBIA;TNFRSF10B;HELLS;TRAF2
prerank	REACTOME_RHO_GTPASE_EFFECTORS	0.4555333835202294	1.7706051596940182	0	0.011848321634971072	0.983	94/256	0.1718	ROPN1;S100A8;S100A9;CDC20;CENPA;KIF2C;CDCA8;BUB1;NDC80;NUF2;CYBB;NCF1;CENPF;SFN;NCK1;FMNL2;NOXO1;KIF14;BIRC5;NCF2;TUBB2B;PRC1;SPC25;MAD2L1;CYBA;TUBB3;TUBA4A;AURKB;CENPE;PLK1;NCF4;INCENP;SEH1L;DIAPH3;KIF18A;CENPN;RAC2;PFN2;BUB1B;PRKCB;TUBB6;ERCC6L;LIMK2;WIPF1;ZW10;CENPO;PFN1;CENPM;PRKCA;ACTR3;SKA1;ARPC1B;MAPK1;FLNA;RTKN;XPO1;ARPC5;BTK;TUBA1C;RCC2;IQGAP3;FMNL1;WIPF3;PPP1CB;NUP160;KNTC1;DYNC1I1;CENP…
prerank	WHITFIELD_CELL_CYCLE_G2_M	0.4704533857934794	1.7699664716136443	0	0.011925374285965257	0.983	69/187	0.1473	IDO1;ANP32E;CENPA;KIF2C;FOXM1;RCAN1;TTK;BUB1;NUF2;LBR;ANLN;CDCA3;DLGAP5;GPSM2;CCNB2;CEP55;CKS1B;TPX2;RASGEF1A;CCNA2;CENPF;MCM4;CDC42EP1;LRP8;KIF14;PBK;BIRC5;TRIP13;GTSE1;CKS2;DEPDC1B;AURKA;RRP1;CFLAR;CDC25B;CENPE;PLK1;HMMR;BUB1B;SRD5A1;E2F5;DEPDC1;SHCBP1;HMGB3;USP13;MKI67;CCDC88A;NEK2;ECT2;CCSAP;GRK6;ANP32B;CCNB1;ZNF521;BMP2;RBM8A;BIRC2;NUSAP1;DNAJA1;LMNA;B4GALT1;SAPCD2;AKIRIN2;DR1;RANGAP1;PIK3CD…
prerank	COLINA_TARGETS_OF_4EBP1_AND_4EBP2	0.4415255314740957	1.7694972219465162	0	0.011987803694996142	0.983	118/344	0.1227	FABP7;FOXC1;LCN2;CCL5;TM4SF1;S100A1;PSMB9;GBP4;CDC20;EGFL6;MELK;CP;ID4;KIF2C;RTP4;FOXM1;TTK;NDC80;STAT1;NUF2;NUDT5;ANLN;DLGAP5;CD14;CDT1;NFIB;TPX2;HLA-E;PERP;ZBP1;CCNA2;VCAM1;HLA-A;CA13;HLA-B;FOXD1;KHDRBS3;SCARA3;FXYD5;ILF2;PBK;BIRC5;PSMB8;NDC1;IFI44;ATAD3A;KIF20A;ACSL5;GMNN;LY6E;PGM1;WNT5B;C1S;ADA;BID;PIR;CDC25B;TSPAN6;PARP12;AURKB;PLK1;GPX7;OSBPL3;PLSCR1;UBE2T;HMMR;C3;DIAPH3;USP18;RAP2A;NAMPT;P…
prerank	HALLMARK_MITOTIC_SPINDLE	0.46626258868074855	1.7694212549341812	0	0.011984449025369687	0.983	75/198	0.1982	KIF2C;TTK;BUB1;NDC80;ANLN;DLGAP5;CCNB2;TPX2;FSCN1;CDK1;CENPF;CDC42EP1;NCK1;KIF15;SMC4;MID1;PIF1;BIRC5;PRC1;AURKA;KIF11;KIF23;EPB41L2;TUBA4A;CENPE;PLK1;INCENP;BIN1;KIF1B;KIF4A;FBXO5;GEMIN4;LMNB1;CCDC88A;NEK2;CEP57;ECT2;FLNA;ACTN4;KATNA1;CEP72;ARHGAP27;TOP2A;SORBS2;CDC42EP4;SAC3D1;NUSAP1;KNTC1;RACGAP1;ARHGEF2;NCK2;BRCA2;TUBGCP3;RASAL2;STK38L;ABI1;PAFAH1B1;MYO9B;CEP192;SASS6;KIF5B;CENPJ;RALBP1;WASF1…
prerank	WP_DNA_IR_DAMAGE_AND_CELLULAR_RESPONSE_VIA_ATR	0.5279237715161108	1.7692273076141147	0	0.01200156492873488	0.983	37/77	0.2291	FOXM1;CHEK1;CDC45;EXO1;CDK1;USP1;MCM2;MSH2;FANCA;PLK1;CHEK2;RFWD3;FEN1;PML;E2F1;RAD51;PCNA;CLSPN;PRKDC;RECQL4;TDP1;TOPBP1;ATM;CDC25C;BRCA2;FANCI;WRN;MDC1;RPA2;RAD1;ATR;EEF1E1;PARP1;BARD1;RPA1;RECQL;TOP3A
prerank	BENPORATH_ES_2	0.5954705107907718	1.7690977859462198	0.0021645021645021645	0.011998198679642929	0.983	21/40	0.1904	MCM10;MYBL2;PRKD3;GPR19;CDC25A;DSCC1;SLC5A6;EPHX3;CHEK2;ERCC6L;ORC1;NCAPH;PWP2;HELLS;GJC1;ETV4;TXLNG;RRP9;VRTN;HESX1;POU5F1
prerank	WP_NON_GENOMIC_ACTIONS_OF_1_25_DIHYDROXYVITAMIN_D3	0.5374762600702201	1.7689836759737134	0	0.011998921958921662	0.983	30/74	0.1541	PLCG2;IFNG;CCL2;STAT1;TLR2;RELB;TNF;IFI44L;IL6;CD40;IFNAR2;RSAD2;TLR8;NRAS;PRKCB;NOD2;PLCE1;CYP27B1;PRKCA;MAPK1;PRKCQ;IFNGR1;PLCB4;NFKB2;CXCL8;OAS2;CD40LG;ETS1;ISG15;PLCB2
prerank	KORKOLA_EMBRYONAL_CARCINOMA_UP	0.6040479172696376	1.7689660506510296	0	0.011981319696965925	0.983	25/40	0.1874	LDHB;RAD51AP1;TEAD4;NOP2;ETV6;WNT5B;PLBD1;NDUFA9;TPI1;GAPDH;LRP6;KLRD1;CLEC7A;BCAT1;DERA;PHB2;EMG1;MAGOHB;PTPN6;YARS2;DDX47;CCND2;SLC2A3;TNFRSF1A;AK4
prerank	WILCOX_RESPONSE_TO_PROGESTERONE_UP	0.485991715452864	1.7684731582904107	0	0.012038980475811976	0.983	54/144	0.1218	ZBED2;CDC20;KLF5;NKG7;CXCL5;NDC80;ASPM;TYMS;DLGAP5;HJURP;CCNB2;CEP55;PLA2G4A;TDO2;CDK1;CENPF;IDI2-AS1;RGS2;PBK;LPIN1;KIF20A;NCAPG;PRC1;LIPG;IFNAR2;HMMR;CENPN;HMGN3;KIF4A;RIF1;SMPDL3B;FDPS;SHCBP1;DHCR7;SGK1;CEP57;MT1M;TK1;CCNB1;ACAT2;PEG10;TOP2A;MAP3K8;WDHD1;KLHL24;SMC2;CDKN2C;FADS2;RRM2;TTF2;FADS1;NUP160;NUSAP1;HMGB2
prerank	RIGGINS_TAMOXIFEN_RESISTANCE_UP	-0.569632	-1.76827	0	0.050635362584118944	0.992	26/62	0.1309	GALNT6;HGD;RET;CHST8;FASN;GP2;ADCY1;SLC27A2;SLC16A2;SPINK4;AMBP;HMGCS2;GPC4;CELSR2;CITED1;LRRC15;COLEC12;RAPGEFL1;SRPX;PRODH;KCNMA1;PMP22;ETFB;TNIK;ARMCX2;LRP4
prerank	WP_MEASLES_VIRUS_INFECTION	0.4935672122310554	1.7680366696491534	0	0.012096453128136507	0.983	59/126	0.2313	CCNE1;CD3D;IL1B;CDK6;IFIH1;STAT1;CD3G;TLR2;IL2RB;FASLG;MSN;IRAK1;IL2RA;TNFAIP3;MX1;SLAMF1;IL2RG;IL6;IFNAR2;BID;FAS;FCGR2B;STAT5A;BAK1;JAK3;MYD88;RAB9A;OAS1;NFKB2;NFKBIB;OAS2;MAP3K7;NFKBIA;PIK3CD;IKBKE;CD209;CCND2;STAT3;PIK3CB;EIF2AK2;CDK4;ADAR;PIK3CA;CCNE2;TLR4;TYK2;IL12A;HSPA6;BAX;TRAF3;CCND3;CYCS;OAS3;CD3E;CSNK2B;TRADD;CSNK2A2;CD28;JUN
prerank	WP_DNA_IR_DOUBLE_STRAND_BREAKS_AND_CELLULAR_RESPONSE_VIA_ATM	0.572887140562341	1.7675768862364853	0	0.012147660690857532	0.984	24/53	0.2113	CDKN2A;CHEK1;BLM;EXO1;BID;CHEK2;RIF1;ACTL6A;BAK1;E2F1;RAD51;PCNA;PRKDC;DCLRE1C;ATM;YAP1;CDC25C;BRCA2;MDC1;ATR;BAX;SMC3;PARP1;RNF8
prerank	HOSHIDA_LIVER_CANCER_LATE_RECURRENCE_UP	0.5518064942323206	1.7661101198137201	0	0.012338265714144878	0.985	22/57	0.1032	UBD;PSMB9;NKG7;CD3D;STAT1;GABRE;CD48;FGL2;CD74;TNFAIP3;MSH2;ANXA1;RASGRP1;CLDN10;DSC3;MPZL1;PLD1;AOAH;HDAC2;RGCC;PCNA;TES
prerank	GARCIA_TARGETS_OF_FLI1_AND_DAX1_DN	0.4828582517347307	1.765865520319346	0	0.01237477878491912	0.985	73/154	0.2377	HPDL;CCNE1;MCM10;TYMS;FANCE;CHEK1;MYBL2;CDCA5;SLC43A3;MT1G;E2F2;CHAF1B;CDC25A;SKP2;GMNN;SLC5A6;MYO10;TFEC;FEN1;HAPLN1;RPIA;EED;TCF19;LMNB1;CCNC;CENPM;MRPL11;ESCO2;FNBP1;RRM2;FXN;NOLC1;GINS3;TRMT6;CBX2;ZWILCH;CHCHD3;WDR5;RBP7;RRP9;RCC1;HINT3;MPHOSPH10;DHX33;PRELID1;MRPL48;DTL;SAMD5;ZNF93;NCAPH2;TMPO;NUP50;PTMA;STAMBPL1;KCNE3;TIPIN;SLC7A11;ELP5;CNOT7;RPS10;TPRKB;PPIL1;ZWINT;SNRPC;PSMA7;HOXD13;UBA52…
prerank	GENTLES_LEUKEMIC_STEM_CELL_DN	0.7237778030541233	1.7653929748290906	0.0041928721174004195	0.012439399039670656	0.985	45918	0.0444	CD38;CCL5;ANLN;DLGAP5;SKA3;OLFM4;STAR;MND1;CSTA
prerank	Tyrosine metabolism	-0.617876	-1.76441	0	0.05295947409071512	0.996	12/36	0.0815	PNMT;HGD;AOC3;ADH1C;FAH;ALDH3B2;MAOA;FAHD1;LRTOMT;GSTZ1;ADH1A;AOX1
prerank	TSAI_RESPONSE_TO_IONIZING_RADIATION	0.4870247945743728	1.764104806974012	0	0.012632632422811171	0.987	50/148	0.1206	CCL18;CXCL10;S100A8;KRT14;CCL4;BIRC3;PLCG2;CDK6;STAT1;CD79A;CCL20;CCL3;IL2RB;IRF4;CASP1;UBE2C;PTTG1;ENO1;NFKBIE;CCR1;TNFAIP3;MSH2;TNFRSF8;CD83;CFLAR;FAS;JAK2;PLK1;MDFI;TRAF1;KLRC2;MYC;PLOD3;TNFAIP8;RANBP1;DKC1;STAT5A;CD59;TFDP2;RFX5;SGK1;TANK;FCN3;CCT4;PCNA;PTPN22;IFNGR1;ATF5;NFKB2;COL4A2
prerank	KEGG_MEDICUS_REFERENCE_CA2_ENTRY_VOLTAGE_GATED_CA2_CHANNEL	-0.665375	-1.76338	0.01006036217303823	0.053045077984506014	0.996	45833	0.0741	CACNA1H;CACNA2D2;CACNG1;CACNG4;CACNG6;CACNA1D
prerank	HEBERT_MATRISOME_TNBC_LIVER_METASTASIS	-0.775915	-1.76271	0.002	0.05294233407512687	0.996	45851	0.1123	ECM1;COL14A1;FGB;FN1;IGFBP7;FGG;VWF
prerank	REACTOME_APC_C_CDH1_MEDIATED_DEGRADATION_OF_CDC20_AND_OTHER_APC_C_CDH1_TARGETED_PROTEINS_IN_LATE_MITOSIS_EARLY_G1	0.5237447648090264	1.762450677192278	0	0.01288351974851835	0.987	33/72	0.2376	PSMB9;CDC20;UBE2C;PTTG1;PSMB8;SKP2;AURKA;AURKB;PLK1;PSME4;PSMB2;PSMB4;UBE2S;PSMB10;PSMD2;PSMD14;PSME2;PSMC2;RPS27A;PSMA4;PSMC3;PSMA5;PSMB7;PSMD8;UBE2D1;PSMD4;CDC16;PSMA2;PSMA7;UBA52;PSMC4;PSMB6;PSMD13
prerank	CREIGHTON_AKT1_SIGNALING_VIA_MTOR_DN	-0.686542	-1.76232	0	0.05269533431986951	0.996	45923	0.108	TSPAN1;KRT8;RGL2;ATP6AP1;CIB1;PAFAH1B3;ALDOA;ATP6V0C;YWHAB
prerank	AMIT_SERUM_RESPONSE_240_MCF10A	0.5731462860742257	1.7622814693540698	0	0.012888822488845852	0.987	17/53	0.1045	KRT6B;KRT6A;GBP1;TM4SF1;DSG3;TGM1;TLR2;TNFRSF21;CLDN1;DKK1;CDC42EP1;PGBD5;ANGPTL4;TIMM44;SERPINB2;LRRC8B;ALDH1A3
prerank	PARK_APL_PATHOGENESIS_DN	0.5928460728279727	1.7607282843979715	0	0.013160523621680551	0.987	23/48	0.1607	GAL;IL32;LYZ;CYBB;SRGN;SRPK1;IFI30;CORO1A;NFKBIE;MNDA;SMOX;SIRPA;PRKCA;SERPINB2;APP;FKBP5;COL4A2;CXCL8;RAB27A;SRF;SPI1;GPI;CKAP4
prerank	REACTOME_REGULATION_OF_IFNG_SIGNALING	0.7541117822349303	1.7595618468203291	0.003992015968063872	0.013361354499041744	0.987	45883	0.1431	IFNG;STAT1;SOCS1;JAK2;PTPN2;SOCS3;IFNGR1;PTPN6
prerank	SENESE_HDAC1_TARGETS_UP	0.43040136143225577	1.7590565245600824	0	0.013427762205744006	0.988	125/416	0.1611	PSAT1;MMP1;SOD2;PTX3;IGF2BP3;SAA1;SLAMF7;TM4SF1;LTB;OGFRL1;ZBED2;BIRC3;CYB5R2;CCL2;BUB1;CDK6;CXCL5;BCL2A1;CPNE5;SLC16A1;CCL20;LAMC2;CCL3;SRGN;STEAP3;PI3;LAMB3;SLC43A3;LCP1;MCM4;FOXD1;ITGA6;SLC25A37;IGF2BP2;IFI16;MLKL;HMGA1;TNFAIP3;PLIN2;AGO2;NAB1;ATP11A;UPP1;CHST11;SKP2;IL7R;SLCO4A1;FAS;TMEM158;DESI2;PSME4;ERRFI1;GLRX;MYC;CD44;TFRC;C3;CXADR;KYNU;COL22A1;NAMPT;NABP1;VEGFA;RAC2;PNP;LMAN1;MMP9;MET;L…
prerank	HOSHIDA_LIVER_CANCER_SUBCLASS_S1	0.46420922202513903	1.7587195251592374	0	0.013460067678823118	0.988	89/228	0.13	LTF;CCL5;CXCL1;LDHB;IGLL1;GSTP1;LMO4;CDC20;KLF5;CD3D;SLC7A5;PIM2;LYN;CTSC;BCL2A1;CCR7;IRF1;C1QB;CYBB;CCL3;IL2RB;SRGN;LCP1;CD47;MSN;IFI30;CTSS;CORO1A;CD48;IL15RA;CD53;HLA-DQA2;CDK2AP1;HCLS1;FGL2;CD74;IFI16;CD8A;PLAUR;PAPSS1;CXCR4;ANXA1;HLA-DMA;IL2RG;IL7R;CYBA;LAPTM5;TUBA4A;CDC25B;SLA;ATP1B3;HLA-DPB1;HLA-DQB1;PNP;CYP1B1;ADAM8;S100A11;ITGB2;FCGBP;FUT4;MTHFD2;PTPRC;ADAM15;ALOX5AP;RSU1;LGALS9;FCGR2A;P…
prerank	MCDOWELL_ACUTE_LUNG_INJURY_UP	0.5874967385059499	1.7584653873087854	0	0.013466395824385866	0.988	15/44	0.0934	LTF;S100A8;LCN2;PTX3;PLA2G7;CSTB;SFN;LILRB4;SPHK1;ANGPTL4;MYC;MAL;SPP1;FCGR2A;MCL1
prerank	REACTOME_EARLY_PHASE_OF_HIV_LIFE_CYCLE	0.7447803347122024	1.758428501758545	0.006072874493927126	0.013446871134417145	0.988	45791	0.0777	CCR5;HMGA1;CXCR4;FEN1;PSIP1
prerank	HALLMARK_MTORC1_SIGNALING	0.46037088798801146	1.758398486708429	0	0.013427408724161243	0.988	78/194	0.1674	PSAT1;PHGDH;SLC7A5;NFIL3;BUB1;IFRD1;DAPP1;CTSC;ASNS;GMPS;PDK1;MCM4;DDIT4;ENO1;IFI30;CORO1A;MCM2;FGL2;CXCR4;VLDLR;CDC25A;PGM1;PSMG1;AURKA;TUBA4A;PLK1;SLA;TPI1;GLRX;TFRC;NAMPT;PNP;UCHL5;SRD5A1;NUP205;GAPDH;POLR3G;ITGB2;MTHFD2;DHCR7;DDX39A;ACTR3;HMBS;STARD4;TES;TOMM40;CFP;SLC2A1;PSMD14;BCAT1;FADS2;LGMN;RRM2;CCT6A;CALR;FADS1;PSMC2;NFKBIB;ARPC5L;SHMT2;ME1;HPRT1;PNO1;HSP90B1;PPA1;RPN1;PITPNB;ACTR2;GPI;…
prerank	Human cytomegalovirus infection	0.46195067160269915	1.7581503674476582	0	0.013459508992764664	0.989	58/215	0.1211	CDKN2A;CALML5;CCL5;TAP1;CCL4;HLA-F;CCL2;IL1B;CDK6;CCR5;CX3CL1;CCL3;FASLG;CCL3L3;HLA-E;HLA-C;HLA-A;HLA-B;E2F2;TNF;CCR1;IL10RA;CXCR4;E2F3;IL6;CREB3L2;BID;FAS;MYC;VEGFA;RAC2;ADCY3;NRAS;PRKCB;GNB4;B2M;BAK1;ADCY7;HLA-G;EIF4EBP1;CALML4;E2F1;PRKCA;IL6R;PTGS2;MAPK1;TAP2;GNGT2;GNG4;PTGER4;PTK2B;EGFR;RHEB;PLCB4;TAPBP;CALR;ITPR3;CXCL8
prerank	REACTOME_SIGNALING_BY_NUCLEAR_RECEPTORS	-0.467005	-1.75637	0	0.05641003804950689	0.996	46/232	0.101	TFF1;FOXA1;TFF3;GATA3;AREG;ESR1;MYB;ERBB4;CXXC5;PGR;CCND1;FASN;SDR16C5;CRABP2;KCTD6;IGF1R;HSPB1;NRIP1;GREB1;APOD;BCL2;ADH1C;PLIN1;RARA;ABCG1;GNG11;MYLIP;SCD;CITED1;CYP26A1;PDK4;SREBF1;CPT1A;PIK3R1;CALM1;TLE3;ADH1A;ZNF217;CAV1;RXRA;POLR2L;RUNX1;GPAM;S1PR3;NCOR2;PDK2
prerank	REACTOME_INTERACTIONS_OF_REV_WITH_HOST_CELLULAR_PROTEINS	0.6155282087982034	1.7563293070267916	0.002074688796680498	0.013774310701320526	0.989	26/34	0.2937	NDC1;NUP155;SEH1L;RANBP1;NUP205;NUP93;NUP88;NUP153;XPO1;NUP160;RANGAP1;RCC1;NUP210;NUP62;NUP54;RAN;NUP50;NUP85;SEC13;NUP37;NUP35;NUP214;NUP98;NUP107;POM121;TPR
prerank	WP_IMMUNE_INFILTRATION_IN_PANCREATIC_CANCER	0.607883997802672	1.7560008566185006	0.0021598272138228943	0.013807732934034428	0.989	15/38	0.1211	CCL5;CXCL1;IFNG;CCL2;IL1B;CXCL5;CCL20;IL23A;TNF;IL6;VEGFA;MMP9;LGALS9;CCL28;CXCL8
prerank	ZHOU_PANCREATIC_BETA_CELL	-0.80766	-1.75567	0.001937984496124031	0.05637576702151843	0.996	45668	0.0002	FOXA1
prerank	CHIANG_LIVER_CANCER_SUBCLASS_PROLIFERATION_DN	-0.47514	-1.75542	0	0.0559981949811061	0.996	53/174	0.1793	AR;GAMT;GLYATL1;SYBU;CYP2B6;TPRG1;AZGP1;ABAT;ETNK2;RHOB;SMIM14;MYRIP;LDHD;NAT2;SYTL4;RORC;AKR7A3;SELENBP1;CCL14;DCXR;SLC16A2;ECM2;SEC14L2;ALDH6A1;PDK4;CMBL;CDO1;KLF9;ABCA6;HAGH;ADH1A;AOX1;RUNDC3B;HSD17B6;ETFDH;ECHDC2;NUDT6;EPHX1;BLOC1S1;CYP2J2;AMDHD1;LONP2;PNPO;KCNJ8;BOK;COL18A1;TAT;PCK1;RDH16;SERPINC1;BTD;ACSM5;CYP4F11
prerank	ALCALAY_AML_BY_NPM1_LOCALIZATION_DN	0.46905900421332697	1.7542177351175048	0	0.014071700530137742	0.991	64/180	0.1157	PROM1;CD38;S100B;CDC20;KIF2C;FOXM1;MCM10;ITM2C;TYMS;CHEK1;DLGAP5;CCNB2;CKS1B;HLA-DRB1;TPX2;EXO1;KIFC1;CCNA2;UBE2C;PTTG1;HLA-DRA;MCM4;CD48;MCM2;HLA-DPA1;IL1R2;CD96;BIRC5;HLA-DMA;IL2RG;CD69;MAD2L1;KIF23;RSAD2;POLD1;GPX7;HMMR;KYNU;VEGFA;CIITA;TFDP1;RGS10;RANBP1;HMGN3;KIF4A;SRD5A1;SHCBP1;ASB9;BANK1;CHAF1A;USP13;NPR3;MKI67;POU4F1;CENPM;ITGA9;NCAPH;TK1;IDH2;CCNB1;GYPC;NXT2;CDKN2C;RRM2
prerank	RYAN_MANTLE_CELL_LYMPHOMA_NOTCH_DIRECT_UP	0.4815424874811899	1.754189852265139	0	0.014059276477906248	0.992	57/144	0.1431	CHI3L2;POU2AF1;ICAM1;IL21R;LYN;RUNX3;PELI1;CD27;BCL2A1;MYBL2;SPIB;THEMIS2;TMPRSS3;CD82;TNF;IL10RA;PLAC8;ST6GAL1;CDC25A;IFNAR2;EML4;SASH3;BID;DUSP2;IFIT3;SH2B2;FGR;MYC;ADTRP;GFOD1;IRF8;MX2;PTP4A3;PPAN;UBASH3B;CD72;UBALD2;IL6R;MPEG1;TNFRSF1B;IFNGR1;PTK2B;CD300A;IKZF1;CXCR5;LGMN;CR2;ITGAL;SIK1;PRICKLE1;B4GALT1;BLK;RHOV;HPCAL1;FCRL2;DNASE2;PTPN6
prerank	EINAV_INTERFERON_SIGNATURE_IN_CANCER	0.6356037054973234	1.7532050373161754	0.006185567010309278	0.014194277924730039	0.992	16/27	0.1947	STAT1;IFI30;MX1;IFI44L;APOBEC3G;IFI44;LY6E;IFIT3;UBE2L6;OAS1;OAS2;ISG15;EIF2AK2;ADAR;IFI6;IFI35
prerank	KEGG_T_CELL_RECEPTOR_SIGNALING_PATHWAY	0.5055557378417956	1.7529558399076484	0	0.014209168429857238	0.992	45/107	0.1835	CD3D;PDCD1;IFNG;LCK;ICOS;CD247;CD3G;CD8B;NCK1;NFKBIE;TNF;CD8A;LCP2;RASGRP1;ZAP70;VAV1;CTLA4;NRAS;ITK;PTPRC;MAP3K14;LAT;MAPK1;PRKCQ;MAP3K8;NFKBIB;MAP3K7;NFKBIA;NCK2;CD40LG;AKT3;PTPN6;PIK3CD;CARD11;CBLC;IL10;CSF2;PIK3CG;PAK3;PIK3CB;CDK4;CBL;DLG1;FYN;PIK3CA
prerank	CHICAS_RB1_TARGETS_LOW_SERUM	0.5197417615878883	1.7529417243555554	0	0.014188750747139302	0.992	27/82	0.1265	CENPW;TMSB15A;CDCA7;TYMS;MT1H;CDT1;NFIB;MCM5;MCM4;FMO2;MCM6;TMEM171;MCM3;RIF1;DEPDC1;RNASEH2A;EIF4EBP1;LMNB1;SNRPG;MT1F;RNF145;EGFR;SERPINB8;PITX1;RAB27A;GDF5;MT1X
prerank	GINESTIER_BREAST_CANCER_ZNF217_AMPLIFIED_UP	-0.552069	-1.75226	0	0.057864481020783155	0.997	34/66	0.2563	ESR1;SMIM14;APBB2;BAIAP3;F2R;ANG;TRAK2;CHURC1;MAP3K12;MORF4L2;ADD1;SLC35A3;POLK;SLU7;SNX9;N4BP2;BMPR2;YIPF5;BTD;STX16;WSB1;DNAL1;DNAJB14;DNAJC21;GINM1;ICE2;RSPH3;BLOC1S6;CREB1;SCAF11;KLHL20;ATG12;FAM114A1;PWWP2A
prerank	CHIANG_LIVER_CANCER_SUBCLASS_CTNNB1_UP	-0.483632	-1.75196	0	0.05756802422892055	0.997	49/163	0.1367	AR;GFRA1;DNAJC12;THBS4;TMEM150C;TPRG1;HHAT;IRS1;MYRIP;BIK;CCDC170;SPARCL1;TBX3;SELENBP1;BHLHE40;DCXR;CD36;FAM3B;SLC1A2;BMP4;AQP11;ECM2;HTR2B;FITM2;ACSS3;SEC14L2;PDK4;UBXN10;TENM2;TSPAN5;NUBPL;CORIN;AOX1;GLUL;CST1;RUNDC3B;CAP2;GPAM;FAM169A;TTC9;NUDT6;RHBG;TBCK;SLC22A4;HSDL2;AXIN2;AMACR;ABCG2;SNAI2
prerank	REACTOME_IRAK4_DEFICIENCY_TLR2_4	0.6886166862208706	1.7519295082317918	0.0057361376673040155	0.014367897066890038	0.992	45948	0.1127	S100A8;S100A9;S100A1;TLR2;CD14;TLR1;TLR6;LY96;MYD88;BTK
prerank	CHUANG_OXIDATIVE_STRESS_RESPONSE_DN	0.8023612345573748	1.7514110445101216	0	0.014433217943831369	0.992	45787	0.065	CHEK1;CCNA2;UBE2C;PLK1;ADCY3
prerank	WP_G1_TO_S_CELL_CYCLE_CONTROL	0.5427347079046128	1.7514098910271891	0	0.014410595345173327	0.992	28/64	0.1391	CDKN2A;CCNE1;CDK6;CDC45;CDK1;MCM5;MCM4;MCM2;E2F2;MCM7;MCM6;E2F3;CDC25A;ORC6;MCM3;MYC;TFDP1;TFDP2;E2F1;ORC1;PRIM2;ORC3;PCNA;CCNB1;CDKN2C;POLA2;CCNA1;ATM
prerank	REACTOME_NS1_MEDIATED_EFFECTS_ON_HOST_PATHWAYS	0.6040141247757677	1.7513074374537756	0.0020920502092050207	0.014413350624369568	0.992	27/37	0.2937	NDC1;NUP155;SEH1L;NUP205;NUP93;NUP88;NUP153;KPNA2;NUP160;ISG15;KPNA4;NUP210;EIF2AK2;NUP62;NUP54;PABPN1;NUP50;NUP85;SEC13;NUP37;KPNA3;NUP35;NUP214;NUP98;NUP107;POM121;TPR
prerank	MISSIAGLIA_REGULATED_BY_METHYLATION_UP	0.4981231851072625	1.7512738916988508	0	0.014396660732318836	0.992	39/116	0.1266	UBD;RARRES1;SLPI;LCN2;SOD2;TAP1;BCL11A;IL32;BIRC3;RCAN1;IL1B;STAT1;MFGE8;CCL20;IL23A;HLA-E;PERP;TNFAIP2;CDC123;ISG20;RBM38;TNFAIP3;PLAUR;IFI44L;LY6E;CTSL;SAT1;MX2;LGALS9;PTGS2;ATF3;UBE2L6;IFNGR1;RAB9A;OAS1;LGMN;CTSB;SLC6A8;OAS2
prerank	REACTOME_SIGNALING_BY_CSF1_M_CSF_IN_MYELOID_CELLS	0.6329004030525988	1.7509540761824887	0.002012072434607646	0.014428538511692873	0.993	19/31	0.2274	PLCG2;LYN;STAT1;IL34;HCK;INPP5D;YES1;CSF1R;RPS27A;PIK3CG;STAT3;PIK3CB;CBL;FYN;PIK3CA;THOC5;GAB3;UBA52;CSF1
prerank	REACTOME_INTERLEUKIN_1_SIGNALING	0.49802337986796186	1.7508265489277275	0	0.014427377764702133	0.993	52/112	0.2376	SAA1;S100B;PSMB9;IL1B;PELI1;RIPK2;IRAK1;IL1R2;PSMB8;PSME4;PSMB2;USP18;PSMB4;NOD2;NLRC5;PSMB10;APP;PSMD2;S100A12;MYD88;PSMD14;MAP3K8;PSME2;IL1RN;PSMC2;NFKB2;NFKBIB;MAP3K7;NFKBIA;RPS27A;IRAK3;CUL1;TRAF2;IRAK2;PSMA4;IL1RAP;MAP2K6;PSMC3;PSMA5;PSMB7;PSMD8;TIFA;HMGB1;ALPK1;PSMD4;NOD1;PSMA2;PSMA7;UBA52;PSMC4;PSMB6;PSMD13
prerank	VANLOO_SP3_TARGETS_DN	0.5155315217602894	1.749279860438447	0	0.014708670435243544	0.993	27/85	0.1214	MARCO;KLK8;PDZK1IP1;LGALS2;C1QB;PDK1;CD82;IFI30;ITGA6;IL18RAP;ADA;GPX7;FUOM;GLRX;DAPK2;RPP40;TOP1MT;CLEC10A;TCF19;AKAP7;RPS6KA4;TXNRD3;TSPO;CFP;MYD88;LGMN;SPEG
prerank	REACTOME_SUMOYLATION_OF_INTRACELLULAR_RECEPTORS	-0.650008	-1.74891	0.005940594059405941	0.05909404526352403	0.998	45868	0.0939	AR;ESR1;PGR;THRA;RARA;RXRA;NR4A2
prerank	ENK_UV_RESPONSE_EPIDERMIS_UP	0.44279052264932417	1.7486859243255581	0	0.014784341653670683	0.993	83/280	0.1372	SFRP1;KRT16;KRT17;CDH3;S100A8;KRT6A;RHCG;BCL11A;ANXA3;CDC20;CHST2;PFKP;CYB5R2;DSC2;PIM2;S100A7;TGM1;OASL;SLC16A1;FUT3;TYMS;CSTB;FSCN1;CD47;PDSS1;TEAD4;FXYD5;RRAS2;ITGB4;MX1;VLDLR;HOMER3;UPP1;HCP5;SERPINB3;LIPG;ANGPTL4;RGS20;SLC5A6;ME2;POLD1;MDFI;PSMB2;CTSL;PLSCR1;VRK2;BTN2A2;PRSS2;LSR;DLX5;ADAM8;POLR3G;LPXN;CYP27B1;ACTL6A;PSIP1;BTN3A3;EIF4EBP1;SNRPA1;DSG2;GRK6;TNFRSF25;FLNA;PPIH;ALDH1A3;SLC2A1;SR…
prerank	WILCOX_RESPONSE_TO_PROGESTERONE_DN	-0.553815	-1.74807	0	0.0592237207000368	0.998	25/59	0.1379	IGFBP2;IGFBP5;CCND1;COL1A1;IGF1R;COL1A2;XIST;COX7A1;COL5A2;COL8A2;SPON2;FN1;COL6A1;INHBA;PLEC;NTM;THBS1;ABCC6;CATSPERB;OXTR;HSD11B2;MMP2;LOXL2;MYL9;AKAP9
prerank	DOANE_RESPONSE_TO_ANDROGEN_UP	-0.479238	-1.74769	0	0.059065641043992416	0.998	48/168	0.1117	PIP;MAPT;TMC5;FAM174B;GSTM3;CNTNAP2;AZGP1;SERHL2;SLC19A2;FASN;GPRC5A;SORD;DALRD3;MCCC2;ZBTB16;AHNAK;ALCAM;UGT2B11;FMO5;ZNF552;TTC12;POLD4;ALDH4A1;SIGLEC15;SCD;CACNG4;RAB3A;FLNB;SEC14L2;CYP4F8;CROT;TPD52;CAMP;ZNF350;MICALL2;NEDD4L;BNC2;RND1;TSKU;CA5B;MTMR9;PDK2;EPN2;S100P;ARRB1;AFF1;HSD11B2;ECHDC2
prerank	STOSSI_RESPONSE_TO_ESTRADIOL	-0.598542	-1.74695	0	0.05913666068508123	0.998	13/41	0.054	TFF1;CA12;ACOX2;PDZK1;MSMB;SERPINA6;SPARCL1;LRIG1;NRIP1;KRT19;GREB1;GJA1;RHOBTB3
prerank	REACTOME_DEPOSITION_OF_NEW_CENPA_CONTAINING_NUCLEOSOMES_AT_THE_CENTROMERE	0.6479925844701842	1.746866040809531	0	0.015127852103438238	0.994	45986	0.1453	CENPW;CENPA;HJURP;OIP5;CENPN;CENPO;CENPM;CENPI;CENPL;MIS18BP1;MIS18A
prerank	WIERENGA_STAT5A_TARGETS_UP	0.46362850091839536	1.746738144902563	0	0.015117913600689523	0.994	70/193	0.1624	PSAT1;LAMP3;CXCL10;CCL5;CBS;IL4I1;LTB;GBP4;EGFL6;NFIL3;CCL2;CCR7;CCL3;ADM;CALB2;NDRG1;PIM1;RGS1;RASGEF1A;FNDC3B;DDIT4;CLEC4A;COCH;SLC25A37;IL18RAP;PLIN2;BATF3;OSM;TUBB2B;IL7R;CD1A;FPR3;CD83;TRAF1;DCPS;MOB3B;MYO10;MIIP;SAMSN1;CCDC102A;FBXO6;SPP1;CIART;NCS1;RHEBL1;ARG2;TLE4;FCGR2A;TNFRSF4;CTSZ;STK17B;CST7;SLC6A9;GPR65;TGM2;CXCL8;RNF217;DAPK1;TARP;PHLDA1;CD40LG;CTSH;VASN;ST3GAL4;PCSK9;CSF2;CCND2;CKA…
prerank	KEGG_MEDICUS_REFERENCE_CDC25_CELL_CYCLE_G2_M	0.8084993880380913	1.7460278764043096	0.0020964360587002098	0.015232976598347854	0.994	45910	0.1862	CHEK1;CCNB2;CDK1;CDC25B;CHEK2;CCNB1;ATM;CDC25C;ATR
prerank	MARKEY_RB1_CHRONIC_LOF_DN	0.4972577059740987	1.7455477266399666	0	0.015316969897767308	0.994	44/114	0.108	FABP7;MMP12;UCHL1;CP;ACTG2;C1QA;C1QB;PLA2G7;CD14;CCL3;SRGN;IFI30;CTSS;RBP1;C1QC;CD53;EDN1;IFI16;MCCC1;PLIN2;LCP2;PLAC8;IL6;PSTPIP1;LILRB4;VAV1;FERMT3;PLSCR1;GJB3;CLEC4D;ADAM8;CD59;COLGALT1;TYROBP;IRF5;PTPRC;NPR3;LGALS9;MS4A6A;CSF1R;TRPV2;TPD52L1;CFP;EGFR
prerank	BLANCO_MELO_BRONCHIAL_EPITHELIAL_CELLS_INFLUENZA_A_INFECTION_UP	0.4854175269398503	1.7449375127418953	0	0.015423704787708747	0.994	25/121	0.0776	CXCL10;CCL5;GBP1;PTX3;CXCL11;TAP1;BATF2;ICAM1;BIRC3;HLA-F;HERC5;TNF;TNFAIP3;IL6;IL7R;SERPINB4;CD83;C1S;TRAF1;TFRC;ARL5B;USP18;XAF1;EPSTI1;NLRC5
prerank	REACTOME_PEROXISOMAL_PROTEIN_IMPORT	-0.560764	-1.74474	0	0.06026428337015294	0.998	21/63	0.1691	ACOX2;ACOT4;ECI2;SLC27A2;CRAT;ACOT2;HSD17B4;PEX12;CROT;ACOX3;DECR2;HMGCL;USP9X;EPHX2;PEX7;AMACR;PEX2;LONP2;PEX1;DHRS4;ZFAND6
prerank	ABE_VEGFA_TARGETS_2HR	0.6079114194228028	1.7410877313845556	0.00211864406779661	0.016136771185000457	0.995	17/31	0.2189	LAD1;PDCD1;RCAN1;MCM2;UPP1;SERPINB2;PTGS2;TNFRSF14;TKTL1;HBEGF;PPL;CD1B;APOE;XPO7;NELFE;BPI;RAPGEF1
prerank	PEDERSEN_METASTASIS_BY_ERBB2_ISOFORM_4	-0.507631	-1.7399	0	0.06337838171449531	0.998	26/102	0.0735	AGR2;GFRA1;DHRS2;MSMB;TMEM45B;MYB;CPE;SYT13;FAM110C;IGFBP5;ELOVL2;SPOCK1;NTN4;ISOC1;PTPN13;SLC1A2;PTGER3;NCAM2;MAOA;COL12A1;C1orf226;UGT2B15;CROT;ABCC3;SLC24A3;FN1
prerank	ONDER_CDH1_TARGETS_1_DN	0.4683991181675078	1.7377934910278492	0	0.016807519808439798	0.995	66/162	0.1844	VGLL1;LCN2;KLK10;CXCL1;KLK7;KRT15;CYB5R2;DSC2;SOX9;IL1B;MCM10;S100A7;KLK11;SLC16A1;CHRNA5;CXCL2;PI3;ST6GALNAC5;SLC43A3;MCM4;DKK1;EDN1;SCEL;POP1;IL1R2;C1orf116;SKP2;IL7R;ARL4C;KRT13;EML4;RFWD3;FEN1;ARHGAP25;CXCL3;C12orf4;SERPINB2;PTGS2;CWH43;SYNCRIP;EHF;CXCL8;DNAJA1;DCBLD2;SERPINB8;ADAMTS1;UMPS;PNO1;ETS1;HCCS;BRCA2;DDX18;ILF3;PAFAH1B1;CSF2;KIF5B;TGFA;EIF4G1;OSMR;HBEGF;ATP13A3;SRSF3;TMPO;NUP50;CBFB…
prerank	CHANG_IMMORTALIZED_BY_HPV31_DN	0.5506409377989108	1.7375440493714427	0	0.016829438486032956	0.995	20/60	0.0942	SLPI;LCN2;KLK6;GBP1;CTSV;KLK7;DSC2;STAT1;CD24;IL1R2;MX1;IFI44;NMT2;DSP;SPRR2E;TRIM22;MX2;SNRPA1;SERPINB2;PTGS2
prerank	REACTOME_ANTIGEN_PRESENTATION_FOLDING_ASSEMBLY_AND_PEPTIDE_LOADING_OF_CLASS_I_MHC	0.6329249041047119	1.7374453642043108	0.001968503937007874	0.016826525530997078	0.995	45990	0.1179	TAP1;HLA-F;HLA-E;HLA-C;HLA-A;HLA-B;B2M;HLA-G;TAP2;TAPBP;CALR
prerank	LOPES_METHYLATED_IN_COLON_CANCER_UP	0.63952929768138	1.7373287087787301	0.0020920502092050207	0.016821719435297748	0.995	45836	0.0289	SFRP1;RARRES1;CDKN2A;IFNG;SOCS1;MT1G
prerank	BIOCARTA_DC_PATHWAY	0.7324532258250297	1.7369355600883927	0.006342494714587738	0.016866305781880166	0.995	45946	0.2015	CD2;IFNG;CD5;CD40;CD7;ANPEP;IL10;CSF2;IL13;CD33
prerank	REACTOME_G1_S_DNA_DAMAGE_CHECKPOINTS	0.5261935254975604	1.7363704615172948	0.002109704641350211	0.01694678494169766	0.995	33/65	0.2376	CDKN2A;CCNE1;PSMB9;CHEK1;CCNA2;CDC25A;PSMB8;PSME4;PSMB2;PSMB4;CHEK2;PSMB10;PSMD2;PSMD14;PSME2;PSMC2;CCNA1;ATM;RPS27A;PSMA4;PSMC3;PSMA5;CCNE2;PSMB7;PSMD8;PSMD4;PSMA2;PSMA7;PCBP4;UBA52;PSMC4;PSMB6;PSMD13
prerank	RICKMAN_HEAD_AND_NECK_CANCER_C	0.49684498988784653	1.7361479850418173	0	0.016977791657340452	0.995	31/102	0.1195	KLK5;KLK6;GAL;SOD2;SLC6A14;KLK10;CXCL11;HORMAD1;AIM2;KLK7;HSD17B2;ZBED2;DSC2;IL12RB2;CALB2;HLA-DRB4;TDO2;DKK1;SERPINB4;RGS20;CYP27B1;PTGS2;CWH43;MT1M;KRTDAP;S100A12;MLIP;SLC2A1;POPDC3;SERPINB7;NANOS1
prerank	JEON_SMAD6_TARGETS_UP	0.6626717650958202	1.736061203132741	0.00808080808080808	0.016969003917945865	0.995	45862	0.0576	MMP7;UBD;PTX3;LAMC2;PSMB8;FAS;KLRC2
prerank	JISON_SICKLE_CELL_DISEASE_UP	0.45912815272856144	1.7347509251280702	0	0.01721318358767173	0.996	54/177	0.1418	MARCO;CXCL10;GBP1;IGF2BP3;TAP1;ANXA3;PSMB9;STAT1;OASL;XK;IL15;ADM;PLEK;HLA-A;IFI30;NFKBIE;MX1;NAB1;CLIC4;VSIG4;PSMB8;IFI44;SMOX;LY6E;CCR2;RSAD2;PRDX4;IFIT3;JAK2;TCN2;TRIP6;PSMB2;CTSL;VRK2;KYNU;TFEC;IFIT2;HTATIP2;GBP2;LMNB1;RSU1;DESI1;ATF3;UBE2L6;SERPING1;VAMP5;PSME2;CALR;MPP1;CLIC2;RENBP;RGL1;EMP3;CUL1
prerank	ZHAN_EARLY_DIFFERENTIATION_GENES_DN	0.581303264633125	1.7340004390559882	0.004073319755600814	0.017343537873189298	0.996	17/42	0.1414	GBP1;LTB;CDC20;FOXM1;RUNX3;SPIB;TNF;MSH2;MYC;CIITA;EED;LMNB1;CXCR5;BLK;ETS1;RHOG;SPI1
prerank	SAUL_SEN_MAYO	0.4826371143957248	1.7339777932459606	0	0.01731918144660954	0.996	46/122	0.1225	CXCL10;MMP12;MMP1;CCL8;CCL13;CCL5;CXCL1;ICAM1;CCL7;IL32;CCL4;CCL2;IL1B;CXCL16;CCL20;IL15;CXCL2;CCL3;LCP1;DKK1;EDN1;TNF;PLAUR;IL6;SERPINB4;ANGPTL4;FAS;BMP6;SERPINE2;C3;VEGFA;MMP9;GMFG;IL7;IL18;SPP1;CXCL3;ANGPT1;TNFRSF11B;TNFRSF1B;EGFR;SELPLG;BMP2;VGF;CXCL8;CTSB
prerank	WP_T_CELL_ACTIVATION_SARS_COV_2	0.5138195342454634	1.733848163465164	0	0.017308052047493413	0.996	26/88	0.1111	CDKN2A;CD3D;IL12RB2;IFNG;LCK;ICOS;CD247;CD3G;HLA-DRB1;IL23A;HLA-DRA;TNF;LCP2;CCL19;RASGRP1;ZAP70;IFNAR2;JAK2;CTLA4;PTPRC;LAT;MAPK1;PRKCQ;CCL28;MYD88;RHEB
prerank	ZAMORA_NOS2_TARGETS_UP	0.555352868009193	1.7335957629364689	0.002188183807439825	0.017317594741502285	0.996	27/54	0.2358	CCNE1;IFRD1;TYMS;ADM;MCM5;MCM4;MCM2;MCM6;CSN3;PTPN14;PNP;FEN1;EED;PCNA;SRM;IL1RN;HMGB2;PPA1;HMOX1;RAN;EIF4E2;NELFE;PABPC4;RRM1;EEF1B2;YWHAH;NGF
prerank	GARGALOVIC_RESPONSE_TO_OXIDIZED_PHOSPHOLIPIDS_TURQUOISE_DN	0.556335210636035	1.7332597867766306	0.0020876826722338203	0.017385184200021636	0.996	31/54	0.2417	CDC20;NDC80;KIFC1;CCNA2;KIF15;SKP2;AURKA;TIMM8A;PLK1;XAF1;BUB1B;FAM111B;PML;TACC3;MKI67;E2F8;CDKN2C;CBX2;PIK3CG;ZNF93;TMPO;ESPL1;SPC24;BARD1;GEMIN6;DDX28;EXOSC2;F8A1;DHRS3;NEIL3;RRS1
prerank	WP_ONE_CARBON_METABOLISM	0.6158004233488221	1.7330379600558583	0.0020833333333333333	0.01742264100082594	0.996	45990	0.1356	TYMS;MTHFD1L;TCN2;GLRX;FTCD;FOLH1;DNMT1;GART;MTHFD2;SHMT2;DNMT3B
prerank	BIOCARTA_CSK_PATHWAY	0.6754511254809042	1.7325994760675367	0.004149377593360996	0.017489869760882286	0.996	45952	0.0452	CD3D;LCK;CD247;CD3G;HLA-DRB3;HLA-DRB1;HLA-DRB4;HLA-DRB5;HLA-DRA;ZAP70
prerank	REACTOME_HOST_INTERACTIONS_OF_HIV_FACTORS	0.4838335033019709	1.7306423333716225	0	0.017922432499435533	0.996	59/124	0.2376	PSMB9;LCK;CD247;HLA-A;CD8B;HMGA1;APOBEC3G;PSMB8;HCK;NDC1;NUP155;PSME4;PSMB2;SEH1L;RANBP1;PSMB4;NUP205;B2M;NUP93;PSIP1;PSMB10;NUP88;NUP153;PSMD2;PSMD14;XPO1;PSME2;PSMC2;NUP160;RPS27A;RANGAP1;RCC1;SLC25A5;PSMA4;NUP210;AP2M1;NUP62;NUP54;PSMC3;RAN;FYN;NUP50;PSMA5;DOCK2;PSMB7;PSMD8;AP1M1;PSMD4;NUP85;SEC13;PSMA2;PSMA7;NUP37;UBA52;AP1S1;PSMC4;CD28;PSMB6;PSMD13
prerank	WP_LEUKOCYTE_INTRINSIC_HIPPO_PATHWAY_FUNCTIONS	0.6203769924502537	1.7306352678658943	0.001949317738791423	0.017897464696148904	0.996	13/30	0.156	CD19;CCR7;NDRG1;TEAD4;FERMT3;PRDM1;MOB1A;ITGAL;YWHAQ;RASSF5;YAP1;TEAD2;STK38L
prerank	LEE_LIVER_CANCER_DENA_UP	0.5383177260916154	1.7301976346377004	0	0.01796368223053187	0.996	23/59	0.077	LY6D;LCN2;MMP12;S100A9;POU2AF1;SOX9;MFGE8;BCL2A1;NDRG1;TLR1;PLEK;CD24;VCAM1;CTSS;RGS2;MCM6;ANXA1;CSN3;LY6E;KIF11;TAGLN2;NUP205;SPP1
prerank	ABRAMSON_INTERACT_WITH_AIRE	0.5901231051739364	1.7294761538281518	0.004149377593360996	0.018098397289359636	0.996	20/40	0.2082	MCM5;NASP;MCM2;MSH2;MCM6;MSH6;NUP93;LMNB1;PCNA;TOP2A;XPO1;MYBBP1A;C1QBP;PRKDC;PABPC1;XPOT;SRSF3;SNRPB;SMC3;PARP1
prerank	PATIL_LIVER_CANCER	0.41105307132002344	1.729120286335966	0	0.018149287123453907	0.996	212/615	0.1827	UBD;LCN2;RDH10;HRCT1;CENPW;HORMAD1;CDCA7;LYZ;IL21R;FOXM1;CDCA8;BUB1;FABP5;NUF2;GABRE;LBR;TYMS;CHEK1;DLGAP5;HJURP;MYBL2;UCK2;GPSM2;CEP55;CKS1B;CDCA5;TP53BP2;CDC45;NDRG1;TPX2;RFC4;CCNA2;UBE2C;CD24;CDK1;CENPF;MCM5;USP1;PTTG1;CD47;MCM4;DKK1;RRAGD;IRAK1;LMNB2;FKBP11;EZH2;E2F2;HMGA1;SMC4;BAIAP2L2;ILF2;AGO2;MCM6;PBK;TRIP13;E2F3;CDC25A;SERPINB3;SKP2;GMNN;DEPDC1B;MAD2L1;DONSON;STMN1;CREB3L2;AURKA;NUP155;K…
prerank	CROMER_TUMORIGENESIS_UP	0.5504905426899384	1.7287425128537162	0.0020833333333333333	0.018211132105994034	0.996	21/56	0.077	KRT16;KRT17;MMP12;MMP1;CXCL1;UCHL1;CHST2;APOBEC3B;IL1B;ODC1;OASL;LAMC2;CCL3;RBP1;TNFAIP3;IL6;SMOX;PLOD3;PFN2;MMP9;SPP1
prerank	WP_PROTEASOME_DEGRADATION	0.5394926196647392	1.7284978298337703	0	0.018237674639588464	0.996	30/59	0.2376	UCHL1;PSMB9;HLA-F;IFNG;HLA-E;HLA-C;HLA-A;HLA-B;PSMB8;PSMB2;UCHL3;PSMB4;PSMB10;HLA-G;PSMD2;PSME2;PSMC2;RPN1;PSMA4;PSMC3;PSMA5;PSMB7;PSMD8;UBE2D1;PSMD4;PSMA2;PSMA7;PSMC4;PSMB6;PSMD13
prerank	VALK_AML_CLUSTER_10	-0.62572	-1.72699	0.005758157389635317	0.07407621486235165	0.999	45960	0.0961	EEF1A2;NPDC1;SPON1;CFD;SNED1;FLNB;PIK3C2B;SETBP1;SPRY1;ARHGEF17
prerank	WP_MAMMARY_GLAND_DEVELOPMENT_PATHWAY_PUBERTY_STAGE_2_OF_4	-0.776015	-1.72687	0.007905138339920948	0.0735560316464754	0.999	45821	0.0229	AREG;ESR1;PGR;CCND1;NRIP1;ERBB2
prerank	REACTOME_CLASS_A_1_RHODOPSIN_LIKE_RECEPTORS	0.4363959258611066	1.7268181936239457	0	0.018555744502203084	0.997	68/321	0.1222	CXCL10;CXCL9;CXCL13;GAL;CCL13;CCL5;CXCL1;CXCL11;SAA1;NMU;CCL7;CCL4;S1PR4;CCL2;PNOC;CXCL5;ADORA2B;CCR5;CCR7;XK;CXCR6;CXCL16;CX3CL1;CCL20;CXCL2;CCL3;CCL3L3;XCL1;NMB;CHRM3;CXCR3;P2RY6;XCL2;EDN1;CHRM1;CCR1;GPR183;FPR1;CXCR4;ANXA1;CCL19;OXGR1;CCL17;FPR3;CCR2;POMC;GPR18;C3;PTAFR;CHRM2;LPAR3;CCKBR;GHRL;CXCL3;CMKLR1;CCK;P2RY14;S1PR2;APP;PTGER4;CCL28;ECE2;CXCR5;FPR2;GPR65;RGR;CXCL8;HCAR3
prerank	WP_CELLS_AND_MOLECULES_INVOLVED_IN_LOCAL_ACUTE_INFLAMMATORY_RESPONSE	0.7042614970397995	1.7266062894286633	0.006060606060606061	0.018556050283437705	0.997	45917	0.1211	ICAM1;VCAM1;TNF;IL6;C3;ITGB2;SELPLG;ITGAL;CXCL8
prerank	BIOCARTA_LAIR_PATHWAY	0.7042614970397995	1.7266062894286633	0.006060606060606061	0.018556050283437705	0.997	45917	0.1211	ICAM1;VCAM1;TNF;IL6;C3;ITGB2;SELPLG;ITGAL;CXCL8
prerank	BIOCARTA_D4GDI_PATHWAY	0.7645524018848899	1.7264750850463362	0.006048387096774193	0.018556202496548588	0.997	45759	0.1074	GZMB;CASP1;PRF1;CASP10
prerank	WELCSH_BRCA1_TARGETS_DN	0.48647225620510315	1.7242185032913477	0	0.01894898425984049	0.997	69/134	0.2336	KRT6B;GAL;CCNE1;SLC7A5;CTPS1;NDRG1;CDC123;SRPK1;MCM2;LMNB2;BOP1;BYSL;CDC25B;POLD1;SF3A3;MYC;RRP1B;RPIA;CHAF1A;SLC1A3;SNRPA1;SSRP1;MCL1;CAD;MOGS;SRM;ALG3;GCSH;DDX11;NOLC1;SLC6A8;SSBP1;HSP90B1;MRPS12;PWP2;PDCD11;EMG1;CLTA;EIF3B;DANCR;U2AF1;MGST1;RCC1;CKAP4;FARSA;TRAP1;TCOF1;EIF3E;CDK4;PPM1F;GALK1;DNTTIP2;BMS1;GTF3C2;MTHFD1;PPAT;PIEZO1;UBAP2L;SLC19A1;PABPC4;AIMP2;DDX10;SOX4;DNAJC7;CDC37;SLC1A5;PRRC2…
prerank	GARCIA_TARGETS_OF_FLI1_AND_DAX1_UP	-0.56993	-1.72403	0.00195312	0.0753372686776412	0.999	27/48	0.2214	ATP7B;IGFBP5;SMIM14;NEIL1;CIRBP;IFT140;ANKRA2;KCNMB4;MAP3K1;ZNF217;WDR19;MYO6;HMGCL;GNPTG;SLC26A11;C5orf15;SGSM2;SNX14;LRP10;CPT1B;ZFP90;NCKAP5;INPPL1;LGALS1;RASA4;LMBR1L;ADCK5
prerank	BIOCARTA_TCYTOTOXIC_PATHWAY	0.7791898985052408	1.723475670192442	0.006423982869379015	0.01908412662684083	0.997	45912	0.1183	ICAM1;CD2;CD3D;CD247;CD3G;CD8A;ITGB2;PTPRC;ITGAL
prerank	PID_IL2_STAT5_PATHWAY	0.6123164640020863	1.7229699076128866	0.006085192697768763	0.01915667452109281	0.997	45991	0.1038	LCK;CDK6;IL2RB;FASLG;CCNA2;IL2RA;IL2RG;PRF1;MYC;STAT5A;JAK3
prerank	CLASPER_LYMPHATIC_VESSELS_DURING_METASTASIS_DN	-0.611708	-1.72269	0.007692307692307693	0.07576713244523228	0.999	19/35	0.125	SEMA3C;LOXL1;COL1A2;COL3A1;CDH11;LAMA2;COL6A3;COL5A2;COL5A1;GPC1;FBN1;VCAN;JAM2;COL6A1;PCOLCE;S1PR3;BGN;LTBP2;COL6A2
prerank	REACTOME_TAK1_DEPENDENT_IKK_AND_NF_KAPPA_B_ACTIVATION	0.5779984460990357	1.7211459981679136	0	0.019541364306372492	0.997	20/44	0.2105	SAA1;S100B;RIPK2;IRAK1;USP18;NOD2;NLRC5;APP;S100A12;NFKB2;NFKBIB;MAP3K7;NFKBIA;RPS27A;TRAF2;IRAK2;TIFA;HMGB1;ALPK1;NOD1
prerank	MARTIN_NFKB_TARGETS_UP	0.5828085446192591	1.7210151781907863	0.005791505791505791	0.019554662332010135	0.997	16/41	0.0874	CXCL9;SAA1;CCL7;TRIM2;CP;TRPV6;SLC26A9;VCAM1;PPP1R1B;C1S;MYC;C3;VEGFA;SPP1;CASP4;TTYH3
prerank	KEGG_MEDICUS_REFERENCE_CENPE_INTERACTION_WITH_NDC80_COMPLEX	0.796741253741686	1.7206077353268725	0.004228329809725159	0.01961345362492142	0.997	45819	0.0539	NDC80;NUF2;SPC25;AURKA;AURKB;CENPE
prerank	BIOCARTA_MONOCYTE_PATHWAY	0.7751067219518777	1.7198795989627798	0.004081632653061225	0.01978300917449377	0.997	45880	0.1666	ICAM1;CD44;ITGB2;SELL;SELE;ITGAM;ITGAL;ITGA4
prerank	Cellular senescence	0.4701344981058634	1.7192007146937203	0	0.01991938219943758	0.997	56/155	0.1862	CDKN2A;CALML5;CCNE1;HLA-F;FOXM1;CDK6;MRAS;CHEK1;MYBL2;CCNB2;HLA-E;HLA-C;CCNA2;CDK1;HLA-A;HLA-B;E2F2;RRAS2;E2F3;IL6;CDC25A;LIN9;MYC;NRAS;CHEK2;E2F5;TRPV4;HLA-G;EIF4EBP1;CALML4;E2F1;MAPK1;CCNB1;RHEB;ITPR3;PPP1CB;CXCL8;RASSF5;ETS1;CCNA1;ATM;AKT3;PIK3CD;MAP2K3;RBL1;CCND2;SLC25A5;E2F4;CDKN2B;RAD1;PIK3CB;MAP2K6;CDK4;PIK3CA;CCNE2;ATR
prerank	HAHTOLA_CTCL_PATHOGENESIS	0.7135638274120442	1.7188967290413002	0.0064794816414686825	0.01993749160950129	0.997	45915	0.0474	GZMB;CCL5;NKG7;TBX21;IL2RB;XCL1;CD52;IL7R;MS4A4A
prerank	GROSS_HYPOXIA_VIA_ELK3_ONLY_UP	0.6125435389878887	1.7171401042923178	0	0.020305010310169833	0.998	11/33	0.0986	SLPI;CLEC4E;NFIL3;CEBPB;ADM;LCP1;IL6;PGM1;RND3;CXCL3;EGLN1
prerank	BLANCO_MELO_COVID19_SARS_COV_2_INFECTION_A594_CELLS_UP	0.5148534342461837	1.7163742111036233	0	0.020463534641132628	0.998	27/80	0.1211	CDH3;MMP1;CCL5;PTX3;ICAM1;GBP4;CLEC4E;IL1B;BCL2A1;LAMC2;HSD11B1;IL6;SERPINB3;SERPINB4;MAP2;TREM1;ATP6V1C2;C15orf48;TNFRSF9;MTHFD2;CDCP1;ATF3;CHAC1;BCAT1;AMPD3;SERPINB7;CXCL8
prerank	PHONG_TNF_TARGETS_UP	0.5320658484552555	1.7155598727178576	0.0020876826722338203	0.02065951280275055	0.999	26/63	0.1347	PTX3;CXCL1;ICAM1;BIRC3;IRF1;CCL20;LAMC2;CXCL2;BTG3;TNFAIP2;TNFAIP3;IL6;KLRC1;CD83;FJX1;CD44;CXCL3;EGR2;MCL1;ATF3;BMP2;NFKB2;BIRC2;CXCL8;NFKBIA;TNFRSF10B
prerank	WP_COMPLEMENT_SYSTEM	0.5101204827668784	1.715321111110826	0	0.020683655823498757	0.999	32/93	0.1279	PTX3;ICAM1;CD19;TLR2;ADM;FCN1;PLAUR;FPR1;ICAM2;VSIG4;FCGR3A;C2;CD40;C1S;C3;GNA15;CD59;SPP1;SELL;PRKCA;SELE;CFP;SERPING1;SELPLG;ARRB2;RPS19;CR2;CALR;PRNP;C4BPA;C1QBP;C3AR1
prerank	GROSS_HIF1A_TARGETS_DN	0.6522458579476381	1.714591164060031	0.00425531914893617	0.020835543340831864	0.999	45861	0.0728	LDHB;ADM;PDK1;ENO1;PGM1;TPI1;GAPDH
prerank	ENGELMANN_CANCER_PROGENITORS_DN	-0.550443	-1.71456	0.00390625	0.08263682238543549	0.999	25/61	0.1162	TFF3;AGR3;SCUBE2;CEACAM6;SYBU;UGDH;EVL;HSPA2;SYTL4;ST6GALNAC2;ADCY1;VPS37D;BMP4;FGFR3;CORO2A;BNIPL;ABCC3;RAPGEFL1;FN1;SFXN2;RLN2;S100P;OXTR;GP1BB;CAPS
prerank	REACTOME_TRANSPORT_OF_THE_SLBP_DEPENDANT_MATURE_MRNA	0.6059882784472087	1.7139962929212738	0.00205761316872428	0.02094744465452054	0.999	25/33	0.2937	NDC1;ALYREF;NUP155;SEH1L;NUP205;NUP93;NUP88;NUP153;NUP160;NUP210;NUP62;NUP54;NUP50;SLBP;NUP85;SEC13;NUP37;NCBP1;NUP35;NUP214;NCBP2;NUP98;NUP107;POM121;TPR
prerank	BIOCARTA_NKCELLS_PATHWAY	0.6752061253524607	1.713973316839964	0.0038022813688212928	0.020924397489962603	1	46011	0.1078	HLA-A;KLRC1;VAV1;SYK;KLRC2;KLRC4;IL18;B2M;KLRD1;KLRC3;LAT;PTK2B
prerank	SHAFFER_IRF4_TARGETS_IN_ACTIVATED_DENDRITIC_CELL	0.5355862419822738	1.7139723727703782	0.004158004158004158	0.02089603948191362	1	19/62	0.0738	CD38;TNFRSF17;SLAMF7;PIM2;APOBEC3B;GLDC;UCK2;CDT1;TXNDC5;IRF4;ITGB7;ISG20;FKBP11;TNFAIP3;ST6GAL1;AURKA;HMMR;E2F5;UBE2J1
prerank	KEGG_MEDICUS_REFERENCE_MDM2_P21_CELL_CYCLE_G1_S_N00536	0.768851698918396	1.7136037199046152	0.008316008316008316	0.02095725515906528	1	45788	0.0839	CDKN2A;CCNE1;E2F2;E2F3;E2F1
prerank	REACTOME_REGULATED_NECROSIS	0.540137464444648	1.7132882630902648	0.0020408163265306124	0.021009358579213874	1	27/57	0.2277	GZMB;BIRC3;IL1B;PELI1;IRF1;FASLG;CASP1;MLKL;CFLAR;FAS;IL18;BAK1;CASP5;CASP4;BIRC2;TNFRSF10B;RPS27A;TRAF2;CHMP4C;TNFSF10;BAX;HMGB1;CYCS;SDCBP;UBA52;CDC37;TRADD
prerank	REACTOME_INTERLEUKIN_12_SIGNALING	0.5831868027906465	1.7126493665802718	0.0021413276231263384	0.021139839544461823	1	20/46	0.2027	SOD2;IL12RB2;IFNG;GSTA2;LCP1;MSN;JAK2;LMNB1;SNRPA1;SERPINB2;MTAP;PSME2;STAT4;IL10;TCP1;PITPNA;TYK2;IL12A;GSTO1;TALDO1
prerank	WP_NUCLEOTIDE_BINDING_OLIGOMERIZATION_DOMAIN_NOD_PATHWAY	0.5845652922733091	1.7123525786402178	0	0.0211844034934907	1	12/40	0.1047	AIM2;IL1B;NLRP7;CASP1;RIPK2;NLRP2;CARD9;NOD2;IL18;CASP5;CARD6;PRDM1
prerank	KEGG_MEDICUS_REFERENCE_MICROTUBULE_DEPOLYMERIZATION	0.6502209662718919	1.7111422612838654	0.004228329809725159	0.02146552664041594	1	13/22	0.1868	KIF2C;TUBB2B;TUBB3;AURKA;TUBA4A;AURKB;TUBB6;TUBB;KIF18B;TUBA1C;TUBA8;TUBA1A;TUBB4A
prerank	KEGG_MEDICUS_REFERENCE_IFN_RIPK1_3_SIGNALING_PATHWAY	0.6408470593322563	1.7110176462133957	0.01002004008016032	0.021473956856482887	1	45987	0.207	IFNG;STAT1;IFNAR2;JAK2;STAT5A;JAK3;IFNGR1;STAT4;STAT3;TYK2;IFNGR2
prerank	REACTOME_TRYPTOPHAN_CATABOLISM	0.7484361171977035	1.7104511112378018	0.008565310492505354	0.021563991031394836	1	45789	0.0696	IDO1;SLC7A5;TDO2;KYNU;SLC36A4
prerank	BLANCO_MELO_INFLUENZA_A_INFECTION_A594_CELLS_UP	0.5843912635293946	1.7104407618446043	0.004201680672268907	0.021540361072113462	1	12/38	0.1307	CCL5;FGFBP1;CCL2;CXCL5;TIMD4;PLAUR;RGS2;IFIT2;NXT2;CPM;CXCL8;PMAIP1
prerank	SANCHEZ_MDM2_TARGETS	-0.769492	-1.70992	0.013916500994035786	0.08685283275609167	0.999	45820	0.11	ADIRF;CCND1;INHBB;IGFBP6;FCGRT;CLIP3
prerank	WP_TOLL_LIKE_RECEPTOR_SIGNALING_RELATED_TO_MYD88	0.6221833736463274	1.7097227374164752	0.002105263157894737	0.02169197622010278	1	18/30	0.2475	TLR2;RELB;TLR1;IRAK1;TLR8;TLR6;MAPK1;MYD88;NFKB2;IKBKE;TLR4;TRAF3;TLR5;TLR3;TICAM1;TLR9;IKBKG;IRF3
prerank	WP_MODULATORS_OF_TCR_SIGNALING_AND_T_CELL_ACTIVATION	0.5397539508255172	1.7094056039785808	0.00646551724137931	0.021737143037788124	1	22/60	0.1493	CD3D;LCK;CD247;CD3G;SOCS1;CD8A;TNFAIP3;LCP2;CD5;ZAP70;VAV1;SH2D1A;ITK;MAP3K14;LAT;MAP4K1;PRKCQ;MAP3K8;NFKBIA;PTPN6;CARD11;UBASH3A
prerank	C-type lectin receptor signaling pathway	0.48668827996441905	1.7091803912707229	0	0.02176453718501242	1	34/103	0.1643	CALML5;CLEC4E;PLCG2;IL1B;STAT1;MRAS;IRF1;RELB;IL23A;CASP1;TNF;RRAS2;IL6;CCL17;SYK;FCER1G;CARD9;CLEC4D;NRAS;CALML4;MAP3K14;EGR2;PTGS2;MAPK1;CLEC7A;ITPR3;NFKB2;NFKBIA;AKT3;PIK3CD;IKBKE;CD209;IL10;NLRP3
prerank	PID_ALPHA_SYNUCLEIN_PATHWAY	0.6145548277342869	1.7089662997864354	0.0063025210084033615	0.02177599613757644	1	16/31	0.1883	KLK6;UCHL1;LYN;LCK;HCK;SYK;FGR;YES1;PLD1;MAPK1;PTK2B;BLK;PLCB2;PPP2R5D;FYN;GRK5
prerank	REACTOME_INTERLEUKIN_21_SIGNALING	0.780306158193421	1.708037717648077	0.0064794816414686825	0.021968647299763482	1	45848	0.1711	IL21R;STAT1;IL2RG;STAT5A;JAK3;STAT4;STAT3
prerank	WP_BIOGENIC_AMINE_SYNTHESIS	-0.718069	-1.70788	0.017786561264822136	0.08823373819756826	0.999	45731	0.0444	PNMT;HDC;MAOA
prerank	SA_CASPASE_CASCADE	0.6740082755741323	1.7074374701013437	0.008298755186721992	0.022097503068070314	1	45888	0.122	GZMB;BIRC3;FASLG;PRF1;FAS;CASP10;BIRC2;DFFA
prerank	MARKS_HDAC_TARGETS_UP	0.6557320384163464	1.707323071610514	0.005905511811023622	0.022096162412639248	1	45983	0.1847	CCNE1;FASLG;MCM3;FAS;GLRX;BAK1;DFFA;TNFRSF10B;TNFSF10;TXN;RARB
prerank	GROSS_HYPOXIA_VIA_ELK3_DN	0.47427864441874534	1.7071085657563991	0	0.02211760189814118	1	42/141	0.1187	SLPI;CXCL10;S100A8;TM4SF1;NFIL3;RCAN1;IFRD1;ASNS;CEBPB;ADM;SRGN;NDRG1;PLEK;ENO1;EDN1;ITGA6;IFI16;TIAM2;VLDLR;IL6;UPP1;RIOK1;SMOX;LILRB4;DUSP2;ERRFI1;MYC;CD44;C3;VEGFA;SAMSN1;SAT1;PNRC1;CXCL3;MTHFD2;PTGS2;ACSL4;PTGER4;CHIC2;SLC2A1;EHF;ANPEP
prerank	DANG_REGULATED_BY_MYC_UP	0.5355562888431036	1.7068112714778332	0.004291845493562232	0.022161725405838002	1	30/66	0.1947	UCHL1;SLC7A5;SLC16A1;TYMS;UCK2;UBE2C;SRPK1;TFRC;TFDP1;WDR12;VRK1;TLE4;CLPB;TK1;WDR3;SLC2A1;SRM;TERT;TARBP1;UMPS;TDP1;UAP1;SURF6;TRAF2;RRP9;TXN;TCF3;ZNF532;SNRPB;YWHAE
prerank	KEGG_MEDICUS_REFERENCE_TLR1_2_4_NFKB_SIGNALING_PATHWAY	0.6633372869648085	1.706583775706362	0.0099601593625498	0.022207472077704172	1	45950	0.1938	TLR2;TLR1;IRAK1;TNF;IL6;MYD88;MAP3K7;NFKBIA;TLR4;IL12A
prerank	REACTOME_TOLL_LIKE_RECEPTOR_CASCADES	0.46237553679635296	1.7060007760294749	0	0.022298451490326884	1	62/163	0.2045	S100A8;S100A9;CTSV;SAA1;S100B;S100A1;BIRC3;PLCG2;PELI1;TLR2;CD14;SOCS1;TLR1;RIPK2;CTSS;IRAK1;CTSL;USP18;TLR8;NOD2;TLR6;ITGB2;NLRC5;RPS6KA3;TANK;MAPK1;APP;LY96;S100A12;MYD88;MAP3K8;ITGAM;BTK;LGMN;NFKB2;NFKBIB;BIRC2;CTSB;MAP3K7;NFKBIA;HSP90B1;RPS27A;IRAK3;CUL1;TRAF2;IKBKE;MAP2K3;IRAK2;PPP2R5D;RPS6KA1;MAP2K6;TLR4;PTPN4;TIFA;HMGB1;CD180;TRAF3;UNC93B1;LBP;TLR10;UBE2D1;ALPK1
prerank	BLANCO_MELO_COVID19_SARS_COV_2_INFECTION_A594_ACE2_EXPRESSING_CELLS_UP	0.4162645061507936	1.704784537430712	0	0.022613921503490914	1	110/454	0.1493	IDO1;LAMP3;B3GNT5;PROM1;PTX3;CXCL1;LTB;BATF2;CCL4;PSMB9;GBP4;BIRC3;CHST2;CLEC4E;CENPA;GPM6B;HLA-F;SOX9;TNFSF13B;NFIL3;CCL2;ODC1;BCL2A1;ABTB2;IRF1;CCL20;CEBPB;HERC5;RELB;CXCL2;NEURL3;PIM1;SOCS1;THEMIS2;CD274;CLEC4A;IL15RA;NFKBIE;MLKL;SPOCK2;TNF;APOL6;TNFAIP3;CYP27A1;PDE4B;IL6;C2;IFI44;CD83;IL20RB;PARP12;SLA;FERMT3;SNAI1;TRAF1;KLRC2;PLSCR1;FOXN2;MED30;ARL5B;USP18;NOD2;PNRC1;ADAM8;SNHG1;SOCS3;EPSTI1…
prerank	BIOCARTA_GHRELIN_PATHWAY	-0.739719	-1.70476	0.0081799591002045	0.0905312875819529	0.999	45821	0.1129	IGFALS;IGFBP2;IGFBP5;IGFBP4;IGFBP6;IGF1
prerank	DIAZ_CHRONIC_MYELOGENOUS_LEUKEMIA_DN	0.48388301136097017	1.704090072533842	0	0.022761490578463103	1	41/111	0.1425	PROM1;S100A8;S100A9;NKG7;LILRB3;CCR7;TLR2;HERC5;CLEC4A;IFI30;ISG20;HLA-B;CD53;FGL2;IL10RA;MNDA;CSTA;IL7R;MS4A4A;CCR2;LILRB4;ADA;IRF8;GAPDH;SLC1A3;SELL;MS4A6A;CSF1R;MCL1;HLA-DMB;ACSL4;CST7;VAMP5;SATB1;PRNP;TERT;ME1;OAS2;ZNF124;TGFBI;RPS12
prerank	KAAB_FAILED_HEART_VENTRICLE_DN	0.5847449589480326	1.7036808757972077	0.002028397565922921	0.02283741625369703	1	21/40	0.1898	CSRP2;C1QB;CD14;AMD1;IRAK1;FCER1G;CD68;PTDSS1;FCN3;IFNGR1;RAB9A;PSME2;SLC31A2;ISG15;SLC39A14;LDHA;PQBP1;STAT3;EBP;IFITM1;TMEM147
prerank	SATO_SILENCED_EPIGENETICALLY_IN_PANCREATIC_CANCER	0.5739605175132899	1.7036125079258424	0.006185567010309278	0.022828118907111086	1	13/43	0.0788	SFRP1;CDKN2A;KRT17;S100A2;UCHL1;IL32;ITM2C;SRGN;CDC25A;DAPK2;NLRP2;PAX6;CASP5
prerank	REACTOME_SIGNALING_BY_THE_B_CELL_RECEPTOR_BCR	0.48687345328651305	1.7033670854884404	0	0.022848300074537135	1	55/109	0.2376	PSMB9;PLCG2;LYN;CD19;DAPP1;CD79A;CD79B;NCK1;NFKBIE;PSMB8;RASGRP1;VAV1;SYK;PSME4;PSMB2;NRAS;PRKCB;PSMB4;SH3KBP1;PSMB10;PSMD2;PSMD14;PSME2;BTK;ITPR3;PSMC2;NFKBIB;BLK;MAP3K7;NFKBIA;RPS27A;CUL1;PTPN6;STIM1;PIK3CD;CARD11;PSMA4;PIK3AP1;PSMC3;FYN;PSMA5;ORAI1;PSMB7;PSMD8;RASGRP3;PSMD4;MALT1;FKBP1A;PSMA2;PSMA7;NFATC3;UBA52;PSMC4;PSMB6;PSMD13
prerank	YAMANAKA_GLIOBLASTOMA_SURVIVAL_UP	0.7651678271673776	1.7033096330793533	0.004246284501061571	0.022839013452391147	1	45911	0.2032	EMILIN2;TPI1;LDHC;STK40;FGFBP2;RAB32;SLC2A3;SLN;DYRK3
prerank	FURUKAWA_DUSP6_TARGETS_PCI35_UP	0.5214626358745977	1.7031156593426082	0.002066115702479339	0.02287294498419442	1	21/69	0.0898	KRT17;KRT14;SAA1;FOLR1;IL32;PSMB9;RTP4;HLA-F;TNFSF13B;SECTM1;HERC5;LYPD5;THEMIS2;CD24;IFI30;TAPBPL;C1S;KLRC2;C15orf48;KLRC3;SLC15A3
prerank	YU_MYC_TARGETS_DN	0.5476123706383861	1.702841900098442	0.00411522633744856	0.02292403537310735	1	23/55	0.1507	IL4I1;LTB;GBP4;CD2;HLA-DOB;SPIB;HLA-DRB5;HLA-A;HLA-DQA1;CD74;IFI16;IL10RA;HLA-DMA;HLA-DQB1;PRKCB;PTPRC;HLA-DMB;CD37;RBMS1;BLK;MS4A1;CTSH;MGST1
prerank	REACTOME_PYROPTOSIS	0.6314740171385413	1.702521541103554	0.005940594059405941	0.022959478061309026	1	45895	0.082	GZMB;IL1B;IRF1;CASP1;IL18;BAK1;CASP5;CASP4
prerank	REACTOME_NUCLEAR_ENVELOPE_NE_REASSEMBLY	0.5227622576057673	1.7011907838180265	0	0.023332045695293745	1	34/72	0.2219	LBR;CCNB2;CDK1;NDC1;TUBB2B;TUBB3;NUP155;TUBA4A;VRK2;SEH1L;TUBB6;NUP205;NUP93;LMNB1;VRK1;CCNB1;TUBA1C;NUP160;LMNA;RANGAP1;RCC1;CHMP4C;TUBA8;TUBA1A;NUP62;NUP54;RAN;TMPO;TUBB4A;SPAST;NUP85;SEC13;NUP37;EMD
prerank	RHEIN_ALL_GLUCOCORTICOID_THERAPY_DN	0.42164706515234995	1.700929086327985	0	0.02335651803111642	1	105/350	0.1275	LDHB;IGLL1;ANP32E;PSMB9;MELK;GPM6B;CSRP2;RCAN1;TTK;FABP5;TYMS;CHEK1;RAD51AP1;CCNB2;CEP55;GGH;GMPS;CKS1B;RFC4;SCHIP1;CDK1;MCM5;PTTG1;NASP;MCM4;ENO1;MCM2;KIF15;HMGA1;MCM6;BIRC5;APOBEC3G;CDC25A;PSMB8;NCAPG;CKS2;PRC1;GMNN;MAD2L1;STMN1;PSMG1;MRC1;KIF11;ADA;PRDX4;UGP2;FBL;ME2;GPX7;TPI1;PSMB2;HMMR;STOML2;CENPN;RPP40;GDI2;BUB1B;OXCT1;SERBP1;GAPDH;TPGS2;PSIP1;SHCBP1;HMGN4;TUBB;HMGB3;VRK1;LAPTM4B;RSU1;RAD5…
prerank	CHUNG_BLISTER_CYTOTOXICITY_UP	0.4773316114035164	1.7000572063043153	0	0.023574805904148247	1	47/128	0.1595	GZMB;GNLY;CD3D;SLAMF8;FABP5;CTSC;TIGIT;CCR5;C1QB;HCST;SLC43A3;MCM5;CD8B;IRAK1;C1QC;BORA;IGFLR1;TNFAIP3;PLIN2;CD96;MICALL1;CKS2;KLRC1;MRPL9;TPI1;PSMB2;CTSL;GNA15;MIR155HG;CPSF3;HAVCR2;MT1F;PSMD2;PSMD14;SERPING1;ATF5;PHYH;CTSB;RACGAP1;SYTL3;CLTA;FLVCR2;ZWILCH;CHCHD3;COX5A;CLPTM1L;MDC1
prerank	REACTOME_NUCLEOTIDE_BINDING_DOMAIN_LEUCINE_RICH_REPEAT_CONTAINING_RECEPTOR_NLR_SIGNALING_PATHWAYS	0.537838813058997	1.6995214359842277	0	0.023679406987362046	1	32/56	0.2623	AIM2;BIRC3;CASP1;RIPK2;IRAK1;TNFAIP3;PSTPIP1;CARD9;NOD2;CASP4;APP;NFKB2;BIRC2;MAP3K7;RPS27A;IRAK2;NLRP3;P2RX7;PANX1;HMOX1;TXN;MAP2K6;SUGT1;NOD1;NLRC4;UBA52;ITCH;IKBKG;CASP2;MAPK12;MAPK13;NLRP1
prerank	LEE_LIVER_CANCER_E2F1_DN	0.5225950476249542	1.6984070568226335	0.0021141649048625794	0.023922316089908587	1	18/63	0.1253	RARRES1;KLK5;ORM2;ORM1;MCM10;HSD11B1;TDO2;RGN;EFNA4;KYNU;NR1H3;NETO2;REPS1;OAT;EGFR;MDH1;C4BPA;ME1
prerank	WEST_ADRENOCORTICAL_TUMOR_DN	-0.417502	-1.69835	0	0.09684620332157681	0.999	188/523	0.1819	SCUBE2;DNAJC12;ESR1;TPSAB1;ASPN;PLAT;OGN;SEMA3B;NR2F1;KIF5C;NPY1R;RAI2;TGFB3;IGFBP5;TOB1;SHC2;RHOB;HOXB5;EPN3;RAMP1;SPATA20;POSTN;SFRP4;IGFBP4;MS4A2;FUT8;CLEC3B;SPON1;NEIL1;CBFA2T3;APOD;CTSF;LRRC32;AGTR1;AHNAK;LAMB2;OMD;DCXR;MEIS3P1;AEBP1;SLC16A2;COX7A1;IER3;CFD;SSH3;LAMA2;VEZF1;TLE2;FAXDC2;FAH;ERBB3;NR2F2;RARA;PDGFD;LUM;ABCG1;MMP23B;TMEM204;ISLR;CYB561;DCN;MYLIP;VCAN;EGR3;ATP1A2;ACSF2;GPRASP1;HT…
prerank	WP_REGULATION_OF_SISTER_CHROMATID_SEPARATION_AT_THE_METAPHASE_ANAPHASE_TRANSITION	0.7214719128815625	1.6982627042570684	0.018404907975460124	0.023928756064773057	1	45822	0.0667	CDC20;BUB1;PTTG1;MAD2L1;CENPE;BUB1B
prerank	REACTOME_BIOLOGICAL_OXIDATIONS	-0.450823	-1.69822	0	0.0962308587693589	0.999	51/201	0.1335	NAT1;GLYATL1;GSTM3;CYP2B6;CYP4B1;GSTM1;SULT2B1;UGDH;SULT1A2;NAT2;GSTO2;AKR7L;HPGDS;AKR7A3;ACSM1;UGT2B11;AOC3;ADH1C;MAOA;N6AMT1;FDXR;GSTT2;UGT2B10;SULT1A1;CYP26A1;CYP2A7;UGT2B15;CYP4F8;GSTM5;CYP21A2;CMBL;GSTT1;MGST2;CYP2A6;GSTZ1;ADH1A;RXRA;GSS;ACY1;UGT2B17;CYP2R1;CYB5B;EPHX1;AKR7A2;ARNT2;ABHD14B;SULT1A4;UGT2B28;MAOB;CYP2J2;CYP4F22
prerank	WP_EBOLA_VIRUS_INFECTION_IN_HOST	0.47895810928306204	1.6981331939326705	0	0.02392494018315806	1	57/127	0.1988	FOLR1;HLA-F;STAT1;MFGE8;RELB;HLA-DOB;HLA-DRB1;HLA-E;HLA-C;HLA-DRB5;HLA-DRA;HLA-DQB2;HLA-A;HLA-DQA1;HLA-B;HLA-DQA2;ITGA6;TIMD4;HLA-DPA1;ICAM2;HLA-DMA;HLA-DPB1;CTSL;HLA-DQB1;CLEC10A;SOCS3;ASGR1;HLA-G;ADAM17;HLA-DMB;MAPK1;HAVCR2;FLNA;ACTN4;EGFR;CD300A;RAB9A;NFKB2;CTSB;C1QBP;TYRO3;CLTA;HLA-DOA;NPC1;PIK3CD;IKBKE;CD209;ITGA4;PIK3CB;EIF2AK2;PIK3CA;TLR4;NPC2;PAK1;CLEC4G;ICAM3;DAB2IP
prerank	NELSON_RESPONSE_TO_ANDROGEN_UP	-0.517493	-1.69807	0.003913894324853229	0.09557494103227349	0.999	26/78	0.1365	SPDEF;AZGP1;UGDH;SORD;ELOVL5;KRT19;KRT8;INPP4B;STK39;APPBP2;DHCR24;C1orf21;ABHD2;SCD;CPD;AKAP12;TPD52;HPGD;ACSL3;PMEPA1;GSR;SEC24D;IQGAP2;TSC22D1;NKX3-1;STEAP4
prerank	PID_IL12_STAT4_PATHWAY	0.6196565341963071	1.697911630563932	0.002053388090349076	0.023950103219530283	1	11/32	0.0718	CD3D;IFNG;IRF1;CD247;CD3G;TBX21;HLA-DRA;IL2RA;IL18RAP;PRF1;IL18
prerank	WP_GASTRIC_CANCER_NETWORK_1	0.6470551938850513	1.6977437553838357	0.006097560975609756	0.023976899106560815	1	17/24	0.1854	MYBL2;TPX2;UBE2C;CENPF;MCM4;KIF15;AURKA;LIN9;ACTL6A;NOTCH1;ECT2;TOP2A;E2F7;CCNA1;CEP192;RUVBL1;KIF20B
prerank	WP_DEREGULATION_OF_RAB_AND_RAB_EFFECTOR_GENES_IN_BLADDER_CANCER	-0.703964	-1.69754	0.013539651837524178	0.09536859793512072	0.999	45885	0.1069	MLPH;SYTL2;MYRIP;SYTL4;RPH3AL;RAB27B;SYTL1;TBC1D10A
prerank	BIOCARTA_IL2_PATHWAY	0.6611220191409123	1.6970262855178324	0.004219409282700422	0.02410218532508865	1	45860	0.1038	LCK;IL2RB;IL2RA;IL2RG;SYK;STAT5A;JAK3
prerank	REACTOME_ORGANIC_CATION_ANION_ZWITTERION_TRANSPORT	-0.714779	-1.69696	0.005917159763313609	0.09535841324365978	0.999	45792	0.1274	SLC22A5;SLC22A18;RUNX1;SLC22A15;SLC22A4
prerank	WP_VITAMIN_B12_METABOLISM	0.5554417131305889	1.696815589291025	0.004273504273504274	0.02412021535482115	1	13/49	0.056	SOD2;CCL5;CBS;SAA1;ICAM1;IFNG;CCL2;IL1B;SAA4;SAA2;TNF;IL6;TCN2
prerank	REACTOME_THE_NLRP3_INFLAMMASOME	0.6955562044867333	1.6963849823054105	0.004123711340206186	0.024190733227828193	1	45946	0.1831	CASP1;PSTPIP1;APP;NFKB2;NLRP3;P2RX7;PANX1;HMOX1;TXN;SUGT1
prerank	KEGG_MEDICUS_REFERENCE_TYPE_II_INTERFERON_TO_JAK_STAT_SIGNALING_PATHWAY	0.6995267318538062	1.6963525982956251	0.015473887814313346	0.02416120553610045	1	45854	0.207	IFNG;STAT1;JAK2;IFNGR1;IL27;STAT3;IFNGR2
prerank	IZADPANAH_STEM_CELL_ADIPOSE_VS_BONE_DN	-0.494757	-1.69612	0.0020161290322580645	0.09553971651965988	0.999	30/102	0.0694	AR;CA12;GATA3;ASPN;KCNE4;LRRC17;KLHDC9;SYTL2;ACKR3;SFRP2;POSTN;MFAP4;HOXB6;HSPA2;MYH11;NRIP1;CDH11;PBX1;RTN2;COL5A2;FBN1;NDN;NUAK1;MFAP5;AKAP12;LZTFL1;SLC22A23;SLC24A3;JAM2;DAAM1
prerank	MASSARWEH_TAMOXIFEN_RESISTANCE_UP	-0.415711	-1.69508	0	0.09598146305731259	0.999	170/529	0.1529	AR;ADIRF;TSPAN1;FSIP1;BCAS1;TMEM45B;THBS4;CEACAM6;HID1;GPR160;PRR15L;ERBB4;MATN3;SERHL2;RAI2;IGFBP5;PRRT3;SMIM14;LURAP1L;EPN3;P2RY2;HOXB2;ACKR3;PTK6;INHBB;ATP2C2;LIMA1;SCCPDH;SH3BGRL;LOXL1;PREX1;RASL11B;SLC12A2;COL1A2;ERBB2;BBS4;NFIA;CDH11;INPP4B;RORC;PRICKLE2;EPS8L1;ALCAM;DNAJA4;FZD4;PBX1;NUDT4;SPINK4;CD36;MUC1;IER3;PTPN13;GATA2;TRIB3;TCEA3;TRIQK;RNF103;HMGCS2;COL5A2;COPZ2;HEXIM1;PROM2;TRAF5;CYB…
prerank	CHIANG_LIVER_CANCER_SUBCLASS_UNANNOTATED_DN	0.4569725478350954	1.6938419041869839	0	0.024797671563865198	1	92/181	0.2247	IMPA2;LYZ;BAG2;TYMS;YBX1;RAD51AP1;CCNB2;TPX2;RFC4;CDK1;UBE2E3;C1orf112;FKBP11;MSH2;ILF2;PBK;FCGR3A;GMNN;MAD2L1;PSMG1;PRDX4;TSPAN6;ME2;DCUN1D5;FCER1G;UBE2T;STOML2;FEN1;E2F5;NUP205;RNASEH2A;TYROBP;SNRPD1;ATP1A1;LSM2;PDIA6;MAD2L2;ECT2;MRPL39;TPD52L1;CCT4;PCNA;RFC3;PGD;COPS3;CMAS;DNAJA1;C1QBP;METTL13;UQCRFS1;MMGT1;S100A10;MRPS12;CDKN3;YAP1;STT3A;APOO;ATG3;SLC25A5;FARSA;RCN2;CNN3;MRPL44;CDK4;GNAI1;PSM…
prerank	Kaposi sarcoma-associated herpesvirus infection	0.45181152479069747	1.6932265688137862	0	0.024927745511112067	1	58/187	0.175	CALML5;CXCL1;TCF7L1;ICAM1;PLCG2;LYN;HLA-F;RCAN1;CDK6;STAT1;CCR5;CXCL2;HLA-E;HLA-C;HLA-A;HLA-B;E2F2;CCR1;E2F3;IL6;HCK;IFNAR2;BID;FAS;SYK;JAK2;MYC;C3;VEGFA;NRAS;GNB4;BAK1;HLA-G;CALML4;CXCL3;E2F1;PTGS2;MAPK1;GNGT2;GNG4;IFNGR1;ITPR3;CXCL8;NFKBIA;RPS27A;AKT3;PIK3CD;TRAF2;IKBKE;TCF7;CSF2;ATG3;PIK3CG;STAT3;PIK3CB;EIF2AK2;MAP2K6;CDK4
prerank	REACTOME_PHASE_0_RAPID_DEPOLARISATION	-0.607378	-1.69274	0.003669724770642202	0.0976131574968171	0.999	9/32	0.1421	CACNA2D2;CAMK2B;SCN4B;CACNG4;CACNG6;CALM1;SCN2B;FGF12;SCN7A
prerank	MATSUDA_NATURAL_KILLER_DIFFERENTIATION	0.4135502551412355	1.6927155800460587	0	0.025038925844757125	1	123/450	0.1228	GZMB;B3GNT5;CXCL10;CD38;PHGDH;KCNN4;CCL5;LDHB;SLAMF7;TCF7L1;CCL4;LYZ;NKG7;ID4;PDCD1;IFNG;IL1B;RAD54L;CCR5;ASNS;CCR7;CD247;TYMS;CXCR6;SUV39H2;TBX21;SMO;IL2RB;FASLG;HSD11B1;CDCA5;LY75;RGS1;SLC15A1;XCL1;MCM5;TF;CXCR3;NCAPD2;CORO1A;MCM2;FGL2;GALNT3;MCOLN2;CCR1;PLAUR;MCM7;PLIN2;NOP2;CHAF1B;ANXA1;CSN3;ZC3H12C;TUBB2B;ATAD3A;NCAPG;KLRC1;STMN1;LILRB4;KIF11;MCM3;PRF1;KLRB1;TPI1;PLSCR1;CD44;TFRC;DAPK2;DSP;C…
prerank	JOHANSSON_GLIOMAGENESIS_BY_PDGFB_UP	0.5425108841160609	1.6926343205418655	0	0.02503029279024393	1	32/57	0.1998	CDC20;YBX1;HLA-DRB5;CDK1;MCM2;PBK;CHST11;TMEM176B;MCM3;TAGLN2;PLK1;SERPINE2;PPP1R14B;B2M;SPP1;MKI67;PPP1R18;HSPA14;TPM4;PCNA;TOP2A;RRM2;HMGB2;CCND2;MCAM;CDC42SE1;HMOX1;STAT3;CDK4;SDC3;MARCKSL1;FTL
prerank	ROETH_TERT_TARGETS_UP	0.727722435679112	1.6924249984239708	0.012295081967213115	0.025043536066623438	1	45883	0.0534	OASL;HERC5;PLA2G4A;MX1;IFI44L;IFI44;RSAD2;IFIT3
prerank	TOYOTA_TARGETS_OF_MIR34B_AND_MIR34C	0.41458555912711054	1.6920428804865024	0	0.025123892851243054	1	141/424	0.1787	PHGDH;UGT8;CDCA7;CDCA2;FAM171A1;MELK;CENPA;KIF2C;FOXM1;TTLL4;RAD54L;MYBL2;GPSM2;TNFRSF21;FAM72D;KIFC1;CCNA2;SLC43A3;CENPF;BORA;MLKL;KIF15;POP1;KIF14;TRIP13;GPR19;GTSE1;TICRR;CDC25A;PSRC1;NDC1;SKP2;RIOK1;LY6E;AURKA;KIF11;MCM3;RNASEH1;MMS22L;TAGLN2;AURKB;CENPE;BMP6;PLK1;DESI2;POLR1E;PPARGC1B;PFN2;TFDP1;BUB1B;SLC25A19;MET;KIF4A;OXCT1;UBE2S;RIF1;FEN1;ZNF695;CKAP2L;RPIA;PSIP1;SHCBP1;COLGALT1;CALML4;TC…
prerank	REACTOME_PHASE_2_PLATEAU_PHASE	-0.730525	-1.69195	0.011741682974559686	0.09777276577994	0.999	45822	0.1434	KCNE4;CACNA2D2;CACNG4;CACNG6;AKAP9;KCNQ1
prerank	BLANCO_MELO_SARS_COV_1_INFECTION_MCR5_CELLS_UP	0.7545198954680569	1.6896188427594272	0.01160541586073501	0.02580588536626016	1	45819	0.0772	ASPM;CENPF;SMC4;KIF14;CENPE;FAM111B
prerank	AIYAR_COBRA1_TARGETS_UP	-0.589086	-1.68948	0.009689922480620155	0.09984413111813509	0.999	9/38	0.0422	TFF3;PIP;ACOX2;AREG;APOD;TPBG;FRS2;TRIB3;PRLR
prerank	GARY_CD5_TARGETS_DN	0.4155119905725035	1.6891476080307575	0	0.02592015826812666	1	184/419	0.2334	SOD2;GBP1;AIM2;LTB;BCL11A;BAG2;CYBB;AMD1;CASP1;TLR1;CENPF;NASP;CDK2AP1;USP6NL;SEPHS1;PAK1IP1;GPR183;HLA-DPA1;PDCD5;KIF14;NOP2;BIRC5;HLA-DMA;CDC25A;CHST11;SKP2;GMNN;KIF23;TUBA4A;OIP5;TFRC;FCGR2B;MRPL15;ARL5B;RCL1;RPP40;TNFAIP8;PNP;UCHL5;SP140;SLC25A19;GTPBP4;RRP1B;MET;FEN1;FBXO5;SIGLEC10;SERBP1;FLAD1;IRF8;GEMIN4;ERCC6L;SOAT1;POLR3G;BTN3A3;RNF138;DNAJB11;HEATR1;KPNA2;TANK;ADI1;DNAJC9;PDIA6;POLR1C;N…
prerank	FAELT_B_CLL_WITH_VH3_21_UP	0.5702064002394541	1.688872334463248	0	0.025983965117677643	1	28/42	0.2841	TYMS;HMGA1;PTPN7;SASH3;SMG5;CLUH;TK1;ACTN4;TOMM40;CALR;CDK16;PKMYT1;MYO9B;EIF4G1;E2F4;KCNAB2;VCP;PRRC2A;TOP3B;POR;ARHGEF1;SBNO2;GNA12;SRC;SLC7A6;YKT6;PRKCSH;DVL1
prerank	REACTOME_PARACETAMOL_ADME	-0.639419	-1.68877	0.011194029850746268	0.0999427185449579	0.999	45986	0.1362	NAT1;GSTM1;NAT2;SULT1A1;ABCC5;UGT2B15;GSTT1;ABCC3;ACY1;SULT1A4;ABCG2
prerank	REACTOME_SENESCENCE_ASSOCIATED_SECRETORY_PHENOTYPE_SASP	0.5377819283381607	1.6880733177038394	0.004140786749482402	0.02623627880675772	1	23/52	0.2313	CDKN2A;CDK6;CEBPB;CCNA2;UBE2C;IL6;UBE2S;RPS6KA3;MAPK1;CDKN2C;CXCL8;CCNA1;RPS27A;RPS6KA1;CDKN2B;STAT3;EHMT2;CDK4;UBE2D1;CDKN2D;CDC16;UBA52;JUN
prerank	REACTOME_E2F_MEDIATED_REGULATION_OF_DNA_REPLICATION	0.6519520557590617	1.687517995654769	0.010351966873706004	0.026372859947913017	1	45983	0.127	CDK1;ORC6;TFDP1;TFDP2;E2F1;ORC1;PRIM2;ORC3;CCNB1;MCM8;POLA2
prerank	ICHIBA_GRAFT_VERSUS_HOST_DISEASE_35D_DN	-0.551554	-1.68641	0	0.10176006575148515	1	20/53	0.1726	PDZK1;PPP1R3C;IGFALS;CYP2B6;ELOVL2;GSTM1;SLC1A2;HMGCS2;PRLR;ADCY9;KLF2;RETSAT;FBXO21;VEGFB;INMT;CA14;RPAP1;BMPR2;KLF10;NR1D1
prerank	DEURIG_T_CELL_PROLYMPHOCYTIC_LEUKEMIA_DN	0.43102953410205147	1.6852626344198194	0	0.02703196313399916	1	86/296	0.1469	GZMB;CCL5;GZMA;CCL4;GNLY;GZMH;BIRC3;PFKP;CD2;NKG7;CD3D;IFNG;SEL1L3;DAPP1;ST8SIA1;ICOS;MT1H;TBX21;GZMK;IL2RB;SRGN;CASP1;XCL1;TRAF3IP3;CD52;CD48;SLC25A37;CD8A;OPTN;HLA-DPA1;PDE4B;LCP2;KLRC1;EML4;CFLAR;PRF1;KLRB1;FAS;RDX;CTLA4;HLA-DPB1;PSME4;APOBEC3C;CTSL;ACOT9;TRIM22;PRKCB;CD59;EVI2B;ARHGAP25;GBP2;EED;KLRD1;CD58;CMC2;CASP4;TRMT11;PTPRC;GFI1;HSPA14;CEP57;LAIR2;TBC1D4;TES;CST7;PRDM1;TNFRSF1B;GCH1;CDK…
prerank	TONKS_TARGETS_OF_RUNX1_RUNX1T1_FUSION_MONOCYTE_UP	0.44385766821978045	1.6851336580675873	0	0.027027421549829875	1	76/196	0.1699	CXCL10;MMP1;CCL8;KCNN4;CBS;GBP1;TM4SF1;UCHL1;PFKP;BCL2A1;SLC16A1;MT1H;HERC5;CTPS1;CDC123;PLIN2;MX1;ICAM2;TRIP13;IFI44L;HOMER3;ST6GAL1;IFI44;LY6E;SLCO4A1;TMEM158;FJX1;ATP1B3;TRIP6;FAM136A;TREM1;SEH1L;USP18;GTPBP4;DKC1;TRMU;GFOD1;TUBB6;PPP1R14B;NES;UBE2J1;EIF4EBP1;ARG2;PLTP;LAPTM4B;CALU;LGALS9;SNRPA1;PLS3;RGCC;AK2;SPATS2L;GLRX3;PUS1;WDR43;UXS1;OAS1;GCSH;AMPD2;MYBBP1A;C1QBP;NOLC1;MT1X;LIMS1;EIF3B;FA…
prerank	REACTOME_NUCLEAR_RECEPTOR_TRANSCRIPTION_PATHWAY	-0.552	-1.6849	0.0018796992481203006	0.10263795494407035	1	10/53	0.1006	AR;ESR1;NR2F1;PGR;RORC;THRA;RARA;RXRA;NR4A2;NCOR2
prerank	REACTOME_FATTY_ACID_METABOLISM	-0.460263	-1.68453	0	0.10228984123245986	1	44/167	0.135	ACOX2;CYP4B1;SLC22A5;ACOT4;ELOVL2;FASN;ELOVL5;ECI2;ACOT1;HPGDS;SLC27A2;THRSP;LTC4S;CRAT;ACOT2;HSD17B8;ACSF2;ALOX15B;ECI1;SCD;FAAH;HSD17B4;CBR4;FAAH2;CYP4F8;ACACB;CROT;HPGD;GPX4;CPT1A;ACOX3;DECR2;ACSL3;PRKAA2;RXRA;PTGR2;EPHX2;PCCA;SLC27A3;PTGR1;PPT1;CYP2J2;CYP4F22;AMACR
prerank	STEARMAN_TUMOR_FIELD_EFFECT_UP	0.5893173772497242	1.683914623126271	0.014285714285714285	0.02737166029009507	1	15/35	0.1008	CHI3L1;LCN2;LYZ;LILRB3;CSTB;LY75;CLEC4A;CTSS;SAT1;CD68;SOCS3;SIRPA;SPP1;CTSZ;MPEG1
prerank	WP_CILIOPATHIES	-0.470195	-1.68387	0	0.10217729923669328	1	63/160	0.2153	RSPH1;ZMYND10;GLI3;CCNO;TTC8;BBS4;DNAAF3;IFT140;TCTN1;IFT122;BBS1;ADCY6;CCDC103;IFT43;ARL3;CEP290;LZTFL1;NPHP1;DCDC2;BBS2;NEK9;TRAF3IP1;LCA5;WDR19;TAPT1;USP9X;ANKS3;CCDC40;BBS10;SPATA7;IFT27;DYNC2LI1;ZNF423;MKS1;GLIS2;DNAI1;DYNC2H1;CEP120;WDR35;GAS8;EFHC1;TCTN3;TTBK2;POC1B;B9D2;PKD2;CLUAP1;ATXN10;MAK;NEK1;DNAL1;UNC119;CC2D2A;INTU;AK7;IFT52;ARL2BP;BBIP1;IFT81;RSPH3;RP1;OCRL;CSPP1
prerank	GAVIN_FOXP3_TARGETS_CLUSTER_T7	0.49362718259187033	1.6823259549968481	0	0.027839375050782926	1	28/95	0.1207	KCNN4;CD2;NKG7;STAT1;UCK2;SMO;GMPS;AMD1;CD24;CD47;ENO1;HCLS1;MCM6;PSMB8;CYBA;NDUFA9;JAK2;UGP2;MYC;RAC2;PNP;GDI2;SAMSN1;PSTPIP2;RPS7;NFKB2;MDH1;AKR1B1
prerank	REACTOME_REGULATION_OF_TLR_BY_ENDOGENOUS_LIGAND	0.6547801964679285	1.6820965341965117	0.002070393374741201	0.02787187318782132	1	45889	0.1036	S100A8;S100A9;S100A1;TLR2;CD14;TLR1;TLR6;LY96
prerank	REACTOME_TRANSPORT_OF_MATURE_MRNAS_DERIVED_FROM_INTRONLESS_TRANSCRIPTS	0.5754659017369121	1.681669836684478	0.0021141649048625794	0.027947293454153685	1	27/40	0.2937	NDC1;ALYREF;NUP155;SEH1L;NUP205;NUP93;NUP88;NUP153;CPSF3;NUP160;NUP210;NUP62;NUP54;NUP50;SLBP;CPSF1;NUP85;SEC13;NUP37;NCBP1;NUP35;NUP214;NCBP2;NUP98;NUP107;POM121;TPR
prerank	BIOCARTA_LYM_PATHWAY	0.7304823050075215	1.6804502940085333	0.003968253968253968	0.028260398322927746	1	45883	0.1666	ICAM1;VCAM1;ICAM2;ITGB2;SELL;ITGAL;CXCL8;ITGA4
prerank	REACTOME_SNRNP_ASSEMBLY	0.5387739261861159	1.679847420194771	0.0020920502092050207	0.028396145394006807	1	34/51	0.2983	NDC1;NUP155;SEH1L;NUP205;GEMIN4;NUP93;NUP88;SNRPD1;NUP153;SNRPG;WDR77;NUP160;NUP210;TGS1;NUP62;NUP54;NUP50;SNRPB;NUP85;SEC13;GEMIN6;NUP37;NCBP1;SNRPD3;DDX20;NUP35;NUP214;SNRPF;NCBP2;NUP98;NUP107;POM121;TPR;GEMIN2
prerank	GARGALOVIC_RESPONSE_TO_OXIDIZED_PHOSPHOLIPIDS_RED_UP	0.6998115314926879	1.6790562175171477	0.016293279022403257	0.02861061779124251	1	45977	0.1438	SLC7A5;CEBPB;DDIT4;LRP8;VEGFA;MTHFD2;CEBPG;STX11;CHAC1;E2F7;ATF4
prerank	LUI_THYROID_CANCER_CLUSTER_2	-0.577623	-1.67782	0.011583011583011582	0.1079502407423274	1	13/42	0.0995	FBP1;KIF5C;SLC7A8;SCNN1A;WFS1;SORD;ITPR1;ZCCHC24;NID2;ABCC3;TP53I11;PAN2;PATZ1
prerank	KENNY_CTNNB1_TARGETS_UP	0.5540647826289611	1.6775117266002093	0.002028397565922921	0.029072981697346668	1	24/47	0.1815	S100A8;TM4SF1;CTSC;KRT7;CCR5;CD14;TNFAIP2;UPP1;NABP1;TFDP1;SPP1;TACC3;ECT2;TK1;CCNB1;PTPN22;HMGB2;PLK4;ABI1;CSE1L;CELF2;RPA2;GAN;EBNA1BP2
prerank	REACTOME_MITOTIC_G2_G2_M_PHASES	0.4439118738723429	1.6772869922134517	0.0022222222222222222	0.029092089907309018	1	79/193	0.2345	PSMB9;FOXM1;MYBL2;CCNB2;TPX2;CCNA2;CDK1;CENPF;BORA;OPTN;E2F3;GTSE1;CDC25A;PSMB8;TUBB2B;TUBB3;AURKA;TUBA4A;CDC25B;PLK1;PSME4;PSMB2;LIN9;HMMR;PSMB4;TUBB6;PSMB10;TUBB;E2F1;HAUS8;HAUS6;NEK2;CEP57;PSMD2;CCNB1;CEP72;PSMD14;XPO1;PSME2;TUBA1C;PSMC2;PPP1CB;CEP76;PLK4;PHLDA1;PKMYT1;CCNA1;RPS27A;CUL1;CEP78;HAUS7;CDC25C;TUBGCP3;PAFAH1B1;CEP192;CENPJ;PSMA4;TUBA8;TUBA1A;PSMC3;PSMA5;CKAP5;TUBB4A;PSMB7;PSMD8;CEP…
prerank	STREICHER_LSM1_TARGETS_DN	0.6651874259180311	1.6771459429337023	0.0019646365422396855	0.029094736883155812	1	45949	0.1701	SFRP1;IL15RA;IL1R2;IL6;ZNF232;E2F7;TNFRSF10B;ETS1;RBL1;IL1RAP
prerank	WAMUNYOKOLI_OVARIAN_CANCER_LMP_DN	-0.45687	-1.67665	0	0.10836565181240697	1	58/187	0.149	LINC01116;RERG;LONRF2;GLI3;CPE;NR2F1;REEP1;HTRA1;TCEAL1;TIMP3;TCEAL3;RAB11FIP3;HOXD8;COL8A1;EPB41L5;FBXL7;SLIT2;HBB;PDGFD;NELL2;DCN;RUNX1T1;GPRASP1;ACSS3;CTSK;PLA2G12A;CBR4;NDN;FAM13B;WDFY3;CCDC80;PLSCR4;BEX4;BNC2;CAV1;IGFBP6;GPRASP2;SPRY1;ZFPM2;CAP2;FBXO21;TAOK1;PMP22;PRKAR1A;TSPYL1;SULF1;DPYSL3;FBXL3;ARMCX1;SBSPON;NKX3-1;CDON;PDGFC;LGALS8;TCF4;PREPL;DAB2;MAGI2-AS3
prerank	REACTOME_DEFECTIVE_INTRINSIC_PATHWAY_FOR_APOPTOSIS	0.6321499210731318	1.6766083070214588	0.01443298969072165	0.029220295846941784	1	45955	0.1477	CDKN2A;SOD2;FASLG;CDC25A;CDC25B;LMNB1;APP;LMNA;C1QBP;CDC25C
prerank	CASORELLI_ACUTE_PROMYELOCYTIC_LEUKEMIA_DN	0.39871060583718765	1.6761879441823406	0	0.02931933618389743	1	228/634	0.1785	PSAT1;LDHB;LMO4;CDC20;PFKP;FAM171A1;MELK;CENPA;KIF2C;FOXM1;RAD54L;ODC1;NDC80;ASPM;TYMS;CHEK1;DLGAP5;NFIB;YBX1;GPSM2;CCNB2;CEP55;PLA2G4A;CTPS1;GMPS;CKS1B;HLA-DRB1;CDC45;NCF1;PIM1;KIFC1;RFC4;CCNA2;CD24;CDK1;CENPF;MCM5;NASP;CDC123;MCM4;ENO1;MCM2;LMNB2;KIF15;GINS4;SMC4;OPTN;MCM7;HLA-DPA1;VNN2;BIRC5;TRIP13;LPIN1;BACE2;ECHDC1;GTSE1;CDC25A;CLCN4;TUBB2B;KIF20A;NCAPG;DSCC1;PRC1;CD40;TMEM176B;LAPTM5;AURKA;…
prerank	REACTOME_REGULATION_OF_GLUCOKINASE_BY_GLUCOKINASE_REGULATORY_PROTEIN	0.605939338978908	1.675920553717211	0.006109979633401222	0.029354366354061183	1	21/29	0.2937	NDC1;NUP155;SEH1L;NUP205;NUP93;NUP88;NUP153;NUP160;NUP210;NUP62;NUP54;NUP50;NUP85;SEC13;NUP37;NUP35;NUP214;NUP98;NUP107;POM121;TPR
prerank	Chagas disease	0.4866620662758269	1.6753760139150635	0.001976284584980237	0.029493782473717815	1	41/101	0.1987	CCL5;CD3D;IFNG;CCL2;IL1B;C1QA;C1QB;CD247;CD3G;TLR2;CCL3;FASLG;CCL3L3;IRAK1;C1QC;TNF;IL6;CFLAR;FAS;C3;GNA15;TLR6;MAPK1;MYD88;IFNGR1;PLCB4;CALR;CXCL8;PPP2R2B;NFKBIA;AKT3;PIK3CD;PLCB2;IL10;PIK3CB;GNAI1;PIK3CA;TNFRSF1A;TLR4;IL12A;TGFB2
prerank	BERENJENO_TRANSFORMED_BY_RHOA_DN	-0.420025	-1.67513	0	0.10922021822622459	1	118/376	0.1538	GAMT;GSTM3;PLAT;MAGED2;CXXC5;OGN;TIMP3;NME3;SMIM14;MIEN1;COL1A1;GSTM1;SFRP2;SPARCL1;POSTN;LRBA;RNASE4;SMOC2;CYB5A;HSPA2;LIMA1;SIX1;KAZALD1;SLC12A2;COL1A2;PDGFRB;COL4A5;BHLHE40;LAMB2;AOC3;IL6ST;AEBP1;THRA;SEMA3F;TMEM205;LAMA2;PTPN13;TCEA3;COL6A3;COL5A1;RARA;SSBP2;LUM;THBS2;COPZ2;ISLR;MAOA;DCN;HCFC1R1;CHMP2A;GPC4;TBX15;PDCD4;NUCB2;SCD;F2R;HEBP1;FKBP10;RAB11A;GHR;PDK4;CCNG2;AKAP12;TXNDC16;CDO1;KLF9;…
prerank	BOYLAN_MULTIPLE_MYELOMA_C_D_DN	0.43208865374002753	1.6736280943831994	0	0.029980092914875977	1	93/258	0.1203	SLPI;LTF;S100A8;LCN2;S100A9;CCL5;TNFRSF17;LDHB;LTB;GZMA;LYZ;CLEC4E;NKG7;CP;CD3D;RTP4;NFIL3;LILRB3;ICOS;CXCR6;CD3G;TBX21;IL2RB;GGH;HSD11B1;ZBP1;FNDC3B;FSCN1;PLEK;VCAM1;OLFM4;HLA-A;CD8B;ISG20;FGL2;IFI16;GPR183;RRAS2;IL18RAP;FPR1;UPP1;CSTA;LAX1;KLRC1;ARL4C;CCR2;TMEM176B;LILRB4;ADA;GIMAP4;XDH;OSBPL3;PLSCR1;DSP;C3;EAF2;HMGN3;MMP9;SH2D1A;TFEC;CD7;C15orf48;TMEM38B;KIT;MCEMP1;EOMES;LRP12;KLRD1;CASP4;SNTB…
prerank	REACTOME_INSULIN_PROCESSING	-0.642214	-1.67263	0.011472275334608031	0.11136602960751586	1	45892	0.1522	CPE;KIF5C;SLC30A8;MYRIP;EXOC6;EXOC2;STX1A;EXOC7
prerank	YU_BAP1_TARGETS	0.6027704320990804	1.6723505069376976	0.00796812749003984	0.03034627215986671	1	16/29	0.1592	BCL2A1;CHEK1;CDC45;CDK1;USP1;BIRC5;CDC25A;SKP2;GMNN;NPL;E2F5;UXS1;RFC3;TNFRSF10B;RBL1;CCND2
prerank	SASAKI_ADULT_T_CELL_LEUKEMIA	0.4531846965566315	1.6719557238320426	0	0.03042042839662204	1	58/159	0.1382	KCNN4;AIM2;CD3D;KIF2C;FOXM1;STAT1;TYMS;DLGAP5;CCNB2;IRF4;TPX2;NMI;CCNA2;UBE2C;CENPF;PTTG1;CD47;ISG20;CORO1A;IL2RA;IFI16;KIF14;KIF11;MCM3;SAP30;FAS;PRDX4;PLK1;PSMB2;TFRC;WWTR1;TFDP1;BUB1B;PLD1;DOK5;HMGN4;TUBB;MKI67;LSM2;FZD6;SELL;POU4F1;ING1;ATP2C1;ARPC1B;TK1;PCNA;JAK3;CCNB1;TOP2A;VAMP5;RFC3;HMGB2;PDCD10;OAS2;MRPS12;ETS1;CDKN3
prerank	CHEOK_RESPONSE_TO_HD_MTX_UP	0.6439551553283595	1.6714537547086643	0.018329938900203666	0.030523621977761053	1	45982	0.1391	S100A8;S100A9;IL32;LYZ;OLFM4;ARL4C;TYROBP;S100A4;FLNA;NFKB2;ATM
prerank	DUTTA_APOPTOSIS_VIA_NFKB	0.587041256242559	1.6712082829909496	0.003937007874015748	0.030590866321547318	1	12/33	0.0568	SOD2;BIRC3;BCL2A1;FASLG;TNFRSF21;CD274;TNF;TNFAIP3;BIRC5;CFLAR;FAS;TRAF1
prerank	BHAT_ESR1_TARGETS_NOT_VIA_AKT1_DN	-0.501323	-1.6711	0.003816793893129771	0.11240358741231614	1	35/84	0.1481	GATA3;ESR1;ENPP1;SYTL2;RNF43;SLITRK6;SPTSSB;TSC22D3;PBX1;SLC16A5;CHST15;YPEL2;SHROOM3;PSD3;SMAD3;FRMD6;PDK4;SLC22A23;KLF9;CYB5D2;CDYL2;TUFT1;RXRA;OSBPL10;S1PR3;LAMB1;ALAD;ZFYVE1;BTG2;SPATA7;ZKSCAN1;CGN;CPEB4;SLC29A3;SEMA3E
prerank	LUI_THYROID_CANCER_CLUSTER_4	0.7427767499793592	1.6708320138075485	0.01443298969072165	0.030674132684021208	1	45881	0.0862	HLA-DRB1;HLA-DRA;CD74;HLA-DPA1;HLA-DPB1;HLA-DQB1;PLTP;PCP4
prerank	REACTOME_G_ALPHA_I_SIGNALLING_EVENTS	0.42454818695239344	1.670672011911036	0	0.030715124702895502	1	68/305	0.1222	CXCL10;CXCL9;CXCL13;GAL;CCL13;CCL5;CXCL1;CXCL11;SAA1;NMU;CCL4;GABBR2;PRKX;S1PR4;PNOC;CXCL5;CCR5;CCR7;CXCR6;CXCL16;CX3CL1;CCL20;GPSM2;CXCL2;PLA2G4A;RGS1;CXCR3;CCR1;GPR183;PDE4B;FPR1;CXCR4;ANXA1;CCL19;OXGR1;FPR3;CCR2;PPP1R1B;RGS20;POMC;GPR18;C3;CHRM2;ADCY3;LPAR3;RGS10;GNA15;GNB4;ADCY7;CXCL3;KPNA2;RGS18;PRKCA;RGS9;P2RY14;MAPK1;GNGT2;S1PR2;GNG4;APP;CCL28;CXCR5;PLCB4;FPR2;ITPR3;RGR;CXCL8;HCAR3
prerank	REACTOME_NUCLEAR_PORE_COMPLEX_NPC_DISASSEMBLY	0.5892784295815796	1.6704866854658622	0.0040650406504065045	0.03073177765346167	1	18/33	0.2209	CCNB2;CDK1;NDC1;NUP155;SEH1L;NUP205;NUP93;NUP88;NUP153;CCNB1;NUP160;NUP210;NUP62;NUP54;NUP50;NUP85;SEC13;NUP37
prerank	BYSTRYKH_HEMATOPOIESIS_STEM_CELL_SCP2_QTL_TRANS	-0.629267	-1.67046	0.005928853754940711	0.11233441054351828	1	45895	0.0782	CTSG;ATP7B;PCSK4;SPARC;PBX1;POLD4;PSMD3;DNASE1L2
prerank	REACTOME_ADVANCED_GLYCOSYLATION_ENDPRODUCT_RECEPTOR_SIGNALING	0.7303929685745906	1.6693232354329206	0.008350730688935281	0.031103337832266008	1	45821	0.1175	SAA1;S100B;MAPK1;APP;S100A12;DDOST
prerank	DIRMEIER_LMP1_RESPONSE_EARLY	0.5277376799535666	1.669087713548722	0	0.031125890058201818	1	22/61	0.1309	ICAM1;CCL4;BIRC3;BCL2A1;CCL3;LCP1;NFKBIE;TNF;TNFAIP3;GPR183;SLAMF1;CD69;CD83;DUSP2;TRAF1;MYC;EGR2;MCL1;PTK2B;NFKB2;MAN2B1;NFKBIA
prerank	BIOCARTA_THELPER_PATHWAY	0.7550047845596329	1.6688205702980083	0.014989293361884369	0.03118217790319512	1	45881	0.1183	ICAM1;CD2;CD3D;CD247;CD3G;ITGB2;PTPRC;ITGAL
prerank	BEGUM_TARGETS_OF_PAX3_FOXO1_FUSION_UP	-0.531548	-1.66814	0	0.11420485373490755	1	15/58	0.0856	DACH1;CLSTN2;SEMA3C;VAV3;NR2F1;KITLG;OMD;PBX1;TPBG;SLIT2;GNG11;CITED1;SCAMP1;PLSCR4;SLIT3
prerank	Cysteine and methionine metabolism	0.5319943712614366	1.6676831402601506	0.0091324200913242	0.03155814464379496	1	14/49	0.1356	PSAT1;PHGDH;CBS;LDHB;IL4I1;AMD1;LDHC;DNMT1;ADI1;MTAP;SRM;BCAT1;MDH1;DNMT3B
prerank	NUYTTEN_EZH2_TARGETS_UP	0.3858921411886117	1.667606958025583	0	0.031552736299593	1	282/986	0.1489	MMP7;GBP5;LAMP3;CXCL10;SOD2;FGFBP1;KLK10;PTX3;CXCL1;AIM2;SAA1;IL4I1;TAP1;BATF2;ICAM1;IL32;OGFRL1;PSMB9;GBP4;HRK;BIRC3;ACE2;NCOA7;RTP4;HLA-F;GPRC5B;GLIPR2;RCAN1;IL1B;IFIH1;CTSC;STAT1;CITED4;MRAS;OASL;BAG2;ABTB2;IRF1;SECTM1;ITM2C;HLA-H;TLR2;CCL20;LAMC2;CEBPB;HERC5;SAMD9L;CXCL2;PLA2G4A;CLDN1;ADM;TRIM47;PDK1;TP53BP2;NDRG1;PI3;LAMB3;HLA-E;NMI;SOCS1;THEMIS2;CASP1;FNDC3B;MALL;SCHIP1;HLA-C;CD24;MT1G;CD47…
prerank	REACTOME_NUCLEAR_IMPORT_OF_REV_PROTEIN	0.600830514421055	1.66725692475862	0.010526315789473684	0.03162909567677084	1	23/31	0.2937	NDC1;NUP155;SEH1L;NUP205;NUP93;NUP88;NUP153;NUP160;RCC1;NUP210;NUP62;NUP54;RAN;NUP50;NUP85;SEC13;NUP37;NUP35;NUP214;NUP98;NUP107;POM121;TPR
prerank	Drug metabolism - cytochrome P450	-0.530291	-1.66685	0.001941747572815534	0.11493432558546983	1	21/60	0.0954	GSTM3;CYP2B6;GSTM1;GSTO2;HPGDS;UGT2B11;FMO5;ADH1C;ALDH3B2;MAOA;GSTT2;UGT2B10;CYP2A7;UGT2B15;GSTM5;GSTT1;MGST2;CYP2A6;ADH1A;AOX1;UGT2B17
prerank	KINSEY_TARGETS_OF_EWSR1_FLII_FUSION_DN	-0.428793	-1.666	0	0.1152540407763087	1	115/312	0.1782	LRRC17;SLC40A1;IGFBP5;ABAT;RHOB;PRSS23;AMIGO2;COL1A1;SPARCL1;POSTN;LIMA1;COL3A1;TANC2;NFIA;RGS5;ZCCHC24;SPARC;SELENBP1;LAMB2;DACT3;TP53INP1;SHISA2;MXRA8;IER3;HMCN1;YPEL2;COL5A2;COL5A1;ELP2;FBN1;MYLIP;OSR2;DCLK1;SULF2;PDCD4;CST3;EMCN;DISP1;FRMD6;FLNB;KLF2;COLEC12;MIRLET7BHG;NUAK1;KCNMB4;MALAT1;NFKBIZ;MYL5;SRGAP1;MIR1245A;C11orf96;TENM2;MXD4;FN1;LRRFIP1;CCDC80;GEM;IGFBP7;MAN2B2;ANGPTL2;TUFT1;TSPYL4…
prerank	VERRECCHIA_EARLY_RESPONSE_TO_TGFB1	-0.545716	-1.66562	0.007677543186180422	0.11487750677592465	1	17/54	0.0819	PLAT;LRRC17;IGFBP2;IGFBP5;TIMP3;RHOB;ITGB5;COL1A2;COL3A1;SPARC;ITGA3;COL6A3;VCAN;RHOC;FN1;COL6A1;NID1
prerank	HOFMANN_MYELODYSPLASTIC_SYNDROM_LOW_RISK_DN	-0.614931	-1.66552	0.010482180293501049	0.11421318086426782	1	45835	0.035	TSPAN1;GDF15;CCND1;GPRC5A;KRT8;IER3
prerank	HADDAD_T_LYMPHOCYTE_AND_NK_PROGENITOR_DN	0.5300685759336331	1.6653115582778273	0.001984126984126984	0.032263990842533175	1	28/61	0.1157	S100A8;LTB;LYZ;CDC20;CCR7;CCL3;PLEK;CD24;MCM4;ITGB7;KIF15;TNF;GPR183;CSTA;HCK;IL7R;CD7;IRF8;TYROBP;MS4A6A;CSF1R;IL6R;RNASE6;ACSL4;SLC2A5;CST7;LGMN;RRM2
prerank	BOYAULT_LIVER_CANCER_SUBCLASS_G123_UP	0.5589909363235374	1.665184990055449	0.010416666666666666	0.03226728946267268	1	28/45	0.2196	FABP5;CCNB2;RFC4;CD24;SMC4;NT5DC2;KIF20A;MRPL9;ATAD2;SNRPD1;KPNA2;PEG10;SAC3D1;PRKDC;POGK;PRKCI;CCT3;GINS1;ISG20L2;CKAP4;DUSP12;TMPO;SNRPB;UBAP2L;CACYBP;BARD1;LARP4B;SGCE
prerank	SHIN_B_CELL_LYMPHOMA_CLUSTER_6	0.7391863793975788	1.6647280634044512	0.015717092337917484	0.032369583816837466	1	45759	0.0942	S100A8;IL1B;SOCS1;PTGS2
prerank	RASHI_NFKB1_TARGETS	0.6813345163238528	1.6639745930922585	0.00796812749003984	0.03258006192069639	1	45947	0.1309	LCN2;BIRC3;IRF1;RELB;TNFAIP3;CXCL3;MAP3K8;NFKB2;NFKBIB;NFKBIA
prerank	T cell receptor signaling pathway	0.47408688883285655	1.6634856610250242	0.00199203187250996	0.032699214120926835	1	45/118	0.1835	CD3D;PDCD1;IFNG;LCK;ICOS;CD247;CD3G;CD8B;NCK1;NFKBIE;TNF;CD8A;LCP2;RASGRP1;ZAP70;VAV1;CTLA4;NRAS;ITK;PTPRC;MAP3K14;LAT;MAPK1;PRKCQ;MAP3K8;NFKBIB;PPP2R3A;MAP3K7;PPP2R2B;NFKBIA;NCK2;CD40LG;AKT3;PTPN6;PIK3CD;CARD11;IL10;CSF2;PPP2R5D;PAK3;PIK3CB;CDK4;DLG1;FYN;PIK3CA
prerank	WEST_ADRENOCORTICAL_TUMOR_MARKERS_UP	0.6471375891033234	1.6633152754295262	0.010548523206751054	0.032716255760729715	1	14/22	0.1636	IL32;ASPM;CDK1;PDE4B;KIF20A;PRC1;SLC2A6;UBE2S;NEK2;TOP2A;RRM2;PMAIP1;MED8;DTL
prerank	BIOCARTA_INFLAM_PATHWAY	0.6159563109052709	1.6631716022096406	0.01059322033898305	0.032718955711624156	1	45958	0.0706	IFNG;IL15;HLA-DRB3;HLA-DRB1;HLA-DRB4;HLA-DRB5;HLA-DRA;TNF;IL6;IL7
prerank	Lipid and atherosclerosis	0.43750107773576585	1.6628455526150225	0	0.032780355122397416	1	78/206	0.208	CALML5;MMP1;SOD2;CCL5;CXCL1;ICAM1;LYN;CCL2;IL1B;TLR2;CD14;CYBB;CXCL2;CCL3;FASLG;CCL3L3;NCF1;CASP1;VCAM1;IRAK1;TNF;VLDLR;IL6;NCF2;CD40;CYBA;BID;VAV1;FAS;JAK2;NCF4;MMP9;NRAS;IL18;TLR6;CALML4;CXCL3;TANK;PRKCA;SELE;MAPK1;LY96;MYD88;PLCB4;CXCL8;MAP3K7;NFKBIA;HSP90B1;CD40LG;TNFRSF10B;AKT3;ATF4;PIK3CD;TRAF2;IKBKE;MMP3;MAP2K3;PLCB2;ROCK2;NLRP3;STAT3;TNFSF10;PIK3CB;MAP2K6;HSPD1;PIK3CA;TNFRSF1A;TLR4;POU2F3…
prerank	ZHOU_INFLAMMATORY_RESPONSE_LPS_UP	0.4106039199348191	1.6614120485658508	0	0.03324251121709695	1	86/358	0.1306	CCL18;CXCL10;CXCL9;CCL8;KLK10;PTX3;CXCL1;BCL11A;ICAM1;ITGB8;CCL4;KLF5;MAPK4;NCOA7;RTP4;IL1B;IFIH1;TGM1;OASL;TLR2;CCL20;HERC5;RELB;CXCL2;CLDN1;ADM;IL23A;SOCS1;SLC26A9;TNFAIP2;GPR84;FSCN1;SLC5A1;CA13;C1QC;EDN1;SEC14L4;TNF;PLAUR;IL6;OSM;ZC3H12C;TM4SF18;FCRL5;IFI44;OXGR1;ANKS6;CDH19;ATP11C;RDX;IFIT3;SNAI1;CD44;USP18;NAMPT;KIF1B;DMRTA1;IFIT2;STAT5A;IRF8;IL18;MX2;LIMK2;FUT4;CXCL3;PML;ADAM17;MAFF;SERPIN…
prerank	BROCKE_APOPTOSIS_REVERSED_BY_IL6	0.4544645364179102	1.6613911302332467	0	0.0332112962910291	1	42/141	0.1304	POU2AF1;ICAM1;PIM2;CCL2;SH2D2A;STAT1;IRF1;MT1H;CEBPB;IRF4;PIM1;NMI;SOCS1;CD8B;MX1;CXCR4;HCK;EPB41L2;SLA;PLSCR1;CD44;NAMPT;ST3GAL6;SOCS3;EVI2B;PTP4A3;SPP1;CCNC;SGK1;MAFF;MCL1;TPM4;STK17B;PRDM1;IFNGR1;ARFGAP3;MAP3K8;OAS1;SIK1;MT1X;DAPK1;PNO1
prerank	WP_PLATELET_MEDIATED_INTERACTIONS_WITH_VASCULAR_AND_CIRCULATING_CELLS	0.6685855229385839	1.661302710404351	0.012903225806451613	0.033194386179431185	1	45947	0.1327	CCL5;ICAM1;CCL2;IL1B;TLR2;VCAM1;CD40;SELE;SELPLG;CD40LG
prerank	DAUER_STAT3_TARGETS_DN	0.5494715316517866	1.6612043960128202	0.002079002079002079	0.03319488363022774	1	27/45	0.2334	LAMP3;IFIH1;STAT1;OASL;HERC5;MX1;IFI44;IFIT3;PARP12;LAP3;USP18;TRIM22;OAS1;OAS2;ISG15;TNFSF10;IFI27;HERC6;IFITM1;IFI35;HSPA6;OAS3;TRIM14;GRB14;TLR3;SAMD9;DNAJB4
prerank	KEGG_MEDICUS_PATHOGEN_HIV_VPR_TO_CDC25_CELL_CYCLE_G2M	0.7464605225327574	1.6610228896602655	0.020618556701030927	0.0332001096295798	1	45818	0.1862	CHEK1;CCNB2;CDK1;CCNB1;CDC25C;ATR
prerank	LANDIS_ERBB2_BREAST_TUMORS_324_DN	-0.465947	-1.66102	0	0.11867344743552216	1	55/144	0.1703	CRIP1;CYP4B1;HTRA1;COL1A1;POSTN;CYB5A;ZNF703;CLEC3B;KRT19;COL3A1;HSPB8;AHNAK;FZD4;CD36;TMEM205;COL6A3;GJA1;IVD;GDPD3;COL5A1;LUM;SULT1A1;GHR;GSTZ1;SRPX;CCDC80;GJB2;MOCS2;ANGPTL2;ZEB1;IGFBP6;ACTA2;EPHX2;PTPRB;GPAM;LAMB1;ALAD;PPP2R5A;CYB5B;VWF;ETFB;CD151;FSTL1;PHLDB1;TSC22D1;MYL9;CIDEC;CXCL12;DPT;BCAT2;COL18A1;AUH;DGAT1;MKNK2;DHRS7
prerank	REACTOME_GPCR_LIGAND_BINDING	0.40604882708036544	1.6608005363204343	0	0.033255709837701805	1	80/445	0.1222	CXCL10;CXCL9;CXCL13;GAL;CCL13;CCL5;WNT6;CXCL1;CXCL11;SAA1;NMU;FZD9;CCL7;CCL4;GABBR2;S1PR4;CCL2;PNOC;CXCL5;ADORA2B;CCR5;CCR7;XK;CXCR6;CXCL16;CX3CL1;CCL20;SMO;CXCL2;CCL3;ADM;CCL3L3;WNT10A;XCL1;NMB;CHRM3;CXCR3;P2RY6;XCL2;EDN1;CHRM1;CCR1;FZD7;GPR183;FPR1;CXCR4;ANXA1;CCL19;OXGR1;CCL17;FPR3;CCR2;POMC;GPR18;C3;PTAFR;CHRM2;WNT11;LPAR3;GNB4;CCKBR;GHRL;CXCL3;CMKLR1;CCK;FZD6;P2RY14;GNGT2;S1PR2;GNG4;APP;PTGE…
prerank	REACTOME_PROGRAMMED_CELL_DEATH	0.44235619345026345	1.6606110263229048	0.002207505518763797	0.033276571893733384	1	89/198	0.241	CDKN2A;GZMB;DSG3;PSMB9;BIRC3;IL1B;PELI1;IRF1;CD14;FASLG;TP53BP2;CASP1;SFN;MLKL;PSMB8;PKP1;CFLAR;BID;FAS;PSME4;PSMB2;DAPK2;DSP;TFDP1;PSMB4;IL18;TFDP2;BAK1;CASP5;PSMB10;LMNB1;CASP4;E2F1;DSG2;MAPK1;PRKCQ;LY96;PSMD2;PSMD14;SATB1;PSME2;PSMC2;BIRC2;CLSPN;HMGB2;LMNA;DFFA;C1QBP;STK24;YWHAQ;DAPK1;PMAIP1;TNFRSF10B;RPS27A;AKT3;TRAF2;CHMP4C;PSMA4;TJP2;STAT3;TNFSF10;DNM1L;PSMC3;PSMA5;PSMB7;TLR4;PSMD8;YWHAE;BA…
prerank	TIEN_INTESTINE_PROBIOTICS_24HR_UP	0.4019119905177529	1.6597551116321985	0	0.03355496478327322	1	147/528	0.1404	CHI3L1;TM4SF1;IL32;ANP32E;IMPA2;CENPA;LGALS2;CSRP2;FOXM1;APOBEC3B;BUB1;NDC80;GLDC;TYMS;DLGAP5;HJURP;RAD51AP1;GGH;COTL1;ADM;AMD1;CCNA2;CENPF;MCM5;PTTG1;NASP;CDC123;MCM4;ST14;TEAD4;MCM2;CDK2AP1;LMNB2;SMC4;MCM7;MCM6;PDCD5;KIF14;TRIP13;GTSE1;SLC9A6;CDC25A;SKP2;KIF20A;CKS2;PRC1;GMNN;SPC25;ARL4C;MAD2L1;AURKA;KIF11;MCM3;KIF23;MRPL9;NDUFA9;TAGLN2;SLC5A6;PLK1;DDC;MSH6;HMMR;KLHL7;SEH1L;CXADR;CENPN;MPZL1;NL…
prerank	REACTOME_CARNITINE_METABOLISM	-0.730153	-1.65908	0.013618677042801557	0.12020454638389232	1	45944	0.172	SLC22A5;THRSP;ACACB;CPT1A;PRKAA2;RXRA;MID1IP1;CPT1B;ACACA;SLC25A20
prerank	HOLLERN_ADENOMYOEPITHELIAL_BREAST_TUMOR	-0.685537	-1.65804	0.005714285714285714	0.1207182417800697	1	45917	0.1536	IGFBP5;APOD;CNN1;ISLR;ACTA2;TLCD1;MYL9;SERPINF1;FRYL
prerank	WP_FOLATE_METABOLISM	0.5067648209099149	1.6570611530371187	0.004246284501061571	0.03450090069085957	1	17/68	0.0811	SOD2;CBS;SAA1;FOLR1;ICAM1;IFNG;CCL2;IL1B;SAA4;SAA2;TNF;IL6;FLAD1;SCARB1;FOLR3;GART;MTHFD2
prerank	MCLACHLAN_DENTAL_CARIES_DN	-0.511114	-1.65678	0.0038314176245210726	0.12161909665769695	1	31/78	0.1287	ADIRF;CPE;KIF5C;SPOCK1;SPON1;AHNAK;PLK2;OMD;XIST;SYT1;NUDT4;SLIT2;COL8A2;OSR2;ATP1A2;GHR;NAP1L3;SESN1;POLI;NEBL;GPC3;PER2;ISYNA1;TRPC1;FGFR1;ATP9A;ZNF423;COL5A3;PLCL1;GLCE;GPM6A
prerank	REACTOME_HOMOLOGOUS_DNA_PAIRING_AND_STRAND_EXCHANGE	0.5525235026417665	1.6566146442628118	0.006263048016701462	0.034621949543788645	1	23/41	0.2374	CHEK1;RAD51AP1;BLM;EXO1;RFC4;RAD51;RFC3;RMI2;RHNO1;RFC2;DNA2;TOPBP1;ATM;BRCA2;XRCC2;WRN;RPA2;RAD1;ATR;BARD1;RPA1;TOP3A;XRCC3
prerank	REACTOME_INTERLEUKIN_1_FAMILY_SIGNALING	0.45234835278362623	1.6560404201689056	0	0.03479745852116173	1	63/149	0.2295	SAA1;S100B;PSMB9;IL1B;PELI1;CASP1;RIPK2;IRAK1;IL1R2;IL18RAP;PTPN7;PSMB8;PTPN14;PSME4;PTPN2;PSMB2;ALOX5;USP18;PSMB4;NOD2;IL18;NLRC5;PSMB10;IL18BP;APP;PSMD2;S100A12;MYD88;PSMD14;MAP3K8;PSME2;IL1RN;PSMC2;NFKB2;NFKBIB;MAP3K7;NFKBIA;RPS27A;IRAK3;CUL1;PTPN6;TRAF2;IRAK2;PSMA4;IL1RAP;IL13;STAT3;MAP2K6;PSMC3;PSMA5;PSMB7;PSMD8;PTPN4;TIFA;HMGB1;ALPK1;PSMD4;NOD1;PSMA2;PSMA7;UBA52;IL36G;PSMC4
prerank	REACTOME_SUMOYLATION_OF_SUMOYLATION_PROTEINS	0.5811845139158156	1.65595071214013	0.009900990099009901	0.03479281158533008	1	23/32	0.2972	NDC1;NUP155;SEH1L;NUP205;NUP93;NUP88;NUP153;NUP160;NUP210;NUP62;NUP54;NUP50;NUP85;SEC13;NUP37;NUP35;NUP214;TOPORS;NUP98;NUP107;POM121;TPR;SUMO1
prerank	KEGG_MEDICUS_REFERENCE_KINETOCHORE_MICROTUBULE_ATTACHMENT	0.6485334201334645	1.6555280477434569	0.010330578512396695	0.034891187645149	1	46010	0.1868	CENPF;TUBB2B;TUBB3;TUBA4A;CENPE;BUB1B;TUBB6;TUBB;TUBA1C;TUBA8;TUBA1A;TUBB4A
prerank	IBRAHIM_NRF1_DOWN	-0.46985	-1.6554	0	0.12238441986456478	1	52/140	0.1713	GDF15;PLAT;CCND1;CXXC4;NME3;HOXB6;HOXC9;TMEM25;HOXD8;BHLHE40;FZD4;SSH3;FSTL3;SSBP2;WDR54;DACT1;HOXB3;GLI1;PLEKHH3;A1BG;PDE5A;KLF9;SESN1;FN1;PIGQ;PARD6A;SNHG11;MAP3K12;SSBP4;FHL1;GPR39;TRPT1;NT5C;SMUG1;AMDHD2;RCOR3;ENC1;BCOR;ST6GALNAC6;NPRL2;AMACR;FLOT1;PDGFC;PLXNB1;TCF4;CTDSP1;DLC1;KIFC2;EFHC1;LINC00623;SOX12;SPSB3
prerank	REACTOME_RRNA_PROCESSING	0.4368449176389971	1.6533950466878986	0	0.03562375767588891	1	77/192	0.2324	RPL39L;TEX10;NOP2;BOP1;RIOK1;RRP1;BYSL;FBL;RCL1;RBM28;RPP40;DKC1;LTV1;WDR12;HEATR1;RPP38;TSR1;NOP58;DDX21;ERI1;WDR3;EXOSC8;WDR43;NOB1;RPS19;RPL22L1;RPS7;GAR1;SENP3;PNO1;PWP2;PDCD11;EXOSC3;NIP7;EMG1;UTP6;WDR46;RPS27A;NAT10;RPS12;EXOSC5;RIOK3;RRP9;RPP25;MPHOSPH10;DIMT1;DDX47;DDX49;RRP36;ISG20L2;WDR75;NOL9;DCAF13;PES1;NCL;RPL18A;NOL12;EBNA1BP2;RPL5;TRMT10C;BMS1;HSD17B10;RPS10;PELP1;RPS25;RPS6;NOL6;R…
prerank	PID_PI3KCI_PATHWAY	0.5420037459535059	1.6531304730677552	0.014141414141414142	0.035677255118034136	1	21/48	0.1835	PLCG2;LYN;LCK;DAPP1;HCK;ZAP70;SYK;FGR;YES1;NRAS;ITK;SGK1;LAT;BTK;BLK;PIK3CD;CYTH1;PIK3CG;PIK3CB;FYN;PIK3CA
prerank	BLANCO_MELO_COVID19_SARS_COV_2_LOW_MOI_INFECTION_A594_ACE2_EXPRESSING_CELLS_UP	0.46249990456381174	1.6518568016166217	0	0.03609291631360441	1	39/139	0.1423	PTX3;CXCL1;LTB;ICAM1;CCL4;NFIL3;CCL2;IRF1;CCL20;CXCL2;NEURL3;IL23A;SAA2;HLA-B;NFKBIE;TNF;TNFAIP3;CD83;FOXN2;C1R;SOCS3;CIART;CXCL3;MAFF;EGR2;GRHL1;PTGS2;SELE;ATF3;ARHGAP30;COL2A1;ACAN;VGF;CXCL8;LINC00944;SERTAD2;NFKBIA;EFNA1;RLF
prerank	CHANG_POU5F1_TARGETS_UP	-0.716462	-1.65172	0.01338432122370937	0.1261019012349758	1	45852	0.0856	TGFB3;COL3A1;AOC3;COL5A1;MMP13;FN1;SLIT3
prerank	LEE_LIVER_CANCER_ACOX1_UP	0.5187562143602907	1.6514297929601	0.002277904328018223	0.03616743623406865	1	20/63	0.0585	KRT23;SLPI;DEFB1;LCN2;MFGE8;QPCT;SLC16A1;NDRG1;CSTB;CD24;HLA-DQA1;EDN1;CD74;RGS2;PLIN2;LY6E;TAGLN2;CBR1;CTSL;PLSCR1
prerank	WP_TAR_SYNDROME	0.5317682476971046	1.6513674735951758	0.01016260162601626	0.03615646271992053	1	21/58	0.129	PDZK1IP1;CD3D;HLA-F;IFNG;LCK;CD247;HLA-E;HLA-C;DDIT4;HLA-A;HLA-B;CXCR4;MAGOH;MET;POLR3G;HLA-G;HDAC2;ANKRD35;EGFR;TNFRSF14;POLR3C
prerank	REACTOME_POSTMITOTIC_NUCLEAR_PORE_COMPLEX_NPC_REFORMATION	0.6145785424684087	1.6504858041858053	0.026804123711340205	0.03646928171755001	1	19/26	0.2972	NDC1;NUP155;SEH1L;NUP205;NUP93;NUP160;RANGAP1;RCC1;NUP62;NUP54;RAN;NUP85;SEC13;NUP37;NUP35;NUP98;NUP107;POM121;SUMO1
prerank	HAHTOLA_SEZARY_SYNDROM_UP	0.48914559665882507	1.6497618951389927	0	0.03668230246661089	1	34/93	0.1279	IMPA2;GPR171;STAT1;ICOS;TYMS;TLR1;PTTG1;IL2RA;EZH2;SLC25A37;SMC4;PAPSS1;CKS2;PRC1;MS4A4A;FAS;PRDX4;NCF4;PDXK;PSMB2;PNP;TFDP1;MMP9;SAMSN1;LIMK2;DYSF;TRAT1;REXO2;RGCC;S100A12;PGD;RRM2;NUSAP1;C3AR1
prerank	REACTOME_SIGNALING_BY_SCF_KIT	0.5568696559699353	1.6495818433226936	0.006060606060606061	0.036713997737085106	1	16/43	0.0965	LYN;LCK;STAT1;CHEK1;SOCS1;VAV1;JAK2;SH2B2;MMP9;YES1;NRAS;FES;STAT5A;KIT;PRKCA;GRB10
prerank	REACTOME_ANTIGEN_ACTIVATES_B_CELL_RECEPTOR_BCR_LEADING_TO_GENERATION_OF_SECOND_MESSENGERS	0.5951992928183159	1.6495634283974032	0.008097165991902834	0.03667153357091991	1	19/31	0.1872	PLCG2;LYN;CD19;DAPP1;CD79A;CD79B;NCK1;VAV1;SYK;SH3KBP1;BTK;ITPR3;BLK;PTPN6;STIM1;PIK3CD;PIK3AP1;FYN;ORAI1
prerank	ZHENG_FOXP3_TARGETS_IN_THYMUS_DN	-0.732997	-1.64945	0.00945179584120983	0.1283069784675183	1	45760	0.0939	AGR2;ADIPOQ;AMPH;NR4A2
prerank	PID_TOLL_ENDOGENOUS_PATHWAY	0.6243394079803949	1.6494289147608479	0.016359918200409	0.03667541776343047	1	45924	0.1061	S100A8;S100A9;TLR2;CD14;TLR1;IRAK1;TLR6;LY96;MYD88
prerank	HUPER_BREAST_BASAL_VS_LUMINAL_UP	0.5337641480207843	1.6494009462519816	0.010775862068965518	0.036643883161168435	1	21/52	0.0584	KRT16;SLPI;S100A8;KRT6A;TRIM29;S100A9;S100A2;RHCG;IL1B;FABP5;S100A7;NDRG1;PI3;SFN;ITGA6;CSTA;PKP1;GJB5;LGALS7;SERPINE2;DSC3
prerank	WP_EDA_SIGNALING_IN_HAIR_FOLLICLE_DEVELOPMENT	0.7252788400272147	1.6493634666880463	0.025210084033613446	0.0366124265183681	1	45790	0.0614	LTB;SOSTDC1;RELB;DKK1;EDARADD
prerank	MARZEC_IL2_SIGNALING_UP	0.47975985513715813	1.6492737223123493	0	0.03659794055733227	1	54/112	0.1725	CCNE1;BIRC3;PRKX;UCK2;CCL3;IL2RB;CTPS1;TNFRSF21;PIM1;SOCS1;IL2RA;IL10RA;RRAS2;IL18RAP;TNFRSF8;NOP2;PTPN7;OSM;CDC25A;TNFSF14;DUSP2;MYC;VEGFA;TNFAIP8;PNP;CARD9;ADCY3;PDCD2L;DKC1;TNFRSF9;SPP1;GART;TNFRSF4;POLR1C;RGCC;TNFRSF1B;PUS1;BMP2;CSF2RA;SERPINB9;PINX1;CXCL8;UMPS;PHLDA1;CD40LG;PDCD11;POLR2D;POLR1B;IL10;CSF2;CCND2;IL13;STAT3;TNFSF10
prerank	Coronavirus disease - COVID-19	0.4302850660986089	1.6490646583617674	0	0.036627971524948864	1	72/219	0.2135	CXCL10;MMP1;PLCG2;ACE2;CCL2;IL1B;IFIH1;STAT1;C1QA;C1QB;TLR2;CYBB;CASP1;IRAK1;C1QC;TNF;MX1;IL6;C2;IFNAR2;C1S;SYK;C3;TLR8;PRKCB;MX2;C1R;ADAM17;FCGR2A;PRKCA;IL6R;C8G;MAPK1;MYD88;EGFR;OAS1;RPS19;RPL22L1;RPS7;NFKBIB;CXCL8;OAS2;C3AR1;MAP3K7;NFKBIA;RPS27A;RPS12;PIK3CD;IKBKE;MMP3;ISG15;CSF2;NLRP3;HBEGF;STAT3;PIK3CB;EIF2AK2;ADAR;RPL18A;PIK3CA;RPL5;TNFRSF1A;TLR4;TYK2;IL12A;TRAF3;RPS10;RPS25;RPS6;OAS3;RPS16…
prerank	REACTOME_KERATAN_SULFATE_DEGRADATION	-0.691262	-1.64885	0.017077798861480076	0.12824136578928555	1	45762	0.0414	OGN;FMOD;OMD;LUM
prerank	BOHN_PRIMARY_IMMUNODEFICIENCY_SYNDROM_DN	0.573824374906609	1.6488065963203453	0.013303769401330377	0.036667120198832164	1	11/36	0.0824	CHI3L2;CDKN2A;LTB;SMCO4;HCK;MOXD1;LST1;INPP5D;PLSCR1;TUBB6;VPREB3
prerank	Retinol metabolism	-0.533261	-1.64852	0	0.1278454718265402	1	21/54	0.1847	CYP2B6;SDR16C5;PNPLA4;UGT2B11;ADH1C;UGT2B10;CYP26A1;CYP2A7;UGT2B15;CYP2A6;ADH1A;AOX1;RETSAT;UGT2B17;HSD17B6;UGT2B28;DHRS4;UGT2B4;DGAT1;RDH16;RDH11
prerank	LEE_TARGETS_OF_PTCH1_AND_SUFU_UP	0.5299589111178516	1.6484306411713268	0.004282655246252677	0.03676278483716689	1	18/53	0.0853	SFRP1;CDCA7;LYZ;CDK6;C1QA;C1QB;RAD51AP1;YBX3;HLA-DQA1;CTSS;MCM2;MCM6;RND3;LAP3;B2M;EIF4EBP1;MTHFD2;PPAN
prerank	PID_ATR_PATHWAY	0.5651804549352264	1.6476110378065716	0.00631578947368421	0.03701561714237133	1	19/38	0.1921	CHEK1;RFC4;CCNA2;MCM2;MCM7;CDC25A;PLK1;RAD51;RFC3;RFC2;CLSPN;TOPBP1;PPP2R2B;CDC25C;BRCA2;RPA2;RAD1;ATR;TIPIN
prerank	FRASOR_TAMOXIFEN_RESPONSE_DN	-0.740414	-1.64601	0.007662835249042145	0.1301814093498541	1	45820	0.0479	DNAJC12;GALNT6;ABAT;MEGF9;MYLIP;PDCD4
prerank	MCBRYAN_PUBERTAL_BREAST_6_7WK_DN	0.506405368133265	1.6456875204038308	0	0.03772266837613009	1	24/74	0.1218	LY6D;SFRP1;SLPI;S100A8;UGT8;CDC20;ACTG2;CDCA3;PLA2G7;ST6GALNAC5;UBE2C;CDK1;PTTG1;IRAK1;IFIT3;DSP;MAL;SLC1A3;MKI67;EGR2;FBLIM1;CCNB1;EHF;HMGB2
prerank	CREIGHTON_ENDOCRINE_THERAPY_RESISTANCE_2	-0.411718	-1.64547	0	0.13006053277005336	1	140/372	0.2109	DNALI1;DYNLRB2;RSPH1;ZMYND10;KLHDC9;REEP1;CCNO;FBXO15;NME5;TMEM121;P4HTM;TPPP3;CCDC96;DNAAF3;SLC4A8;SPEF1;DNAH5;FANK1;LRRC46;PHOSPHO2;TEKT2;TTC12;AIG1;LCA5L;CAPSL;KIF3A;IFT43;ROPN1L;TTC21A;IQCK;C17orf97;PNMA1;RAB15;CAPS2;LZTFL1;AK8;DNAH7;NPHP1;GOLGA2P5;SPATA17;MST1;LRTOMT;CIPC;ISM1;SRI;GPR137B;AGBL2;SHROOM2;CDKL3;CCDC87;RFX2;PURA;CCDC30;EFCAB2;SPOP;SPA17;RIBC1;RADIL;ZHX3;PSMG3-AS1;USP32;FOXJ1;LRR…
prerank	REACTOME_FATTY_ACIDS	-0.709302	-1.64536	0.007936507936507936	0.12938994151528826	1	45883	0.1793	CYP2B6;CYP4B1;CYP2A7;CYP4F8;CYP2J2;CYP4F22;CYP2A13;CYP4F11
prerank	KRIGE_AMINO_ACID_DEPRIVATION	0.6163556786605247	1.6448589523611798	0.013015184381778741	0.03797675353875924	1	46016	0.1211	PSAT1;CBS;ASS1;ASNS;CEBPB;DDIT4;VEGFA;CLEC7A;ATF3;CHAC1;ATF5;CXCL8
prerank	PARK_APL_PATHOGENESIS_UP	0.7182115821586236	1.6445085126430306	0.014285714285714285	0.038050553414982785	1	45975	0.2235	GZMA;PSMB9;ANXA1;SELPLG;TMSB10;PSME2;SUCLG1;AHR;MPO;STIP1;SOX4
prerank	REACTOME_PEPTIDE_HORMONE_METABOLISM	-0.495903	-1.6445	0.00390625	0.12978910487769124	1	11/82	0.0211	CPB1;GRP;CPA3;CPE;CTSG;KIF5C;SLC30A8;CGA;MYRIP;INHBB;UCN
prerank	KEGG_MEDICUS_PATHOGEN_EBV_EBNA3C_TO_P27_CELL_CYCLE_G1_S_N00264	0.7509449500630966	1.6439681171033833	0.012170385395537525	0.03819868758893487	1	45819	0.0839	CCNE1;CCNA2;E2F2;E2F3;SKP2;E2F1
prerank	REACTOME_MITOTIC_PROPHASE	0.5025546747152725	1.64371646645863	0.0021321961620469083	0.03825229118609346	1	36/78	0.2219	CCNB2;CDK1;SMC4;LPIN1;NDC1;NUP155;PLK1;VRK2;SEH1L;PRKCB;NUP205;MASTL;NUP93;LMNB1;NUP88;VRK1;NUP153;NCAPG2;PRKCA;MAPK1;NCAPD3;CCNB1;SMC2;NUP160;LMNA;NUP210;NCAPH2;NUP62;NUP54;TMPO;NUP50;SET;NUP85;SEC13;NUP37;EMD
prerank	OSWALD_HEMATOPOIETIC_STEM_CELL_IN_COLLAGEN_GEL_UP	0.4351314791912713	1.6430905871373627	0	0.03845594703117697	1	62/215	0.1309	CXCL10;SOD2;PTX3;CXCL1;ICAM1;CCL4;BIRC3;RASSF4;CCL2;IL1B;BCL2A1;CHEK1;CD14;CXCL2;CCL3;IL2RB;ATL2;RGS1;TNF;FZD7;TNFAIP3;GPR183;PDE4B;IL1R2;RGS2;KCNJ2;IL6;HOMER3;SKP2;ARL4C;CD83;CFLAR;DUSP2;PSME4;SF3A3;CTSL;TREM1;CD44;CYP1B1;SLC7A1;CXCL3;SGK1;POU4F1;MAFF;SERPINB2;MCL1;PTGS2;PTGER4;ATF3;GCFC2;PEG10;COL2A1;SLCO2B1;IL1RN;NUP160;CXCL8;HCAR3;CENPI;FH;ACSL6;C3AR1;NFKBIA
prerank	JEON_SMAD6_TARGETS_DN	0.6666160907047951	1.6429448938091316	0.012219959266802444	0.03845607637343251	1	45948	0.1084	CENPA;CCNB2;KIF11;KIF23;DDC;UBE2S;DHCR7;DDX39A;EGFR;TOP2A
prerank	DOANE_RESPONSE_TO_ANDROGEN_DN	-0.434747	-1.64293	0	0.13124282526353653	1	50/228	0.0906	TFF1;GATA3;EEF1A2;ANXA9;SEMA3C;IGFBP2;NR2F1;KIF5C;PLEKHA6;CTNND2;FAM110B;IGFBP5;AMIGO2;IRS1;MAST4;CRABP2;EVL;SCCPDH;PPDPF;ITPR1;ABLIM3;SLC27A2;DUSP4;FBXL7;IFT122;SEMA3F;EPS8;CYBRD1;MED13L;SNPH;GPC1;SSBP2;TRAF5;HCFC1R1;DCLK1;PALLD;SMAD3;EPB41L4A;ABCC5;RAB15;CHST1;SUPT6H;CACNA1D;KIAA0319L;UBL3;TAF9B;WLS;DTX3;HEATR6;ENO2
prerank	REACTOME_DISEASES_OF_IMMUNE_SYSTEM	0.5926122877980726	1.6419029207037397	0.011428571428571429	0.03880426644467578	1	20/31	0.226	S100A8;S100A9;S100A1;TLR2;CD14;TLR1;TLR6;LY96;MYD88;BTK;NFKB2;NFKBIA;TLR4;HMGB1;TRAF3;UNC93B1;TLR10;TLR5;TLR3;TICAM1
prerank	WOO_LIVER_CANCER_RECURRENCE_DN	-0.499418	-1.64142	0.00375234521575985	0.13247562209225033	1	17/76	0.094	ACOX2;HGD;ACADSB;CYB5A;DCXR;QDPR;CRAT;PLIN1;ECI1;HSD17B4;SUOX;CSAD;GLUD1;CRYL1;GLUL;EPHX2;ACY1
prerank	REACTOME_PHASE_II_CONJUGATION_OF_COMPOUNDS	-0.488067	-1.64129	0.0017730496453900709	0.13181148098904238	1	23/95	0.0954	NAT1;GLYATL1;GSTM3;GSTM1;SULT2B1;UGDH;SULT1A2;NAT2;GSTO2;HPGDS;ACSM1;UGT2B11;N6AMT1;GSTT2;UGT2B10;SULT1A1;UGT2B15;GSTM5;GSTT1;MGST2;GSTZ1;GSS;UGT2B17
prerank	GRANDVAUX_IRF3_TARGETS_UP	0.7080228410021087	1.6410523403606596	0.012219959266802444	0.03908510568248402	1	45913	0.1525	GBP1;PLCG2;IFI44;IFIT3;ARG2;B4GALT5;OAS2;PMAIP1;ISG15
prerank	NUNODA_RESPONSE_TO_DASATINIB_IMATINIB_UP	0.5927364765882588	1.6405083882889386	0.008048289738430584	0.03924902131461133	1	17/29	0.1793	CCNE1;CDK6;CCNA2;E2F3;CDC25A;CDC25B;MYC;E2F5;RAD51;MCL1;NFKBIA;CDC25C;CCND2;E2F4;STAT3;CDK4;CDK8
prerank	REACTOME_INTERLEUKIN_15_SIGNALING	0.7056267871069632	1.6404176940196429	0.016736401673640166	0.03924064969787016	1	45822	0.1038	IL15;IL2RB;IL15RA;IL2RG;STAT5A;JAK3
prerank	REACTOME_B_WICH_COMPLEX_POSITIVELY_REGULATES_RRNA_EXPRESSION	0.5898951871684507	1.6390340747130374	0.012371134020618556	0.03977746329719383	1	46019	0.1777	DEK;POLR1E;POLR1C;DDX21;POLR2F;MYBBP1A;TAF1D;ERCC6;POLR1B;POLR2H;TAF1A;POLR1A
prerank	CAVARD_LIVER_CANCER_MALIGNANT_VS_BENIGN	0.5832331482557712	1.6383846186624855	0.012526096033402923	0.03997003031211225	1	7/32	0.0354	UBD;CHI3L1;CD14;HLA-DRB3;GGH;HLA-C;CD74
prerank	KEGG_MEDICUS_REFERENCE_IL12_23_TO_JAK_STAT_SIGNALING_PATHWAY	0.7643576682345319	1.638228754073207	0.02074688796680498	0.039992367443965324	1	45848	0.1938	IL12RB2;IL23A;JAK2;STAT4;STAT3;TYK2;IL12A
prerank	RASHI_RESPONSE_TO_IONIZING_RADIATION_4	0.5498606880899969	1.6380452592755905	0.008281573498964804	0.0400341575848508	1	16/43	0.1311	IL27RA;FOXL1;HLA-DOB;IFI16;ZAP70;IL7R;IFIT3;SF3A3;LGALSL;GMFG;E2F8;GIMAP1;MFSD1;HMGB2;PYGB;PLK4
prerank	TOMLINS_PROSTATE_CANCER_UP	-0.573081	-1.63758	0.008146639511201629	0.13586431965564358	1	13/38	0.089	KRT18;UGDH;MCCC2;ZNF652;F2R;RAB11A;HSD17B4;ATP6V1G1;SEC16A;CACNA1D;ZNF217;MYO6;MBOAT2
prerank	KEGG_P53_SIGNALING_PATHWAY	0.5065540347118069	1.6373410491662939	0.004166666666666667	0.04023471164084318	1	29/65	0.2051	CDKN2A;CCNE1;SERPINB5;CDK6;CHEK1;CCNB2;STEAP3;PERP;CDK1;CD82;SFN;GTSE1;BID;FAS;CHEK2;CCNB1;RRM2;RPRM;PMAIP1;TNFRSF10B;ATM;CCND2;CDK4;CCNE2;ATR;BAX;EI24;CCND3;CYCS
prerank	HALLMARK_IL2_STAT5_SIGNALING	0.4338398775706657	1.6370798038262337	0	0.0403075448786055	1	63/194	0.1189	CXCL10;CCNE1;LTB;S100A1;GBP4;GLIPR2;NFIL3;ODC1;ICOS;UCK2;IL2RB;IRF4;TNFRSF21;NDRG1;PIM1;SOCS1;COCH;RRAGD;CD48;CD79B;IL2RA;ITGA6;FGL2;IL10RA;IL1R2;PLIN2;TNFRSF8;NOP2;BATF3;CD83;CTLA4;TRAF1;DCPS;MYC;PLSCR1;CD44;PNP;PDCD2L;IRF8;CAPG;EOMES;TNFRSF9;SPP1;NCS1;TTC39B;TNFRSF4;SELL;MAFF;LRRC8C;SLC39A8;CTSZ;IRF6;CDCP1;CST7;TNFRSF1B;IFNGR1;PUS1;BMP2;MAP3K8;GALM;GPR65;PRNP;TGM2
prerank	KEGG_MEDICUS_VARIANT_MUTATION_CAUSED_ABERRANT_SOD1_TO_RETROGRADE_AXONAL_TRANSPORT	-0.606424	-1.63668	0.01160541586073501	0.13617864315865558	1	45896	0.1901	DNALI1;DNAH5;DCTN4;DNAH7;ACTR10;DNAI1;SOD1;DNAL1
prerank	WP_OLIGODENDROCYTE_SPECIFICATION_AND_DIFFERENTIATION_LEADING_TO_MYELIN_COMPONENTS_FOR_CNS	0.593768067510688	1.6366368600699321	0.01037344398340249	0.040457949280467295	1	45867	0.0358	CXCL1;SOX10;SOX8;SOX9;IL1B;CXCL2;TNF
prerank	REACTOME_SIGNALING_BY_KIT_IN_DISEASE	0.6473161626362064	1.6364837897271478	0.014373716632443531	0.04048703322491607	1	45889	0.0726	LYN;LCK;STAT1;JAK2;YES1;NRAS;STAT5A;KIT
prerank	MURAKAMI_UV_RESPONSE_6HR_DN	0.6347437391131134	1.636371296216262	0.02564102564102564	0.04048472519589695	1	13/21	0.1987	KRT14;DSC2;SMO;ITGB7;IL6;KRT13;MAP3K14;RFC2;ACAN;EDN2;IL13;IFI6;TGFB2
prerank	WP_TCA_CYCLE_IN_SENESCENCE	0.749412196643552	1.6362680194878279	0.02079002079002079	0.040474973953151146	1	45818	0.1254	PDK1;ME2;PDHA1;MDH1;ME1;FH
prerank	LEIN_LOCALIZED_TO_DISTAL_AND_PROXIMAL_DENDRITES	-0.704137	-1.636	0.013257575757575758	0.13624879248814611	1	45885	0.1544	CPE;ITPR1;SOWAHA;ADCY1;LPAR1;EPB41L1;PPP1R9B;BOK
prerank	NIKOLSKY_BREAST_CANCER_17Q11_Q21_AMPLICON	-0.465863	-1.63591	0	0.13554513242125854	1	57/123	0.1779	PNMT;PGAP3;MIEN1;IGFBP4;ERBB2;GRB7;THRA;RARA;ORMDL3;CORO6;NUFIP2;LASP1;KRT222;TCAP;PSMD3;CPD;STARD3;WIPF2;MSL1;SLC6A4;PLXDC1;RAPGEFL1;SLC46A1;SUPT6H;KRT10;TRAF4;SDF2;PROCA1;PIP4K2B;TAOK1;CASC3;GOSR1;TBC1D3F;GSDMB;SMARCE1;KRT24;ABHD15;SARM1;ASIC2;MED24;DHRS13;TP53I13;RPL23A;FBXL20;MYO1D;TLCD1;RPL23;SRCIN1;NSRP1;MRPL45;MED1;ACACA;ERAL1;RPL19;PIGS;NR1D1;CDK12
prerank	KEGG_MEDICUS_REFERENCE_ORGANIZATION_OF_THE_INNER_KINETOCHORE	0.6798772839418039	1.63574421699317	0.008213552361396304	0.04062445844271391	1	45853	0.1289	CENPW;CENPA;CENPN;CENPO;CENPM;CENPI;CENPL
prerank	PETROVA_ENDOTHELIUM_LYMPHATIC_VS_BLOOD_DN	0.4411758105930667	1.635661837044144	0	0.040619022121055996	1	53/159	0.1309	MMP1;IGF2BP3;CXCL1;LDHB;UCHL1;ICAM1;ANXA3;IL32;CCL2;CTSC;KRT7;MT1H;LAMC2;PLA2G4A;ARHGAP22;TNFRSF21;SRGN;LY75;FAM107A;DKK1;CXCR4;ICAM2;IL6;UPP1;SLC7A7;PLOD1;ARL4C;BMP6;TCN2;NMT2;CD44;RAC2;PFN2;RGS10;TRIM22;TFEC;RCN1;CD59;LPXN;CAPG;GBP2;PLTP;TANK;SELE;MT1F;PRNP;ANPEP;TGM2;KLHL21;CXCL8;SLC6A8;MT1X;UAP1
prerank	WESTON_VEGFA_TARGETS_6HR	-0.541724	-1.63475	0.007736943907156673	0.1362654997326532	1	22/49	0.1188	ESR1;KRT18;PVALB;FBP1;POSTN;COL1A2;FAP;COL6A3;BMP4;VCAN;TFPI2;NID2;HTR2B;SEMA5A;THY1;GSTT1;COL6A1;GEM;SDC4;OXTR;BGN;MMP2
prerank	PID_CXCR3_PATHWAY	0.5502928683104195	1.6343364713302486	0.006289308176100629	0.04110494019182818	1	15/43	0.1835	CXCL10;CXCL9;CXCL13;CXCL11;CXCR3;NRAS;ITGB2;MAPK1;ITGAL;PIK3CD;MAP2K3;PIK3CB;MAP2K6;GNAI1;PIK3CA
prerank	PID_NFKAPPAB_CANONICAL_PATHWAY	0.6316730537913516	1.634325788353039	0.020242914979757085	0.04106632593573276	1	13/22	0.2157	RIPK2;TNF;TNFAIP3;NOD2;PRKCA;XPO1;BIRC2;NFKBIA;ATM;RAN;TNFRSF1A;ERC1;MALT1
prerank	FISCHER_G1_S_CELL_CYCLE	0.43102862203238496	1.634237396605719	0	0.04106482563929372	1	77/177	0.2	CCNE1;CDCA7;KLF5;NCOA7;MCM10;FANCE;CHEK1;CDT1;CTPS1;BLM;EXO1;RFC4;MCM5;USP1;NASP;CDC7;MCM2;EZH2;E2F2;COL4A4;MSH2;C1GALT1;MCM6;CHAF1B;CDC25A;DSCC1;GMNN;MCM3;MSH6;ATAD2;USP18;EAF2;FEN1;MASTL;TLR6;FAM111B;TCF19;FANCG;E2F1;CHAF1A;RAD51;E2F8;PTGS2;PCNA;WDHD1;CASP8AP2;RRM2;RFC2;CLSPN;E2F7;RECQL4;POLA2;ZMYND19;ADAMTS1;TOPBP1;RFXAP;HELLS;POLD3;NR4A3;PAQR4;ARL6IP6;DTL;KLRK1;DNAJC6;RPA2;PEX13;MAP2K6;ACYP1;…
prerank	PARK_TRETINOIN_RESPONSE_AND_PML_RARA_FUSION	0.5912331439449934	1.6340133484468289	0.007984031936127744	0.041101786030245925	1	13/29	0.1062	CD38;IRF1;NDRG1;NCF1;PIM1;TNFAIP2;UPP1;SLA;FGR;ALOX5AP;SLC2A5;ELF4;TNFRSF1B
prerank	BIOCARTA_CCR5_PATHWAY	0.6710560264197263	1.6338979366791526	0.012244897959183673	0.04110172454663626	1	45855	0.1078	CCL4;CCL2;CCR5;CXCR4;PRKCB;PRKCA;PTK2B
prerank	BIOCARTA_STATHMIN_PATHWAY	0.6325605739297172	1.6337786124568483	0.010482180293501049	0.04109871198729621	1	45828	0.0484	CD2;CD3D;CD247;CD3G;CDK1;STMN1
prerank	Neutrophil extracellular trap formation	0.47302309805200926	1.6336934279082205	0	0.041080967942267795	1	45/107	0.1966	PLCG2;TLR2;AQP9;CYBB;NCF1;CASP1;FPR1;CLCN4;FCGR3A;NCF2;CYBA;FPR3;SYK;NCF4;C3;RAC2;FCGR3B;TLR8;PRKCB;ITGB2;CASP4;HDAC2;FCGR2A;PRKCA;PPIF;MAPK1;CLEC7A;SELPLG;ITGAM;CLCN5;PLCB4;FPR2;ITGAL;MAP3K7;AKT3;PIK3CD;PLCB2;SLC25A5;PIK3CB;SIGLEC9;PIK3CA;TLR4;VDAC3;MPO;HMGB1
prerank	YAMASHITA_METHYLATED_IN_PROSTATE_CANCER	0.5063600149485846	1.6335083493022318	0.008146639511201629	0.04110301308717685	1	17/63	0.0974	MMP7;KLK8;S100A8;KLK6;TM4SF1;CCL7;SLC34A2;OPTN;PLAC8;CSTA;IL17RD;SLC6A2;SPP1;DYSF;LGALS9;TRPV2;C16orf54
prerank	DEBOSSCHER_NFKB_TARGETS_REPRESSED_BY_GLUCOCORTICOIDS	0.6395873985550162	1.6331114811417975	0.016771488469601678	0.04122352145108824	1	45859	0.0718	CCL13;CCL5;VCAM1;EDN1;TNF;IL6;IL18
prerank	Nicotine addiction	0.5631221740880581	1.6329833039180106	0	0.04123065981578678	1	3/39	0.0552	GABRP;GABRE;GRIN3A
prerank	MORI_MATURE_B_LYMPHOCYTE_UP	0.4847689348274428	1.6328665213278672	0.006172839506172839	0.041239248254983624	1	34/88	0.1441	HLA-DOB;HLA-DRB5;LCP1;HLA-DQA1;CTSS;CD74;BARX1;IL10RA;HLA-DMA;IL2RG;CD83;JAK2;NCF4;IRF8;EBI3;ADCY7;HLA-G;PTPRC;SELL;MCL1;HLA-DMB;IFNGR1;WDR43;MAP3K8;CXCR5;CR2;GPR65;B4GALNT1;MS4A1;ETS1;HLA-DOA;LAT2;PTPN6;CTSH
prerank	MAHAJAN_RESPONSE_TO_IL1A_UP	0.4938186305598994	1.6326699710781745	0.008350730688935281	0.04127272456401445	1	31/76	0.1015	MMP12;CCL8;SOD2;CCL5;PIM2;IL1B;CXCL5;STAT1;OASL;SLC16A1;SECTM1;CCL20;CXCL2;IL2RB;TNFAIP2;ISG20;IL15RA;EDN1;IL6;IL7R;EFS;SERPINB4;MAP2;MYC;PTP4A3;BAK1;CXCL3;PCP4;PTPRZ1;SERPINB2;PPARA
prerank	REACTOME_ATF4_ACTIVATES_GENES_IN_RESPONSE_TO_ENDOPLASMIC_RETICULUM_STRESS	0.6016458568728127	1.6319886316219163	0.009861932938856016	0.041511006324736255	1	17/27	0.2632	CCL2;ASNS;CEBPB;CEBPG;ATF3;EXOSC8;CXCL8;EXOSC3;ATF4;EXOSC5;KHSRP;NFYA;EXOSC4;NFYC;EXOSC2;EXOSC9;HERPUD1
prerank	REACTOME_INTERLEUKIN_4_AND_INTERLEUKIN_13_SIGNALING	0.46866761609291985	1.630912667337202	0	0.041886131548973284	1	35/108	0.1104	LCN2;MMP1;SAA1;ICAM1;CCL2;IL1B;STAT1;FASLG;IRF4;IL23A;PIM1;SOCS1;FSCN1;VCAM1;TNF;ANXA1;BIRC5;IL2RG;IL6;OSM;JAK2;POMC;MYC;ALOX5;VEGFA;MMP9;IL18;SOCS3;ITGB2;MCL1;IL6R;PTGS2;JAK3;TNFRSF1B;ITGAM
prerank	CERVERA_SDHB_TARGETS_1_UP	-0.475322	-1.62935	0	0.1431336780145796	1	35/112	0.1049	TNNT1;LONRF2;IGFBP2;REEP1;HTRA1;LYPD6B;CLIC6;PRSS23;COL1A1;EMP2;ACKR3;MFAP4;SH3BGRL;TANC2;EPS8L1;ST6GALNAC2;DNAAF3;GALNT16;DUSP4;SLC1A1;SOCS2;PTGER3;SCN4B;RIMKLA;ASCL1;UGT2B15;JAM2;MYOF;WLS;INHBA;MEGF6;KBTBD11;FAM81B;PCSK5;FEZ1
prerank	AMIT_SERUM_RESPONSE_480_MCF10A	0.5711818212302764	1.629288912069014	0.006060606060606061	0.042501280052208074	1	16/33	0.1826	KRT6A;PTX3;MCM10;MALL;CD24;MOB3B;SIGMAR1;MT1F;ACTN4;PVR;SPRR1B;ZBTB24;SLC25A32;B4GALT4;SLC26A2;TIMM23
prerank	FERRANDO_T_ALL_WITH_MLL_ENL_FUSION_DN	0.49123435229673323	1.6291728183817162	0.002070393374741201	0.04250687024716533	1	47/82	0.2272	CD2;LBR;TYMS;UBE2C;MCM5;MCM2;HMGA1;CD96;LST1;PSMB2;MYC;RANBP1;UBE2S;GAPDH;MX2;TFDP2;NUP93;LMNB1;S100A4;CHAF1A;DDX39A;PCNA;FKBP5;TOP2A;HMGB2;C1QBP;HPRT1;POLA2;EIF3B;PKMYT1;PRRX2;PLCB2;CSE1L;KHSRP;RFTN1;ACAA2;SRSF3;TXN;DOCK2;PRDX6;VBP1;RRM1;BARD1;PSMA2;SDHA;POLD2;SLC1A5
prerank	SARRIO_EPITHELIAL_MESENCHYMAL_TRANSITION_DN	0.44499059575377276	1.628136131233241	0	0.04289990404173069	1	47/140	0.1309	KRT16;RARRES1;PDZK1IP1;S100A8;TRIM29;FGFBP1;KRT14;CXCL1;ANXA8L1;BIRC3;DSC2;NFIL3;SAA4;CCL3;NCK1;IFI16;TNFAIP3;RGS2;IFI44;VNN1;KRT13;C1S;FBXO32;SCPEP1;ERRFI1;DSC3;DSP;KYNU;SAT1;PNRC1;CREG1;GBP2;CXCL3;S100A4;KLRC3;RGCC;IRF6;ATF3;RNF145;ALG6;F11R;IFNGR1;IL1RN;PLEKHO2;SPRR1B;DAPK1;NFKBIA
prerank	KEGG_CYSTEINE_AND_METHIONINE_METABOLISM	0.5661615967869844	1.62776883076939	0.01293103448275862	0.04300103836450361	1	11/34	0.1356	CBS;LDHB;IL4I1;AMD1;LDHC;DNMT1;ADI1;MTAP;SRM;TRDMT1;DNMT3B
prerank	KEGG_MEDICUS_REFERENCE_MICROTUBULE_DEPOLYMERIZATION_AT_THE_MINUS_ENDS	0.6380395867773805	1.6276562005384043	0.012526096033402923	0.04299294633045051	1	46010	0.1868	PSRC1;TUBB2B;TUBB3;TUBA4A;PLK1;TUBB6;TUBB;TUBA1C;KIF2A;TUBA8;TUBA1A;TUBB4A
prerank	FOROUTAN_INTEGRATED_TGFB_EMT_UP	-0.46627	-1.62752	0	0.14501540637690635	1	50/118	0.1649	DHRS2;HTRA1;IGFBP5;COL1A1;SPOCK1;ACKR3;POSTN;COL3A1;CDH11;SPARC;MMP10;COL6A3;FSTL3;COL5A2;COL5A1;LUM;FBN1;VCAN;DACT1;LMCD1;GALNT10;NUAK1;FN1;SRPX;IGFBP7;TUFT1;ARHGEF40;TGFB1I1;DIXDC1;INHBA;KCNMA1;PMEPA1;THBS1;MMP2;CDK14;XYLT1;SLC22A4;MYL9;NKX3-1;SCG5;SNAI2;PDGFC;TCF4;NREP;ZNF365;PTHLH;DLC1;GREM1;FHOD3;BMPR2
prerank	POMEROY_MEDULLOBLASTOMA_PROGNOSIS_DN	0.5560543948686225	1.6269785629096465	0.008869179600886918	0.043238886580250775	1	14/41	0.1251	LDHB;UCHL1;MYBL2;CENPF;ENO1;NCAPD2;HMGA1;BYSL;CDC25B;E2F5;SNRPA1;CAD;RPS19;B4GALT1
prerank	WAMUNYOKOLI_OVARIAN_CANCER_LMP_UP	-0.424508	-1.62561	0	0.14693903842894393	1	69/257	0.1366	AGR2;AGR3;MLPH;C19orf33;STARD10;CAMK2N1;TMC5;FAM174B;GPR160;CXXC5;SYTL2;GALNT7;CCND1;NQO1;SLC2A10;IL20RA;ATP8B1;PPDPF;RASEF;CACFD1;FA2H;DNAJA4;C3orf52;FMO5;MUC1;IER3;MGLL;TOX3;ERBB3;MARVELD2;UQCRQ;FLNB;RABEP2;CIB1;FXYD3;ICA1;CANT1;TJP3;HPGD;ABCC3;SLC22A23;LLGL2;OVOL2;ZMYND8;TC2N;MRPL41;ARSD;GSS;MYO6;ESRP2;TRAF4;ACY1;ELL3;PLS1;RPS27L;SLC35A3;CCNDBP1;DDAH1;TMEM30B;GALE;ETFB;ABHD11;UQCR11;ESRP1;IQGA…
prerank	REACTOME_ABC_TRANSPORTERS_IN_LIPID_HOMEOSTASIS	-0.668177	-1.62429	0.02321083172147002	0.1479488316519697	1	45795	0.0781	ABCA12;ABCA3;ABCG1;ABCA6;PEX19
prerank	WP_P53_TRANSCRIPTIONAL_GENE_NETWORK	0.47460980239584744	1.6241799806307053	0.002127659574468085	0.04439618617631641	1	32/88	0.1525	CCNE1;ICAM1;SERPINB5;CCL2;ADORA2B;CX3CL1;FASLG;PERP;DDIT4;SFN;TNF;MSH2;CDC25A;NCF2;AURKA;FAS;SAT1;PML;IRF5;NOTCH1;DRAM1;PCNA;SLC2A1;E2F7;RPRM;PMAIP1;FANCC;TNFRSF10B;PRKAG2;ULBP2;CDC25C;ISG15
prerank	GAVIN_PDE3B_TARGETS	0.6171599193208089	1.6240784935194212	0.028056112224448898	0.044387946375318385	1	45922	0.0761	GZMB;CYBB;NCF1;IL2RA;FGL2;NCF4;CTLA4;IL18;EBI3
prerank	HUMMERICH_SKIN_CANCER_PROGRESSION_UP	0.4779035947914861	1.623620465729568	0.002136752136752137	0.04453015567852335	1	23/88	0.0712	KRT16;LCN2;SOD2;SAA1;RCAN1;SOCS1;PERP;CASP1;VCAM1;ENO1;IFI16;ITGB4;RGS2;S100A6;NCF2;CYBA;LGALS7;MYC;CD44;DOK2;HLA-DQB1;MMP9;ADAM8
prerank	REACTOME_GENE_AND_PROTEIN_EXPRESSION_BY_JAK_STAT_SIGNALING_AFTER_INTERLEUKIN_12_STIMULATION	0.570106087628046	1.6235789400683858	0.012422360248447204	0.04450155275492863	1	16/37	0.2027	SOD2;IFNG;GSTA2;LCP1;MSN;LMNB1;SNRPA1;SERPINB2;MTAP;PSME2;STAT4;IL10;TCP1;PITPNA;GSTO1;TALDO1
prerank	VALK_AML_CLUSTER_16	-0.618406	-1.62318	0.015748031496062992	0.14866204659397347	1	45896	0.0823	DACH1;CLSTN2;RET;LAMP5;C3orf14;ADCY9;TRPM4;ITGA7
prerank	BIOCARTA_NPC_PATHWAY	0.7342227320819708	1.623154297380995	0.019271948608137045	0.04462886945485553	1	45880	0.1787	NUP153;KPNA2;RANGAP1;RCC1;NUTF2;NUP210;NUP62;RAN
prerank	SANSOM_APC_TARGETS_DN	0.40500250537878674	1.6231174886441675	0	0.0445858042983885	1	94/343	0.1183	IDO1;FABP7;SLPI;GZMB;CXCL13;POU2AF1;CCL5;TNFRSF17;IL4I1;GZMA;CHST2;CD2;CD3D;IL12RB2;ADORA2B;ICOS;CD79A;IRF1;CD70;CX3CL1;HLA-DOB;SPIB;IL2RB;IRF4;TRIM47;SRGN;NCF1;LY75;CASP1;SLC5A1;MOCOS;CD82;GPR12;ITGB7;CD52;RRAGD;HLA-B;C1QC;CORO1A;CD48;CD53;CD6;CD79B;CD8A;RGS2;ICAM2;CD5;ST6GAL1;UPP1;ZAP70;LAPTM5;VAV1;KLRB1;FAS;JAK2;PDE9A;GIMAP4;XDH;INPP5D;DDC;MGAT3;RAC2;RGS10;LCT;CD7;IL18;SIRPA;GHRL;NR1H3;CYP27B1…
prerank	NUYTTEN_EZH2_TARGETS_DN	0.377048910313237	1.6231094180029926	0	0.04453564010348755	1	287/956	0.1606	B3GNT5;PHGDH;TRIM29;CENPW;CCNE1;CTSV;TM4SF1;CDCA7;HSD17B2;IMPA2;CDC20;CENPA;KIF2C;PRKX;FOXM1;RAD54L;TTK;CDCA8;BUB1;MCM10;NDC80;RPL39L;NUF2;ASPM;LBR;MTFR2;XK;AIF1L;TYMS;CDCA3;FANCE;PLA2G7;DLGAP5;HJURP;CDT1;NFIB;SMCO4;LYPD5;RAD51AP1;RHBDL2;CCNB2;CEP55;FAM83D;RNF182;CKS1B;CDCA5;CDC45;TPX2;BLM;EXO1;TIGD2;KIFC1;SKA3;RFC4;CCNA2;UBE2C;SLC43A3;CDK1;CENPF;PTTG1;NASP;PTTG2;MCM4;C9orf40;COCH;NCAPD2;CDC7;MCM…
prerank	SENESE_HDAC1_TARGETS_DN	-0.428933	-1.62296	0	0.14813985941224206	1	102/233	0.1918	DHRS2;CXXC5;CPE;SYT17;MATN3;IGFBP5;SMIM14;COL1A1;GSTM1;TP53TG1;IRS1;SYNC;COL3A1;NFIA;AHNAK;LAMB2;CIRBP;PBX1;GALNT16;GXYLT2;CNN1;LDLRAD4;STMN3;EPB41L5;ERGIC1;MDP1;SSH3;TOX3;YPEL2;COL5A1;BMP4;COL12A1;HCFC1R1;GPC4;F2R;RHOBTB3;ALDH6A1;TCEA2;NOX4;CCNG2;MPP7;EDIL3;SMARCA1;MALAT1;NAP1L3;EFEMP2;DNAJC1;ABCC3;C11orf96;FOXS1;LRRFIP1;SLX4IP;BNC2;ITGA7;ARHGEF40;KIAA1522;SCN2B;EFCAB2;CD46;BAIAP2;HMGCR;TMEM135;…
prerank	CARRILLOREIXACH_MRS3_VS_LOWER_RISK_HEPATOBLASTOMA_UP	-0.548448	-1.62293	0.011811023622047244	0.14731529638764504	1	8/43	0.0422	FOXA1;ATP7B;FASN;GREB1;ZSWIM5;DHCR24;ERBB3;ALDH4A1
prerank	REACTOME_NOD1_2_SIGNALING_PATHWAY	0.5713468870286377	1.6223160003624788	0.006072874493927126	0.04478902694688353	1	20/36	0.2589	BIRC3;CASP1;RIPK2;IRAK1;TNFAIP3;CARD9;NOD2;CASP4;BIRC2;MAP3K7;RPS27A;IRAK2;MAP2K6;NOD1;UBA52;ITCH;IKBKG;CASP2;MAPK12;MAPK13
prerank	REACTOME_G2_M_DNA_DAMAGE_CHECKPOINT	0.5108237112580081	1.6218583833948286	0.002061855670103093	0.044954206968306334	1	29/56	0.2361	CHEK1;BLM;EXO1;RFC4;CDK1;SFN;CHEK2;CCNB1;RFC3;RMI2;RHNO1;RFC2;YWHAQ;DNA2;TOPBP1;ATM;CDC25C;WRN;MDC1;RPA2;RAD1;ATR;YWHAE;RNF8;BARD1;RPA1;YWHAH;TOP3A;RNF168
prerank	WP_LIVER_X_RECEPTOR_PATHWAY	-0.777775	-1.62185	0.01593625498007968	0.147917699711159	1	45787	0.0845	CYP2B6;FASN;SCD;SREBF1;RXRA
prerank	BROWNE_HCMV_INFECTION_12HR_UP	0.4631164984869544	1.6217192038477737	0	0.044955442919261894	1	32/106	0.1266	SYNM;TNFRSF17;TAP1;PIM2;IFRD1;ASNS;FUT3;TLR2;THEMIS2;RRAGD;RBM38;LZTS3;IFI44L;IFI44;PLSCR1;XAF1;CHEK2;FEN1;PML;CCK;B4GALT5;HS3ST1;STX11;CCDC86;BMP2;ARRB2;ZBTB5;CXCL8;IL17RA;RNF19B;SLC6A8;OAS2
prerank	PID_BARD1_PATHWAY	0.585611188235496	1.6216012767071977	0.012684989429175475	0.044953809801427325	1	46019	0.1543	CCNE1;FANCE;FANCA;FANCL;FANCG;RAD51;PCNA;PRKDC;TOPBP1;FANCC;ATM;XRCC6
prerank	NIKOLSKY_BREAST_CANCER_17Q21_Q25_AMPLICON	-0.412555	-1.62061	0	0.148835805078972	1	104/310	0.1993	HID1;PRR15L;GPRC5C;SLC16A6;RNF43;TOB1;FASN;HOXB5;COL1A1;EPN3;HOXB2;SPATA20;CACNG1;HOXB6;C17orf58;CHAD;TOM1L1;XYLT2;DCXR;SLC16A5;APPBP2;SLC39A11;ARSG;ITGA3;YPEL2;COPZ2;SSTR2;ZNF652;ACSF2;TBX2;FDXR;CACNG4;TRIM37;HOXB3;RSAD1;CANT1;ABCC3;VMP1;RPS6KB1;ABCA6;MRPL27;LLGL2;CALCOCO2;TEX19;MYCBPAP;SPOP;SUPT4H1;HEATR6;COG1;USP32;FOXJ1;BAIAP2;PDK2;MED13;PRKAR1A;AMZ2;TEX2;DHX40;STXBP4;NT5C;RNFT1;ANKRD40;AXIN2…
prerank	Apoptosis	0.45420312211526903	1.6204872499384542	0	0.04542026830020137	1	56/132	0.2119	GZMB;CTSV;HRK;BIRC3;CTSC;BCL2A1;FASLG;CTSS;LMNB2;TNF;BIRC5;CFLAR;BID;TUBA4A;PRF1;FAS;TRAF1;CTSL;NRAS;BAK1;LMNB1;MAP3K14;MCL1;CTSZ;MAPK1;CASP10;TUBA1C;CTSW;ITPR3;BIRC2;LMNA;DFFA;CTSB;PMAIP1;NFKBIA;TNFRSF10B;ATM;AKT3;ATF4;CTSH;PIK3CD;TRAF2;TUBA8;TUBA1A;HTRA2;TNFSF10;PIK3CB;PIK3CA;TNFRSF1A;BAX;IL3RA;DAB2IP;CYCS;MAP3K5;PARP1;MAP2K2
prerank	WP_FOXA2_PATHWAY	-0.631702	-1.62032	0.01768172888015717	0.14836397851837316	1	45798	0.0672	FOXA1;FASN;IRS1;SREBF1;ABCC3
prerank	KASLER_HDAC7_TARGETS_2_DN	-0.586251	-1.6201	0.015873015873015872	0.14789308456600916	1	45961	0.1455	ACOX2;GAMT;ZCCHC24;STC2;BHLHE40;KLF2;MPP2;HYI;MDGA1;CACNB3
prerank	KEGG_MEDICUS_REFERENCE_FANCONI_ANEMIA_PATHWAY	0.6986194004739088	1.6200254935485767	0.01702127659574468	0.04556394588473388	1	45944	0.1862	FANCE;FANCA;UBE2T;FANCL;FANCG;FANCB;TOPBP1;FANCC;FANCI;ATR
prerank	ANDERSEN_LIVER_CANCER_KRT19_UP	0.5612942430619762	1.6199441314360008	0.010460251046025104	0.0455601915917949	1	10/33	0.1425	MMP12;CTSV;CSTB;NCF2;RPIA;NOP58;TES;EPCAM;YWHAQ;RPS12
prerank	THUM_SYSTOLIC_HEART_FAILURE_UP	0.40306280023696994	1.618954647889749	0	0.04593019849544451	1	112/398	0.1331	CCL8;S100A9;TM4SF1;UCHL1;CCL4;GNLY;LYZ;CP;ID4;ACE2;LYN;PDCD1;CTSC;STAT1;MFGE8;C1QA;OASL;SLC16A1;C1QB;CD14;CXCL2;IL2RB;PLA2G4A;HLA-DRB1;ADM;PDK1;SRGN;CASP1;LCP1;HLA-DRA;VCAM1;CNKSR3;ENO1;CD52;CTSS;C1QC;CD53;EDN1;SCARA3;CD74;VSNL1;HLA-DPA1;NAB1;MNDA;CXCR4;HLA-DMA;IL2RG;CLIC4;ST6GAL1;VSIG4;TMEM45A;FCGR3A;MS4A4A;FPR3;LAPTM5;CDH19;MRC1;C1S;BTN3A2;FBXO32;FAS;RDX;JAK2;LILRB1;LST1;FCER1G;SERPINE2;LAP3;HL…
prerank	WP_TRYPTOPHAN_CATABOLISM_LEADING_TO_NAD_PRODUCTION	0.6893054071564333	1.617831252884841	0.028747433264887063	0.04635350402743713	1	45762	0.0629	IDO1;TDO2;KYNU;NAMPT
prerank	APPEL_IMATINIB_RESPONSE	0.5804733545423638	1.617338223600623	0.02880658436213992	0.04650114936202742	1	13/32	0.1441	RARRES1;LILRB3;CD163;OSBPL3;CTSL;PLSCR1;PLD1;CD68;CTSZ;CD300A;CTSB;APOC1;CTSH
prerank	BLANCO_MELO_RESPIRATORY_SYNCYTIAL_VIRUS_INFECTION_A594_CELLS_DN	-0.469354	-1.61712	0.00375234521575985	0.1515763606963527	1	33/103	0.1492	BCAS1;ANXA9;CCDC74B;RERG;SERPINA6;SFRP4;INHBB;NEIL1;TPPP3;ITGA11;KIF12;AMBP;RTN4RL1;CACNG4;FGFR3;MB;C17orf97;TJP3;LLGL2;ABHD1;ST6GAL2;PRODH;GPR162;FUZ;PROCA1;CAPS;MCF2L;KCNJ11;CIDEC;RAB37;BCAM;CCDC113;RAP1GAP
prerank	SCHUHMACHER_MYC_TARGETS_UP	0.48275489879610767	1.6163415067598028	0.00205761316872428	0.04692283482324224	1	46/77	0.2075	ODC1;FABP5;CTSC;SLC16A1;UCK2;CTPS1;SRPK1;LRP8;BOP1;PRDX4;ATP1B3;MYC;TFRC;NAMPT;UCHL3;RANBP1;RRP1B;RPIA;VRK1;CAD;DDX21;SRM;PRPS2;GCSH;FXN;TARBP1;NOLC1;PNO1;CEBPZ;DANCR;MGST1;RCC1;POLR2H;ABCE1;ACSL1;SLC39A14;TRAP1;LDHA;CDK4;EBNA1BP2;AK4;PAICS;MTHFD1;PPAT;CYCS;AIMP2
prerank	PID_CD40_PATHWAY	0.5745622549427504	1.616241172396791	0.010822510822510822	0.04691897073855686	1	13/31	0.1448	BIRC3;TNFAIP3;CD40;TRAF1;MYC;STAT5A;MAP3K14;JAK3;BIRC2;C4BPA;NFKBIA;CD40LG;TRAF2
prerank	PID_TXA2PATHWAY	0.5245818058697586	1.615767619540099	0.00646551724137931	0.047098089522493065	1	17/53	0.1254	ICAM1;LYN;LCK;VCAM1;HCK;SYK;FGR;YES1;GNA15;PRKCB;PRKCA;SELE;PRKCQ;EGFR;ARRB2;TGM2;BLK
prerank	MARTIN_VIRAL_GPCR_SIGNALING_UP	0.48075779640477184	1.6157314940900522	0.004123711340206186	0.04706853244828457	1	22/82	0.0918	CXCL9;SAA1;ANXA8L1;CCL7;ITGB8;CP;KLK11;NYX;TRPV6;SLC26A9;VCAM1;PPP1R1B;C1S;CYP39A1;MYC;GPR18;C3;VEGFA;HTATIP2;SPP1;TTYH3;DSG2
prerank	SAENZ_DETOX_PATHWAY_AND_CARCINOGENESIS_DN	-0.683129	-1.61435	0.02028397565922921	0.15466571679474653	1	45762	0.0664	CYP2B6;CYP4B1;ACKR3;GSTT1
prerank	GEORGES_CELL_CYCLE_MIR192_TARGETS	0.518171861471726	1.6142920235527722	0.010438413361169102	0.04772398791977401	1	28/59	0.1949	MCM10;DEK;NFIB;PIM1;USP1;CDC7;LMNB2;MCM6;KIF14;MAD2L1;MCM3;KIF23;POLQ;RAD51;MKI67;PLS3;NCAPH;RACGAP1;PRPF38A;TDP1;SERTAD2;TUBGCP3;PAFAH1B1;DTL;RAD1;KIF20B;NFYA;SMARCB1
prerank	SMIRNOV_CIRCULATING_ENDOTHELIOCYTES_IN_CANCER_UP	0.4409613356642738	1.6138228365754896	0	0.04790158127924085	1	70/152	0.1994	MARCO;CHI3L1;IL21R;SLC7A5;TLR2;CCL20;CD14;CEBPB;AQP9;ADM;PERP;RGS1;RRAGD;CCR1;CYP27A1;PLIN2;FPR1;BIRC5;HCK;NCF2;SLCO4A1;SPHK1;SLA;CTSL;DAPK2;ALOX5;VEGFA;TLR8;GNA15;CYP1B1;NOD2;KIT;CD58;DHCR7;FCGR2A;MAFF;B4GALT5;SERPINB2;HS3ST1;ELF4;TNFRSF1B;IFNGR1;CSF2RA;BCAT1;ANPEP;CXCL8;CTSB;MPP1;HPSE;C3AR1;RAB33A;IRAK3;TGFBI;TMBIM1;RNASE2;ACSL1;MCAM;HBEGF;HMOX1;CREM;BST1;CHKA;DSE;SLC2A3;TNFRSF1A;EPHA4;MARCKSL1…
prerank	REACTOME_RRNA_MODIFICATION_IN_THE_NUCLEUS_AND_CYTOSOL	0.5166707189560521	1.6135785020618278	0.008130081300813009	0.04791921959232041	1	30/55	0.2225	NOP2;FBL;RCL1;DKC1;HEATR1;NOP58;WDR3;WDR43;RPS7;GAR1;PNO1;PWP2;PDCD11;EMG1;UTP6;WDR46;NAT10;RRP9;MPHOSPH10;DIMT1;DDX47;DDX49;RRP36;WDR75;DCAF13;BMS1;RPS6;NOL6;RRP7A;IMP4
prerank	REACTOME_REGULATION_OF_RUNX3_EXPRESSION_AND_ACTIVITY	0.5179508245873246	1.6127347685348918	0.0022522522522522522	0.04825414951738003	1	25/54	0.2376	CDKN2A;PSMB9;RUNX3;PSMB8;PSMB2;PSMB4;PSMB10;PSMD2;PSMD14;PSME2;PSMC2;RPS27A;PSMA4;PSMC3;PSMA5;CBFB;PSMB7;PSMD8;PSMD4;PSMA2;PSMA7;UBA52;PSMC4;PSMB6;PSMD13
prerank	HESS_TARGETS_OF_HOXA9_AND_MEIS1_UP	0.49042432728353313	1.6127238049939296	0.003952569169960474	0.048205136618284315	1	25/69	0.1241	PHGDH;ODC1;FABP5;ASNS;MYBL2;YBX3;CTPS1;CDC45;SCHIP1;MSH2;MCM7;ICAM2;TRIP13;MCM3;BID;MRPL15;HDAC2;PPAN;SNRPA1;NOP58;PDE7A;BCAT1;PINX1;C1QBP;NOLC1
prerank	LI_WILMS_TUMOR_VS_FETAL_KIDNEY_1_UP	-0.438758	-1.61245	0	0.15656950048738352	1	62/177	0.1525	CA12;TBC1D9;PPP1R3C;SEMA3C;XBP1;ERBB4;SLC22A5;TOB1;REEP5;CYB5A;BLVRB;KRT19;COL1A2;TOM1L1;UGCG;HOXD8;LRRC32;AHNAK;ALCAM;COL4A5;MXRA8;CARD10;ACOT2;ALDH4A1;SEPHS2;GNG11;CDS1;CDH1;DSTN;FGFR3;ALDH6A1;HPN;KIF13B;FRY;IQCK;LLGL2;MYOF;CRADD;IGFBP7;MPC2;GLUD2;RAB22A;PATZ1;TEK;PMP22;CTSO;PLS1;SLC35A3;PPP2R5A;DYNC2LI1;ASAH1;PEX7;IQGAP2;OLFML2A;CAST;LDB2;MSMO1;SERPINF1;MAGI2;DAB2;SERINC5;DST
prerank	REACTOME_ORGANIC_CATION_TRANSPORT	-0.739754	-1.61221	0.013333333333333334	0.15611087132210616	1	45787	0.1274	SLC22A5;SLC22A18;RUNX1;SLC22A15;SLC22A4
prerank	KEGG_MEDICUS_REFERENCE_CARDIAC_TYPE_VGCC_RYR_SIGNALING	-0.634748	-1.61206	0.022267206477732792	0.1554575304744632	1	45768	0.0684	CACNA2D2;CACNG1;CACNG4;CACNG6
prerank	HUANG_GATA2_TARGETS_UP	0.44572544484029275	1.611848574249684	0	0.04858120050289476	1	58/147	0.1704	KCNN4;PSMB9;LYZ;CLEC4E;SFT2D2;CYTIP;GPR171;CMTM7;NEURL3;SRGN;NDRG1;HLA-E;CD47;IFI16;PLIN2;PLAC8;PSMB8;CD44;FCGR2B;TNFAIP8;SLC2A6;CLEC4D;GCNT2;SAMSN1;SAT1;TNFAIP8L2;GMFG;PAX6;FES;KIT;B2M;LPXN;SH3KBP1;CALML4;TYROBP;ALOX5AP;FCGR2A;MYO1F;DOK3;P2RY14;TAP2;TSPO;SATB1;SELPLG;IL17RA;GYG1;LAT2;RHOG;EMP3;IRAK3;SPI1;EVI2A;RIN3;TOX;PIK3CG;DGKG;CD244;KLK1
prerank	REACTOME_SUMOYLATION_OF_UBIQUITINYLATION_PROTEINS	0.5583497561270669	1.6114443191911076	0.017341040462427744	0.04871043770845045	1	25/36	0.2972	NDC1;NUP155;SEH1L;NUP205;NUP93;NUP88;PML;NUP153;NUP160;TRIM27;NUP210;NUP62;NUP54;NUP50;PIAS2;NUP85;SEC13;NUP37;NUP35;NUP214;NUP98;NUP107;POM121;TPR;SUMO1
prerank	BONOME_OVARIAN_CANCER_POOR_SURVIVAL_UP	-0.589977	-1.61123	0.019417475728155338	0.15586787927651286	1	15/30	0.2275	IGFBP5;ZBTB16;PSD3;RUNX1T1;EID1;UBL3;ARHGAP6;GULP1;CCPG1;SIRT1;HERC1;FAT4;TSPAN7;THSD7A;KL
prerank	REACTOME_TRANSCRIPTIONAL_REGULATION_BY_SMALL_RNAS	0.5308875860556315	1.6111144739676284	0.009881422924901186	0.048826747223772726	1	28/44	0.2937	AGO2;NDC1;NUP155;SEH1L;NUP205;NUP93;NUP88;NUP153;POLR2F;NUP160;POLR2D;POLR2H;NUP210;NUP62;NUP54;RAN;NUP50;NUP85;SEC13;NUP37;POLR2B;NUP35;NUP214;IPO8;NUP98;NUP107;POM121;TPR
prerank	PEDERSEN_TARGETS_OF_611CTF_ISOFORM_OF_ERBB2	0.48926097153487785	1.610274226681155	0.004201680672268907	0.04919382632621954	1	21/70	0.0803	B3GNT5;MMP1;S100A2;DSC2;BCL2A1;ISG20;UBE2E3;IGF2BP2;PLAUR;IL1R2;RGS2;HOMER3;ANGPTL4;CD44;CENPV;NABP1;WWTR1;TNFAIP8;MET;CD59;ANKRD22
prerank	WP_HAIR_FOLLICLE_DEVELOPMENT_CYTODIFFERENTIATION_PART_3_OF_3	0.4774522466227188	1.609992444669016	0.0021321961620469083	0.04926730452986677	1	25/85	0.1198	SFRP1;KLK5;PROM1;KLK6;KLK7;KRT15;DSC2;SOX9;IFNG;RUNX3;SOSTDC1;PERP;DKK1;HR;BMP6;GTPBP4;WIF1;S100A4;ADAM17;NOTCH1;EGR2;EGFR;LHX2;FOXQ1;BCL11B
prerank	REACTOME_PRC2_METHYLATES_HISTONES_AND_DNA	0.6840667191382475	1.6097171976456686	0.029978586723768737	0.049308434506069095	1	45882	0.2085	EZH2;PHF19;DNMT1;EED;DNMT3B;AEBP2;MTF2;DNMT3A
prerank	TAVOR_CEBPA_TARGETS_UP	0.5281862737451166	1.609343845791688	0.018711018711018712	0.049422151690197126	1	26/49	0.1708	S100A9;SOD2;GBP1;PTX3;KLF5;NFIL3;BCL2A1;SECTM1;GGH;RGS2;CXCR4;ANXA1;LST1;CD7;PTPRC;TANK;GCH1;IL1RN;HCAR3;C3AR1;SERTAD2;MLC1;ACSL1;CCND2;ARHGEF5;HMOX1
prerank	REACTOME_REGULATION_OF_IFNA_IFNB_SIGNALING	0.6370454415117053	1.6093230156342169	0.016359918200409	0.049384833022477	1	45798	0.074	STAT1;SOCS1;IFNAR2;USP18;SOCS3
prerank	HONMA_DOCETAXEL_RESISTANCE	0.5799694071975684	1.6092457977659906	0.02159827213822894	0.04936572719790376	1	45991	0.1574	GSTP1;ENO1;MX1;PDCD5;PPP1R14B;GAPDH;TUBB;MAD2L2;CALR;S100A10;CLPTM1L
prerank	Proteasome	0.5314602265111265	1.6086786020210715	0.004357298474945534	0.049616904187461265	1	27/44	0.2764	PSMB9;IFNG;PSMB8;PSME4;PSMB2;PSMB4;PSMB10;PSMD2;PSMD14;PSME2;PSMC2;PSMA4;PSMC3;PSMA5;PSMB7;PSMD8;PSMD4;ADRM1;PSMA2;PSMA7;PSMC4;PSMB6;PSMD13;PSMD11;PSMA3;PSMA8;PSMB1
prerank	CHIBA_RESPONSE_TO_TSA_DN	0.6275350255447305	1.6085829969985406	0.022132796780684104	0.049600364381111844	1	45921	0.148	BIRC3;TP53BP2;CEACAM1;DSP;DMD;GRB10;EGFR;CXCL8;BRCA2
prerank	KRIGE_RESPONSE_TO_TOSEDOSTAT_24HR_DN	0.374481917061278	1.6082176183403318	0	0.04969922132520037	1	344/937	0.1931	HPDL;PM20D2;GAL;RDH10;SOD2;CENPW;BCL11A;NFE2L3;LYZ;SLAMF8;PRKCQ-AS1;TNFSF13B;PCOLCE2;CDK6;FABP5;SLC16A1;NUDT5;UCK2;YBX3;PLA2G4A;ACTR3B;SRGN;ATL2;AMD1;FSCN1;SLC43A3;NASP;SFN;GALNT14;P2RY6;DDIAS;CHST4;KANK1;MLKL;SMC4;POP1;PAK1IP1;GPR183;FMNL2;PDCD5;NOP2;BOP1;TRIP13;DPH2;SKP2;ATAD3A;ACSL5;CKS2;RIOK1;LY6E;MAD2L1;ALYREF;HDGF;ANKS6;CREB3L2;RRP1;NUP155;GMDS;LRRC34;BID;BYSL;COA7;FAS;PRDX4;SLC5A6;FBL;ME2;…
prerank	HOOI_ST7_TARGETS_DN	-0.46842	-1.60818	0	0.15975009243426824	1	30/107	0.1043	FOXA1;DHRS2;CRIP1;GPR160;SYT17;IGFBP5;COL1A1;RNASE4;ITPR1;SPARC;TP53INP1;GXYLT2;MMP10;DNAH5;GUSBP1;MMP13;MIRLET7BHG;CCNG2;ANG;NFKBIZ;EXOC6;TSPAN31;SLC22A23;TMTC1;FN1;ACSL3;RBP4;ENO2;TCN1;ARID2
prerank	WP_GDNF_RET_SIGNALING_AXIS	-0.619338	-1.60809	0.01782178217821782	0.15898738184953579	1	45983	0.1127	GATA3;GFRA1;RET;GLI3;SLIT2;LHX1;BMP4;SPRY1;PAX2;SOX17;IFT27
prerank	RUTELLA_RESPONSE_TO_CSF2RB_AND_IL4_UP	0.4003982820321123	1.6078317121702284	0	0.04983673072846624	1	111/324	0.16	RARRES1;CCL18;CHI3L1;LAMP3;CXCL9;MMP12;CCL8;CCL13;SLAMF7;BIRC3;IL21R;SLAMF8;RUNX3;ADAMDEC1;DAPP1;ST8SIA1;CCR7;GGH;ARHGAP22;HSD11B1;IRF4;NDRG1;HLA-DRB4;LY75;FSCN1;MCM5;CD47;SEPHS1;OPTN;IL1R2;CXCR4;SLAMF1;CCL19;BATF3;CCL17;PSMG1;CD83;WNT5B;C1S;CFLAR;EPB41L2;PIR;RDX;ATP1B3;TRAF1;TNIP3;TFRC;KYNU;MPZL1;TNFAIP8;MMP9;CYP1B1;ST3GAL6;ADAM8;CREG1;CD59;PTP4A3;CYP27B1;EBI3;SPP1;EED;CD58;LMNB1;NETO2;DHCR7;HDA…
prerank	KEGG_BIOSYNTHESIS_OF_UNSATURATED_FATTY_ACIDS	-0.638893	-1.60771	0.009900990099009901	0.15869858620049013	1	45858	0.0742	ACOT4;ELOVL2;ELOVL5;ACOT1;ACOT2;SCD;ACOX3
prerank	REACTOME_METABOLISM_OF_RNA	0.37909602993021174	1.6073043990088072	0	0.05004881954757123	1	274/690	0.2557	IGF2BP3;PSMB9;SRSF12;APOBEC3B;RPL39L;YBX1;APOBEC3A;IGF2BP2;POP1;TEX10;NOP2;BOP1;MAGOH;PSMB8;NDC1;RIOK1;ALYREF;RRP1;NUP155;BYSL;FBL;WDR4;PSME4;SF3A3;PSMB2;APOBEC3C;DCPS;PRPF3;SEH1L;PUS7;RCL1;RBM28;RPP40;PSMB4;DKC1;TRMU;NUP205;GEMIN4;CTU2;SMG5;LTV1;NUP93;WDR12;PSMB10;TRMT11;NUP88;PRPF18;SNRPD1;TRIT1;HEATR1;DDX39A;RPP38;NUP153;SNRPA1;LSM2;REXO2;PRKCA;TSR1;SNRPG;NOP58;CPSF3;DDX21;POLR2F;UPF3B;SF3B6;T…
prerank	KORKOLA_CORRELATED_WITH_POU5F1	0.570185150454104	1.6070349844047105	0.006012024048096192	0.05012883880262825	1	45868	0.0659	TFCP2L1;PIM2;NLRP7;MYBL2;TEAD4;UPP1;ZFP42
prerank	HALLMARK_MYOGENESIS	-0.42756	-1.60599	0	0.16044798644586597	1	52/197	0.1383	SPDEF;PPP1R3C;TNNT1;CACNA1H;PVALB;REEP1;NQO1;COL1A1;CACNG1;MYH11;ITGB5;COL3A1;APOD;HSPB8;AGL;OCEL1;SPARC;STC2;BHLHE40;AEBP1;COX7A1;CD36;CAMK2B;BDKRB2;CFD;LAMA2;COL6A3;CRAT;ERBB3;SGCD;SCD;ADCY9;VIPR1;TCAP;MB;ATP6AP1;MYL7;IGFBP7;ITGA7;PFKM;FST;PGAM2;FHL1;FKBP1B;IGF1;SGCG;CDH13;COL6A2;SSPN;PKIA;MYOM2;DMPK
prerank	PLASARI_TGFB1_SIGNALING_VIA_NFIC_1HR_DN	-0.459489	-1.60572	0.001851851851851852	0.15998582245624182	1	28/105	0.1285	FOXA1;PPP1R3C;CACNA1H;SEMA3B;GRPR;MYH11;SLC12A2;COL3A1;NFIA;RGS5;CTSF;ZCCHC24;SELENBP1;IGF2;SNCG;CPD;MALAT1;CDO1;PIK3R1;TSPAN5;MSI2;GPC3;PCSK5;ATP9A;SLC27A3;RCOR3;LOXL2;CREBBP
prerank	REACTOME_TYPE_I_HEMIDESMOSOME_ASSEMBLY	0.7456401770345444	1.6049363051565648	0.021367521367521368	0.05100845452707665	1	45819	0.0389	KRT5;KRT14;LAMC2;LAMB3;ITGA6;ITGB4
prerank	REACTOME_INTERACTIONS_OF_VPR_WITH_HOST_CELLULAR_PROTEINS	0.5623892265995961	1.6047431865015205	0.012552301255230125	0.05104023641521755	1	24/34	0.2937	HMGA1;NDC1;NUP155;SEH1L;NUP205;NUP93;PSIP1;NUP88;NUP153;NUP160;SLC25A5;NUP210;NUP62;NUP54;NUP50;NUP85;SEC13;NUP37;NUP35;NUP214;NUP98;NUP107;POM121;TPR
prerank	MARKS_HDAC_TARGETS_DN	0.6758371250834081	1.6045969187597786	0.022727272727272728	0.051042954705401086	1	45945	0.0706	IFNG;IL1B;TYMS;CCNA2;TNF;BIRC5;IL6;CFLAR;VEGFA;STAT5A
prerank	WP_TLR4_SIGNALING_AND_TOLERANCE	0.5920817488640648	1.6044821669945886	0.01859504132231405	0.05103325515111005	1	15/28	0.2475	IRAK1;TNF;IL6;INPP5D;MYD88;CXCL8;MAP3K7;NFKBIA;IRAK3;IKBKE;TLR4;TRAF3;TICAM1;IKBKG;IRF3
prerank	HU_GENOTOXIC_DAMAGE_24HR	0.5775941660307392	1.6044240219806518	0.011811023622047244	0.051008423880501114	1	13/32	0.1525	GZMB;SLC7A5;CASP1;BATF3;NABP1;CD7;EIF4EBP1;MTHFD2;HMGB3;SERPINB9;DNAJA1;ATF4;ISG15
prerank	WP_TRYPTOPHAN_METABOLISM	0.5756223093108954	1.6042166788049288	0.012658227848101266	0.051049697452736915	1	6/31	0.0616	IDO1;IL4I1;STAT1;TDO2;DDC;KYNU
prerank	MCCOLLUM_GELDANAMYCIN_RESISTANCE_UP	-0.763942	-1.6042	0.016194331983805668	0.16145627393435008	1	45757	0.1004	CDH11;SEMA3F;SULF2;ST6GALNAC1
prerank	KEGG_MEDICUS_VARIANT_AMPLIFIED_MYC_TO_P27_CELL_CYCLE_G1_S	0.6925878976343162	1.6038403384565514	0.01417004048582996	0.05116922740881983	1	45853	0.0839	CCNE1;CKS1B;E2F2;E2F3;SKP2;MYC;E2F1
prerank	YAO_TEMPORAL_RESPONSE_TO_PROGESTERONE_CLUSTER_16	-0.502325	-1.60367	0.005649717514124294	0.1615066743231041	1	31/75	0.1559	AGR2;NPNT;NPDC1;IGFBP5;COL1A1;SMOC2;COL1A2;COL3A1;SPARC;AOC3;CNN1;COL6A3;PTGER3;FBN1;MAOA;VCAN;NME4;SRPX;PCOLCE;NDP;FEZ1;BGN;PCDH7;COL6A2;HNRNPDL;DMPK;MSMO1;DAB2;CYP51A1;CRTAP;COL18A1
prerank	WP_BARDET_BIEDL_SYNDROME	-0.490422	-1.60362	0.0037105751391465678	0.16075459932568498	1	34/80	0.2274	GLI3;TTC8;BBS4;IFT140;IFT122;BBS1;IFT43;ARL3;CEP290;LZTFL1;DCDC2;BBS2;TRAF3IP1;FUZ;LCA5;WDR19;USP9X;BBS10;IFT27;DYNC2LI1;MKS1;DYNC2H1;WDR35;EFHC1;PKD2;CLUAP1;MAK;NEK1;IFT52;BBIP1;IFT81;OCRL;TMEM67;TRIM32
prerank	TENEDINI_MEGAKARYOCYTE_MARKERS	0.4965739466439571	1.6024045711855475	0.002145922746781116	0.05178414726050976	1	18/62	0.1051	CDKN2A;CCL5;CCNE1;CXCL1;IL1B;STAT1;CDK1;CXCR4;IL6;JAK2;MYC;VEGFA;STAT5A;KIT;BAK1;MCL1;IL6R;CCNB1
prerank	FOROUTAN_PRODRANK_TGFB_EMT_DN	-0.493835	-1.60223	0.0019157088122605363	0.1618476643699957	1	32/78	0.129	AGR2;GDF15;AREG;RAB26;SYBU;GPRC5C;SCNN1A;KITLG;CYB5A;SORD;KRT19;DEPTOR;GSE1;SLC27A2;MYO5C;MUC1;ERBB3;NR2F2;SULT1A1;CDH1;PDK4;HPGD;RBM47;TFAP2A;SPRY1;PLS1;S100P;LAMA5;CD9;ESRP1;MTUS1;C1orf115
prerank	LENAOUR_DENDRITIC_CELL_MATURATION_UP	0.45276511198697084	1.6019241304561294	0	0.05199997955778533	1	36/113	0.1035	IDO1;RARRES1;MMP12;CCL13;CBS;BIRC3;PFKP;FABP5;CTSC;CCR7;C1QB;HSD11B1;IRF4;HLA-DQA1;STAC;CD74;HLA-DPA1;ST6GAL1;CCL17;CD1A;CD83;MRC1;SLA;HLA-DPB1;TFRC;HLA-DQB1;HMGN3;RRP1B;CD59;NR1H3;SCARB1;SPP1;FCGR2A;RNASE6;NCAPH;OAT
prerank	PROVENZANI_METASTASIS_DN	0.44066221973049946	1.6014152840433373	0.002061855670103093	0.05218245698469772	1	43/139	0.1225	KRT23;KRT5;LCN2;KLK6;TRIM29;S100A2;SAA1;KRT81;NFE2L3;PSMB9;FAM171A1;LAMC2;COTL1;NMI;TNFAIP2;MALL;ST14;TUBB2B;KLRC1;ARL4C;KRT13;TRIP6;CD44;PLOD3;PFN2;DNAJC2;YES1;RCN1;S100A11;PDIA6;S100A3;GRK6;TBC1D4;TNFRSF6B;SPATS2L;SLC2A1;EGFR;ATF5;RPS19;TGM2;PSMC2;COL4A2;CTSB
prerank	WP_NAD_BIOSYNTHETIC_PATHWAYS	0.6194109857156769	1.6010368126253265	0.014112903225806451	0.052319373386654405	1	45768	0.0629	IDO1;CD38;TDO2;NAMPT
prerank	PID_GMCSF_PATHWAY	0.5526903237658997	1.6002130114611648	0.02	0.05269930898652562	1	12/36	0.1117	LYN;CCL2;STAT1;PIM1;OSM;SYK;JAK2;NRAS;STAT5A;IRF8;MAPK1;CSF2RA
prerank	BOYLAN_MULTIPLE_MYELOMA_PCA1_UP	0.4575415221600431	1.599890057069216	0	0.05280668266313757	1	35/105	0.0856	LTF;S100A8;LCN2;S100A9;CCL5;TNFRSF17;LTB;LYZ;NKG7;CP;CD3D;SMR3A;CXCR6;IL2RB;ZBP1;FSCN1;HLA-A;ISG20;FGL2;IFI16;FPR1;CSTA;KLRC1;CCR2;LILRB4;GIMAP4;XDH;OSBPL3;PLSCR1;C3;MMP9;TFEC;ITK;TMEM176A;IGSF6
prerank	BRACHAT_RESPONSE_TO_CAMPTOTHECIN_DN	0.5411702801621624	1.5998635735382807	0.015217391304347827	0.05275969235235753	1	12/41	0.0868	PSAT1;ANP32E;CDK1;ENO1;PLAC8;SASH3;RCN1;STAT5A;GAPDH;BAK1;TUBB;RSU1
prerank	WHITFIELD_CELL_CYCLE_G1_S	0.4432287238307527	1.599857911305397	0.002150537634408602	0.05270463012613143	1	50/122	0.2073	CCNE1;HORMAD1;CDCA7;MCM5;NASP;MCM4;MCM2;E2F2;MSH2;MCM6;CHAF1B;CDC25A;SERPINB3;SKP2;DSCC1;GMNN;ATAD2;VPS72;FLAD1;FAM111B;FANCG;E2F1;CHAF1A;ORC1;PCNA;CASP8AP2;RMI2;CDCA7L;CLSPN;RECQL4;GINS3;ZMYND19;ADAMTS1;TOPBP1;POLD3;PDXP;DTL;SPIN4;MAP2K6;APEX2;ACYP1;CCNE2;ZRANB2;TIPIN;SLBP;NPAT;HSF2;UHRF1;NSUN5P2;RAB23
prerank	ZHENG_FOXP3_TARGETS_UP	0.591938221202986	1.5993246023220997	0.010351966873706004	0.05289058265642024	1	45954	0.1104	ICOS;IL2RA;CTLA4;CD44;UBASH3B;LRRC8C;IRF6;PRDM1;IFNGR1;MAP3K8
prerank	KEGG_PROTEASOME	0.5353786104758407	1.5992114202899141	0.008869179600886918	0.05290755108490305	1	26/42	0.2764	PSMB9;IFNG;PSMB8;PSME4;PSMB2;PSMB4;PSMB10;PSMD2;PSMD14;PSME2;PSMC2;PSMA4;PSMC3;PSMA5;PSMB7;PSMD8;PSMD4;PSMA2;PSMA7;PSMC4;PSMB6;PSMD13;PSMD11;PSMA3;PSMA8;PSMB1
prerank	WANG_SMARCE1_TARGETS_UP	-0.411979	-1.59866	0	0.1664128465547576	1	89/276	0.1509	CA12;GATA3;DACH1;KRT18;PLAT;CPE;FLRT3;IGFBP5;HOXB5;AMIGO2;SMIM14;COL1A1;IRS1;SPOCK1;POSTN;HOXB6;RNASE4;INHBB;ATP8B1;IGFBP4;NRIP1;LIMA1;ZNF703;ITGB5;COL3A1;COL8A1;FAP;SOCS2;TPBG;PTPN13;HMCN1;COL6A3;CYBRD1;COL5A1;UNC5B;LUM;DCN;COL12A1;VCAN;NID2;SULF2;DACT1;F2R;RHOBTB3;GHR;ALDH6A1;LMCD1;FRY;MFAP5;EDIL3;ANG;NAP1L3;SPOCD1;FN1;LRRFIP1;TLE3;SRPX;PLSCR4;GJB2;NID1;IGFBP6;ACTA2;S1PR3;PMP22;OXTR;STON2;TCEAL…
prerank	STEIN_ESR1_TARGETS	-0.480335	-1.59862	0	0.16560730265583432	1	22/81	0.0761	TFF1;CA12;RET;RAB26;ABAT;PRSS23;IGFBP4;TSC22D3;GREB1;HSPB8;SLC27A2;OLFM1;TPBG;MED13L;ABCG1;RAB27B;PXMP4;CELSR2;ADCY9;RAB31;MYOF;TIPARP
prerank	Fc gamma R-mediated phagocytosis	0.46890983465407	1.5983549890217552	0.011741682974559686	0.05327213379128827	1	33/90	0.1476	PLCG2;LYN;PLA2G4A;ACTR3B;NCF1;FCGR3A;HCK;SPHK1;VAV1;SYK;INPP5D;BIN1;MYO10;FCGR2B;RAC2;FCGR3B;PRKCB;PLD1;LIMK2;PTPRC;FCGR2A;LAT;PRKCA;ACTR3;ARPC1B;MAPK1;ARPC5;ARPC5L;WASF3;AKT3;PIK3CD;WAS;ACTR2
prerank	WP_HOST_PATHOGEN_INTERACTION_OF_HUMAN_CORONAVIRUSES_INTERFERON_INDUCTION	0.5715997642729707	1.5982571790488491	0.014522821576763486	0.05325473582327051	1	18/32	0.2516	IFIH1;STAT1;IFNAR2;MYD88;OAS1;OAS2;MAP3K7;NFKBIA;IKBKE;EIF2AK2;TYK2;TRAF3;OAS3;TICAM1;JUN;IKBKG;IRF3;STAT2
prerank	KEGG_MEDICUS_REFERENCE_CONDENSIN_LOADING	0.6248723640480709	1.5982099759387682	0.023668639053254437	0.05322653532442956	1	46011	0.1748	NCAPD2;SMC4;NCAPG;KIF4A;NCAPG2;NCAPH;NCAPD3;TOP2A;SMC2;DNMT3B;PPP2R5D;NCAPH2
prerank	KEGG_DRUG_METABOLISM_CYTOCHROME_P450	-0.5003	-1.59806	0.0057361376673040155	0.16562333581381572	1	21/65	0.0954	GSTM3;CYP2B6;GSTM1;GSTO2;UGT2B11;FMO5;ADH1C;ALDH3B2;MAOA;GSTT2;UGT2B10;CYP2A7;UGT2B15;GSTM5;GSTT1;MGST2;CYP2A6;GSTZ1;ADH1A;AOX1;UGT2B17
prerank	NADLER_HYPERGLYCEMIA_AT_OBESITY	0.5073304201641109	1.5980483609997784	0.008213552361396304	0.05324306433356314	1	21/56	0.1933	BTG3;FOXD1;UBE2E3;HR;RRAS2;VAV1;POLR1E;FCGR2B;DLX5;RNASEH2A;CCT4;RENBP;CRELD2;TUBGCP3;POLR2H;PABPN1;FYN;SERPINH1;ACP5;SNRPB;ACYP2
prerank	REACTOME_CONDENSATION_OF_PROPHASE_CHROMOSOMES	0.7019338632543659	1.5976062677104865	0.027426160337552744	0.053401528812151364	1	45912	0.2036	CDK1;SMC4;PLK1;NCAPG2;NCAPD3;CCNB1;SMC2;NCAPH2;SET
prerank	WP_OVERVIEW_OF_INTERFERONS_MEDIATED_SIGNALING_PATHWAY	0.578069516707474	1.5975439731809122	0.009823182711198428	0.053375962068267606	1	14/31	0.2516	IFNG;STAT1;IFNAR2;JAK2;PRKCA;IFNGR1;IFNL2;PIK3CA;TYK2;IL10RB;IFNGR2;IFNL1;IFNLR1;STAT2
prerank	REACTOME_PERK_REGULATES_GENE_EXPRESSION	0.5679701372777112	1.5969199252531139	0.010141987829614604	0.05362028590386452	1	16/32	0.2303	CCL2;ASNS;CEBPB;CEBPG;ATF3;EXOSC8;CXCL8;EXOSC3;ATF4;EXOSC5;KHSRP;NFYA;EIF2S3;EXOSC4;NFYC;EXOSC2
prerank	CHANDRAN_METASTASIS_TOP50_UP	-0.573312	-1.59636	0.026565464895635674	0.16730503268072963	1	11/32	0.1611	AR;ZNF587;NUFIP2;UGT2B15;MSI2;GRINA;IBTK;CBX4;PCBP2;SOD1;DDX17
prerank	KIM_GLIS2_TARGETS_UP	0.4741406629522124	1.5961858528860349	0.004424778761061947	0.05393416144838353	1	34/84	0.095	CXCL10;CCL8;CCL5;LTB;ICAM1;LAD1;PSMB9;TNFSF13B;BCL2A1;LILRB3;IRF1;CDCA3;TLR2;CX3CL1;HLA-DRB5;HLA-DRA;VCAM1;HLA-DQA1;CD74;HLA-DMA;S100A6;PSMB8;CCR2;ANGPTL4;FCER1G;C3;HLA-DQB1;ADAM8;SOCS3;HLA-G;S100A4;CASP4;FCGR2A;HLA-DMB
prerank	WP_MYD88_DISTINCT_INPUT_OUTPUT_PATHWAY	0.6363745529595343	1.596140781304982	0.01867219917012448	0.05389733122870289	1	46009	0.2412	TLR2;TLR1;IRAK1;TLR8;TLR6;MYD88;TLR4;TIFA;TLR10;TLR5;JUN;TLR9
prerank	WALLACE_JAK2_TARGETS_UP	0.6248747330430429	1.5956395838363795	0.022821576763485476	0.054101299823346	1	45920	0.2036	EPHB6;CDC25B;BIN1;TFDP1;PPIH;MRPL12;PRSS3;PAK1;TMEM109
prerank	WESTON_VEGFA_TARGETS_3HR	0.4904374193261338	1.59550766420902	0.004329004329004329	0.054092578955768716	1	15/64	0.0676	MMP1;FGFBP1;CXCL1;IL32;CCL2;KRT7;GGH;PIM1;HCLS1;CEACAM1;PDE4B;PIR;BMP6;PNP;SAT1
prerank	WP_SARS_CORONAVIRUS_AND_INNATE_IMMUNITY	0.6089774051275149	1.5945726774528164	0.01616161616161616	0.05452938720345812	1	45986	0.2516	ACE2;IFIH1;STAT1;IFNAR2;IKBKE;TYK2;TRAF3;TLR3;TICAM1;IRF3;STAT2
prerank	ELLWOOD_MYC_TARGETS_UP	0.7080175695896788	1.594004377503184	0.015841584158415842	0.05477356934903258	1	45760	0.0872	LY6D;BAG2;UCK2;PPP1R18
prerank	RHEIN_ALL_GLUCOCORTICOID_THERAPY_UP	0.49096123418906357	1.5939631573226654	0.009029345372460496	0.05473201676496642	1	24/74	0.1211	LTF;S100A8;LYZ;BIRC3;SLC7A5;SEL1L3;CYTIP;PELI1;CEBPB;GPR183;IL1R2;RGS2;MNDA;VNN2;CSTA;GPR18;PTPRC;LY96;IFNGR1;MAP3K8;ITGAM;GPR65;ITPR3;CXCL8
prerank	SHIPP_DLBCL_CURED_VS_FATAL_DN	0.544891276771577	1.5938645361068096	0.011834319526627219	0.05473068063497246	1	13/41	0.1226	CDKN2A;STAT1;PDE4B;BTN3A2;ME2;SLA;TLE1;VEGFA;PRKCB;GAPDH;SNRPD1;SLC2A5;SLC25A13
prerank	REACTOME_BETA_OXIDATION_OF_VERY_LONG_CHAIN_FATTY_ACIDS	-0.747686	-1.59379	0.027888446215139442	0.17048576522667236	1	45757	0.0744	ACOT4;ECI2;HSD17B4;DECR2
prerank	MIKKELSEN_MCV6_LCP_WITH_H3K4ME3	0.433001286255969	1.5933033967679207	0	0.05491907827363942	1	42/151	0.1405	FABP7;PDZK1IP1;KCNN4;FGFBP1;VTCN1;MSLN;KLK11;ZBP1;TBC1D10C;ISG20;CHST4;ANXA1;TAPBPL;PSTPIP1;IL7R;UNC13D;TMEM176B;LAPTM5;RSAD2;LST1;XDH;GLRX;SNX10;MYO1G;KCNIP3;MRPS21;XAF1;SH3KBP1;GBP2;URB2;TMEM176A;LGALS9;ZFP57;S100A3;KRTDAP;SERPINB9;ELOVL1;SERPINB8;OAS2;GBGT1;CHIT1;EMP3
prerank	REACTOME_FORMATION_OF_AXIAL_MESODERM	-0.709511	-1.59275	0.03625954198473282	0.17131330739475042	1	45728	0.0551	FOXA1;SMAD3;LEF1
prerank	REACTOME_APOPTOSIS	0.43310869422795445	1.5925242207109347	0.006711409395973154	0.055237872173370145	1	76/167	0.2391	CDKN2A;GZMB;DSG3;PSMB9;CD14;FASLG;TP53BP2;SFN;PSMB8;PKP1;CFLAR;BID;FAS;PSME4;PSMB2;DAPK2;DSP;TFDP1;PSMB4;TFDP2;BAK1;PSMB10;LMNB1;E2F1;DSG2;MAPK1;PRKCQ;LY96;PSMD2;PSMD14;SATB1;PSME2;PSMC2;BIRC2;CLSPN;HMGB2;LMNA;DFFA;C1QBP;STK24;YWHAQ;DAPK1;PMAIP1;TNFRSF10B;RPS27A;AKT3;TRAF2;PSMA4;TJP2;STAT3;TNFSF10;DNM1L;PSMC3;PSMA5;PSMB7;TLR4;PSMD8;YWHAE;BAX;HMGB1;CYCS;ARHGAP10;PSMD4;PSMA2;PSMA7;MAGED1;UBA52;FNTA…
prerank	KAN_RESPONSE_TO_ARSENIC_TRIOXIDE	0.4589829083099235	1.592230483191138	0	0.055327993713639105	1	41/118	0.1265	FABP7;PSAT1;PHGDH;CRYAB;CBS;IGF2BP3;GPM6B;SEL1L3;ASNS;MT1H;DLGAP5;C6orf15;ADM;NDRG1;MT1G;DDIT4;DKK1;MCM7;BOP1;KIF20A;IL7R;SPC25;ARL4C;PIR;TMEM158;GLRX;PODXL;FBXO5;NES;LMNB1;PTPRZ1;MT1F;ATF3;MYBL1;TOP2A;SACS;RRM2;GPR65;CXCL8;DCBLD2;MT1X
prerank	Biosynthesis of unsaturated fatty acids	-0.621866	-1.59222	0.006134969325153374	0.17128104864449278	1	45892	0.0742	ACOT4;ELOVL2;ELOVL5;ACOT1;ACOT2;SCD;HSD17B4;ACOX3
prerank	CREIGHTON_AKT1_SIGNALING_VIA_MTOR_UP	-0.580051	-1.59199	0.009487666034155597	0.17080418740234646	1	20/33	0.2795	BIK;CYB561;LASP1;ARHGEF16;SYNJ2BP;TJP3;GPX4;PRKCD;DUSP10;DDR1;SPINT1;TMED10;CORO1B;MVK;ADIPOR1;AKT1;CLSTN1;SLC37A1;MMP15;NEDD8
prerank	TAKEDA_TARGETS_OF_NUP98_HOXA9_FUSION_3D_UP	0.42935557972903043	1.5912420420087479	0	0.05577086025548273	1	33/172	0.0741	IDO1;CCL18;CXCL10;GBP1;ITGB8;KLF5;NCOA7;IFIH1;STAT1;OASL;HERC5;SAMD9L;CCDC71L;PLA2G4A;ARHGAP22;IFI16;MX1;IFI44L;GLYATL2;CD69;IFI44;VNN1;LY6E;RSAD2;IFIT3;PARP12;USP18;XAF1;TRIM22;IFIT2;SLC27A6;MX2;EPSTI1
prerank	REACTOME_LEISHMANIA_INFECTION	0.42468386397212715	1.591221268858651	0	0.055720525195666996	1	60/160	0.1833	PLCG2;PRKX;LYN;IL1B;ADORA2B;CD163;CD247;CD3G;CASP1;NCK1;FZD7;NOXO1;RHBDF2;IL6;FCGR3A;HCK;PSTPIP1;CYBA;VAV1;SYK;FGR;MYO10;C3;ADCY3;YES1;GNB4;IL18;ADCY7;ADAM17;WIPF1;FCGR2A;ACTR3;ARPC1B;MAPK1;GNGT2;GNG4;APP;ARPC5;BTK;WIPF3;ITPR3;NFKB2;NCKAP1L;C3AR1;WASF3;WAS;ACTR2;ABI1;MYO9B;IL10;WASF1;NLRP3;P2RX7;HMOX1;TXN;GNAI1;DVL2;FYN;SUGT1;PRKAR1B
prerank	REACTOME_RESPONSE_TO_METAL_IONS	0.6863301956703889	1.5903494333578982	0.024390243902439025	0.056123485197146564	1	45914	0.2697	MT1H;MT1G;MT1M;MT1F;MT1X;MT1A;MT1B;MT3;MT1E
prerank	Hepatitis C	0.4392531291330214	1.5901456217207173	0	0.0561697943829739	1	59/147	0.2277	CXCL10;IFNG;CDK6;STAT1;FASLG;CLDN1;CLDN23;E2F2;TNF;MX1;E2F3;IFNAR2;CFLAR;BID;RSAD2;FAS;CLDN10;MYC;NRAS;MX2;SOCS3;NR1H3;SCARB1;BAK1;E2F1;MAPK1;CLDN4;PPARA;EGFR;OAS1;YWHAQ;OAS2;PPP2R2B;NFKBIA;AKT3;PIK3CD;TRAF2;IKBKE;CLDN8;STAT3;PIK3CB;EIF2AK2;EIF3E;CDK4;PIK3CA;TNFRSF1A;TYK2;YWHAE;BAX;TRAF3;CYCS;OAS3;MAP2K2;CLDN2;TLR3;CLDN6;TICAM1;YWHAH;TRADD
prerank	REACTOME_ANTI_INFLAMMATORY_RESPONSE_FAVOURING_LEISHMANIA_PARASITE_INFECTION	0.47910680743409034	1.589996910307614	0.002242152466367713	0.05618285077991975	1	21/75	0.0989	PLCG2;PRKX;LYN;ADORA2B;CD163;CD247;CD3G;RHBDF2;IL6;FCGR3A;HCK;SYK;FGR;ADCY3;YES1;GNB4;ADCY7;ADAM17;FCGR2A;GNGT2;GNG4
prerank	REACTOME_UCH_PROTEINASES	0.4689702666651717	1.5899648406801952	0.002242152466367713	0.056132291385402024	1	34/83	0.2376	UCHL1;PSMB9;PSMB8;PSME4;PSMB2;UCHL3;UCHL5;PSMB4;ACTL6A;PSMB10;PSMD2;PSMD14;PSME2;PSMC2;RPS27A;FOXK2;ASXL1;PSMA4;PSMC3;PSMA5;RUVBL1;PSMB7;PSMD8;FOXK1;PSMD4;BARD1;ADRM1;PSMA2;PSMA7;KDM1B;UBA52;PSMC4;PSMB6;PSMD13
prerank	REACTOME_INITIATION_OF_NUCLEAR_ENVELOPE_NE_REFORMATION	0.64704949250646	1.5899163224255546	0.019027484143763214	0.05609771964794455	1	45888	0.1219	LBR;CCNB2;CDK1;VRK2;LMNB1;VRK1;CCNB1;LMNA
prerank	XU_HGF_SIGNALING_NOT_VIA_AKT1_48HR_UP	0.5639023197746666	1.5896474259664604	0.027253668763102725	0.05618616125219148	1	18/33	0.1883	MMP1;LTB;ASNS;CCL20;ISG20;HMGA1;UPP1;CD44;ARG2;CDCP1;ITPR3;UAP1;PHLDA1;HPCAL1;HMOX1;MAP4K2;FYN;GRK5
prerank	DUTERTRE_ESTRADIOL_RESPONSE_6HR_UP	-0.418194	-1.58964	0	0.17348883994191405	1	55/219	0.0811	CA12;DNAJC12;ANXA9;AREG;MAPT;MYB;RERG;LONRF2;RET;SYBU;SEMA3B;NPY1R;SLC22A5;PGR;SLC19A2;ELOVL2;PRSS23;PKIB;LRIG1;BLVRB;IGFBP4;NRIP1;SYTL4;PEX11A;GREB1;UGCG;HSPB8;BCL2;STC2;DEPTOR;NXNL2;SLC27A2;ISOC1;OLFM1;TPBG;PLAC1;C1QTNF6;RARA;COL12A1;EGR3;ABHD2;CELSR2;AMZ1;ADCY9;KCNK6;ARL3;FLNB;SEC14L2;RAB31;RAPGEFL1;MYOF;SFXN2;TIPARP;NOS1AP;OLFML3
prerank	KARLSSON_TGFB1_TARGETS_DN	-0.426613	-1.58891	0.003656307129798903	0.17384857317943883	1	54/184	0.159	NPNT;CRIP1;TMC5;C4B;PLAT;PARD6B;GSTM1;SFRP2;IGFBP4;FUT8;SH3BGRL;NFIA;ALCAM;STMN2;PTPN13;SHROOM3;COPZ2;MAOA;DCN;NID2;CST3;NEAT1;APPL2;PIK3R1;SESN1;SUPT6H;MXD4;GDI1;COL6A1;CCDC80;TMBIM6;GLUL;SLC48A1;NBR1;ALAD;ISYNA1;GRINA;NDFIP1;EPHX1;LAMA5;BLOC1S1;BNIP3L;MTUS1;CCNL2;KCND3;CHP1;GRIA2;SERINC3;NREP;DAB2;SLC44A1;CTDSP2;PAIP2;CCNI
prerank	REACTOME_HCMV_EARLY_EVENTS	0.4864704585154327	1.588818937906546	0.0021141649048625794	0.056531918565637024	1	25/70	0.1868	EZH2;NDC1;TUBB2B;TUBB3;NUP155;TUBA4A;SEH1L;TUBB6;NUP205;NUP93;EED;NUP88;PML;NUP153;EGFR;TUBA1C;NUP160;DYNC1I1;TUBA8;NUP210;TUBA1A;NUP62;NUP54;NUP50;TUBB4A
prerank	LIANG_HEMATOPOIESIS_STEM_CELL_NUMBER_LARGE_VS_TINY_DN	0.551503304791834	1.588509101882581	0.010416666666666666	0.056618393020329186	1	19/36	0.2063	PTPRCAP;IFI16;LPIN1;ARL4C;GNA15;S100A11;SCNM1;DESI1;FKBP5;DTD1;PKP2;MAP3K7;CUL2;TAF1D;RCC1;CREM;CEP89;LXN;SLC19A1
prerank	SNIJDERS_AMPLIFIED_IN_HEAD_AND_NECK_TUMORS	0.543383083694855	1.588494820520467	0.01511879049676026	0.056570275505620896	1	8/37	0.0593	MMP7;TM4SF1;BIRC3;CDK6;SKP2;IL7R;FJX1;CD44
prerank	BIOCARTA_SET_PATHWAY	0.740587538591888	1.5882945482293427	0.030991735537190084	0.056607821830899144	1	45787	0.122	GZMB;GZMA;PRF1;HMGB2;DFFA
prerank	BIOCARTA_AMI_PATHWAY	-0.620341	-1.58809	0.021739130434782608	0.1741285395366553	1	45858	0.0839	PLAT;F7;COL4A5;F2R;FGB;COL4A6;FGG
prerank	BIOCARTA_G2_PATHWAY	0.5779343466229683	1.5870681878587307	0.022573363431151242	0.05714759854800071	1	15/24	0.2064	CHEK1;CDK1;CDC25A;CDC25B;PLK1;CHEK2;CCNB1;PRKDC;YWHAQ;ATM;CDC25C;RPS6KA1;CDC34;ATR;CDKN2D
prerank	REACTOME_CASPASE_ACTIVATION_VIA_DEATH_RECEPTORS_IN_THE_PRESENCE_OF_LIGAND	0.6559937528308709	1.586894441616042	0.02032520325203252	0.0571660661252869	1	46006	0.2486	CD14;FASLG;CFLAR;FAS;LY96;TNFRSF10B;TRAF2;TNFSF10;TLR4;TICAM1;TRADD;TNFRSF10A
prerank	REACTOME_NEUROTRANSMITTER_RELEASE_CYCLE	-0.52085	-1.58681	0.0055248618784530384	0.175376887231755	1	15/50	0.1938	LIN7A;ABAT;SLC1A1;SYT1;SLC1A2;CPLX1;MAOA;RAB3A;PPFIA3;STX1A;GLS2;LIN7B;RIMS1;SLC38A2;PPFIA1
prerank	SU_THYMUS	0.6162389756622636	1.5865814845992317	0.03578528827037773	0.05726453728800286	1	46011	0.1441	MMP12;CYTIP;ADAMDEC1;IRF4;TRAF3IP3;SLAMF1;SH2D1A;IRF8;ITK;NCK2;ETS1;PIK3CD
prerank	BIOCARTA_MTA3_PATHWAY	-0.646424	-1.58637	0.02443609022556391	0.1751786171577315	1	45856	0.0867	PDZK1;ESR1;HSPB1;GREB1;CDH1;MTA3;ALDOA
prerank	REACTOME_KINESINS	0.504583827628884	1.585809150919902	0.006329113924050633	0.057603986322167185	1	28/57	0.1868	KIF2C;KIF1A;KIFC1;KIF15;KIF25;TUBB2B;KIF20A;TUBB3;KIF11;KIF23;TUBA4A;CENPE;KIF18A;KIF1B;KIF4A;TUBB6;KIF18B;TUBA1C;RACGAP1;KIF19;KIF2A;KIF5B;TUBA8;TUBA1A;KIF1C;KIF3C;KIF20B;TUBB4A
prerank	KOBAYASHI_EGFR_SIGNALING_24HR_UP	-0.472196	-1.58539	0.0075046904315197	0.17592145217547708	1	24/91	0.0895	TBC1D9;VAV3;CPE;SCNN1A;TP53TG1;TSC22D3;DEPTOR;ST6GALNAC2;SELENBP1;PBX1;MUC1;MAOA;HCFC1R1;PDCD4;ADCY9;CPD;ALDH6A1;CCNG2;FXYD3;EDIL3;RAB15;TJP3;GLUL;NEBL
prerank	KEGG_PRION_DISEASES	0.5514801832421725	1.5853703164241713	0.01616161616161616	0.057786900886183726	1	11/35	0.1182	CCL5;PRKX;IL1B;C1QA;C1QB;C1QC;IL6;NOTCH1;C8G;MAPK1;PRNP
prerank	BIOCARTA_TALL1_PATHWAY	0.6709589810873503	1.5852603512103827	0.03966597077244259	0.05778238197449539	1	45852	0.1994	TNFRSF17;TNFSF13B;MAP3K14;TNFRSF13C;TRAF2;TRAF3;TNFSF13
prerank	KEGG_MEDICUS_REFERENCE_WNT_SIGNALING_MODULATION_WNT_ACYLATION	0.6319670243514393	1.5851605085889693	0.02044989775051125	0.057793552471074906	1	45735	0.05	WNT6;WNT10A;WNT5B
prerank	HALMOS_CEBPA_TARGETS_DN	-0.531596	-1.58505	0.0074487895716946	0.17550562605141298	1	9/40	0.0396	TOB1;RHOB;SCNN1A;INHBB;TSC22D3;GRB7;STC2;BCAR3;ERBB3
prerank	WILLIAMS_ESR2_TARGETS_UP	-0.590157	-1.58495	0.02404809619238477	0.17481099772274744	1	45864	0.0969	ANXA9;P2RY2;APOD;GSTT2;LRRC15;HMGCL;TRMT10A
prerank	WP_T_CELL_RECEPTOR_AND_CO_STIMULATORY_SIGNALING	0.5802963341190082	1.5847862052836617	0.014583333333333334	0.05790129087101266	1	46019	0.1431	PDCD1;LCK;PDK1;CD8B;CD8A;RASGRP1;ZAP70;CTLA4;ITK;PRKCA;NFKBIA;PTPN6
prerank	FIGUEROA_AML_METHYLATION_CLUSTER_6_DN	0.558215313674286	1.584623421842123	0.020964360587002098	0.05790840154620686	1	6/32	0.0423	AIM2;CD3D;CD3G;SLC26A9;PLEK;IL2RG
prerank	WP_GABA_RECEPTOR_SIGNALING	0.5670463130857953	1.5841936736700541	0.02079002079002079	0.0580236093844156	1	45747	0.0176	GABRP;GABBR2;GABRE
prerank	REACTOME_CELL_SURFACE_INTERACTIONS_AT_THE_VASCULAR_WALL	0.44355722595189395	1.583697880054169	0.0020964360587002098	0.0582361656296548	1	39/135	0.1183	MMP1;IGLL1;CD2;SLC7A5;LYN;LCK;SLC16A1;CD47;CD48;ITGA6;CD74;CEACAM1;SIRPG;SLC7A7;SLC16A8;ATP1B3;INPP5D;FCER1G;TREM1;CD44;CXADR;DOK2;YES1;NRAS;SIRPA;ITGB2;CD58;SPN;VPREB3;ANGPT1;SELL;SELE;F11R;SLC16A3;GYPC;SELPLG;ITGAM;EPCAM;ITGAL
prerank	XU_RESPONSE_TO_TRETINOIN_AND_NSC682994_DN	0.683707723272005	1.583076031438798	0.03483606557377049	0.058458676322899486	1	45914	0.1572	MYC;EIF4EBP1;GRB10;NAE1;EIF3B;PRMT1;DDX18;ABCE1;CSE1L
prerank	HOLLMANN_APOPTOSIS_VIA_CD40_UP	0.41728113758813756	1.5829446322525584	0	0.05847166786590911	1	76/194	0.2082	CD38;TNFRSF17;RUNX3;LCK;NFIB;COTL1;ITGB7;IFI30;SMC4;FANCA;PFDN2;SLCO4A1;EPB41L2;VAV1;CYP39A1;SH2B2;LAP3;SNX10;RAC2;EAF2;LSR;LGALSL;DENND1C;IRF8;KCNN3;COLGALT1;SNRPD1;TBC1D1;HMGB3;E2F1;PTPRC;DDX39A;USP13;PRKCA;ARPC1B;RGCC;GRK6;MAP4K1;MYBL1;PTPN22;PEG10;AGPAT5;BTK;TUBA1C;COPS3;NUSAP1;RNF19B;PITX1;BLK;MRPS22;MFHAS1;CDKN3;EMP3;DEDD;LSM4;TOX;ADAM19;CKAP4;NSG1;ZNF93;RFTN1;TUBA1A;CREM;LTBP1;TMEM147;ATP6…
prerank	TAKEDA_TARGETS_OF_NUP98_HOXA9_FUSION_10D_UP	0.4219370429739927	1.582741927241689	0.0020833333333333333	0.058519654606333855	1	46/181	0.0942	IDO1;DEFB1;CXCL10;CD38;GBP1;IGLL1;TM4SF1;LGALS2;RTP4;IFIH1;STAT1;OASL;HERC5;SAMD9L;IL15;MCM4;ITGB7;MCOLN2;APOL6;MX1;IL22RA2;ASB2;IFI44L;BATF3;TMEM45A;IFI44;LY6E;RSAD2;IFIT3;SERPINE2;GPR18;USP18;XAF1;IFIT2;C15orf48;BTLA;SLC27A6;KIT;MX2;EPSTI1;MIR155HG;TFDP2;ARG2;ANGPT1;DMD;PTGS2
prerank	REACTOME_STABILIZATION_OF_P53	0.4949264897257336	1.581371069722471	0.008456659619450317	0.05916100437023366	1	26/54	0.2376	CDKN2A;PSMB9;PSMB8;PSME4;PSMB2;PSMB4;CHEK2;PSMB10;PSMD2;PSMD14;PSME2;PSMC2;ATM;RPS27A;PSMA4;PSMC3;PSMA5;PSMB7;PSMD8;PSMD4;PSMA2;PSMA7;UBA52;PSMC4;PSMB6;PSMD13
prerank	KEGG_MEDICUS_VARIANT_SCRAPIE_CONFORMATION_PRPSC_TO_PRNP_PI3K_NOX2_SIGNALING_PATHWAY	0.6532150258481201	1.5813290935253939	0.029465930018416207	0.0591188587866637	1	45977	0.1835	CYBB;NCF1;NCF2;CYBA;NCF4;RAC2;PRNP;PIK3CD;PIK3CB;FYN;PIK3CA
prerank	FOROUTAN_TGFB_EMT_UP	-0.428558	-1.58124	0	0.17988499261145421	1	68/189	0.1595	DHRS2;SEMA3C;MAGED2;MATN3;HTRA1;IGFBP5;AMIGO2;COL1A1;SPOCK1;ACKR3;POSTN;TBX3;COL3A1;CDH11;INPP4B;SPARC;BHLHE40;C3orf52;APBB2;MMP10;COL6A3;FSTL3;COL5A2;COL5A1;LUM;FBN1;GNG11;VCAN;TFPI2;DACT1;PALLD;LMCD1;GALNT10;NUAK1;DAAM1;FN1;SRPX;IGFBP7;TUFT1;ARHGEF40;TGFB1I1;DIXDC1;MBOAT2;INHBA;KCNMA1;VEGFC;PMEPA1;THBS1;MMP2;EML1;CDK14;XYLT1;SLC22A4;MYL9;NKX3-1;SCG5;DUSP10;SNAI2;PDGFC;TCF4;SLCO2A1;NREP;ZNF365;P…
prerank	PETROVA_ENDOTHELIUM_LYMPHATIC_VS_BLOOD_UP	0.4407164388491679	1.580949028179382	0.004228329809725159	0.059266883116867446	1	46/125	0.1129	LAMP3;KIF2C;LYN;CSRP2;FOXM1;GPRC5B;TTK;BUB1;NDC80;LBR;MYBL2;CCNB2;CKS1B;NDRG1;CCNA2;UBE2C;CDK1;CENPF;PTTG1;ISG20;RBP1;SMC4;CEACAM1;MCM6;MRC1;KIF11;TUBA4A;AURKB;PLK1;HLA-DPB1;DSP;PNP;BUB1B;GMFG;IL7;LMNB1;USP13;BTBD3;ITGA9;TK1;SMAGP;CCNB1;PEG10;TOP2A;GCH1;ARRB2
prerank	SENESE_HDAC2_TARGETS_UP	0.44799559139534834	1.5804187582622677	0	0.05946110245006434	1	33/107	0.1611	SAA1;BCL2A1;SLC16A1;MCM4;ITGA6;HMGA1;TNFAIP3;AGO2;NAB1;SKP2;IL7R;FBXO32;PSME4;TFRC;KYNU;NAMPT;LMAN1;MMP9;LPXN;CCNJ;MCL1;TNFRSF11B;MTAP;TGM2;CXCL8;DUS3L;PLK4;TNFRSF10B;APH1A;SLC39A14;CSF2;CCND2;OSMR
prerank	CAFFAREL_RESPONSE_TO_THC_DN	0.5576453064739786	1.5803751961218542	0.02531645569620253	0.05942393829625243	1	20/30	0.2143	CCNA2;CDK1;MCM6;MCM3;PNP;TUBB;DHCR7;SERPINB2;PPIF;RRM2;DNAJA1;GIPC1;TUBA1A;SRSF3;UBAC1;EBP;UHRF1;TMEM109;PABPC4;ZWINT
prerank	CHICAS_RB1_TARGETS_SENESCENT	0.37875441115779324	1.5802994779185313	0	0.05939329645107	1	150/526	0.1204	CHI3L1;CXCL10;MMP12;PHGDH;GAL;RDH10;PTX3;CCNE1;CXCL1;CXCL11;CDCA7;KCNG1;BIRC3;IL27RA;CHST2;CYB5R2;SOX11;MELK;SLAMF8;ACTG2;SEL1L3;ODC1;PELI1;DEK;SMOC1;CXCL5;BCL2A1;QPCT;PRTFDC1;TYMS;CCL20;CDT1;CCDC71L;CXCL2;CCL3;BTG3;DGAT2;GMPS;PI3;RFC4;SLC43A3;MCM5;USP1;NASP;VCAM1;CD82;MCM4;DDIT4;C9orf40;CD274;RIPK2;ISG20;CTSS;HLA-B;CDC7;MCM2;FKBP11;EZH2;SLC25A37;TEX30;TNFAIP3;MSH2;MCM7;PRKD3;MCM6;IL6;CD69;APOBEC…
prerank	SESTO_RESPONSE_TO_UV_C4	0.6181469719808468	1.580065103126028	0.02702702702702703	0.05946444812152293	1	45858	0.1525	LY6D;TYMS;DDX39A;PREP;ALDH1A3;SNRPA;ISG15
prerank	KEGG_TYROSINE_METABOLISM	-0.540963	-1.57979	0.013461538461538462	0.18134697596962995	1	11/40	0.0815	PNMT;HGD;AOC3;ADH1C;LCMT2;FAH;ALDH3B2;MAOA;GSTZ1;ADH1A;AOX1
prerank	WANG_LMO4_TARGETS_UP	-0.401173	-1.57948	0	0.18102344817747096	1	101/333	0.1959	AGR2;TFF3;SPDEF;SCUBE2;DHRS2;MLPH;PDZK1;DOK7;RET;FBXL16;IGFBP2;SLC16A6;IGDCC3;RHOB;EMP2;FAM174A;NECAB3;NRIP1;CBFA2T3;NFIA;AKR7A3;SELENBP1;ERGIC1;MEGF9;PROM2;CYB561;PDCD4;SLC2A4RG;SCAMP1;KIF3A;CACNG4;DSTN;MB;NEAT1;FOXP1;GLUD1;LINC00938;CROT;EPB41L4A-AS1;DNAJC1;TMEM50B;RALGPS2;LRRFIP1;SYT7;TIPARP;UBL3;TMEM106B;GLUL;SREK1;NEBL;ITPRIPL2;TTC3;ACY1;NLK;TMEM135;THBS1;PRKAR1A;SUSD2;FBXO8;CD151;AKR7A2;UBT…
prerank	WU_HBX_TARGETS_2_UP	0.621820729475103	1.5792996236551509	0.014522821576763486	0.05984418642445901	1	13/21	0.1987	CXCL1;UCK2;FAS;GLRX;CASP4;ANPEP;HMGB2;CDKN3;MAP2K3;SLC25A5;YWHAE;STK25;TGFB2
prerank	ZHANG_ANTIVIRAL_RESPONSE_TO_RIBAVIRIN_UP	0.5885521512260417	1.5789446877897348	0.00992063492063492	0.05996869789104038	1	45927	0.0733	KLK10;ASS1;PIM2;SOX9;STAT1;MX1;C1S;TFDP1;C1R
prerank	CHARAFE_BREAST_CANCER_BASAL_VS_MESENCHYMAL_UP	0.4526498667555642	1.578897580891251	0	0.05993248540413459	1	17/111	0.0305	KRT16;PPP1R14C;SLPI;KLK5;CDH3;PDZK1IP1;KRT5;S100A8;LCN2;KLK6;TRIM29;FGFBP1;KRT15;DSG3;LAD1;CD24;ST14
prerank	PHONG_TNF_RESPONSE_NOT_VIA_P38	0.3978203363626005	1.5784144630043384	0	0.060102815957963365	1	112/326	0.1565	CXCL10;MMP1;SOD2;GBP1;LTB;HSD17B2;ICAM1;NFE2L3;PSMB9;BIRC3;SOX9;GPRC5B;RCAN1;PELI1;BCL2A1;ABTB2;IRF1;CD70;CX3CL1;LAMC2;CEBPB;RELB;TNFRSF21;CLDN1;SRGN;NMI;TNFAIP2;MALL;CD47;VCAM1;SRPK1;HLA-A;RIPK2;HLA-B;SLC25A37;MID1;PLAUR;OPTN;NAB1;RHBDF2;SMOX;SLCO4A1;IFNAR2;CD83;CFLAR;BID;TMEM158;PARP12;MDFI;TRAF1;CXADR;RAC2;TNFAIP8;SLC2A6;MMP9;NXN;GATA6;LPXN;TNFRSF9;RFX5;LARP6;HLA-G;GBP2;CD58;NETO2;SGK1;TANK;LA…
prerank	WP_GENES_ASSOCIATED_WITH_THE_DEVELOPMENT_OF_RHEUMATOID_ARTHRITIS	0.6416950448119046	1.577940559909912	0.03821656050955414	0.06028048222581493	1	45979	0.138	HLA-DRB1;IL2RA;CD40;PHF19;CTLA4;TRAF1;CIITA;IRF5;PTPN22;BLK;STAT4
prerank	AMPK signaling pathway	-0.449532	-1.57718	0.001876172607879925	0.18400705310697676	1	53/120	0.2319	FBP1;CREB3L4;CCND1;FASN;IRS1;LIPE;IGF1R;CD36;PPP2R2C;SCD;ADIPOQ;SREBF1;ACACB;CPT1A;PIK3R1;CIDEA;RPS6KB1;ULK1;CAB39L;PRKAA2;PFKM;HMGCR;PPP2R5A;PDPK1;IGF1;PPP2CA;RAB14;LEP;PRKAB1;PRKAG1;CPT1B;G6PC3;ACACA;PCK1;TSC1;SIRT1;PIK3R2;STRADB;STRADA;PFKFB1;EEF2K;TSC2;ADIPOR1;EEF2;PCK2;PPARG;INSR;PPP2R2D;PPP2R5E;AKT1;CREB1;RPTOR;ADIPOR2
prerank	SHIN_B_CELL_LYMPHOMA_CLUSTER_5	0.6380725342654924	1.577047719946296	0.029880478087649404	0.06070221967589079	1	45887	0.1218	CEBPB;TNF;IL6;CIITA;B2M;SOCS3;GFI1;HMGB2
prerank	FOURNIER_ACINAR_DEVELOPMENT_LATE_UP	0.7189960641482976	1.576794719122563	0.02074688796680498	0.06076640038587729	1	45727	0.0074	BBOX1;CRYAB;DSG3
prerank	PID_ERBB_NETWORK_PATHWAY	-0.684894	-1.57659	0.023166023166023165	0.1840811124655231	1	45762	0.0396	AREG;ERBB4;ERBB2;ERBB3
prerank	PID_FANCONI_PATHWAY	0.5318941791493403	1.5752907942838947	0.004149377593360996	0.06151627654453968	1	20/41	0.1862	FANCE;CHEK1;BLM;RFC4;USP1;FANCA;UBE2T;FANCL;FANCG;FANCB;RFC3;RFC2;TOPBP1;FANCC;ATM;BRCA2;FANCI;RPA2;RAD1;ATR
prerank	SUZUKI_CTCFL_TARGETS_UP	-0.714587	-1.57383	0.027985074626865673	0.18787272952000655	1	45668	0.0001	TFF1
prerank	LU_IL4_SIGNALING	0.46330614225922745	1.5736650845345743	0.0041753653444676405	0.06236923303121025	1	31/89	0.1451	CCL5;CCL4;ZBED2;NFIL3;SEL1L3;SOCS1;LY75;HLA-DRB5;CD79B;IL2RA;FGL2;TNFAIP3;IL6;CD69;NCF2;CFLAR;SLA;ALOX5;SAMSN1;MAL;IRF8;SELL;SLC39A8;PDE7A;TNFRSF11A;PEG10;ARPC5;PMAIP1;STAT4;MRPS15;EVI2A
prerank	JACKSON_DNMT1_TARGETS_UP	0.47522244568871047	1.5733295355057402	0.004228329809725159	0.062477391488181926	1	33/79	0.1731	SFRP1;SLPI;CXCL10;CRYAB;CHEK1;HLA-E;GPR12;HLA-A;HLA-B;IFI16;HMGA1;PLIN2;MX1;CDC25A;IFIT3;JAK2;BIN1;SOCS3;HLA-G;PTGS2;ECT2;TK1;IFNGR1;PHLDA1;CSK;CEBPZ;MAP2K3;ETV4;ISG15;EPHA2;RPA2;IL1RAP;EIF2AK2
prerank	REACTOME_CHK1_CHK2_CDS1_MEDIATED_INACTIVATION_OF_CYCLIN_B_CDK1_COMPLEX	0.6785896498192583	1.5727425949475884	0.032388663967611336	0.06273684219864195	1	45851	0.1477	CHEK1;CDK1;SFN;CHEK2;CCNB1;YWHAQ;CDC25C
prerank	WP_IL_18_SIGNALING_PATHWAY	0.496572204978254	1.571317989496525	0.013972055888223553	0.06346128585739548	1	19/55	0.1309	LCK;IRF1;CEBPB;FASLG;NCF1;IRAK1;TNF;IL18RAP;NCF2;CFLAR;BID;FAS;PRKCB;IL18;PRKCA;MAPK1;MYD88;MAP3K7;NFKBIA
prerank	SABATES_COLORECTAL_ADENOMA_SIZE_UP	-0.655511	-1.57129	0.03747534516765286	0.1913664224978575	1	45885	0.1807	TIMP3;STMN3;NKD2;NEAT1;SLC20A1;LRRC14;MDM4;STX16
prerank	SWEET_LUNG_CANCER_KRAS_UP	0.38246360495714904	1.5710047503825035	0	0.06354385556424202	1	147/449	0.1758	MARCO;LY6D;PSAT1;SLPI;ELF5;CHI3L1;LCN2;MMP12;TFCP2L1;S100A1;ORM2;KLF5;DSC2;ACE2;CSRP2;NFIL3;CTSC;KRT7;BCL2A1;CCR5;SLC16A1;C1QB;MATN4;ITM2C;PLA2G7;LAMC2;CD14;BTG3;COTL1;SLC34A2;CSTB;LAMB3;LY75;HLA-DRB5;LCP1;HLA-DRA;HLA-DQA1;ENO1;IFI30;CTSS;C1QC;CD74;GALNT3;CEACAM1;PLIN2;ATP11A;HLA-DMA;ST6GAL1;PFDN2;CLIP4;ACSL5;CKS2;CYBA;SLAIN1;LAPTM5;MRC1;LILRB4;PLBD1;PRDX4;MDFI;TPI1;ERRFI1;GLRX;SERPINE2;LAP3;CD44…
prerank	YAGI_AML_RELAPSE_PROGNOSIS	0.552354800673872	1.57085360318613	0.02231237322515213	0.06354755852266038	1	15/35	0.2017	CDK6;LBR;CD14;HOMER3;CD68;TSPO;ECE2;XPO1;PGD;NFKBIA;POLR2H;BST1;RAB32;NPC2;TKT
prerank	REACTOME_TOLL_LIKE_RECEPTOR_TLR1_TLR2_CASCADE	0.45128372168092556	1.570518470373717	0.002070393374741201	0.06368312931399997	1	36/115	0.1676	S100A8;S100A9;SAA1;S100B;S100A1;PELI1;TLR2;CD14;SOCS1;TLR1;RIPK2;IRAK1;USP18;NOD2;TLR6;NLRC5;RPS6KA3;MAPK1;APP;LY96;S100A12;MYD88;MAP3K8;BTK;NFKB2;NFKBIB;MAP3K7;NFKBIA;RPS27A;IRAK3;CUL1;TRAF2;MAP2K3;IRAK2;PPP2R5D;RPS6KA1
prerank	HENDRICKS_SMARCA4_TARGETS_UP	0.5060610191071492	1.570105871379148	0.00851063829787234	0.0638551594898939	1	19/51	0.1441	MMP1;S100A2;KRT15;CCL2;MFGE8;MT1H;COTL1;PERP;PTPN7;ARL4C;SERPINE2;ACTN4;FBLIM1;FADS3;LMNA;DCBLD2;CTSB;EMP3;CTSH
prerank	LINDSTEDT_DENDRITIC_CELL_MATURATION_D	0.48562670061097357	1.5697484099343502	0.017057569296375266	0.06397115974093906	1	21/62	0.1422	HLA-DRB4;P2RY6;FGL2;IFI16;CCR1;ANXA1;HLA-DMA;NCF2;LST1;SLC6A2;CIITA;CLEC10A;DNMT1;ITGB2;ADCY7;IGSF6;EGR2;HLA-DMB;ITGAM;PRSS3;TGFBI
prerank	HALLMARK_EPITHELIAL_MESENCHYMAL_TRANSITION	-0.425841	-1.56959	0	0.193394461429106	1	80/197	0.1535	AREG;COMP;IGFBP2;MATN3;HTRA1;ECM1;TIMP3;RHOB;COL1A1;SPOCK1;POSTN;SFRP4;IGFBP4;LOXL1;ITGB5;COL1A2;COL3A1;CDH11;FMOD;PDGFRB;SPARC;FAP;LAMA2;SLIT2;COL6A3;FSTL3;GJA1;COL5A2;COL5A1;COL8A2;GPC1;LUM;THBS2;FBN1;DCN;COL12A1;ECM2;SGCD;VCAN;TFPI2;NID2;LRRC15;THY1;MFAP5;EDIL3;EFEMP2;FN1;GEM;SDC4;SLIT3;PCOLCE;ACTA2;INHBA;ENO2;VEGFC;CAP2;PMEPA1;NTM;THBS1;PMP22;OXTR;BGN;COL5A3;DPYSL3;MMP2;SGCG;FSTL1;MSX1;LOXL2;…
prerank	BIOCARTA_EXTRINSIC_PATHWAY	-0.675489	-1.56929	0.0410156	0.19292826006904737	1	45851	0.2207	F7;F2R;FGB;FGG;SERPINC1;F10;PROC
prerank	REACTOME_GABA_SYNTHESIS_RELEASE_REUPTAKE_AND_DEGRADATION	-0.63193	-1.56909	0.02862595419847328	0.19232783084305174	1	45827	0.1605	ABAT;SYT1;CPLX1;RAB3A;STX1A;RIMS1
prerank	OLSSON_E2F3_TARGETS_DN	0.55203972214847	1.568217770448475	0.01875	0.06470383750482349	1	16/33	0.1309	CXCL1;LBR;MT1H;MYBL2;TPX2;CDK1;PTTG1;E2F3;MAD2L1;PLK1;BAIAP2L1;MT1F;PCNA;RRM2;MT1X;NFKBIA
prerank	REACTOME_TP53_REGULATES_TRANSCRIPTION_OF_GENES_INVOLVED_IN_G2_CELL_CYCLE_ARREST	0.6342068863237811	1.5674139812481578	0.037894736842105266	0.06514330159018593	1	45978	0.1624	CDK1;SFN;AURKA;TFDP1;TFDP2;PCNA;CCNB1;PRMT1;CDC25C;RBL1;E2F4
prerank	HOFFMANN_SMALL_PRE_BII_TO_IMMATURE_B_LYMPHOCYTE_UP	0.48630442866728885	1.5670323327240658	0.01098901098901099	0.06528665932088405	1	24/65	0.1441	PSAT1;IL4I1;LTB;ICAM1;HLA-DRB5;HLA-DQA1;IFI30;CD74;HLA-DMA;CD83;GIMAP4;NCF4;HLA-DQB1;FES;HLA-DMB;HMBS;CFP;XPO1;CXCR5;MYBBP1A;MFHAS1;MS4A1;LAT2;CTSH
prerank	BIOCARTA_IL17_PATHWAY	0.6643748852202095	1.56691838659533	0.02795698924731183	0.06528604961033227	1	45884	0.1211	CD2;CD3D;CD247;CD3G;CD8A;IL6;CD58;CXCL8
prerank	REACTOME_ISG15_ANTIVIRAL_MECHANISM	0.47780028824592585	1.5666983344087204	0.0020408163265306124	0.06533328497647267	1	32/70	0.2248	STAT1;HERC5;MX1;NDC1;NUP155;SEH1L;USP18;NUP205;MX2;NUP93;NUP88;NUP153;KPNA2;USP41;UBE2L6;NUP160;RPS27A;ISG15;KPNA4;EIF4G1;NUP210;EIF2AK2;NUP62;NUP54;NUP50;EIF4A1;EIF4E2;NUP85;SEC13;NUP37;UBA52;KPNA3
prerank	HOFMANN_CELL_LYMPHOMA_UP	0.5325300222166139	1.5662801349474147	0.018329938900203666	0.06551752234342209	1	24/47	0.175	MYBL2;CKS1B;NCK1;SKP2;MYC;TRIM22;YES1;NRAS;PRKCB;E2F5;IRF8;IL18;TFDP2;CEBPG;RAB9A;MLLT10;CXCL8;BLK;TAF5;ILF3;KDM5A;BNIP2;IL13;CDK4
prerank	HWANG_PROSTATE_CANCER_MARKERS	-0.590963	-1.56582	0.011152416356877323	0.19681232099728857	1	45804	0.0347	AGR2;RERG;AZGP1;SELENBP1;MUC1
prerank	MCMURRAY_TP53_HRAS_COOPERATION_RESPONSE_UP	0.5799702777951885	1.5653180117496202	0.0408997955010225	0.06598410112820857	1	45956	0.1647	PLA2G7;HMGA1;RGS2;PLAC8;MRPL15;SERPINB2;PARVB;SOD3;TNNT2;HBEGF
prerank	REACTOME_EXTENSION_OF_TELOMERES	0.5093143035484501	1.5652088798579782	0.01694915254237288	0.0659802796287839	1	20/49	0.168	BLM;RFC4;CCNA2;PIF1;DSCC1;POLD1;DKC1;FEN1;PRIM2;PCNA;RFC3;RFC2;TERT;GAR1;POLA2;DNA2;CCNA1;POLD3;WRN;RPA2
prerank	PEPPER_CHRONIC_LYMPHOCYTIC_LEUKEMIA_DN	-0.613153	-1.56516	0.03917910447761194	0.19704425612793536	1	45737	0.04	CHST8;APBB2;NEURL1
prerank	LIU_VMYB_TARGETS_UP	0.43611555569411	1.5643500634148404	0.004357298474945534	0.06638400662914565	1	39/118	0.1466	ANP32E;IMPA2;PIM2;PCOLCE2;FABP5;BAG2;MT1H;NMI;ISG20;FOXD1;CDC42EP1;EZH2;FZD7;CXCR4;CLIC4;GMNN;ARL4C;SAP30;TPI1;GLRX;PLSCR1;KLHL7;SRD5A1;TUBB6;MEMO1;PSIP1;NARF;KLF11;TRPV2;GRB10;LYPD1;NXT2;SLC31A2;SAC3D1;NUDT1;WDR46;EMP3;ARHGAP26;RHOQ
prerank	REACTOME_VIRAL_MESSENGER_RNA_SYNTHESIS	0.5261891770638509	1.563739756390239	0.015841584158415842	0.06668545106533616	1	26/41	0.2937	NDC1;NUP155;SEH1L;NUP205;NUP93;NUP88;NUP153;POLR2F;NUP160;POLR2D;POLR2H;NUP210;GTF2F2;NUP62;NUP54;NUP50;NUP85;SEC13;NUP37;POLR2B;NUP35;NUP214;NUP98;NUP107;POM121;TPR
prerank	SATO_SILENCED_BY_METHYLATION_IN_PANCREATIC_CANCER_1	0.3875184930398087	1.5637020061990636	0	0.06663838626392583	1	100/400	0.1128	MIA;SFRP1;PSAT1;ELF5;CHI3L1;CDH3;SOD2;CCL5;KLK10;PTX3;LDHB;S100A2;SAA1;UCHL1;LTB;ICAM1;IL32;CCL4;BIRC3;CYB5R2;IL1B;LCK;PELI1;IFIH1;KRT7;MRAS;RPL39L;QPCT;ASNS;KLK11;GLDC;GSTA1;CX3CL1;CCL3;PDK1;LAMB3;TBX19;XCL1;FSCN1;SFN;ST14;CD52;ISG20;HLA-B;KHDRBS3;SCARA3;CD74;BARX1;TNF;PLAUR;MX1;KCNJ2;CCL19;OBP2B;PSMB8;UPP1;SLC7A7;MICALL1;CCL17;LAPTM5;KCTD14;SNAI1;MGAT3;C3;CHRM2;MAGED4B;CIITA;RAC2;NLRP2;LGALSL;C…
prerank	KLEIN_PRIMARY_EFFUSION_LYMPHOMA_UP	0.5058148378708115	1.5634081866641634	0.010548523206751054	0.06672268610524852	1	17/48	0.1588	GZMA;GLDC;NFIB;IL2RB;IRF4;TNFRSF8;PLOD1;VEGFA;PTP4A3;HSPA4L;ADAM15;PRDM1;SELPLG;ALG3;GPI;ILF3;IL10
prerank	WANG_RESPONSE_TO_BEXAROTENE_DN	0.5743618341725076	1.5631561854076974	0.015968063872255488	0.06679307837766935	1	45929	0.0852	MMP1;LYN;ADORA2B;RAD51AP1;FASLG;NAB1;GIMAP7;ITGB2;CPNE8
prerank	BIOCARTA_FIBRINOLYSIS_PATHWAY	-0.697205	-1.56298	0.024761904761904763	0.19977869153490832	1	45759	0.0839	PLAT;F2R;FGB;FGG
prerank	REACTOME_CELLULAR_SENESCENCE	0.43716542958048893	1.5629122282086814	0	0.06687830163735471	1	45/128	0.224	CDKN2A;CCNE1;CDK6;CEBPB;CCNA2;UBE2C;EZH2;E2F2;HMGA1;E2F3;IL6;TFDP1;UBE2S;TFDP2;EED;LMNB1;RPS6KA3;E2F1;MAPK1;CDKN2C;CXCL8;ASF1A;ETS1;CCNA1;ATM;RPS27A;CBX2;MAP2K3;RPS6KA1;CDKN2B;STAT3;EHMT2;TXN;MAP2K6;CDK4;HIRA;CCNE2;SCMH1;UBE2D1;ETS2;CDKN2D;MAP3K5;CDC16;AGO3;UBA52
prerank	HUPER_BREAST_BASAL_VS_LUMINAL_DN	0.5007846677199589	1.5625974363049722	0.012024048096192385	0.06697581843663958	1	20/56	0.0441	GABRP;MIA;PROM1;LCN2;KLK6;KRT15;TM4SF1;KRT81;IL32;PSMB9;KRT86;HLA-F;FUT3;TNFAIP2;MALL;DKK1;HLA-B;HMGA1;BACE2;PSMB8
prerank	NIKOLSKY_BREAST_CANCER_6P24_P22_AMPLICON	0.605735927026209	1.561708222362081	0.03319502074688797	0.06743548886801239	1	45920	0.1193	ID4;DEK;RNF182;CD83;GFOD1;NUP153;MCUR1;TBC1D7;RNF144B
prerank	PID_BCR_5PATHWAY	0.49070101990621584	1.5616427159728354	0.01	0.06740163975655147	1	22/63	0.1482	PLCG2;LYN;CD19;DAPP1;BCL2A1;CD79A;CD79B;SYK;FCGR2B;PTPRC;CD72;MAPK1;MAP4K1;PAG1;BTK;NFKBIB;MAP3K7;NFKBIA;ETS1;PTPN6;CSK;CARD11
prerank	REACTOME_DISEASES_OF_MITOTIC_CELL_CYCLE	0.5304971622057766	1.5612286242577766	0.004056795131845842	0.06758905837848625	1	10/38	0.0839	CCNE1;CDK6;UBE2C;E2F2;E2F3;SKP2;TFDP1;UBE2S;TFDP2;E2F1
prerank	REACTOME_METABOLISM_OF_NITRIC_OXIDE_NOS3_ACTIVATION_AND_REGULATION	-0.678377	-1.56111	0.03614457831325301	0.20205618824734034	1	45914	0.2303	NOSTRIN;SPR;CALM1;CAV1;DDAH1;LYPLA1;WASL;AKT1;NOSIP
prerank	REACTOME_INTERLEUKIN_RECEPTOR_SHC_SIGNALING	0.5829002557475746	1.5610774750884808	0.03469387755102041	0.06758988436285719	1	13/27	0.1956	IL2RB;IL2RA;IL2RG;JAK2;INPP5D;JAK3;CSF2RA;PTPN6;PIK3CD;CSF2;PIK3CB;PIK3CA;IL3RA
prerank	ZHOU_TNF_SIGNALING_4HR	0.5218300663772785	1.5609971151565982	0.008492569002123142	0.06755598256130611	1	21/47	0.2027	SOD2;CXCL1;IL32;CCL2;PSMB8;TUBA4A;SF3A3;GDI2;KIT;CD59;ITGB2;CCNC;CMPK1;NFKBIA;NCL;TNIP1;EBP;CDC34;PSMB7;KALRN;PRDX1
prerank	REACTOME_DECTIN_2_FAMILY	0.5926544619677255	1.5607186713911223	0.03550295857988166	0.06766463144955513	1	45954	0.0727	CLEC4E;PLCG2;LYN;MUC15;MUC16;CLEC4A;SYK;FCER1G;CLEC4D;CLEC10A
prerank	FARMER_BREAST_CANCER_APOCRINE_VS_BASAL	-0.401997	-1.56056	0	0.2022442487488847	1	99/312	0.0819	PIP;SPDEF;AR;DHRS2;MLPH;ACOX2;MAPT;HGD;KRT18;TFAP2B;FAM174B;ABCA12;PRR15L;ERBB4;TSPAN13;MAGED2;NR2F1;CLGN;CNTNAP2;AZGP1;SERHL2;GALNT7;SIDT1;SLC19A2;GPD1L;FASN;RHOB;SLC2A10;REEP5;SCNN1A;P2RY2;TP53TG1;HOXB2;UGDH;CERS6;LRBA;PTK6;CYB5A;DALRD3;BLVRB;ELOVL5;LIMA1;TSC22D3;PEX11A;EFHD1;APOD;ZBTB16;TRIL;INPP4B;ALCAM;GSE1;CIRBP;UGT2B11;DCXR;CERS4;DUSP4;FMO5;DHCR24;SLC22A18;BBS1;FAH;CRAT;HMGCS2;SLC38A1;PRLR…
prerank	REACTOME_SIGNALING_BY_TYPE_1_INSULIN_LIKE_GROWTH_FACTOR_1_RECEPTOR_IGF1R	-0.501432	-1.5605	0.015533980582524271	0.20145598436943435	1	12/54	0.1129	CILP;IRS1;IGF1R;IGF2;FRS2;TRIB3;FGFR3;PIK3R1;FGF18;PDPK1;FGFR1;IGF1
prerank	VERRECCHIA_RESPONSE_TO_TGFB1_C1	-0.637123	-1.56041	0.03225806451612903	0.20071254594648055	1	45857	0.0819	PLAT;LRRC17;RHOB;SPARC;ITGA3;VCAN;NID1
prerank	KEGG_GALACTOSE_METABOLISM	0.5862154456792059	1.5603710766101666	0.022132796780684104	0.06780648340211322	1	13/24	0.2121	PFKP;LALBA;PGM1;UGP2;LCT;HK3;AKR1B1;B4GALT1;PGM2;GALT;GALK1;GALK2;B4GALT2
prerank	GUTIERREZ_CHRONIC_LYMPHOCYTIC_LEUKEMIA_UP	0.703149709483145	1.5601850084543918	0.023305084745762712	0.06785655080516964	1	45849	0.1666	CYBB;LPIN1;GLRX;SMAGP;MS4A1;P2RX5;ITGA4
prerank	KEGG_MEDICUS_VARIANT_MUTATION_ACTIVATED_CACNA1D_H_TO_ANGIOTENSIN_ALDOSTERONE_SIGNALING_PATHWAY	-0.590588	-1.56012	0.02119460500963391	0.20034564035713165	1	45801	0.075	CACNA1H;CREB3L4;CAMK2B;CACNA1D;CALM1
prerank	IBRAHIM_NRF2_DOWN	-0.443101	-1.56007	0	0.19951809251710426	1	43/139	0.1512	TBC1D9;SEMA3C;RAB26;PLAT;SEMA3B;FLRT3;CXXC4;NME3;HOXB6;AKR7A3;RHPN1;LAMB2;NOXA1;DACT1;HOXC6;NFATC4;PLEKHH3;PDE5A;KLF9;PIGQ;HAGHL;MYO15B;MAP3K12;NR4A2;GPR39;RASSF7;WDR90;TRPT1;IP6K2;TMEM80;NT5C;RHOT2;TNIK;PCDH7;AMDHD2;ENC1;SGSM2;PDGFC;MFSD3;CTDSP1;SNHG8;SLC2A8;KIFC2
prerank	REACTOME_EPHRIN_SIGNALING	0.6088369567242269	1.5600525822903548	0.02952755905511811	0.06788551879097329	1	13/19	0.2709	EPHB3;EPHB6;NCK2;EPHB1;PAK3;FYN;EFNB1;PAK1;EPHB2;SDCBP;EPHB4;MYL12A;SRC
prerank	PID_AVB3_INTEGRIN_PATHWAY	-0.483565	-1.55981	0.015065913370998116	0.1990407526686695	1	22/73	0.0769	VAV3;COL10A1;COL1A1;IRS1;IGF1R;COL1A2;COL3A1;COL4A5;COL8A1;COL6A3;COL5A2;COL5A1;COL8A2;COL12A1;COL14A1;COL17A1;EDIL3;PIK3R1;RPS6KB1;FN1;COL6A1;COL4A6
prerank	YIH_RESPONSE_TO_ARSENITE_C3	0.5632291432647943	1.5593795169636984	0.027196652719665274	0.06817975378409963	1	45990	0.1543	CDKN2A;XK;PIM1;RFC4;CDK1;CDC25A;GLRX;PRKCA;CASP10;CDKN3;XRCC6
prerank	EPPERT_PROGENITOR	0.439316389666849	1.5589008918401597	0	0.0683735451675059	1	58/129	0.2293	LDHB;FAM171A1;CDK6;ODC1;NDC80;XK;CHEK1;CCNB2;CTPS1;STEAP3;PLIN2;TRIP13;NDC1;TFRC;CHEK2;MTHFD2;MTPAP;TRIT1;CCNJ;CALU;HAUS6;MTMR2;LRRFIP2;BTK;RFC3;KNTC1;RACGAP1;PRKDC;UMPS;PLK4;IPO5;ANKRD27;FANCI;ASRGL1;EIF5B;WRN;DTL;WASF1;DLAT;DNAJC6;LHFPL2;MYCN;HIRA;CKAP5;PAICS;BMS1;TIPIN;PHF6;HMGB1;RYR3;RRM1;POLE2;ZWINT;HBS1L;NOMO1;NCBP1;MRPL35;NET1
prerank	CASTELLANO_NRAS_TARGETS_UP	0.4802331597132425	1.5585354630811437	0.012711864406779662	0.06850906649323567	1	20/65	0.0867	LCN2;PTX3;TAP1;ANXA8L1;IFIH1;STAT1;CX3CL1;PERP;HLA-B;IFI16;PSMB8;VNN1;SERPINE2;PLSCR1;USP18;DLX5;B2M;GBP2;PLTP;NPR3
prerank	REACTOME_SEMA4D_INDUCED_CELL_MIGRATION_AND_GROWTH_CONE_COLLAPSE	-0.619946	-1.55831	0.03065134099616858	0.20080245879028413	1	45950	0.1727	RHOB;MYH11;ERBB2;RHOC;RND1;MYL9;MYL6;PLXNB1;ARHGEF12;RHOA
prerank	SIMBULAN_PARP1_TARGETS_DN	0.6517734476895939	1.5582223116075362	0.028925619834710745	0.06859510350758052	1	46007	0.1424	CDC20;CCNB2;CCNA2;STMN1;TAGLN2;UBE2S;DNMT1;SPP1;PCNA;CCNB1;HMGB2;RANGAP1
prerank	BIOCARTA_CELLCYCLE_PATHWAY	0.5914541199958093	1.5575576235322306	0.030425963488843813	0.06894893382729705	1	16/23	0.2064	CDKN2A;CCNE1;CDK6;CDK1;CDC25A;TFDP1;E2F1;CCNB1;CDKN2C;CCNA1;RBL1;CCND2;CDKN2B;CDK4;CCND3;CDKN2D
prerank	HAN_JNK_SINGALING_DN	0.5357812983497869	1.55750718689188	0.02748414376321353	0.06891525306074599	1	15/38	0.0838	LCN2;WNT6;ANXA8L1;PFKP;CP;CD14;SPIB;HSD11B1;RBP1;CD74;RGS2;FAS;C3;SOCS3;PLTP
[truncated: 5,261 more rows]

## Sheet: immune-_replication-
Name	Term	ES	NES	NOM p-val	FDR q-val	FWER p-val	Tag %	Gene %	Lead_genes
[truncated: 6,504 more rows]

## Sheet: immune+_replication-
Name	Term	ES	NES	NOM p-val	FDR q-val	FWER p-val	Tag %	Gene %	Lead_genes
[truncated: 6,504 more rows]

[truncated: 1 more sheets: immune-_replication+]
