# Supplementary material for: Tumor Imaging Heterogeneity Index-Inspired Insights into the Unveiling Tumor Microenvironment of Breast Cancer
Source: Int J Mol Sci. 2025 Nov 30;26(23):11624. doi: 10.3390/ijms262311624 (PMC12692328; doi:10.3390/ijms262311624)
Supplement: Supplementary file 1 [file ijms-26-11624-s001.zip › Table.S5.xlsx]

## Sheet: Caption for Table.S5
Table.S5. Associations between I2G-C subtype and pathological complete response (pCR) outcomes in the entire cohort and in pre-defined breast cancer subtypes.

## Sheet: immune+_replication+
group	arm	OR	LR p	N
All	All	2.5865	7.57806e-08	987
All	Ctr	1.3125	0.536722	210
All	N	2.2836	0.121492	114
All	MK2206	1.7808	0.273398	94
All	AMG386	3.0376	0.0171943	134
All	VC	5.184	0.00565917	71
All	Pembro	10.1916	0.000123686	69
All	Ganitumab	1.5709	0.399853	106
All	Ganetespib	3.3451	0.0356873	93
All	Pertuzumab	>15	0.0945714	44
All	TDM1	3.5899	0.157248	52
HR+HER2-	All	5.4735	1.24627e-07	379
HR+HER2-	Ctr	5	0.0214789	94
HR+HER2-	N	5	0.220086	17
HR+HER2-	MK2206	1.1875	0.891469	28
HR+HER2-	AMG386	12	0.00229524	62
HR+HER2-	VC	>15	0.00176458	32
HR+HER2-	Pembro	13	0.00271934	40
HR+HER2-	Ganitumab	2.4444	0.357073	58
HR+HER2-	Ganetespib	1.8333	0.53188	48
TN	All	2.3463	0.000512801	363
TN	Ctr	0.6857	0.505829	85
TN	N	6.1111	0.0270016	32
TN	MK2206	4	0.098899	32
TN	AMG386	2.1667	0.190535	53
TN	VC	2.38	0.216441	39
TN	Pembro	8	0.0152321	29
TN	Ganitumab	1.2963	0.677969	48
TN	Ganetespib	5.3125	0.0291447	45
HR+HER2+	All	2.4943	0.257592	156
HR+HER2+	Ctr	NA	NA	19
HR+HER2+	N	2.3333	0.565263	42
HR+HER2+	MK2206	2.5	0.553759	16
HR+HER2+	AMG386	<0.01	0.357618	15
HR+HER2+	Pertuzumab	NA	NA	29
HR+HER2+	TDM1	>15	0.0957873	35
HR-HER2+	All	0.7877	0.634176	89
HR-HER2+	Ctr	0.5	0.557128	12
HR-HER2+	N	0.1944	0.158813	23
HR-HER2+	MK2206	0.6667	0.712182	18
HR-HER2+	Pertuzumab	>15	0.0945714	15
HR-HER2+	TDM1	2.1	0.489606	17

## Sheet: immune-_replication-
group	arm	OR	LR p	N
All	All	0.4016	4.53623e-07	987
All	Ctr	0.7412	0.503659	210
All	N	0.2838	0.00756788	114
All	MK2206	0.3181	0.0472385	94
All	AMG386	0.4636	0.0943092	134
All	VC	0.6483	0.576894	71
All	Pembro	0.0858	0.00056754	69
All	Ganitumab	0.1782	0.0126916	106
All	Ganetespib	0.26	0.0811568	93
All	Pertuzumab	0.4477	0.234444	44
All	TDM1	1.156	0.808653	52
HR+HER2-	All	0.1678	1.36468e-08	379
HR+HER2-	Ctr	0.3619	0.0934393	94
HR+HER2-	N	0.5	0.596085	17
HR+HER2-	MK2206	0.1923	0.127731	28
HR+HER2-	AMG386	0.0952	0.0064825	62
HR+HER2-	VC	<0.01	0.0156941	32
HR+HER2-	Pembro	0.1111	0.00433008	40
HR+HER2-	Ganitumab	0.1122	0.0161748	58
HR+HER2-	Ganetespib	0.15	0.0548133	48
TN	All	0.7057	0.357467	363
TN	Ctr	2.3214	0.378922	85
TN	N	0.5152	0.571089	32
TN	MK2206	0.7083	0.784889	32
TN	AMG386	0.4929	0.335411	53
TN	VC	>15	0.0568404	39
TN	Pembro	<0.01	0.0329701	29
TN	Ganitumab	0.36	0.329446	48
TN	Ganetespib	0.6667	0.744098	45
HR+HER2+	All	0.4488	0.0242653	156
HR+HER2+	Ctr	0.6429	0.734765	19
HR+HER2+	N	0.1159	0.00251458	42
HR+HER2+	MK2206	0.0556	0.0166307	16
HR+HER2+	AMG386	1.7143	0.674707	15
HR+HER2+	Pertuzumab	0.9	0.892784	29
HR+HER2+	TDM1	1.1111	0.87668	35
HR-HER2+	All	0.9345	0.890704	89
HR-HER2+	Ctr	1.6667	0.679713	12
HR-HER2+	N	0.6667	0.645482	23
HR-HER2+	MK2206	1.6667	0.683111	18
HR-HER2+	Pertuzumab	<0.01	0.0195531	15
HR-HER2+	TDM1	1.3333	0.822806	17

## Sheet: immune+_replication-
group	arm	OR	LR p	N
All	All	1.46	0.0497947	987
All	Ctr	0.8942	0.809361	210
All	N	3.4887	0.0143267	114
All	MK2206	3.5477	0.0278365	94
All	AMG386	1.6417	0.381319	134
All	VC	0.22	0.127079	71
All	Pembro	1.25	0.76455	69
All	Ganitumab	2.2716	0.231907	106
All	Ganetespib	1.5002	0.66478	93
All	Pertuzumab	1.4746	0.584987	44
All	TDM1	0.6061	0.416281	52
HR+HER2-	All	1.1438	0.658691	379
HR+HER2-	Ctr	0.5664	0.394601	94
HR+HER2-	N	<0.01	0.254993	17
HR+HER2-	MK2206	7.125	0.0611117	28
HR+HER2-	AMG386	1.2593	0.746192	62
HR+HER2-	VC	<0.01	0.0415046	32
HR+HER2-	Pembro	1.25	0.76455	40
HR+HER2-	Ganitumab	2.3333	0.27571	58
HR+HER2-	Ganetespib	2.5	0.358787	48
TN	All	1.5071	0.444274	363
TN	Ctr	1.2653	0.786639	85
TN	N	NA	NA	32
TN	MK2206	1.5	0.782175	32
TN	AMG386	>15	0.0635612	53
TN	VC	0.7619	0.851692	39
TN	Pembro	NA	NA	29
TN	Ganitumab	2.0667	0.619568	48
TN	Ganetespib	<0.01	0.291278	45
HR+HER2+	All	1.7847	0.11548	156
HR+HER2+	Ctr	1.5556	0.734765	19
HR+HER2+	N	7.68	0.00471152	42
HR+HER2+	MK2206	6.6667	0.156227	16
HR+HER2+	AMG386	NA	NA	15
HR+HER2+	Pertuzumab	1.1111	0.892784	29
HR+HER2+	TDM1	0.5625	0.406791	35
HR-HER2+	All	2.5638	0.0929614	89
HR-HER2+	Ctr	>15	0.17033	12
HR-HER2+	N	2.7222	0.248763	23
HR-HER2+	MK2206	2	0.49907	18
HR-HER2+	Pertuzumab	>15	0.218221	15
HR-HER2+	TDM1	0.8	0.87073	17

## Sheet: immune-_replication+
group	arm	OR	LR p	N
All	All	0.4381	0.00187124	987
All	Ctr	1.2258	0.718855	210
All	N	0.3	0.135325	114
All	MK2206	0.1575	0.0483242	94
All	AMG386	0.1283	0.0227965	134
All	VC	0.2236	0.0722349	71
All	Pembro	0.2813	0.155224	69
All	Ganitumab	1.37	0.631374	106
All	Ganetespib	0.3486	0.186413	93
All	Pertuzumab	0.2333	1	44
All	TDM1	<0.01	0.106703	52
HR+HER2-	All	2.5562	0.115024	379
HR+HER2-	Ctr	3.1667	0.239875	94
HR+HER2-	N	NA	NA	17
HR+HER2-	MK2206	<0.01	0.365285	28
HR+HER2-	AMG386	<0.01	0.39737	62
HR+HER2-	VC	6.5	0.235976	32
HR+HER2-	Pembro	NA	NA	40
HR+HER2-	Ganitumab	7	0.210617	58
HR+HER2-	Ganetespib	4	0.328206	48
TN	All	0.2881	7.2994e-05	363
TN	Ctr	0.9941	0.993334	85
TN	N	0.1364	0.0399551	32
TN	MK2206	0	0.0156941	32
TN	AMG386	0.1818	0.0772334	53
TN	VC	0.0873	0.010802	39
TN	Pembro	0.2813	0.155224	29
TN	Ganitumab	NA	NA	48
TN	Ganetespib	0.1508	0.0456154	45
HR+HER2+	All	>15	0.1155	156
HR+HER2+	Ctr	NA	NA	19
HR+HER2+	N	NA	NA	42
HR+HER2+	MK2206	>15	0.1155	16
HR+HER2+	AMG386	NA	NA	15
HR+HER2+	Pertuzumab	NA	NA	29
HR+HER2+	TDM1	NA	NA	35
HR-HER2+	All	0.1482	0.0680473	89
HR-HER2+	Ctr	<0.01	0.285138	12
HR-HER2+	N	>15	0.278184	23
HR-HER2+	MK2206	<0.01	0.127934	18
HR-HER2+	Pertuzumab	NA	NA	15
HR-HER2+	TDM1	<0.01	0.106703	17
