# Supplementary material for: Tumor Imaging Heterogeneity Index-Inspired Insights into the Unveiling Tumor Microenvironment of Breast Cancer
Source: Int J Mol Sci. 2025 Nov 30;26(23):11624. doi: 10.3390/ijms262311624 (PMC12692328; doi:10.3390/ijms262311624)
Supplement: Supplementary file 1 [file ijms-26-11624-s001.zip › Table.S6.xlsx]

## Sheet: Sheet1
Table.S6. Pairwise comparisons of the proportions of pCR and non-pCR between groups within the I2G-C subtype across ten neoadjuvant chemotherapy drugs.
						fisher test	p-value
Pembro						overall	2.954e-06
I2G-C	Total	pCR	non-pCR			Pairwise comparison
immune+/replication+	28	22	6				immune+/ replication+	immune-/replication-	immune+/replication-	immune-/replication+
immune-/replication-	22	2	20			immune+/replication+		7.73449e-07	0.0107561	0.155352
immune+_DNA replication-	12	4	8			immune-/replication-			0.154142	0.0747421
immune-_DNA replication+	7	3	4			immune+/replication-				1
						immune-/replication+
						fisher test	p-value
VC						overall	0.0009192
I2G-C						Pairwise comparison
immune+/replication+	34	21	13				immune+/ replication+	immune-/replication-	immune+/replication-	immune-/replication+
immune-/replication-	16	3	13			immune+/replication+		0.00631014	0.00193254	0.059053
immune+/replication-	12	1	11			immune-/replication-			0.613187	1
immune-/replication+	9	2	7			immune+/replication-				0.553384
						immune-/replication+
						fisher test	p-value
AMG386						overall	0.006524
immune+/replication+	45	22	23			Pairwise comparison
immune-/replication-	52	10	42				immune+/ replication+	immune-/replication-	immune+/replication-	immune-/replication+
immune+/replication-	27	7	20			immune+/replication+		0.00248066	0.0819418	0.0335101
immune-/replication+	10	1	9			immune-/replication-			0.567821	0.674272
						immune+/replication-				0.40406
						immune-/replication+
						fisher test	p-value
MK2206						overall	0.004963
immune+/replication+	34	16	18			Pairwise comparison
immune-/replication-	31	6	25				immune+/ replication+	immune-/replication-	immune+/replication-	immune-/replication+
immune+/replication-	20	12	8			immune+/replication+		0.034604	0.408292	0.0650093
immune-/replication+	9	1	8			immune-/replication-			0.00608672	1
						immune+/replication-				0.0199757
						immune-/replication+
						fisher test	p-value
Ganetespib						overall	0.004494
immune+/replication+	44	19	25			Pairwise comparison
immune-/replication-	28	2	26				immune+/ replication+	immune-/replication-	immune+/replication-	immune-/replication+
immune+/replication-	10	2	8			immune+/replication+		0.00114444	0.283759	0.174187
immune-/replication+	11	2	9			immune-/replication-			0.278805	0.561878
						immune+/replication-				1
						immune-/replication+
						fisher test	p-value
Ganitumab						overall	0.01221
immune+/replication+	36	12	24			Pairwise comparison
immune-/replication-	35	2	33				immune+/ replication+	immune-/replication-	immune+/replication-	immune-/replication+
immune+/replication-	21	5	16			immune+/replication+		0.00585991	0.554884	1
immune-/replication+	14	5	9			immune-/replication-			0.0898928	0.0151306
						immune+/replication-				0.473556
						immune-/replication+
						fisher test	p-value
TDM1/P						overall	0.1635
immune+_DNA replication+	11	9	2			Pairwise comparison
immune-_DNA replication-	23	13	10				immune+/ replication+	immune-/replication-	immune+/replication-	immune-/replication+
immune+_DNA replication-	17	8	9			immune+/replication+
immune-_DNA replication+	1	0	1			immune-/replication-
						immune+/replication-
						immune-/replication+
						fisher test	p-value
Pertuzumab						overall	0.1171
immune+_DNA replication+	5	5	0			Pairwise comparison
immune-_DNA replication-	26	13	13				immune+/ replication+	immune-/replication-	immune+/replication-	immune-/replication+
immune+_DNA replication-	13	8	5			immune+/replication+
immune-_DNA replication+	NA					immune-/replication-
						immune+/replication-
						immune-/replication+
						fisher test	p-value
N						overall	0.006995
immune+_DNA replication+	31	14	17			Pairwise comparison
immune-_DNA replication-	47	10	37				immune+/ replication+	immune-/replication-	immune+/replication-	immune-/replication+
immune+_DNA replication-	26	15	11			immune+/replication+		0.0436616	0.428656	0.265377
immune-_DNA replication+	10	2	8			immune-/replication-			0.00398777	1
						immune+/replication-				0.0652288
						immune-/replication+
						fisher test	p-value
Ctr						overall	0.6147
immune+_DNA replication+	73	16	57			Pairwise comparison
immune-_DNA replication-	64	9	55				immune+/ replication+	immune-/replication-	immune+/replication-	immune-/replication+
immune+_DNA replication-	50	8	42			immune+/replication+
immune-_DNA replication+	23	5	18			immune-/replication-
						immune+/replication-
						immune-/replication+
