# Supplementary material for: Tumor Imaging Heterogeneity Index-Inspired Insights into the Unveiling Tumor Microenvironment of Breast Cancer
Source: Int J Mol Sci. 2025 Nov 30;26(23):11624. doi: 10.3390/ijms262311624 (PMC12692328; doi:10.3390/ijms262311624)
Supplement: Supplementary file 1 [file ijms-26-11624-s001.zip › Table.S7.xlsx]

## Sheet: Sheet1
Table.S7. Pairwise comparisons of distant recurrence-free survival (DRFS) differences between groups within the I2G-C subtype in the I-SPY2 cohort and the external GSE25066 cohort.
log-rank p=0.002		immune-/replication-		immune+/replication-		immune-replication+
Ispy2		log-rank p	HR(95%CI)	log-rank p	HR(95%CI)	log-rank p	HR(95%CI)
immune+/replication+		0.5	0.79(0.42-1.48)	0.06	0.37(0.13-1.07)	0.02	2.01(1.08-3.75)
immune-/replication-				0.2	0.47(0.16-1.4)	0.004	2.66(1.34-5.28)
immune+/replication-						6e-04	5.45(1.83-16.22)
immune-/replication+
log-rank p=2e-09		immune-/replication-		immune+/replication-		immune-replication+
GSE25066		log-rank p	HR(95%CI)	log-rank p	HR(95%CI)	log-rank p	HR(95%CI)
immune+/replication+		4e-11	0.27(0.18-0.41)	0.09	0.49(0.21-1.14)	0.5	0.8(0.42-1.52)
immune-/replication-				0.2	1.8(0.76-4.29)	0.002	2.85(1.44-5.61)
immune+/replication-						0.3	1.68(0.62-4.55)
immune-/replication+
log-rank p=5e-10		immune-/replication-		immune+/replication-		immune-replication+
GSE25066_her2		log-rank p	HR(95%CI)	log-rank p	HR(95%CI)	log-rank p	HR(95%CI)
immune+/replication+		5e-12	0.25(0.16-0.38)	0.08	0.48(0.21-1.12)	0.3	0.7(0.35-1.41)
immune-/replication-				0.1	1.91(0.8-4.57)	0.009	2.6(1.24-5.44)
immune+/replication-						0.5	1.48(0.53-4.17)
immune-/replication+
