# Supplementary material for: Tumor Imaging Heterogeneity Index-Inspired Insights into the Unveiling Tumor Microenvironment of Breast Cancer
Source: Int J Mol Sci. 2025 Nov 30;26(23):11624. doi: 10.3390/ijms262311624 (PMC12692328; doi:10.3390/ijms262311624)
Supplement: Supplementary file 1 [file ijms-26-11624-s001.zip › Table.S8.xlsx]

## Sheet: term_category
Table.S8. Overview of pathways organized by 11 categories.
Pathway Term	category
GALIE_TUMOR_ANGIOGENESIS	angiogenesis
HELLEBREKERS_SILENCED_DURING_TUMOR_ANGIOGENESIS	angiogenesis
HU_ANGIOGENESIS_UP	angiogenesis
LU_TUMOR_ANGIOGENESIS_UP	angiogenesis
PID_LYMPH_ANGIOGENESIS_PATHWAY	angiogenesis
WP_ANGIOGENESIS	angiogenesis
WP_ROLE_OF_HYPOXIA_ANGIOGENESIS_AND_FGF_PATHWAY_IN_OA_CHONDROCYTE_HYPERTROPHY	angiogenesis
HALLMARK_ANGIOGENESIS	angiogenesis
BHATTACHARYA_EMBRYONIC_STEM_CELL	stem cell
BOQUEST_STEM_CELL_CULTURED_VS_FRESH_UP	stem cell
BOQUEST_STEM_CELL_UP	stem cell
BYSTRYKH_HEMATOPOIESIS_STEM_CELL_AND_BRAIN_QTL_CIS	stem cell
BYSTRYKH_HEMATOPOIESIS_STEM_CELL_AND_BRAIN_QTL_TRANS	stem cell
BYSTRYKH_HEMATOPOIESIS_STEM_CELL_FGF3	stem cell
BYSTRYKH_HEMATOPOIESIS_STEM_CELL_FLI1	stem cell
BYSTRYKH_HEMATOPOIESIS_STEM_CELL_IL3RA	stem cell
BYSTRYKH_HEMATOPOIESIS_STEM_CELL_QTL_CIS	stem cell
BYSTRYKH_HEMATOPOIESIS_STEM_CELL_QTL_TRANS	stem cell
BYSTRYKH_HEMATOPOIESIS_STEM_CELL_RUNX1	stem cell
BYSTRYKH_HEMATOPOIESIS_STEM_CELL_SCP2_QTL_TRANS	stem cell
CONRAD_STEM_CELL	stem cell
HOEBEKE_LYMPHOID_STEM_CELL_UP	stem cell
IVANOVA_HEMATOPOIESIS_STEM_CELL	stem cell
IVANOVA_HEMATOPOIESIS_STEM_CELL_AND_PROGENITOR	stem cell
IVANOVA_HEMATOPOIESIS_STEM_CELL_LONG_TERM	stem cell
IVANOVA_HEMATOPOIESIS_STEM_CELL_SHORT_TERM	stem cell
IZADPANAH_STEM_CELL_ADIPOSE_VS_BONE_UP	stem cell
JAATINEN_HEMATOPOIETIC_STEM_CELL_UP	stem cell
JINESH_BLEBBISHIELD_TRANSFORMED_STEM_CELL_SPHERES_UP	stem cell
LIANG_HEMATOPOIESIS_STEM_CELL_NUMBER_LARGE_VS_TINY_UP	stem cell
LIANG_HEMATOPOIESIS_STEM_CELL_NUMBER_QTL	stem cell
LIANG_HEMATOPOIESIS_STEM_CELL_NUMBER_SMALL_VS_HUGE_UP	stem cell
LIM_MAMMARY_STEM_CELL_UP	stem cell
OSWALD_HEMATOPOIETIC_STEM_CELL_IN_COLLAGEN_GEL_UP	stem cell
PECE_MAMMARY_STEM_CELL_UP	stem cell
WONG_EMBRYONIC_STEM_CELL_CORE	stem cell
REACTOME_TRANSCRIPTIONAL_REGULATION_OF_PLURIPOTENT_STEM_CELLS	stem cell
WP_EMBRYONIC_STEM_CELL_PLURIPOTENCY_PATHWAYS	stem cell
WP_HEMATOPOIETIC_STEM_CELL_DIFFERENTIATION	stem cell
WP_HEMATOPOIETIC_STEM_CELL_GENE_REGULATION_BY_GABP_ALPHA_BETA_COMPLEX	stem cell
WP_PLURIPOTENT_STEM_CELL_DIFFERENTIATION_PATHWAY	stem cell
Signaling pathways regulating pluripotency of stem cells	stem cell
HALLMARK_HYPOXIA	hypoxia
BUFFA_HYPOXIA_METAGENE	hypoxia
ELVIDGE_HYPOXIA_BY_DMOG_UP	hypoxia
ELVIDGE_HYPOXIA_UP	hypoxia
FARDIN_HYPOXIA_11	hypoxia
FARDIN_HYPOXIA_9	hypoxia
GROSS_HYPOXIA_VIA_ELK3_AND_HIF1A_UP	hypoxia
GROSS_HYPOXIA_VIA_ELK3_ONLY_UP	hypoxia
GROSS_HYPOXIA_VIA_ELK3_UP	hypoxia
GROSS_HYPOXIA_VIA_HIF1A_ONLY	hypoxia
GROSS_HYPOXIA_VIA_HIF1A_UP	hypoxia
HARRIS_HYPOXIA	hypoxia
JIANG_HYPOXIA_CANCER	hypoxia
JIANG_HYPOXIA_NORMAL	hypoxia
KIM_HYPOXIA	hypoxia
KONDO_HYPOXIA	hypoxia
KRIEG_HYPOXIA_NOT_VIA_KDM3A	hypoxia
KRIEG_HYPOXIA_VIA_KDM3A	hypoxia
KRIEG_KDM3A_TARGETS_NOT_HYPOXIA	hypoxia
LEONARD_HYPOXIA	hypoxia
MAINA_HYPOXIA_VHL_TARGETS_UP	hypoxia
MANALO_HYPOXIA_UP	hypoxia
MENSE_HYPOXIA_UP	hypoxia
MIZUKAMI_HYPOXIA_UP	hypoxia
QI_HYPOXIA	hypoxia
QI_HYPOXIA_TARGETS_OF_HIF1A_AND_FOXA2	hypoxia
WACKER_HYPOXIA_TARGETS_OF_VHL	hypoxia
WEINMANN_ADAPTATION_TO_HYPOXIA_UP	hypoxia
WINTER_HYPOXIA_METAGENE	hypoxia
WINTER_HYPOXIA_UP	hypoxia
BIOCARTA_P53HYPOXIA_PATHWAY	hypoxia
REACTOME_CELLULAR_RESPONSE_TO_HYPOXIA	hypoxia
REACTOME_REGULATION_OF_GENE_EXPRESSION_BY_HYPOXIA_INDUCIBLE_FACTOR	hypoxia
WP_ROLE_OF_HYPOXIA_ANGIOGENESIS_AND_FGF_PATHWAY_IN_OA_CHONDROCYTE_HYPERTROPHY	hypoxia
Cell cycle	cell growth and death
DONATO_CELL_CYCLE_TRETINOIN	cell growth and death
EGUCHI_CELL_CYCLE_RB1_TARGETS	cell growth and death
FISCHER_G1_S_CELL_CYCLE	cell growth and death
FISCHER_G2_M_CELL_CYCLE	cell growth and death
GEORGES_CELL_CYCLE_MIR192_TARGETS	cell growth and death
SCIAN_CELL_CYCLE_TARGETS_OF_TP53_AND_TP73_UP	cell growth and death
STEGMEIER_PREMITOTIC_CELL_CYCLE_REGULATORS	cell growth and death
WHITFIELD_CELL_CYCLE_G1_S	cell growth and death
WHITFIELD_CELL_CYCLE_G2	cell growth and death
WHITFIELD_CELL_CYCLE_G2_M	cell growth and death
WHITFIELD_CELL_CYCLE_LITERATURE	cell growth and death
WHITFIELD_CELL_CYCLE_M_G1	cell growth and death
WHITFIELD_CELL_CYCLE_S	cell growth and death
ZHOU_CELL_CYCLE_GENES_IN_IR_RESPONSE_24HR	cell growth and death
ZHOU_CELL_CYCLE_GENES_IN_IR_RESPONSE_2HR	cell growth and death
ZHOU_CELL_CYCLE_GENES_IN_IR_RESPONSE_6HR	cell growth and death
BIOCARTA_CELLCYCLE_PATHWAY	cell growth and death
KEGG_CELL_CYCLE	cell growth and death
KEGG_MEDICUS_REFERENCE_ATR_P21_CELL_CYCLE_G2_M	cell growth and death
KEGG_MEDICUS_REFERENCE_CDC25_CELL_CYCLE_G2_M	cell growth and death
KEGG_MEDICUS_REFERENCE_MDM2_P21_CELL_CYCLE_G1_S_N00066	cell growth and death
KEGG_MEDICUS_REFERENCE_MDM2_P21_CELL_CYCLE_G1_S_N00536	cell growth and death
KEGG_MEDICUS_REFERENCE_P16_CELL_CYCLE_G1_S	cell growth and death
KEGG_MEDICUS_REFERENCE_P27_CELL_CYCLE_G1_S	cell growth and death
KEGG_MEDICUS_REFERENCE_P300_P21_CELL_CYCLE_G1_S	cell growth and death
KEGG_MEDICUS_REFERENCE_WEE1_CELL_CYCLE_G2_M	cell growth and death
KEGG_MEDICUS_VARIANT_AMPLIFIED_CCND1_TO_CELL_CYCLE_G1_S	cell growth and death
KEGG_MEDICUS_VARIANT_AMPLIFIED_CCNE_TO_CELL_CYCLE_G1_S	cell growth and death
KEGG_MEDICUS_VARIANT_AMPLIFIED_CDK4_TO_CELL_CYCLE_G1_S	cell growth and death
KEGG_MEDICUS_VARIANT_AMPLIFIED_MDM2_TO_P21_CELL_CYCLE_G1_S	cell growth and death
KEGG_MEDICUS_VARIANT_AMPLIFIED_MYC_TO_CELL_CYCLE_G1_S	cell growth and death
KEGG_MEDICUS_VARIANT_AMPLIFIED_MYC_TO_P15_CELL_CYCLE_G1_S	cell growth and death
KEGG_MEDICUS_VARIANT_AMPLIFIED_MYC_TO_P27_CELL_CYCLE_G1_S	cell growth and death
KEGG_MEDICUS_VARIANT_LOSS_OF_CDKN1B_TO_P27_CELL_CYCLE_G1_S	cell growth and death
REACTOME_APC_C_MEDIATED_DEGRADATION_OF_CELL_CYCLE_PROTEINS	cell growth and death
REACTOME_CELL_CYCLE	cell growth and death
REACTOME_CELL_CYCLE_CHECKPOINTS	cell growth and death
REACTOME_CELL_CYCLE_MITOTIC	cell growth and death
REACTOME_DISEASES_OF_MITOTIC_CELL_CYCLE	cell growth and death
REACTOME_FOXO_MEDIATED_TRANSCRIPTION_OF_CELL_CYCLE_GENES	cell growth and death
REACTOME_P75NTR_NEGATIVELY_REGULATES_CELL_CYCLE_VIA_SC1	cell growth and death
REACTOME_PTK6_REGULATES_CELL_CYCLE	cell growth and death
REACTOME_TFAP2_AP_2_FAMILY_REGULATES_TRANSCRIPTION_OF_CELL_CYCLE_FACTORS	cell growth and death
REACTOME_TP53_REGULATES_TRANSCRIPTION_OF_ADDITIONAL_CELL_CYCLE_GENES_WHOSE_EXACT_ROLE_IN_THE_P53_PATHWAY_REMAIN_UNCERTAIN	cell growth and death
REACTOME_TP53_REGULATES_TRANSCRIPTION_OF_CELL_CYCLE_GENES	cell growth and death
REACTOME_TP53_REGULATES_TRANSCRIPTION_OF_GENES_INVOLVED_IN_G1_CELL_CYCLE_ARREST	cell growth and death
REACTOME_TP53_REGULATES_TRANSCRIPTION_OF_GENES_INVOLVED_IN_G2_CELL_CYCLE_ARREST	cell growth and death
WP_CELL_CYCLE	cell growth and death
WP_G1_TO_S_CELL_CYCLE_CONTROL	cell growth and death
WP_MIR_124_PREDICTED_INTERACTIONS_WITH_CELL_CYCLE_AND_DIFFERENTIATION	cell growth and death
Apoptosis	cell growth and death
HALLMARK_APOPTOSIS	cell growth and death
ALCALA_APOPTOSIS	cell growth and death
BROCKE_APOPTOSIS_REVERSED_BY_IL6	cell growth and death
CONCANNON_APOPTOSIS_BY_EPOXOMICIN_UP	cell growth and death
DEBIASI_APOPTOSIS_BY_REOVIRUS_INFECTION_UP	cell growth and death
DUTTA_APOPTOSIS_VIA_NFKB	cell growth and death
GRAESSMANN_APOPTOSIS_BY_DOXORUBICIN_UP	cell growth and death
GRAESSMANN_APOPTOSIS_BY_SERUM_DEPRIVATION_UP	cell growth and death
HAMAI_APOPTOSIS_VIA_TRAIL_UP	cell growth and death
HOLLMANN_APOPTOSIS_VIA_CD40_UP	cell growth and death
LAU_APOPTOSIS_CDKN2A_UP	cell growth and death
RAMJAUN_APOPTOSIS_BY_TGFB1_VIA_MAPK1_UP	cell growth and death
RAMJAUN_APOPTOSIS_BY_TGFB1_VIA_SMAD4_UP	cell growth and death
WU_APOPTOSIS_BY_CDKN1A_NOT_VIA_TP53	cell growth and death
WU_APOPTOSIS_BY_CDKN1A_VIA_TP53	cell growth and death
BIOCARTA_TCAPOPTOSIS_PATHWAY	cell growth and death
KEGG_APOPTOSIS	cell growth and death
REACTOME_APOPTOSIS	cell growth and death
REACTOME_APOPTOSIS_INDUCED_DNA_FRAGMENTATION	cell growth and death
REACTOME_DEFECTIVE_INTRINSIC_PATHWAY_FOR_APOPTOSIS	cell growth and death
REACTOME_INTRINSIC_PATHWAY_FOR_APOPTOSIS	cell growth and death
REACTOME_SUPPRESSION_OF_APOPTOSIS	cell growth and death
REACTOME_TP53_REGULATES_TRANSCRIPTION_OF_SEVERAL_ADDITIONAL_CELL_DEATH_GENES_WHOSE_SPECIFIC_ROLES_IN_P53_DEPENDENT_APOPTOSIS_REMAIN_UNCERTAIN	cell growth and death
WP_APOPTOSIS	cell growth and death
WP_APOPTOSIS_MODULATION_AND_SIGNALING	cell growth and death
WP_APOPTOSIS_MODULATION_BY_HSP70	cell growth and death
WP_NANOMATERIAL_INDUCED_APOPTOSIS	cell growth and death
WP_QUERCETIN_AND_NF_KB_AP_1_INDUCED_APOPTOSIS	cell growth and death
WP_TNF_RELATED_WEAK_INDUCER_OF_APOPTOSIS_TWEAK_SIGNALING_PATHWAY	cell growth and death
Ferroptosis	cell growth and death
WP_FERROPTOSIS	cell growth and death
Necroptosis	cell growth and death
p53 signaling pathway	cell growth and death
KEGG_P53_SIGNALING_PATHWAY	cell growth and death
Cellular senescence	cell growth and death
REACTOME_CELLULAR_SENESCENCE	cell growth and death
ACOSTA_PROLIFERATION_INDEPENDENT_MYC_TARGETS_UP	proliferation
BENPORATH_PROLIFERATION	proliferation
FIRESTEIN_CTNNB1_PATHWAY_AND_PROLIFERATION	proliferation
FIRESTEIN_PROLIFERATION	proliferation
GOLDRATH_HOMEOSTATIC_PROLIFERATION	proliferation
PEART_HDAC_PROLIFERATION_CLUSTER_UP	proliferation
REACTOME_POU5F1_OCT4_SOX2_NANOG_ACTIVATE_GENES_RELATED_TO_PROLIFERATION	proliferation
REACTOME_VEGFR2_MEDIATED_CELL_PROLIFERATION	proliferation
WP_FGFR3_SIGNALING_IN_CHONDROCYTE_PROLIFERATION_AND_TERMINAL_DIFFERENTIATION	proliferation
WP_GROWTH_FACTORS_AND_HORMONES_IN_BETA_CELL_PROLIFERATION	proliferation
WP_SRF_AND_MIRS_IN_SMOOTH_MUSCLE_DIFFERENTIATION_AND_PROLIFERATION	proliferation
ALONSO_METASTASIS_EMT_UP	stromal
FOROUTAN_INTEGRATED_TGFB_EMT_UP	stromal
FOROUTAN_PRODRANK_TGFB_EMT_UP	stromal
FOROUTAN_TGFB_EMT_UP	stromal
HOLLERN_EMT_BREAST_TUMOR_UP	stromal
KOHN_EMT_EPITHELIAL	stromal
KOHN_EMT_MESENCHYMAL	stromal
REACTOME_TGF_BETA_RECEPTOR_SIGNALING_IN_EMT_EPITHELIAL_TO_MESENCHYMAL_TRANSITION	stromal
HALLMARK_EPITHELIAL_MESENCHYMAL_TRANSITION	stromal
BLANCO_MELO_BETA_INTERFERON_TREATED_BRONCHIAL_EPITHELIAL_CELLS_UP	stromal
BLANCO_MELO_BRONCHIAL_EPITHELIAL_CELLS_INFLUENZA_A_DEL_NS1_INFECTION_UP	stromal
BLANCO_MELO_BRONCHIAL_EPITHELIAL_CELLS_INFLUENZA_A_INFECTION_UP	stromal
BOSCO_EPITHELIAL_DIFFERENTIATION_MODULE	stromal
GOTZMANN_EPITHELIAL_TO_MESENCHYMAL_TRANSITION_UP	stromal
HOLLERN_ADENOMYOEPITHELIAL_BREAST_TUMOR	stromal
JECHLINGER_EPITHELIAL_TO_MESENCHYMAL_TRANSITION_UP	stromal
SARRIO_EPITHELIAL_MESENCHYMAL_TRANSITION_UP	stromal
KEGG_EPITHELIAL_CELL_SIGNALING_IN_HELICOBACTER_PYLORI_INFECTION	stromal
WP_TGF_BETA_SIGNALING_IN_THYROID_CELLS_FOR_EPITHELIAL_MESENCHYMAL_TRANSITION	stromal
Bacterial invasion of epithelial cells	stromal
LU_TUMOR_ENDOTHELIAL_MARKERS_UP	stromal
KEGG_LEUKOCYTE_TRANSENDOTHELIAL_MIGRATION	stromal
WP_MFAP5_EFFECT_ON_PERMEABILITY_AND_MOTILITY_OF_ENDOTHELIAL_CELLS_VIA_CYTOSKELETON_REARRANGEMENT	stromal
WP_NOTCH1_REGULATION_OF_ENDOTHELIAL_CELL_CALCIFICATION	stromal
Leukocyte transendothelial migration	stromal
HINATA_NFKB_TARGETS_FIBROBLAST_UP	stromal
MISHRA_CARCINOMA_ASSOCIATED_FIBROBLAST_UP	stromal
WEBER_METHYLATED_HCP_IN_FIBROBLAST_UP	stromal
WEBER_METHYLATED_ICP_IN_FIBROBLAST	stromal
WEBER_METHYLATED_LCP_IN_FIBROBLAST_UP	stromal
WP_GLYCOSAMINOGLYCAN_SYNTHESIS_IN_FIBROBLASTS	stromal
WP_METABOLIC_PATHWAYS_OF_FIBROBLASTS	stromal
WP_UDP_DERIVED_SUGARS_SYNTHESIS_IN_FIBROBLASTS	stromal
HALLMARK_GLYCOLYSIS	metabolism
MOOTHA_GLYCOLYSIS	metabolism
KEGG_GLYCOLYSIS_GLUCONEOGENESIS	metabolism
KEGG_MEDICUS_REFERENCE_GLYCOLYSIS	metabolism
REACTOME_GLYCOLYSIS	metabolism
REACTOME_REGULATION_OF_GLYCOLYSIS_BY_FRUCTOSE_2_6_BISPHOSPHATE_METABOLISM	metabolism
WP_AEROBIC_GLYCOLYSIS	metabolism
WP_GLYCOLYSIS_AND_GLUCONEOGENESIS	metabolism
WP_GLYCOLYSIS_IN_SENESCENCE	metabolism
WP_HIF1A_AND_PPARG_REGULATION_OF_GLYCOLYSIS	metabolism
Glycolysis / Gluconeogenesis	metabolism
MOOTHA_GLUCONEOGENESIS	metabolism
KEGG_MEDICUS_REFERENCE_GLUCONEOGENESIS	metabolism
REACTOME_GLUCONEOGENESIS	metabolism
REACTOME_NR1H2_NR1H3_REGULATE_GENE_EXPRESSION_LINKED_TO_GLUCONEOGENESIS	metabolism
KEGG_CITRATE_CYCLE_TCA_CYCLE	metabolism
KEGG_MEDICUS_REFERENCE_CITRATE_CYCLE_FIRST_CARBON_OXIDATION	metabolism
KEGG_MEDICUS_REFERENCE_CITRATE_CYCLE_SECOND_CARBON_OXIDATION_2	metabolism
REACTOME_CITRIC_ACID_CYCLE_TCA_CYCLE	metabolism
REACTOME_PYRUVATE_METABOLISM_AND_CITRIC_ACID_TCA_CYCLE	metabolism
REACTOME_THE_CITRIC_ACID_TCA_CYCLE_AND_RESPIRATORY_ELECTRON_TRANSPORT	metabolism
WP_TCA_CYCLE_AKA_KREBS_OR_CITRIC_ACID_CYCLE	metabolism
WP_TCA_CYCLE_AND_DEFICIENCY_OF_PYRUVATE_DEHYDROGENASE_COMPLEX_PDHC	metabolism
WP_TCA_CYCLE_IN_SENESCENCE	metabolism
KEGG_PENTOSE_PHOSPHATE_PATHWAY	metabolism
REACTOME_NFE2L2_REGULATES_PENTOSE_PHOSPHATE_PATHWAY_GENES	metabolism
REACTOME_PENTOSE_PHOSPHATE_PATHWAY	metabolism
WP_PENTOSE_PHOSPHATE_PATHWAY_IN_SENESCENT_CELLS	metabolism
KEGG_PENTOSE_AND_GLUCURONATE_INTERCONVERSIONS	metabolism
KEGG_FRUCTOSE_AND_MANNOSE_METABOLISM	metabolism
KEGG_GALACTOSE_METABOLISM	metabolism
WP_DISORDERS_OF_GALACTOSE_METABOLISM	metabolism
KEGG_ASCORBATE_AND_ALDARATE_METABOLISM	metabolism
WP_FATTY_ACID_BIOSYNTHESIS	metabolism
KEGG_STEROID_BIOSYNTHESIS	metabolism
WP_STEROID_BIOSYNTHESIS	metabolism
KEGG_PRIMARY_BILE_ACID_BIOSYNTHESIS	metabolism
KEGG_STEROID_HORMONE_BIOSYNTHESIS	metabolism
KEGG_MEDICUS_REFERENCE_STEROID_HORMONE_BIOSYNTHESIS_PROGESTERONE_TO_CORTISOL_CORTISONE	metabolism
HALLMARK_OXIDATIVE_PHOSPHORYLATION	metabolism
KEGG_OXIDATIVE_PHOSPHORYLATION	metabolism
WP_OXIDATIVE_PHOSPHORYLATION	metabolism
KEGG_PURINE_METABOLISM	metabolism
WP_PURINE_METABOLISM	metabolism
WP_PURINE_METABOLISM_AND_RELATED_DISORDERS	metabolism
KEGG_PYRIMIDINE_METABOLISM	metabolism
WP_BIOMARKERS_FOR_PYRIMIDINE_METABOLISM_DISORDERS	metabolism
WP_PYRIMIDINE_METABOLISM_AND_RELATED_DISEASES	metabolism
KEGG_ALANINE_ASPARTATE_AND_GLUTAMATE_METABOLISM	metabolism
KEGG_GLYCINE_SERINE_AND_THREONINE_METABOLISM	metabolism
KEGG_CYSTEINE_AND_METHIONINE_METABOLISM	metabolism
KEGG_VALINE_LEUCINE_AND_ISOLEUCINE_DEGRADATION	metabolism
KEGG_VALINE_LEUCINE_AND_ISOLEUCINE_BIOSYNTHESIS	metabolism
KEGG_LYSINE_DEGRADATION	metabolism
KEGG_ARGININE_AND_PROLINE_METABOLISM	metabolism
KEGG_HISTIDINE_METABOLISM	metabolism
KEGG_TYROSINE_METABOLISM	metabolism
REACTOME_PHENYLALANINE_AND_TYROSINE_METABOLISM	metabolism
WP_TYROSINE_METABOLISM_AND_RELATED_DISORDERS	metabolism
KEGG_PHENYLALANINE_METABOLISM	metabolism
REACTOME_PHENYLALANINE_METABOLISM	metabolism
KEGG_TRYPTOPHAN_METABOLISM	metabolism
WP_TRYPTOPHAN_METABOLISM	metabolism
KEGG_TAURINE_AND_HYPOTAURINE_METABOLISM	metabolism
KEGG_GLUTATHIONE_METABOLISM	metabolism
WP_GLUTATHIONE_METABOLISM	metabolism
KEGG_STARCH_AND_SUCROSE_METABOLISM	metabolism
KEGG_OTHER_GLYCAN_DEGRADATION	metabolism
KEGG_AMINO_SUGAR_AND_NUCLEOTIDE_SUGAR_METABOLISM	metabolism
KEGG_GLYCOSAMINOGLYCAN_DEGRADATION	metabolism
WP_GLYCOSAMINOGLYCAN_DEGRADATION	metabolism
KEGG_GLYCEROLIPID_METABOLISM	metabolism
KEGG_INOSITOL_PHOSPHATE_METABOLISM	metabolism
REACTOME_INOSITOL_PHOSPHATE_METABOLISM	metabolism
KEGG_GLYCEROPHOSPHOLIPID_METABOLISM	metabolism
KEGG_ETHER_LIPID_METABOLISM	metabolism
KEGG_ARACHIDONIC_ACID_METABOLISM	metabolism
REACTOME_ARACHIDONIC_ACID_METABOLISM	metabolism
KEGG_LINOLEIC_ACID_METABOLISM	metabolism
KEGG_SPHINGOLIPID_METABOLISM	metabolism
REACTOME_GLYCOSPHINGOLIPID_METABOLISM	metabolism
REACTOME_SPHINGOLIPID_METABOLISM	metabolism
WP_GANGLIO_SERIES_SPHINGOLIPID_METABOLISM	metabolism
WP_GANGLIO_SPHINGOLIPID_METABOLISM	metabolism
WP_GLYCOSPHINGOLIPID_METABOLISM	metabolism
WP_LACTO_SERIES_SPHINGOLIPID_METABOLISM	metabolism
WP_SPHINGOLIPID_METABOLISM_INTEGRATED_PATHWAY	metabolism
WP_SPHINGOLIPID_METABOLISM_IN_SENESCENCE	metabolism
WP_SPHINGOLIPID_METABOLISM_OVERVIEW	metabolism
KEGG_PYRUVATE_METABOLISM	metabolism
REACTOME_PYRUVATE_METABOLISM	metabolism
KEGG_GLYOXYLATE_AND_DICARBOXYLATE_METABOLISM	metabolism
KEGG_PROPANOATE_METABOLISM	metabolism
KEGG_BUTANOATE_METABOLISM	metabolism
KEGG_ONE_CARBON_POOL_BY_FOLATE	metabolism
KEGG_RIBOFLAVIN_METABOLISM	metabolism
REACTOME_VITAMIN_B2_RIBOFLAVIN_METABOLISM	metabolism
KEGG_NICOTINATE_AND_NICOTINAMIDE_METABOLISM	metabolism
KEGG_PANTOTHENATE_AND_COA_BIOSYNTHESIS	metabolism
WP_BIOTIN_METABOLISM_INCLUDING_IMDS	metabolism
KEGG_FOLATE_BIOSYNTHESIS	metabolism
KEGG_RETINOL_METABOLISM	metabolism
KEGG_TERPENOID_BACKBONE_BIOSYNTHESIS	metabolism
KEGG_NITROGEN_METABOLISM	metabolism
KEGG_SULFUR_METABOLISM	metabolism
KEGG_METABOLISM_OF_XENOBIOTICS_BY_CYTOCHROME_P450	metabolism
KEGG_BIOSYNTHESIS_OF_UNSATURATED_FATTY_ACIDS	metabolism
HALLMARK_BILE_ACID_METABOLISM	metabolism
HALLMARK_FATTY_ACID_METABOLISM	metabolism
HALLMARK_HEME_METABOLISM	metabolism
HALLMARK_XENOBIOTIC_METABOLISM	metabolism
CHEN_METABOLIC_SYNDROM_NETWORK	metabolism
MOOTHA_GLYCOGEN_METABOLISM	metabolism
KEGG_ALPHA_LINOLENIC_ACID_METABOLISM	metabolism
KEGG_BETA_ALANINE_METABOLISM	metabolism
KEGG_DRUG_METABOLISM_CYTOCHROME_P450	metabolism
KEGG_DRUG_METABOLISM_OTHER_ENZYMES	metabolism
KEGG_FATTY_ACID_METABOLISM	metabolism
KEGG_PORPHYRIN_AND_CHLOROPHYLL_METABOLISM	metabolism
KEGG_SELENOAMINO_ACID_METABOLISM	metabolism
KEGG_MEDICUS_ENV_FACTOR_BENZO_A_PYRENRE_TO_CYP_MEDIATED_METABOLISM	metabolism
KEGG_MEDICUS_REFERENCE_SEROTONIN_METABOLISM	metabolism
REACTOME_ALPHA_LINOLENIC_OMEGA3_AND_LINOLEIC_OMEGA6_ACID_METABOLISM	metabolism
REACTOME_ASPARTATE_AND_ASPARAGINE_METABOLISM	metabolism
REACTOME_BILE_ACID_AND_BILE_SALT_METABOLISM	metabolism
REACTOME_BIOTIN_TRANSPORT_AND_METABOLISM	metabolism
REACTOME_CARNITINE_METABOLISM	metabolism
REACTOME_CHONDROITIN_SULFATE_DERMATAN_SULFATE_METABOLISM	metabolism
REACTOME_CHREBP_ACTIVATES_METABOLIC_GENE_EXPRESSION	metabolism
REACTOME_COBALAMIN_CBL_METABOLISM	metabolism
REACTOME_COBALAMIN_CBL_VITAMIN_B12_TRANSPORT_AND_METABOLISM	metabolism
REACTOME_CREATINE_METABOLISM	metabolism
REACTOME_DEFECTS_IN_BIOTIN_BTN_METABOLISM	metabolism
REACTOME_DEFECTS_IN_COBALAMIN_B12_METABOLISM	metabolism
REACTOME_DEFECTS_IN_VITAMIN_AND_COFACTOR_METABOLISM	metabolism
REACTOME_DISEASES_ASSOCIATED_WITH_GLYCOSAMINOGLYCAN_METABOLISM	metabolism
REACTOME_DISEASES_ASSOCIATED_WITH_SURFACTANT_METABOLISM	metabolism
REACTOME_DISEASES_OF_CARBOHYDRATE_METABOLISM	metabolism
REACTOME_DISEASES_OF_METABOLISM	metabolism
REACTOME_FATTY_ACID_METABOLISM	metabolism
REACTOME_FOXO_MEDIATED_TRANSCRIPTION_OF_OXIDATIVE_STRESS_METABOLIC_AND_NEURONAL_GENES	metabolism
REACTOME_FRUCTOSE_METABOLISM	metabolism
REACTOME_GLUCAGON_SIGNALING_IN_METABOLIC_REGULATION	metabolism
REACTOME_GLUCOSE_METABOLISM	metabolism
REACTOME_GLUTAMATE_AND_GLUTAMINE_METABOLISM	metabolism
REACTOME_GLYCOGEN_METABOLISM	metabolism
REACTOME_GLYCOSAMINOGLYCAN_METABOLISM	metabolism
REACTOME_GLYOXYLATE_METABOLISM_AND_GLYCINE_DEGRADATION	metabolism
REACTOME_HYALURONAN_METABOLISM	metabolism
REACTOME_INTEGRATION_OF_ENERGY_METABOLISM	metabolism
REACTOME_KERATAN_SULFATE_KERATIN_METABOLISM	metabolism
REACTOME_KETONE_BODY_METABOLISM	metabolism
REACTOME_LINOLEIC_ACID_LA_METABOLISM	metabolism
REACTOME_METABOLIC_DISORDERS_OF_BIOLOGICAL_OXIDATION_ENZYMES	metabolism
REACTOME_METABOLISM_OF_AMINE_DERIVED_HORMONES	metabolism
REACTOME_METABOLISM_OF_AMINO_ACIDS_AND_DERIVATIVES	metabolism
REACTOME_METABOLISM_OF_ANGIOTENSINOGEN_TO_ANGIOTENSINS	metabolism
REACTOME_METABOLISM_OF_CARBOHYDRATES	metabolism
REACTOME_METABOLISM_OF_COFACTORS	metabolism
REACTOME_METABOLISM_OF_FAT_SOLUBLE_VITAMINS	metabolism
REACTOME_METABOLISM_OF_FOLATE_AND_PTERINES	metabolism
REACTOME_METABOLISM_OF_INGESTED_SEMET_SEC_MESEC_INTO_H2SE	metabolism
REACTOME_METABOLISM_OF_LIPIDS	metabolism
REACTOME_METABOLISM_OF_NITRIC_OXIDE_NOS3_ACTIVATION_AND_REGULATION	metabolism
REACTOME_METABOLISM_OF_NUCLEOTIDES	metabolism
REACTOME_METABOLISM_OF_POLYAMINES	metabolism
REACTOME_METABOLISM_OF_PORPHYRINS	metabolism
REACTOME_METABOLISM_OF_RNA	metabolism
REACTOME_METABOLISM_OF_STEROIDS	metabolism
REACTOME_METABOLISM_OF_STEROID_HORMONES	metabolism
REACTOME_METABOLISM_OF_VITAMINS_AND_COFACTORS	metabolism
REACTOME_METABOLISM_OF_WATER_SOLUBLE_VITAMINS_AND_COFACTORS	metabolism
REACTOME_NICOTINATE_METABOLISM	metabolism
REACTOME_PEPTIDE_HORMONE_METABOLISM	metabolism
REACTOME_PEROXISOMAL_LIPID_METABOLISM	metabolism
REACTOME_PHOSPHOLIPID_METABOLISM	metabolism
REACTOME_PI_METABOLISM	metabolism
REACTOME_PKA_MEDIATED_PHOSPHORYLATION_OF_KEY_METABOLIC_FACTORS	metabolism
REACTOME_PP2A_MEDIATED_DEPHOSPHORYLATION_OF_KEY_METABOLIC_FACTORS	metabolism
REACTOME_REGULATION_OF_LIPID_METABOLISM_BY_PPARALPHA	metabolism
REACTOME_SELENOAMINO_ACID_METABOLISM	metabolism
REACTOME_SIALIC_ACID_METABOLISM	metabolism
REACTOME_SULFUR_AMINO_ACID_METABOLISM	metabolism
REACTOME_SURFACTANT_METABOLISM	metabolism
REACTOME_TP53_REGULATES_METABOLIC_GENES	metabolism
REACTOME_TRIGLYCERIDE_METABOLISM	metabolism
REACTOME_VITAMIN_B1_THIAMIN_METABOLISM	metabolism
REACTOME_VITAMIN_B5_PANTOTHENATE_METABOLISM	metabolism
REACTOME_VITAMIN_C_ASCORBATE_METABOLISM	metabolism
REACTOME_VITAMIN_D_CALCIFEROL_METABOLISM	metabolism
WP_AFLATOXIN_B1_METABOLISM	metabolism
WP_ALANINE_AND_ASPARTATE_METABOLISM	metabolism
WP_AMINO_ACID_METABOLISM	metabolism
WP_AMINO_ACID_METABOLISM_IN_TRIPLE_NEGATIVE_BREAST_CANCER_CELLS	metabolism
WP_AMINO_ACID_METABOLISM_PATHWAY_EXCERPT_HISTIDINE_CATABOLISM_EXTENSION	metabolism
WP_ARSENIC_METABOLISM_AND_REACTIVE_OXYGEN_SPECIES_GENERATION	metabolism
WP_ARYLAMINE_METABOLISM	metabolism
WP_BENZENE_METABOLISM	metabolism
WP_BENZO_A_PYRENE_METABOLISM	metabolism
WP_CHOLESTEROL_METABOLISM	metabolism
WP_CHOLESTEROL_METABOLISM_WITH_BLOCH_AND_KANDUTSCH_RUSSELL_PATHWAYS	metabolism
WP_CLASSICAL_PATHWAY_OF_STEROIDOGENESIS_WITH_GLUCOCORTICOID_AND_MINERALOCORTICOID_METABOLISM	metabolism
WP_CLOCK_CONTROLLED_AUTOPHAGY_IN_BONE_METABOLISM	metabolism
WP_CODEINE_AND_MORPHINE_METABOLISM	metabolism
WP_DISORDERS_OF_FOLATE_METABOLISM_AND_TRANSPORT	metabolism
WP_DISORDERS_OF_FRUCTOSE_METABOLISM	metabolism
WP_DOPAMINE_METABOLISM	metabolism
WP_EICOSANOID_METABOLISM_VIA_CYCLOOXYGENASES_COX	metabolism
WP_EICOSANOID_METABOLISM_VIA_CYTOCHROME_P450_MONOOXYGENASES_PATHWAY	metabolism
WP_EICOSANOID_METABOLISM_VIA_LIPOOXYGENASES_LOX	metabolism
WP_ENERGY_METABOLISM	metabolism
WP_ENTEROCYTE_CHOLESTEROL_METABOLISM	metabolism
WP_ESTROGEN_METABOLISM_WP5276	metabolism
WP_ESTROGEN_METABOLISM_WP697	metabolism
WP_ETHANOL_METABOLISM_PRODUCTION_OF_ROS_BY_CYP2E1	metabolism
WP_FEMALE_STEROID_HORMONES_IN_CARDIOMYOCYTE_ENERGY_METABOLISM	metabolism
WP_FOLATE_METABOLISM	metabolism
WP_GABA_METABOLISM_AKA_GHB	metabolism
WP_GLUCOSE_METABOLISM_IN_TRIPLE_NEGATIVE_BREAST_CANCER_CELLS	metabolism
WP_GLYOXYLATE_METABOLISM	metabolism
WP_IDO_METABOLIC_PATHWAY	metabolism
WP_IRON_METABOLISM_DISORDERS	metabolism
WP_IRON_METABOLISM_IN_PLACENTA	metabolism
WP_LEUCINE_ISOLEUCINE_AND_VALINE_METABOLISM	metabolism
WP_LEUKOTRIENE_METABOLIC_PATHWAY	metabolism
WP_LIPID_METABOLISM_IN_SENESCENT_CELLS	metabolism
WP_LIPID_METABOLISM_PATHWAY	metabolism
WP_MALE_STEROID_HORMONES_IN_CARDIOMYOCYTE_ENERGY_METABOLISM	metabolism
WP_MELATONIN_METABOLISM_AND_EFFECTS	metabolism
WP_METABOLIC_EPILEPTIC_DISORDERS	metabolism
WP_METABOLIC_PATHWAYS_OF_FIBROBLASTS	metabolism
WP_METABOLIC_PATHWAY_OF_LDL_HDL_AND_TG_INCLUDING_DISEASES	metabolism
WP_METABOLISM_OF_ALPHA_LINOLENIC_ACID	metabolism
WP_METABOLISM_OF_SPHINGOLIPIDS_IN_ER_AND_GOLGI_APPARATUS	metabolism
WP_METHIONINE_METABOLISM_LEADING_TO_SULFUR_AMINO_ACIDS_AND_RELATED_DISORDERS	metabolism
WP_MRNA_PROTEIN_AND_METABOLITE_INDUCATION_PATHWAY_BY_CYCLOSPORIN_A	metabolism
WP_NAD_METABOLISM	metabolism
WP_NAD_METABOLISM_IN_ONCOGENE_INDUCED_SENESCENCE_AND_MITOCHONDRIAL_DYSFUNCTION_ASSOCIATED_SENESCENCE	metabolism
WP_NAD_METABOLISM_SIRTUINS_AND_AGING	metabolism
WP_NITRIC_OXIDE_METABOLISM_IN_CYSTIC_FIBROSIS	metabolism
WP_NUCLEAR_RECEPTORS_IN_LIPID_METABOLISM_AND_TOXICITY	metabolism
WP_ONE_CARBON_METABOLISM	metabolism
WP_ONE_CARBON_METABOLISM_AND_RELATED_PATHWAYS	metabolism
WP_PATHWAYS_OF_NUCLEIC_ACID_METABOLISM_AND_INNATE_IMMUNE_SENSING	metabolism
WP_PENTOSE_PHOSPHATE_METABOLISM	metabolism
WP_PHOSPHOINOSITIDES_METABOLISM	metabolism
WP_PROSTAGLANDIN_AND_LEUKOTRIENE_METABOLISM_IN_SENESCENCE_WP5122	metabolism
WP_PROSTAGLANDIN_AND_LEUKOTRIENE_METABOLISM_IN_SENESCENCE_WP5321	metabolism
WP_SCFA_AND_SKELETAL_MUSCLE_SUBSTRATE_METABOLISM	metabolism
WP_SEBALEIC_ACID_FORMATION_AND_METABOLISM	metabolism
WP_SERINE_METABOLISM	metabolism
WP_SULINDAC_METABOLIC_PATHWAY	metabolism
WP_TAMOXIFEN_METABOLISM	metabolism
WP_THIAMINE_METABOLIC_PATHWAYS	metabolism
WP_TRANS_SULFURATION_ONE_CARBON_METABOLISM_AND_RELATED_PATHWAYS	metabolism
WP_UREA_CYCLE_AND_METABOLISM_OF_AMINO_GROUPS	metabolism
WP_VITAMIN_A_AND_CAROTENOID_METABOLISM	metabolism
WP_VITAMIN_B12_METABOLISM	metabolism
WP_VITAMIN_D_METABOLISM	metabolism
WP_VITAMIN_K_METABOLISM_AND_ACTIVATION_OF_DEPENDENT_PROTEINS	metabolism
Citrate cycle (TCA cycle)	metabolism
Pentose phosphate pathway	metabolism
Pentose and glucuronate interconversions	metabolism
Fructose and mannose metabolism	metabolism
Galactose metabolism	metabolism
Ascorbate and aldarate metabolism	metabolism
Fatty acid biosynthesis	metabolism
Fatty acid elongation	metabolism
Fatty acid degradation	metabolism
Steroid biosynthesis	metabolism
Primary bile acid biosynthesis	metabolism
Ubiquinone and other terpenoid-quinone biosynthesis	metabolism
Steroid hormone biosynthesis	metabolism
Oxidative phosphorylation	metabolism
Arginine biosynthesis	metabolism
Purine metabolism	metabolism
Caffeine metabolism	metabolism
Pyrimidine metabolism	metabolism
Alanine, aspartate and glutamate metabolism	metabolism
Glycine, serine and threonine metabolism	metabolism
Cysteine and methionine metabolism	metabolism
Valine, leucine and isoleucine degradation	metabolism
Valine, leucine and isoleucine biosynthesis	metabolism
Lysine degradation	metabolism
Arginine and proline metabolism	metabolism
Histidine metabolism	metabolism
Tyrosine metabolism	metabolism
Phenylalanine metabolism	metabolism
Tryptophan metabolism	metabolism
Phenylalanine, tyrosine and tryptophan biosynthesis	metabolism
beta-Alanine metabolism	metabolism
Taurine and hypotaurine metabolism	metabolism
Phosphonate and phosphinate metabolism	metabolism
Selenocompound metabolism	metabolism
D-Amino acid metabolism	metabolism
Glutathione metabolism	metabolism
Starch and sucrose metabolism	metabolism
N-Glycan biosynthesis	metabolism
Other glycan degradation	metabolism
Mucin type O-glycan biosynthesis	metabolism
Various types of N-glycan biosynthesis	metabolism
Other types of O-glycan biosynthesis	metabolism
Mannose type O-glycan biosynthesis	metabolism
Amino sugar and nucleotide sugar metabolism	metabolism
Neomycin, kanamycin and gentamicin biosynthesis	metabolism
Glycosaminoglycan degradation	metabolism
Glycosaminoglycan biosynthesis - chondroitin sulfate / dermatan sulfate	metabolism
Glycosaminoglycan biosynthesis - keratan sulfate	metabolism
Glycerolipid metabolism	metabolism
Inositol phosphate metabolism	metabolism
Glycosylphosphatidylinositol (GPI)-anchor biosynthesis	metabolism
Glycerophospholipid metabolism	metabolism
Ether lipid metabolism	metabolism
Arachidonic acid metabolism	metabolism
Linoleic acid metabolism	metabolism
alpha-Linolenic acid metabolism	metabolism
Sphingolipid metabolism	metabolism
Glycosphingolipid biosynthesis - lacto and neolacto series	metabolism
Glycosphingolipid biosynthesis - globo and isoglobo series	metabolism
Glycosphingolipid biosynthesis - ganglio series	metabolism
Pyruvate metabolism	metabolism
Glyoxylate and dicarboxylate metabolism	metabolism
Propanoate metabolism	metabolism
Butanoate metabolism	metabolism
One carbon pool by folate	metabolism
Thiamine metabolism	metabolism
Riboflavin metabolism	metabolism
Vitamin B6 metabolism	metabolism
Nicotinate and nicotinamide metabolism	metabolism
Pantothenate and CoA biosynthesis	metabolism
Biotin metabolism	metabolism
Lipoic acid metabolism	metabolism
Folate biosynthesis	metabolism
Retinol metabolism	metabolism
Porphyrin metabolism	metabolism
Terpenoid backbone biosynthesis	metabolism
Nitrogen metabolism	metabolism
Sulfur metabolism	metabolism
Metabolism of xenobiotics by cytochrome P450	metabolism
Drug metabolism - cytochrome P450	metabolism
Drug metabolism - other enzymes	metabolism
Biosynthesis of unsaturated fatty acids	metabolism
KEGG_CHEMOKINE_SIGNALING_PATHWAY	immune
WP_CHEMOKINE_SIGNALING_PATHWAY	immune
KEGG_COMPLEMENT_AND_COAGULATION_CASCADES	immune
WP_COMPLEMENT_AND_COAGULATION_CASCADES	immune
REACTOME_PLATELET_ACTIVATION_SIGNALING_AND_AGGREGATION	immune
KEGG_ANTIGEN_PROCESSING_AND_PRESENTATION	immune
KEGG_MEDICUS_PATHOGEN_HTLV_1_P12_TO_ANTIGEN_PROCESSING_AND_PRESENTATION_BY_MHC_CLASS_I_MOLECULES	immune
KEGG_MEDICUS_REFERENCE_ANTIGEN_PROCESSING_AND_PRESENTATION_BY_MHC_CLASS_II_MOLECULES	immune
KEGG_MEDICUS_REFERENCE_ANTIGEN_PROCESSING_AND_PRESENTATION_BY_MHC_CLASS_I_MOLECULES	immune
KEGG_HEMATOPOIETIC_CELL_LINEAGE	immune
KEGG_NATURAL_KILLER_CELL_MEDIATED_CYTOTOXICITY	immune
WP_TH17_CELL_DIFFERENTIATION_PATHWAY	immune
KEGG_T_CELL_RECEPTOR_SIGNALING_PATHWAY	immune
WP_T_CELL_RECEPTOR_SIGNALING_PATHWAY	immune
KEGG_B_CELL_RECEPTOR_SIGNALING_PATHWAY	immune
WP_B_CELL_RECEPTOR_SIGNALING_PATHWAY	immune
KEGG_FC_EPSILON_RI_SIGNALING_PATHWAY	immune
KEGG_LEUKOCYTE_TRANSENDOTHELIAL_MIGRATION	immune
KEGG_INTESTINAL_IMMUNE_NETWORK_FOR_IGA_PRODUCTION	immune
GALINDO_IMMUNE_RESPONSE_TO_ENTEROTOXIN	immune
GOLDRATH_IMMUNE_MEMORY	immune
JINESH_BLEBBISHIELD_TO_IMMUNE_CELL_FUSION_PBSHMS_DN	immune
JINESH_BLEBBISHIELD_TO_IMMUNE_CELL_FUSION_PBSHMS_UP	immune
LIN_TUMOR_ESCAPE_FROM_IMMUNE_ATTACK	immune
KEGG_AUTOIMMUNE_THYROID_DISEASE	immune
REACTOME_ADAPTIVE_IMMUNE_SYSTEM	immune
REACTOME_CYTOKINE_SIGNALING_IN_IMMUNE_SYSTEM	immune
REACTOME_DISEASES_OF_IMMUNE_SYSTEM	immune
REACTOME_INNATE_IMMUNE_SYSTEM	immune
REACTOME_MODULATION_BY_MTB_OF_HOST_IMMUNE_SYSTEM	immune
REACTOME_REGULATION_OF_INNATE_IMMUNE_RESPONSES_TO_CYTOSOLIC_DNA	immune
REACTOME_RUNX3_REGULATES_IMMUNE_RESPONSE_AND_CELL_MIGRATION	immune
REACTOME_STING_MEDIATED_INDUCTION_OF_HOST_IMMUNE_RESPONSES	immune
REACTOME_SUMOYLATION_OF_IMMUNE_RESPONSE_PROTEINS	immune
WP_CONTROL_OF_IMMUNE_TOLERANCE_BY_VASOACTIVE_INTESTINAL_PEPTIDE	immune
WP_IMMUNE_RESPONSE_TO_TUBERCULOSIS	immune
WP_INTERACTIONS_BETWEEN_IMMUNE_CELLS_AND_MICRORNAS_IN_TUMOR_MICROENVIRONMENT	immune
WP_MIRNA_ROLE_IN_IMMUNE_RESPONSE_IN_SEPSIS	immune
WP_PATHWAYS_OF_NUCLEIC_ACID_METABOLISM_AND_INNATE_IMMUNE_SENSING	immune
Chemokine signaling pathway	immune
Complement and coagulation cascades	immune
Platelet activation	immune
Antigen processing and presentation	immune
Neutrophil extracellular trap formation	immune
Toll-like receptor signaling pathway	immune
NOD-like receptor signaling pathway	immune
RIG-I-like receptor signaling pathway	immune
Cytosolic DNA-sensing pathway	immune
C-type lectin receptor signaling pathway	immune
Hematopoietic cell lineage	immune
Natural killer cell mediated cytotoxicity	immune
IL-17 signaling pathway	immune
Th1 and Th2 cell differentiation	immune
Th17 cell differentiation	immune
T cell receptor signaling pathway	immune
B cell receptor signaling pathway	immune
Fc epsilon RI signaling pathway	immune
Fc gamma R-mediated phagocytosis	immune
Leukocyte transendothelial migration	immune
Intestinal immune network for IgA production	immune
ABBUD_LIF_SIGNALING_1_UP	Signal transduction and interaction
ABBUD_LIF_SIGNALING_2_UP	Signal transduction and interaction
ASTIER_INTEGRIN_SIGNALING	Signal transduction and interaction
AUJLA_IL22_AND_IL17A_SIGNALING	Signal transduction and interaction
BASSO_CD40_SIGNALING_UP	Signal transduction and interaction
BERENJENO_ROCK_SIGNALING_NOT_VIA_RHOA_UP	Signal transduction and interaction
BREDEMEYER_RAG_SIGNALING_NOT_VIA_ATM_UP	Signal transduction and interaction
BREDEMEYER_RAG_SIGNALING_VIA_ATM_NOT_VIA_NFKB_UP	Signal transduction and interaction
CREIGHTON_AKT1_SIGNALING_VIA_MTOR_UP	Signal transduction and interaction
CROONQUIST_NRAS_SIGNALING_UP	Signal transduction and interaction
DASU_IL6_SIGNALING_SCAR_UP	Signal transduction and interaction
DASU_IL6_SIGNALING_UP	Signal transduction and interaction
FUNG_IL2_SIGNALING_1	Signal transduction and interaction
FUNG_IL2_SIGNALING_2	Signal transduction and interaction
GAUTSCHI_SRC_SIGNALING	Signal transduction and interaction
HALLMARK_HEDGEHOG_SIGNALING	Signal transduction and interaction
HALLMARK_IL2_STAT5_SIGNALING	Signal transduction and interaction
HALLMARK_IL6_JAK_STAT3_SIGNALING	Signal transduction and interaction
HALLMARK_KRAS_SIGNALING_UP	Signal transduction and interaction
HALLMARK_MTORC1_SIGNALING	Signal transduction and interaction
HALLMARK_NOTCH_SIGNALING	Signal transduction and interaction
HALLMARK_PI3K_AKT_MTOR_SIGNALING	Signal transduction and interaction
HALLMARK_TGF_BETA_SIGNALING	Signal transduction and interaction
HALLMARK_TNFA_SIGNALING_VIA_NFKB	Signal transduction and interaction
HALLMARK_WNT_BETA_CATENIN_SIGNALING	Signal transduction and interaction
HANSON_HRAS_SIGNALING_VIA_NFKB	Signal transduction and interaction
ISHIKAWA_STING_SIGNALING	Signal transduction and interaction
JAIN_NFKB_SIGNALING	Signal transduction and interaction
JAZAG_TGFB1_SIGNALING_UP	Signal transduction and interaction
JAZAG_TGFB1_SIGNALING_VIA_SMAD4_UP	Signal transduction and interaction
KARAKAS_TGFB1_SIGNALING	Signal transduction and interaction
KEGG_ADIPOCYTOKINE_SIGNALING_PATHWAY	Signal transduction and interaction
KEGG_B_CELL_RECEPTOR_SIGNALING_PATHWAY	Signal transduction and interaction
KEGG_CALCIUM_SIGNALING_PATHWAY	Signal transduction and interaction
KEGG_CELL_ADHESION_MOLECULES_CAMS	Signal transduction and interaction
KEGG_CHEMOKINE_SIGNALING_PATHWAY	Signal transduction and interaction
KEGG_EPITHELIAL_CELL_SIGNALING_IN_HELICOBACTER_PYLORI_INFECTION	Signal transduction and interaction
KEGG_ERBB_SIGNALING_PATHWAY	Signal transduction and interaction
KEGG_FC_EPSILON_RI_SIGNALING_PATHWAY	Signal transduction and interaction
KEGG_GNRH_SIGNALING_PATHWAY	Signal transduction and interaction
KEGG_HEDGEHOG_SIGNALING_PATHWAY	Signal transduction and interaction
KEGG_INSULIN_SIGNALING_PATHWAY	Signal transduction and interaction
KEGG_JAK_STAT_SIGNALING_PATHWAY	Signal transduction and interaction
KEGG_MAPK_SIGNALING_PATHWAY	Signal transduction and interaction
KEGG_MEDICUS_ENV_FACTOR_BPA_TO_RAS_ERK_SIGNALING_PATHWAY	Signal transduction and interaction
KEGG_MEDICUS_ENV_FACTOR_E2_TO_NUCLEAR_INITIATED_ESTROGEN_SIGNALING_PATHWAY	Signal transduction and interaction
KEGG_MEDICUS_ENV_FACTOR_E2_TO_RAS_ERK_SIGNALING_PATHWAY	Signal transduction and interaction
KEGG_MEDICUS_ENV_FACTOR_METALS_TO_JNK_SIGNALING_PATHWAY	Signal transduction and interaction
KEGG_MEDICUS_ENV_FACTOR_METALS_TO_KEAP1_NRF2_SIGNALIG_PATHWAY	Signal transduction and interaction
KEGG_MEDICUS_ENV_FACTOR_METALS_TO_NFKB_SIGNALING_PATHWAY	Signal transduction and interaction
KEGG_MEDICUS_ENV_FACTOR_METALS_TO_RAS_ERK_SIGNALING_PATHWAY	Signal transduction and interaction
KEGG_MEDICUS_ENV_FACTOR_NICOTINE_NNK_TO_CAMP_SIGNALING_PATHWAY	Signal transduction and interaction
KEGG_MEDICUS_ENV_FACTOR_NICOTINE_NNK_TO_PI3K_SIGNALING_PATHWAY	Signal transduction and interaction
KEGG_MEDICUS_ENV_FACTOR_NNK_NNN_TO_CHRNA7_E2F_SIGNALING_PATHWAY	Signal transduction and interaction
KEGG_MEDICUS_ENV_FACTOR_NNK_NNN_TO_PI3K_SIGNALING_PATHWAY_N01339	Signal transduction and interaction
KEGG_MEDICUS_ENV_FACTOR_NNK_NNN_TO_PI3K_SIGNALING_PATHWAY_N01350	Signal transduction and interaction
KEGG_MEDICUS_ENV_FACTOR_NNK_NNN_TO_RAS_ERK_SIGNALING_PATHWAY	Signal transduction and interaction
KEGG_MEDICUS_ENV_FACTOR_TCDD_TO_AHR_SIGNALING_PATHWAY	Signal transduction and interaction
KEGG_MEDICUS_REFERENCE_ACH_CHRN_PI3K_SIGNALING_PATHWAY	Signal transduction and interaction
KEGG_MEDICUS_REFERENCE_ACH_CHRN_RAS_ERK_SIGNALING_PATHWAY	Signal transduction and interaction
KEGG_MEDICUS_REFERENCE_ACTH_CORTISOL_SIGNALING_PATHWAY	Signal transduction and interaction
KEGG_MEDICUS_REFERENCE_ACTIVIN_SIGNALING_PATHWAY	Signal transduction and interaction
KEGG_MEDICUS_REFERENCE_ADRB3_UCP1_SIGNALING_PATHWAY	Signal transduction and interaction
KEGG_MEDICUS_REFERENCE_AGE_RAGE_SIGNALING_PATHWAY	Signal transduction and interaction
KEGG_MEDICUS_REFERENCE_AHR_SIGNALING_PATHWAY	Signal transduction and interaction
KEGG_MEDICUS_REFERENCE_AMH_SIGNALING_PATHWAY	Signal transduction and interaction
KEGG_MEDICUS_REFERENCE_ANGII_AT1R_NOX2_SIGNALING_PATHWAY	Signal transduction and interaction
KEGG_MEDICUS_REFERENCE_ANGIOTENSIN_ALDOSTERONE_SIGNALING_PATHWAY	Signal transduction and interaction
KEGG_MEDICUS_REFERENCE_AREG_EGFR_PI3K_SIGNALING_PATHWAY	Signal transduction and interaction
KEGG_MEDICUS_REFERENCE_AREG_EGFR_RAS_ERK_SIGNALING_PATHWAY	Signal transduction and interaction
KEGG_MEDICUS_REFERENCE_ARNO_ARF_ACTB_G_SIGNALING_PATHWAY	Signal transduction and interaction
KEGG_MEDICUS_REFERENCE_ATR_SIGNALING	Signal transduction and interaction
KEGG_MEDICUS_REFERENCE_AVP_V2R_PKA_SIGNALING_PATHWAY	Signal transduction and interaction
KEGG_MEDICUS_REFERENCE_BCR_BCAP_CD19_PI3K_SIGNALING_PATHWAY	Signal transduction and interaction
KEGG_MEDICUS_REFERENCE_BCR_PLCG_CALCINEURIN_SIGNALING_PATHWAY	Signal transduction and interaction
KEGG_MEDICUS_REFERENCE_BCR_PLCG_ITPR_SIGNALING_PATHWAY	Signal transduction and interaction
KEGG_MEDICUS_REFERENCE_CA2_CAM_CAMK_SIGNALING_PATHWAY	Signal transduction and interaction
KEGG_MEDICUS_REFERENCE_CA2_CAM_CN_SIGNALING_PATHWAY	Signal transduction and interaction
KEGG_MEDICUS_REFERENCE_CA2_CAM_VGCC_RYR_SIGNALING_PATHWAY	Signal transduction and interaction
KEGG_MEDICUS_REFERENCE_CA2_PLCD_ITPR_SIGNALING_PATHWAY	Signal transduction and interaction
KEGG_MEDICUS_REFERENCE_CA2_PYK2_RAS_ERK_SIGNALING_PATHWAY	Signal transduction and interaction
KEGG_MEDICUS_REFERENCE_CARDIAC_TYPE_VGCC_RYR_SIGNALING	Signal transduction and interaction
KEGG_MEDICUS_REFERENCE_CASR_PTH_SIGNALING_PATHWAY	Signal transduction and interaction
KEGG_MEDICUS_REFERENCE_CCR_CXCR_GNB_G_PI3K_RAC_SIGNALING_PATHWAY	Signal transduction and interaction
KEGG_MEDICUS_REFERENCE_CCR2_GNB_G_PI3K_NFKB_SIGNALING_PATHWAY	Signal transduction and interaction
KEGG_MEDICUS_REFERENCE_CCR5_GNB_G_PLCB_G_PKC_SIGNALING_PATHWAY	Signal transduction and interaction
KEGG_MEDICUS_REFERENCE_CD40_NFKB_SIGNALING_PATHWAY	Signal transduction and interaction
KEGG_MEDICUS_REFERENCE_CD80_CD86_CD28_PI3K_SIGNALING_PATHWAY	Signal transduction and interaction
KEGG_MEDICUS_REFERENCE_CD80_CD86_CTLA4_PP2A_SIGNALING_PATHWAY	Signal transduction and interaction
KEGG_MEDICUS_REFERENCE_CGAS_STING_SIGNALING_PATHWAY	Signal transduction and interaction
KEGG_MEDICUS_REFERENCE_CHRNA7_E2F_SIGNALING_PATHWAY	Signal transduction and interaction
KEGG_MEDICUS_REFERENCE_CRHR_PKA_ACTH_SIGNALING_PATHWAY	Signal transduction and interaction
KEGG_MEDICUS_REFERENCE_CX3CR1_GNAI_AC_PKA_SIGNALING_PATHWAY	Signal transduction and interaction
KEGG_MEDICUS_REFERENCE_CXCL12_CXCR4_PKC_ERK_SIGNALING_PATHAWAY	Signal transduction and interaction
KEGG_MEDICUS_REFERENCE_CXCR_GNB_G_ERK_SIGNALING_PATHWAY	Signal transduction and interaction
KEGG_MEDICUS_REFERENCE_CXCR_GNB_G_PI3K_AKT_SIGNALING_PATHWAY	Signal transduction and interaction
KEGG_MEDICUS_REFERENCE_CXCR4_GNA12_13_RHO_SIGNALING_PATHWAY	Signal transduction and interaction
KEGG_MEDICUS_REFERENCE_CXCR4_GNAI_PI3K_BAD_SIGNALING_PATHWAY	Signal transduction and interaction
KEGG_MEDICUS_REFERENCE_CXCR4_GNAQ_PLCB_G_CALCINEURIN_SIGNALING_PATHWAY	Signal transduction and interaction
KEGG_MEDICUS_REFERENCE_CXCR4_GNB_G_PLCB_PKC_SIGNALING_PATHWAY	Signal transduction and interaction
KEGG_MEDICUS_REFERENCE_CXCR4_GNB_G_RAC_SIGNALING_PATHWAY	Signal transduction and interaction
KEGG_MEDICUS_REFERENCE_CYTOKINE_JAK_STAT_SIGNALING_PATHWAY	Signal transduction and interaction
KEGG_MEDICUS_REFERENCE_DOUBLE_STRAND_BREAK_SIGNALING	Signal transduction and interaction
KEGG_MEDICUS_REFERENCE_DRD1_GNAS_AC_PKA_SIGNALING_PATHWAY	Signal transduction and interaction
KEGG_MEDICUS_REFERENCE_E2_ER_RAS_ERK_SIGNALING_PATHWAY	Signal transduction and interaction
KEGG_MEDICUS_REFERENCE_EGF_EGFR_ACTIN_SIGNALING_PATHWAY	Signal transduction and interaction
KEGG_MEDICUS_REFERENCE_EGF_EGFR_PI3K_NFKB_SIGNALING_PATHWAY	Signal transduction and interaction
KEGG_MEDICUS_REFERENCE_EGF_EGFR_PI3K_SIGNALING_PATHWAY	Signal transduction and interaction
KEGG_MEDICUS_REFERENCE_EGF_EGFR_PLCG_CALCINEURIN_SIGNALING_PATHWAY	Signal transduction and interaction
KEGG_MEDICUS_REFERENCE_EGF_EGFR_PLCG_CAMK_SIGNALING_PATHWAY	Signal transduction and interaction
KEGG_MEDICUS_REFERENCE_EGF_EGFR_PLCG_ERK_SIGNALING_PATHWAY	Signal transduction and interaction
KEGG_MEDICUS_REFERENCE_EGF_EGFR_RAS_ERK_SIGNALING_PATHWAY	Signal transduction and interaction
KEGG_MEDICUS_REFERENCE_EGF_EGFR_RAS_JNK_SIGNALING_PATHWAY	Signal transduction and interaction
KEGG_MEDICUS_REFERENCE_EGF_EGFR_RAS_PI3K_SIGNALING_PATHWAY	Signal transduction and interaction
KEGG_MEDICUS_REFERENCE_EGF_EGFR_RAS_RALGDS_SIGNALING_PATHWAY	Signal transduction and interaction
KEGG_MEDICUS_REFERENCE_EGF_EGFR_RAS_RASSF1_SIGNALING_PATHWAY	Signal transduction and interaction
KEGG_MEDICUS_REFERENCE_EGF_ERBB2_RAS_ERK_SIGNALING_PATHWAY	Signal transduction and interaction
KEGG_MEDICUS_REFERENCE_EGF_JAK_STAT_SIGNALING_PATHWAY	Signal transduction and interaction
KEGG_MEDICUS_REFERENCE_EP_NE_ADRB_CAMP_SIGNALING_PATHWAY	Signal transduction and interaction
KEGG_MEDICUS_REFERENCE_EP_NE_ADRB_PI3K_SIGNALING_PATHWAY	Signal transduction and interaction
KEGG_MEDICUS_REFERENCE_EREG_EGFR_PI3K_SIGNALING_PATHWAY	Signal transduction and interaction
KEGG_MEDICUS_REFERENCE_EREG_EGFR_RAS_ERK_SIGNALING_PATHWAY	Signal transduction and interaction
KEGG_MEDICUS_REFERENCE_ERK_RSK_SIGNALING	Signal transduction and interaction
KEGG_MEDICUS_REFERENCE_FAS_JNK_SIGNALING_PATHWAY	Signal transduction and interaction
KEGG_MEDICUS_REFERENCE_FGF_FGFR_PI3K_SIGNALING_PATHWAY	Signal transduction and interaction
KEGG_MEDICUS_REFERENCE_FGF_FGFR_RAS_ERK_SIGNALING_PATHWAY	Signal transduction and interaction
KEGG_MEDICUS_REFERENCE_FLCN_MTORC1_SIGNALING_PATHWAY	Signal transduction and interaction
KEGG_MEDICUS_REFERENCE_FLT3LG_FLT3_RAS_ERK_SIGNALING_PATHWAY	Signal transduction and interaction
KEGG_MEDICUS_REFERENCE_FLT3LG_FLT3_RAS_PI3K_SIGNALING_PATHWAY	Signal transduction and interaction
KEGG_MEDICUS_REFERENCE_FSHR_GNAS_PKA_SIGNALING_PATHWAY	Signal transduction and interaction
KEGG_MEDICUS_REFERENCE_GATOR1_MTORC1_SIGNALING_PATHWAY	Signal transduction and interaction
KEGG_MEDICUS_REFERENCE_GF_RTK_PI3K_SIGNALING_PATHWAY	Signal transduction and interaction
KEGG_MEDICUS_REFERENCE_GF_RTK_RAS_ERK_SIGNALING_PATHWAY	Signal transduction and interaction
KEGG_MEDICUS_REFERENCE_GF_RTK_RAS_PI3K_SIGNALING_PATHWAY	Signal transduction and interaction
KEGG_MEDICUS_REFERENCE_GH_JAK_STAT_SIGNALING_PATHWAY	Signal transduction and interaction
KEGG_MEDICUS_REFERENCE_GHRHR_PKA_GH_SIGNALING_PATHWAY	Signal transduction and interaction
KEGG_MEDICUS_REFERENCE_GNRH_GNRHR_PLCB_PKC_SIGNALING_PATHWAY	Signal transduction and interaction
KEGG_MEDICUS_REFERENCE_GPCR_PI3K_SIGNALING_PATHWAY	Signal transduction and interaction
KEGG_MEDICUS_REFERENCE_GPCR_PLCB_ITPR_SIGNALING_PATHWAY	Signal transduction and interaction
KEGG_MEDICUS_REFERENCE_HEDGEHOG_SIGNALING_PATHWAY	Signal transduction and interaction
KEGG_MEDICUS_REFERENCE_HEDGEHOG_SIGNALING_PATHWAY_HH_LIGAND_SECRETION	Signal transduction and interaction
KEGG_MEDICUS_REFERENCE_HEDGEHOG_SIGNALING_PATHWAY_PTCH_CORECEPTOR	Signal transduction and interaction
KEGG_MEDICUS_REFERENCE_HGF_MET_PI3K_SIGNALING_PATHWAY	Signal transduction and interaction
KEGG_MEDICUS_REFERENCE_HGF_MET_RAS_ERK_SIGNALING_PATHWAY	Signal transduction and interaction
KEGG_MEDICUS_REFERENCE_HIF_1_SIGNALING_PATHWAY	Signal transduction and interaction
KEGG_MEDICUS_REFERENCE_HORMONE_LIKE_CYTOKINE_TO_JAK_STAT_SIGNALING_PATHWAY	Signal transduction and interaction
KEGG_MEDICUS_REFERENCE_ICOSLG_ICOS_PI3K_SIGNALING_PATHWAY	Signal transduction and interaction
KEGG_MEDICUS_REFERENCE_IFN_RIPK1_3_SIGNALING_PATHWAY	Signal transduction and interaction
KEGG_MEDICUS_REFERENCE_IGF_IGF1R_PI3K_SIGNALING_PATHWAY	Signal transduction and interaction
KEGG_MEDICUS_REFERENCE_IGF_IGF1R_RAS_ERK_SIGNALING_PATHWAY	Signal transduction and interaction
KEGG_MEDICUS_REFERENCE_IGF_IGFR_PI3K_NFKB_SIGNALING_PATHWAY	Signal transduction and interaction
KEGG_MEDICUS_REFERENCE_IGF2_IGF1R_PI3K_SIGNALING_PATHWAY	Signal transduction and interaction
KEGG_MEDICUS_REFERENCE_IGG_FCGR_RAC_SIGNALING_PATHWAY	Signal transduction and interaction
KEGG_MEDICUS_REFERENCE_IL1_IL1R_JNK_SIGNALING_PATHWAY	Signal transduction and interaction
KEGG_MEDICUS_REFERENCE_IL1_IL1R_P38_SIGNALING_PATHWAY	Signal transduction and interaction
KEGG_MEDICUS_REFERENCE_IL10_FAMILY_TO_JAK_STAT_SIGNALING_PATHWAY	Signal transduction and interaction
KEGG_MEDICUS_REFERENCE_IL12_23_TO_JAK_STAT_SIGNALING_PATHWAY	Signal transduction and interaction
KEGG_MEDICUS_REFERENCE_IL2_FAMILY_TO_JAK_STAT_SIGNALING_PATHWAY	Signal transduction and interaction
KEGG_MEDICUS_REFERENCE_IL6_FAMILY_TO_JAK_STAT_SIGNALING_PATHWAY	Signal transduction and interaction
KEGG_MEDICUS_REFERENCE_IRE1A_JNK_SIGNALING_PATHWAY	Signal transduction and interaction
KEGG_MEDICUS_REFERENCE_ITGA_B_FAK_CDC42_SIGNALING_PATHWAY	Signal transduction and interaction
KEGG_MEDICUS_REFERENCE_ITGA_B_FAK_RAC_SIGNALING_PATHWAY	Signal transduction and interaction
KEGG_MEDICUS_REFERENCE_ITGA_B_RHOG_RAC_SIGNALING_PATHWAY	Signal transduction and interaction
KEGG_MEDICUS_REFERENCE_ITGA_B_RHOGAP_RHOA_SIGNALING_PATHWAY	Signal transduction and interaction
KEGG_MEDICUS_REFERENCE_ITGA_B_RHOGEF_RHOA_SIGNALING_PATHWAY	Signal transduction and interaction
KEGG_MEDICUS_REFERENCE_ITGA_B_TALIN_VINCULIN_SIGNALING_PATHWAY	Signal transduction and interaction
KEGG_MEDICUS_REFERENCE_KEAP1_NRF2_SIGNALING_PATHWAY	Signal transduction and interaction
KEGG_MEDICUS_REFERENCE_KISS1_KISS1R_PLCB_PKC_SIGNALING_PATHWAY	Signal transduction and interaction
KEGG_MEDICUS_REFERENCE_KITLG_KIT_PI3K_SIGNALING_PATHWAY	Signal transduction and interaction
KEGG_MEDICUS_REFERENCE_KITLG_KIT_RAS_ERK_SIGNALING_PATHWAY	Signal transduction and interaction
KEGG_MEDICUS_REFERENCE_LHCGR_GNAS_PKA_SIGNALING_PATHWAY	Signal transduction and interaction
KEGG_MEDICUS_REFERENCE_LIGHT_HVEM_NFKB_SIGNALING_PATHWAY	Signal transduction and interaction
KEGG_MEDICUS_REFERENCE_LPA_GNA12_13_RHOA_SIGNALING_PATHWAY	Signal transduction and interaction
KEGG_MEDICUS_REFERENCE_LPA_GNAQ_11_RHOA_SIGNALING_PATHWAY	Signal transduction and interaction
KEGG_MEDICUS_REFERENCE_LPAR_GNB_G_RHO_SIGNALING_PATHWAY	Signal transduction and interaction
KEGG_MEDICUS_REFERENCE_MAGI_PTEN_SIGNALING_PATHWAY	Signal transduction and interaction
KEGG_MEDICUS_REFERENCE_MDA5_IRF7_3_SIGNALING_PATHWAY	Signal transduction and interaction
KEGG_MEDICUS_REFERENCE_MEMBRANE_INITIATED_PROGESTERONE_SIGNALING_PATHWAY	Signal transduction and interaction
KEGG_MEDICUS_REFERENCE_MGLUR1_TRPC3_SIGNALING_PATHWAY	Signal transduction and interaction
KEGG_MEDICUS_REFERENCE_MICROTUBULE_RHOA_SIGNALING_PATHWAY	Signal transduction and interaction
KEGG_MEDICUS_REFERENCE_MLK_JNK_SIGNALING_PATHWAY	Signal transduction and interaction
KEGG_MEDICUS_REFERENCE_MYOSTATIN_SIGNALING_PATHWAY	Signal transduction and interaction
KEGG_MEDICUS_REFERENCE_NLRP3_INFLAMMASOME_SIGNALING_PATHWAY	Signal transduction and interaction
KEGG_MEDICUS_REFERENCE_NOD_NFKB_SIGNALING_PATHWAY	Signal transduction and interaction
KEGG_MEDICUS_REFERENCE_NODAL_SIGNALING_PATHWAY	Signal transduction and interaction
KEGG_MEDICUS_REFERENCE_NON_CANONICAL_INFLAMMASOME_SIGNALING_PATHWAY	Signal transduction and interaction
KEGG_MEDICUS_REFERENCE_NOTCH_MESP2_SIGNALING	Signal transduction and interaction
KEGG_MEDICUS_REFERENCE_NOTCH_SIGNALING_PATHWAY	Signal transduction and interaction
KEGG_MEDICUS_REFERENCE_NRG_ERBB4_PI3K_SIGNALING_PATHWAY	Signal transduction and interaction
KEGG_MEDICUS_REFERENCE_NUCLEAR_INITIATED_ESTROGEN_SIGNALING_PATHWAY	Signal transduction and interaction
KEGG_MEDICUS_REFERENCE_P4_PR_PI3K_SIGNALING_PATHWAY	Signal transduction and interaction
KEGG_MEDICUS_REFERENCE_P4_PR_RAS_ERK_SIGNALING_PATHWAY	Signal transduction and interaction
KEGG_MEDICUS_REFERENCE_PDGF_PDGFR_PI3K_SIGNALING_PATHWAY	Signal transduction and interaction
KEGG_MEDICUS_REFERENCE_PDGF_PDGFR_PLCG_CAMK_SIGNALING_PATHWAY	Signal transduction and interaction
KEGG_MEDICUS_REFERENCE_PDGF_PDGFR_RAS_ERK_SIGNALING_PATHWAY	Signal transduction and interaction
KEGG_MEDICUS_REFERENCE_PDL_PD1_SHP_PI3K_SIGNALING_PATHWAY	Signal transduction and interaction
KEGG_MEDICUS_REFERENCE_PKR_EIF2ALPHA_SIGNALING_PATHWAY	Signal transduction and interaction
KEGG_MEDICUS_REFERENCE_PP2A_AKT_SIGNALING_PATHWAY	Signal transduction and interaction
KEGG_MEDICUS_REFERENCE_PRNP_PI3K_NOX2_SIGNALING_PATHWAY	Signal transduction and interaction
KEGG_MEDICUS_REFERENCE_PROK_PRKR_GI_ERK_SIGNALING_PATHWAY	Signal transduction and interaction
KEGG_MEDICUS_REFERENCE_PTH_PTH1R_PKA_SIGNALING_PATHWAY	Signal transduction and interaction
KEGG_MEDICUS_REFERENCE_RAC_CDC42_PAK_ERK_SIGNALING_PATHWAY	Signal transduction and interaction
KEGG_MEDICUS_REFERENCE_REGULATION_OF_GF_RTK_RAS_ERK_SIGNALING_MRAS_SHOC2_PP1_HOLOPHOSPHATASE	Signal transduction and interaction
KEGG_MEDICUS_REFERENCE_REGULATION_OF_GF_RTK_RAS_ERK_SIGNALING_PATHWAY_ADAPTOR_PROTEINS	Signal transduction and interaction
KEGG_MEDICUS_REFERENCE_REGULATION_OF_GF_RTK_RAS_ERK_SIGNALING_PTP	Signal transduction and interaction
KEGG_MEDICUS_REFERENCE_REGULATION_OF_GF_RTK_RAS_ERK_SIGNALING_RAS_UBIQUITINATION_BY_CUL3_COMPLEX	Signal transduction and interaction
KEGG_MEDICUS_REFERENCE_REGULATION_OF_GF_RTK_RAS_ERK_SIGNALING_RASGAP	Signal transduction and interaction
KEGG_MEDICUS_REFERENCE_REGULATION_OF_GF_RTK_RAS_ERK_SIGNALING_SPRED_AND_NF1	Signal transduction and interaction
KEGG_MEDICUS_REFERENCE_REGULATION_OF_GF_RTK_RAS_ERK_SIGNALING_UBIQUITINATION_OF_RTK_BY_CBL	Signal transduction and interaction
KEGG_MEDICUS_REFERENCE_REGULATION_OF_TNF_NFKB_SIGNALING_PATHWAY_LUBAC_MEDIATED_LINEAR_UBIQUITINATION	Signal transduction and interaction
KEGG_MEDICUS_REFERENCE_RELN_VLDLR_PI3K_SIGNALING_PATHWAY	Signal transduction and interaction
KEGG_MEDICUS_REFERENCE_RENIN_ANGIOTENSIN_SIGNALING_PATHWAY	Signal transduction and interaction
KEGG_MEDICUS_REFERENCE_RIG_I_IRF7_3_SIGNALING_PATHWAY	Signal transduction and interaction
KEGG_MEDICUS_REFERENCE_RIG_I_NFKB_SIGNALING_PATHWAY	Signal transduction and interaction
KEGG_MEDICUS_REFERENCE_RTK_PLCG_ITPR_SIGNALING_PATHWAY	Signal transduction and interaction
KEGG_MEDICUS_REFERENCE_SKELETAL_TYPE_VGCC_RYR_SIGNALING	Signal transduction and interaction
KEGG_MEDICUS_REFERENCE_SPINDLE_ASSEMBLY_CHECKPOINT_SIGNALING	Signal transduction and interaction
KEGG_MEDICUS_REFERENCE_STRAD_STK11_TSC_SIGNALING_PATHWAY	Signal transduction and interaction
KEGG_MEDICUS_REFERENCE_TAC3_TACR3_PLC_PKC_SIGNALING_PATHWAY	Signal transduction and interaction
KEGG_MEDICUS_REFERENCE_TCR_PLCG_ITPR_SIGNALING_PATHWAY	Signal transduction and interaction
KEGG_MEDICUS_REFERENCE_TGF_BETA_SIGNALING_PATHWAY	Signal transduction and interaction
KEGG_MEDICUS_REFERENCE_TGFA_EGFR_PI3K_SIGNALING_PATHWAY	Signal transduction and interaction
KEGG_MEDICUS_REFERENCE_TGFA_EGFR_PLCG_PKC_SIGNALING_PATHWAY	Signal transduction and interaction
KEGG_MEDICUS_REFERENCE_TGFA_EGFR_RAS_ERK_SIGNALING_PATHWAY	Signal transduction and interaction
KEGG_MEDICUS_REFERENCE_THYROID_HORMONE_SIGNALING_PATHWAY	Signal transduction and interaction
KEGG_MEDICUS_REFERENCE_TIGHT_JUNCTION_ACTIN_SIGNALING_PATHWAY	Signal transduction and interaction
KEGG_MEDICUS_REFERENCE_TLR1_2_4_NFKB_SIGNALING_PATHWAY	Signal transduction and interaction
KEGG_MEDICUS_REFERENCE_TLR2_4_MAPK_SIGNALING_PATHWAY	Signal transduction and interaction
KEGG_MEDICUS_REFERENCE_TLR3_IRF3_SIGNALING_PATHWAY	Signal transduction and interaction
KEGG_MEDICUS_REFERENCE_TLR3_IRF7_SIGNALING_PATHWAY	Signal transduction and interaction
KEGG_MEDICUS_REFERENCE_TLR3_NFKB_SIGNALING_PATHWAY	Signal transduction and interaction
KEGG_MEDICUS_REFERENCE_TLR4_IRF3_7_SIGNALING_PATHWAY	Signal transduction and interaction
KEGG_MEDICUS_REFERENCE_TLR5_NFKB_SIGNALING_PATHWAY	Signal transduction and interaction
KEGG_MEDICUS_REFERENCE_TLR7_8_9_IRF5_SIGNALING_PATHWAY	Signal transduction and interaction
KEGG_MEDICUS_REFERENCE_TLR7_9_IRF7_SIGNALING_PATHWAY	Signal transduction and interaction
KEGG_MEDICUS_REFERENCE_TNF_JNK_SIGNALING_PATHWAY	Signal transduction and interaction
KEGG_MEDICUS_REFERENCE_TNF_NFKB_SIGNALING_PATHWAY	Signal transduction and interaction
KEGG_MEDICUS_REFERENCE_TNF_P38_SIGNALING_PATHWAY	Signal transduction and interaction
KEGG_MEDICUS_REFERENCE_TNF_RIPK1_3_SIGNALING_PATHWAY	Signal transduction and interaction
KEGG_MEDICUS_REFERENCE_TRAPPI_RAB1_SIGNALING_PATHWAY	Signal transduction and interaction
KEGG_MEDICUS_REFERENCE_TRH_TRHR_PLCB_PKC_SIGNALING_PATHWAY	Signal transduction and interaction
KEGG_MEDICUS_REFERENCE_TSC1_2_MTORC1_SIGNALING_PATHWAY	Signal transduction and interaction
KEGG_MEDICUS_REFERENCE_TSH_DUOX2_TG_SIGNALING_PATHWAY	Signal transduction and interaction
KEGG_MEDICUS_REFERENCE_TSH_TG_SIGNALING_PATHWAY	Signal transduction and interaction
KEGG_MEDICUS_REFERENCE_TYPE_I_IFN_SIGNALING_PATHWAY	Signal transduction and interaction
KEGG_MEDICUS_REFERENCE_TYPE_I_INTERFERON_TO_JAK_STAT_SIGNALING_PATHWAY	Signal transduction and interaction
KEGG_MEDICUS_REFERENCE_TYPE_II_INTERFERON_TO_JAK_STAT_SIGNALING_PATHWAY	Signal transduction and interaction
KEGG_MEDICUS_REFERENCE_WNT_SIGNALING_MODULATION_LGR_RSPO	Signal transduction and interaction
KEGG_MEDICUS_REFERENCE_WNT_SIGNALING_MODULATION_SOST_LRP4	Signal transduction and interaction
KEGG_MEDICUS_REFERENCE_WNT_SIGNALING_MODULATION_WNT_ACYLATION	Signal transduction and interaction
KEGG_MEDICUS_REFERENCE_WNT_SIGNALING_MODULATION_WNT_INHIBITOR	Signal transduction and interaction
KEGG_MEDICUS_REFERENCE_WNT_SIGNALING_PATHWAY	Signal transduction and interaction
KEGG_MEDICUS_REFERENCE_WNT5A_ROR_SIGNALING_PATHWAY	Signal transduction and interaction
KEGG_MEDICUS_VARIANT_AMPLIFIED_EGFR_TO_PI3K_SIGNALING_PATHWAY	Signal transduction and interaction
KEGG_MEDICUS_VARIANT_AMPLIFIED_EGFR_TO_PLCG_CAMK_SIGNALING_PATHWAY	Signal transduction and interaction
KEGG_MEDICUS_VARIANT_AMPLIFIED_EGFR_TO_RAS_ERK_SIGNALING_PATHWAY	Signal transduction and interaction
KEGG_MEDICUS_VARIANT_AMPLIFIED_FGFR_TO_PI3K_SIGNALING_PATHWAY	Signal transduction and interaction
KEGG_MEDICUS_VARIANT_AMPLIFIED_FGFR_TO_RAS_ERK_SIGNALING_PATHWAY	Signal transduction and interaction
KEGG_MEDICUS_VARIANT_AMPLIFIED_MET_TO_PI3K_SIGNALING_PATHWAY	Signal transduction and interaction
KEGG_MEDICUS_VARIANT_AMPLIFIED_PDGFR_TO_PI3K_SIGNALING_PATHWAY	Signal transduction and interaction
KEGG_MEDICUS_VARIANT_AMPLIFIED_PDGFR_TO_PLCG_CAMK_SIGNALING_PATHWAY	Signal transduction and interaction
KEGG_MEDICUS_VARIANT_AMPLIFIED_PDGFR_TO_RAS_ERK_SIGNALING_PATHWAY	Signal transduction and interaction
KEGG_MEDICUS_VARIANT_AREG_OVEREXPRESSION_TO_PI3K_SIGNALING_PATHWAY	Signal transduction and interaction
KEGG_MEDICUS_VARIANT_BCR_ABL_FUSION_KINASE_TO_PI3K_SIGNALING_PATHWAY	Signal transduction and interaction
KEGG_MEDICUS_VARIANT_BCR_ABL_FUSION_KINASE_TO_RAS_ERK_SIGNALING_PATHWAY	Signal transduction and interaction
KEGG_MEDICUS_VARIANT_CDH1_REDUCED_EXPRESSION_TO_BETA_CATENIN_SIGNALING_PATHWAY	Signal transduction and interaction
KEGG_MEDICUS_VARIANT_CYP11B1_CYP11B2_FUSION_TO_ACTH_CORTISOL_SIGNALING_PATHWAY	Signal transduction and interaction
KEGG_MEDICUS_VARIANT_DAB1_OVEREXPRESSION_TO_RELN_VLDLR_PI3K_SIGNALING_PATHWAY	Signal transduction and interaction
KEGG_MEDICUS_VARIANT_DUPLICATION_OR_MUTATION_ACTIVATED_FLT3_TO_RAS_ERK_SIGNALING_PATHWAY	Signal transduction and interaction
KEGG_MEDICUS_VARIANT_DUPLICATION_OR_MUTATION_ACTIVATED_FLT3_TO_RAS_PI3K_SIGNALING_PATHWAY	Signal transduction and interaction
KEGG_MEDICUS_VARIANT_EGF_OVEREXPRESSION_TO_PI3K_SIGNALING_PATHWAY	Signal transduction and interaction
KEGG_MEDICUS_VARIANT_EGF_OVEREXPRESSION_TO_RAS_ERK_SIGNALING_PATHWAY	Signal transduction and interaction
KEGG_MEDICUS_VARIANT_EGFR_OVEREXPRESSION_TO_PI3K_SIGNALING_PATHWAY	Signal transduction and interaction
KEGG_MEDICUS_VARIANT_EML4_ALK_FUSION_KINASE_TO_PI3K_SIGNALING_PATHWAY	Signal transduction and interaction
KEGG_MEDICUS_VARIANT_EML4_ALK_FUSION_KINASE_TO_PLCG_ERK_SIGNALING_PATHWAY	Signal transduction and interaction
KEGG_MEDICUS_VARIANT_EML4_ALK_FUSION_KINASE_TO_RAS_ERK_SIGNALING_PATHWAY	Signal transduction and interaction
KEGG_MEDICUS_VARIANT_ERBB2_OVEREXPRESSION_TO_EGF_JAK_STAT_SIGNALING_PATHWAY	Signal transduction and interaction
KEGG_MEDICUS_VARIANT_ERBB2_OVEREXPRESSION_TO_PI3K_SIGNALING_PATHWAY	Signal transduction and interaction
KEGG_MEDICUS_VARIANT_EREG_OVEREXPRESSION_TO_PI3K_SIGNALING_PATHWAY	Signal transduction and interaction
KEGG_MEDICUS_VARIANT_FZD7_OVEREXPRESSION_TO_WNT_SIGNALING_PATHWAY	Signal transduction and interaction
KEGG_MEDICUS_VARIANT_HRAS_OVEREXPRESSION_TO_ERK_SIGNALING_PATHWAY	Signal transduction and interaction
KEGG_MEDICUS_VARIANT_IGF2_OVEREXPRESSION_TO_RAS_ERK_SIGNALING_PATHWAY	Signal transduction and interaction
KEGG_MEDICUS_VARIANT_LOSS_OF_RASSF1_TO_RAS_RASSF1_SIGNALING_PATHWAY	Signal transduction and interaction
KEGG_MEDICUS_VARIANT_LOSS_OF_VHL_TO_HIF_1_SIGNALING_PATHWAY	Signal transduction and interaction
KEGG_MEDICUS_VARIANT_LRP6_OVEREXPRESSION_TO_WNT_SIGNALING_PATHWAY	Signal transduction and interaction
KEGG_MEDICUS_VARIANT_MET_OVEREXPRESSION_TO_RAS_ERK_SIGNALING_PATHWAY	Signal transduction and interaction
KEGG_MEDICUS_VARIANT_MUTATION_ACTIVATED_CACNA1D_H_TO_ANGIOTENSIN_ALDOSTERONE_SIGNALING_PATHWAY	Signal transduction and interaction
KEGG_MEDICUS_VARIANT_MUTATION_ACTIVATED_EGFR_TO_PI3K_SIGNALING_PATHWAY	Signal transduction and interaction
KEGG_MEDICUS_VARIANT_MUTATION_ACTIVATED_EGFR_TO_PLCG_ERK_SIGNALING_PATHWAY	Signal transduction and interaction
KEGG_MEDICUS_VARIANT_MUTATION_ACTIVATED_EGFR_TO_RAS_ERK_SIGNALING_PATHWAY	Signal transduction and interaction
KEGG_MEDICUS_VARIANT_MUTATION_ACTIVATED_FGFR3_TO_RAS_ERK_SIGNALING_PATHWAY	Signal transduction and interaction
KEGG_MEDICUS_VARIANT_MUTATION_ACTIVATED_GNAS_TO_ACTH_CORTISOL_SIGNALING_PATHWAY	Signal transduction and interaction
KEGG_MEDICUS_VARIANT_MUTATION_ACTIVATED_GNAS_TO_CRHR_PKA_ACTH_SIGNALING_PATHWAY	Signal transduction and interaction
KEGG_MEDICUS_VARIANT_MUTATION_ACTIVATED_GRM1_TO_MGLUR1_TRPC3_SIGNALING_PATHWAY	Signal transduction and interaction
KEGG_MEDICUS_VARIANT_MUTATION_ACTIVATED_ITPR1_TO_MGLUR1_TRPC3_SIGNALING_PATHWAY	Signal transduction and interaction
KEGG_MEDICUS_VARIANT_MUTATION_ACTIVATED_KCNJ5_TO_ANGIOTENSIN_ALDOSTERONE_SIGNALING_PATHWAY	Signal transduction and interaction
KEGG_MEDICUS_VARIANT_MUTATION_ACTIVATED_KIT_TO_PI3K_SIGNALING_PATHWAY	Signal transduction and interaction
KEGG_MEDICUS_VARIANT_MUTATION_ACTIVATED_KIT_TO_RAS_ERK_SIGNALING_PATHWAY	Signal transduction and interaction
KEGG_MEDICUS_VARIANT_MUTATION_ACTIVATED_KRAS_NRAS_TO_ERK_SIGNALING_PATHWAY	Signal transduction and interaction
KEGG_MEDICUS_VARIANT_MUTATION_ACTIVATED_KRAS_NRAS_TO_PI3K_SIGNALING_PATHWAY	Signal transduction and interaction
KEGG_MEDICUS_VARIANT_MUTATION_ACTIVATED_MET_TO_PI3K_SIGNALING_PATHWAY	Signal transduction and interaction
KEGG_MEDICUS_VARIANT_MUTATION_ACTIVATED_MET_TO_RAS_ERK_SIGNALING_PATHWAY	Signal transduction and interaction
KEGG_MEDICUS_VARIANT_MUTATION_ACTIVATED_PI3K_TO_PI3K_SIGNALING_PATHWAY	Signal transduction and interaction
KEGG_MEDICUS_VARIANT_MUTATION_ACTIVATED_PRKACA_TO_ACTH_CORTISOL_SIGNALING_PATHWAY	Signal transduction and interaction
KEGG_MEDICUS_VARIANT_MUTATION_ACTIVATED_RET_TO_PI3K_SIGNALING_PATHWAY	Signal transduction and interaction
KEGG_MEDICUS_VARIANT_MUTATION_ACTIVATED_SMO_TO_HEDGEHOG_SIGNALING_PATHWAY	Signal transduction and interaction
KEGG_MEDICUS_VARIANT_MUTATION_CAUSED_ABERRANT_ABETA_TO_AGE_RAGE_SIGNALING_PATHWAY	Signal transduction and interaction
KEGG_MEDICUS_VARIANT_MUTATION_CAUSED_ABERRANT_ABETA_TO_IRE1A_JNK_SIGNALING_PATHWAY	Signal transduction and interaction
KEGG_MEDICUS_VARIANT_MUTATION_CAUSED_ABERRANT_HTT_TO_TNF_JNK_SIGNALING_PATHWAY	Signal transduction and interaction
KEGG_MEDICUS_VARIANT_MUTATION_CAUSED_ABERRANT_SNCA_TO_PERK_ATF4_SIGNALING_PATHWAY	Signal transduction and interaction
KEGG_MEDICUS_VARIANT_MUTATION_CAUSED_ABERRANT_SOD1_TO_PERK_ATF4_SIGNALING_PATHWAY	Signal transduction and interaction
KEGG_MEDICUS_VARIANT_MUTATION_CAUSED_ABERRANT_SPTBN2_TO_MGLUR1_TRPC3_SIGNALING_PATHWAY	Signal transduction and interaction
KEGG_MEDICUS_VARIANT_MUTATION_INACTIVATED_APC_TO_WNT_SIGNALING_PATHWAY	Signal transduction and interaction
KEGG_MEDICUS_VARIANT_MUTATION_INACTIVATED_ATP1A1_TO_ANGIOTENSIN_ALDOSTERONE_SIGNALING_PATHWAY	Signal transduction and interaction
KEGG_MEDICUS_VARIANT_MUTATION_INACTIVATED_ATP2B3_TO_ANGIOTENSIN_ALDOSTERONE_SIGNALING_PATHWAY	Signal transduction and interaction
KEGG_MEDICUS_VARIANT_MUTATION_INACTIVATED_AXIN_TO_WNT_SIGNALING_PATHWAY	Signal transduction and interaction
KEGG_MEDICUS_VARIANT_MUTATION_INACTIVATED_DJ1_TO_FAS_JNK_SIGNALING_PATWHAY	Signal transduction and interaction
KEGG_MEDICUS_VARIANT_MUTATION_INACTIVATED_FGF17_TO_RAS_ERK_SIGNALING_PATHWAY	Signal transduction and interaction
KEGG_MEDICUS_VARIANT_MUTATION_INACTIVATED_FGF8_TO_RAS_ERK_SIGNALING_PATHWAY	Signal transduction and interaction
KEGG_MEDICUS_VARIANT_MUTATION_INACTIVATED_PDE11A_PDE8B_TO_ACTH_CORTISOL_SIGNALING_PATHWAY	Signal transduction and interaction
KEGG_MEDICUS_VARIANT_MUTATION_INACTIVATED_PRKAR1A_TO_ACTH_CORTISOL_SIGNALING_PATHWAY	Signal transduction and interaction
KEGG_MEDICUS_VARIANT_MUTATION_INACTIVATED_PRKAR1A_TO_CRHR_PKA_ACTH_SIGNALING_PATHWAY	Signal transduction and interaction
KEGG_MEDICUS_VARIANT_MUTATION_INACTIVATED_PRKCG_TO_MGLUR1_TRPC3_SIGNALING_PATHWAY	Signal transduction and interaction
KEGG_MEDICUS_VARIANT_MUTATION_INACTIVATED_PROK2_TO_PROK_PRKR_GI_ERK_SIGNALING_PATHWAY	Signal transduction and interaction
KEGG_MEDICUS_VARIANT_MUTATION_INACTIVATED_PROKR2_TO_PROK_PRKR_GI_ERK_SIGNALING_PATHWAY	Signal transduction and interaction
KEGG_MEDICUS_VARIANT_MUTATION_INACTIVATED_PTCH1_TO_HEDGEHOG_SIGNALING_PATHWAY	Signal transduction and interaction
KEGG_MEDICUS_VARIANT_MUTATION_INACTIVATED_RASD1_TO_CRHR_PKA_ACTH_SIGNALING_PATHWAY	Signal transduction and interaction
KEGG_MEDICUS_VARIANT_NOTCH_OVEREXPRESSION_TO_NOTCH_SIGNALING_PATHWAY	Signal transduction and interaction
KEGG_MEDICUS_VARIANT_RET_FUSION_KINASE_TO_RAS_ERK_SIGNALING_PATHWAY	Signal transduction and interaction
KEGG_MEDICUS_VARIANT_SCRAPIE_CONFORMATION_PRPSC_TO_PERK_ATF4_SIGNALING_PATHWAY	Signal transduction and interaction
KEGG_MEDICUS_VARIANT_SCRAPIE_CONFORMATION_PRPSC_TO_PRNP_PI3K_NOX2_SIGNALING_PATHWAY	Signal transduction and interaction
KEGG_MEDICUS_VARIANT_TGFA_OVEREXPRESSION_TO_PI3K_SIGNALING_PATHWAY	Signal transduction and interaction
KEGG_MEDICUS_VARIANT_TRK_FUSION_KINASE_TO_RAS_ERK_SIGNALING_PATHWAY	Signal transduction and interaction
KEGG_MTOR_SIGNALING_PATHWAY	Signal transduction and interaction
KEGG_NEUROTROPHIN_SIGNALING_PATHWAY	Signal transduction and interaction
KEGG_NOD_LIKE_RECEPTOR_SIGNALING_PATHWAY	Signal transduction and interaction
KEGG_NOTCH_SIGNALING_PATHWAY	Signal transduction and interaction
KEGG_P53_SIGNALING_PATHWAY	Signal transduction and interaction
KEGG_PHOSPHATIDYLINOSITOL_SIGNALING_SYSTEM	Signal transduction and interaction
KEGG_PPAR_SIGNALING_PATHWAY	Signal transduction and interaction
KEGG_RIG_I_LIKE_RECEPTOR_SIGNALING_PATHWAY	Signal transduction and interaction
KEGG_T_CELL_RECEPTOR_SIGNALING_PATHWAY	Signal transduction and interaction
KEGG_TGF_BETA_SIGNALING_PATHWAY	Signal transduction and interaction
KEGG_TOLL_LIKE_RECEPTOR_SIGNALING_PATHWAY	Signal transduction and interaction
KEGG_VEGF_SIGNALING_PATHWAY	Signal transduction and interaction
KEGG_WNT_SIGNALING_PATHWAY	Signal transduction and interaction
KOBAYASHI_EGFR_SIGNALING_24HR_UP	Signal transduction and interaction
KOBAYASHI_EGFR_SIGNALING_6HR_UP	Signal transduction and interaction
LOPEZ_TRANSLATION_VIA_FN1_SIGNALING	Signal transduction and interaction
LU_IL4_SIGNALING	Signal transduction and interaction
MARTIN_VIRAL_GPCR_SIGNALING_UP	Signal transduction and interaction
MARZEC_IL2_SIGNALING_UP	Signal transduction and interaction
MULLIGAN_NTF3_SIGNALING_VIA_INSR_AND_IGF1R_UP	Signal transduction and interaction
NAGASHIMA_EGF_SIGNALING_UP	Signal transduction and interaction
NAGASHIMA_NRG1_SIGNALING_UP	Signal transduction and interaction
NUMATA_CSF3_SIGNALING_VIA_STAT3	Signal transduction and interaction
ONDER_CDH1_SIGNALING_VIA_CTNNB1	Signal transduction and interaction
PARENT_MTOR_SIGNALING_UP	Signal transduction and interaction
PID_PRL_SIGNALING_EVENTS_PATHWAY	Signal transduction and interaction
PID_WNT_SIGNALING_PATHWAY	Signal transduction and interaction
PLASARI_TGFB1_SIGNALING_VIA_NFIC_10HR_UP	Signal transduction and interaction
PLASARI_TGFB1_SIGNALING_VIA_NFIC_1HR_UP	Signal transduction and interaction
REACTOME_ACTIVATED_NOTCH1_TRANSMITS_SIGNAL_TO_THE_NUCLEUS	Signal transduction and interaction
REACTOME_ACTIVATED_NTRK2_SIGNALS_THROUGH_CDK5	Signal transduction and interaction
REACTOME_ACTIVATED_NTRK2_SIGNALS_THROUGH_FRS2_AND_FRS3	Signal transduction and interaction
REACTOME_ACTIVATED_NTRK2_SIGNALS_THROUGH_FYN	Signal transduction and interaction
REACTOME_ACTIVATED_NTRK2_SIGNALS_THROUGH_PI3K	Signal transduction and interaction
REACTOME_ACTIVATED_NTRK2_SIGNALS_THROUGH_RAS	Signal transduction and interaction
REACTOME_ACTIVATED_NTRK3_SIGNALS_THROUGH_PI3K	Signal transduction and interaction
REACTOME_ACTIVATED_NTRK3_SIGNALS_THROUGH_RAS	Signal transduction and interaction
REACTOME_ADP_SIGNALLING_THROUGH_P2Y_PURINOCEPTOR_1	Signal transduction and interaction
REACTOME_ADP_SIGNALLING_THROUGH_P2Y_PURINOCEPTOR_12	Signal transduction and interaction
REACTOME_ADVANCED_GLYCOSYLATION_ENDPRODUCT_RECEPTOR_SIGNALING	Signal transduction and interaction
REACTOME_ALPHA_PROTEIN_KINASE_1_SIGNALING_PATHWAY	Signal transduction and interaction
REACTOME_ARYL_HYDROCARBON_RECEPTOR_SIGNALLING	Signal transduction and interaction
REACTOME_BETA_CATENIN_INDEPENDENT_WNT_SIGNALING	Signal transduction and interaction
REACTOME_CASPASE_ACTIVATION_VIA_EXTRINSIC_APOPTOTIC_SIGNALLING_PATHWAY	Signal transduction and interaction
REACTOME_CD209_DC_SIGN_SIGNALING	Signal transduction and interaction
REACTOME_CD28_DEPENDENT_PI3K_AKT_SIGNALING	Signal transduction and interaction
REACTOME_CELL_DEATH_SIGNALLING_VIA_NRAGE_NRIF_AND_NADE	Signal transduction and interaction
REACTOME_CLEC7A_DECTIN_1_SIGNALING	Signal transduction and interaction
REACTOME_CONSTITUTIVE_SIGNALING_BY_ABERRANT_PI3K_IN_CANCER	Signal transduction and interaction
REACTOME_CONSTITUTIVE_SIGNALING_BY_AKT1_E17K_IN_CANCER	Signal transduction and interaction
REACTOME_CONSTITUTIVE_SIGNALING_BY_EGFRVIII	Signal transduction and interaction
REACTOME_CONSTITUTIVE_SIGNALING_BY_OVEREXPRESSED_ERBB2	Signal transduction and interaction
REACTOME_CREB1_PHOSPHORYLATION_THROUGH_NMDA_RECEPTOR_MEDIATED_ACTIVATION_OF_RAS_SIGNALING	Signal transduction and interaction
REACTOME_CRMPS_IN_SEMA3A_SIGNALING	Signal transduction and interaction
REACTOME_CTLA4_INHIBITORY_SIGNALING	Signal transduction and interaction
REACTOME_CYTOKINE_SIGNALING_IN_IMMUNE_SYSTEM	Signal transduction and interaction
REACTOME_DAG_AND_IP3_SIGNALING	Signal transduction and interaction
REACTOME_DAP12_SIGNALING	Signal transduction and interaction
REACTOME_DCC_MEDIATED_ATTRACTIVE_SIGNALING	Signal transduction and interaction
REACTOME_DEATH_RECEPTOR_SIGNALING	Signal transduction and interaction
REACTOME_DECTIN_1_MEDIATED_NONCANONICAL_NF_KB_SIGNALING	Signal transduction and interaction
REACTOME_DISEASES_OF_SIGNAL_TRANSDUCTION_BY_GROWTH_FACTOR_RECEPTORS_AND_SECOND_MESSENGERS	Signal transduction and interaction
REACTOME_DOWNREGULATION_OF_ERBB2_ERBB3_SIGNALING	Signal transduction and interaction
REACTOME_DOWNREGULATION_OF_ERBB2_SIGNALING	Signal transduction and interaction
REACTOME_DOWNREGULATION_OF_ERBB4_SIGNALING	Signal transduction and interaction
REACTOME_DOWNREGULATION_OF_TGF_BETA_RECEPTOR_SIGNALING	Signal transduction and interaction
REACTOME_DOWNSTREAM_SIGNAL_TRANSDUCTION	Signal transduction and interaction
REACTOME_DOWNSTREAM_SIGNALING_EVENTS_OF_B_CELL_RECEPTOR_BCR	Signal transduction and interaction
REACTOME_DOWNSTREAM_SIGNALING_OF_ACTIVATED_FGFR1	Signal transduction and interaction
REACTOME_DOWNSTREAM_SIGNALING_OF_ACTIVATED_FGFR2	Signal transduction and interaction
REACTOME_DOWNSTREAM_SIGNALING_OF_ACTIVATED_FGFR3	Signal transduction and interaction
REACTOME_DOWNSTREAM_SIGNALING_OF_ACTIVATED_FGFR4	Signal transduction and interaction
REACTOME_EPH_EPHRIN_SIGNALING	Signal transduction and interaction
REACTOME_EPHB_MEDIATED_FORWARD_SIGNALING	Signal transduction and interaction
REACTOME_EPHRIN_SIGNALING	Signal transduction and interaction
REACTOME_ERBB2_ACTIVATES_PTK6_SIGNALING	Signal transduction and interaction
REACTOME_ESR_MEDIATED_SIGNALING	Signal transduction and interaction
REACTOME_ESTROGEN_DEPENDENT_NUCLEAR_EVENTS_DOWNSTREAM_OF_ESR_MEMBRANE_SIGNALING	Signal transduction and interaction
REACTOME_ESTROGEN_STIMULATED_SIGNALING_THROUGH_PRKCZ	Signal transduction and interaction
REACTOME_EXTRA_NUCLEAR_ESTROGEN_SIGNALING	Signal transduction and interaction
REACTOME_FASL_CD95L_SIGNALING	Signal transduction and interaction
REACTOME_FC_EPSILON_RECEPTOR_FCERI_SIGNALING	Signal transduction and interaction
REACTOME_FGFRL1_MODULATION_OF_FGFR1_SIGNALING	Signal transduction and interaction
REACTOME_FLT3_SIGNALING	Signal transduction and interaction
REACTOME_FLT3_SIGNALING_BY_CBL_MUTANTS	Signal transduction and interaction
REACTOME_FLT3_SIGNALING_IN_DISEASE	Signal transduction and interaction
REACTOME_FLT3_SIGNALING_THROUGH_SRC_FAMILY_KINASES	Signal transduction and interaction
REACTOME_FRS_MEDIATED_FGFR1_SIGNALING	Signal transduction and interaction
REACTOME_FRS_MEDIATED_FGFR2_SIGNALING	Signal transduction and interaction
REACTOME_FRS_MEDIATED_FGFR3_SIGNALING	Signal transduction and interaction
REACTOME_FRS_MEDIATED_FGFR4_SIGNALING	Signal transduction and interaction
REACTOME_G_ALPHA_12_13_SIGNALLING_EVENTS	Signal transduction and interaction
REACTOME_G_ALPHA_I_SIGNALLING_EVENTS	Signal transduction and interaction
REACTOME_G_ALPHA_Q_SIGNALLING_EVENTS	Signal transduction and interaction
REACTOME_G_ALPHA_S_SIGNALLING_EVENTS	Signal transduction and interaction
REACTOME_G_ALPHA_Z_SIGNALLING_EVENTS	Signal transduction and interaction
REACTOME_G_BETA_GAMMA_SIGNALLING_THROUGH_CDC42	Signal transduction and interaction
REACTOME_G_BETA_GAMMA_SIGNALLING_THROUGH_PI3KGAMMA	Signal transduction and interaction
REACTOME_G_PROTEIN_BETA_GAMMA_SIGNALLING	Signal transduction and interaction
REACTOME_GAB1_SIGNALOSOME	Signal transduction and interaction
REACTOME_GENE_AND_PROTEIN_EXPRESSION_BY_JAK_STAT_SIGNALING_AFTER_INTERLEUKIN_12_STIMULATION	Signal transduction and interaction
REACTOME_GLUCAGON_SIGNALING_IN_METABOLIC_REGULATION	Signal transduction and interaction
REACTOME_GP1B_IX_V_ACTIVATION_SIGNALLING	Signal transduction and interaction
REACTOME_GPER1_SIGNALING	Signal transduction and interaction
REACTOME_GRB2_EVENTS_IN_ERBB2_SIGNALING	Signal transduction and interaction
REACTOME_GRB2_SOS_PROVIDES_LINKAGE_TO_MAPK_SIGNALING_FOR_INTEGRINS	Signal transduction and interaction
REACTOME_GRB7_EVENTS_IN_ERBB2_SIGNALING	Signal transduction and interaction
REACTOME_GROWTH_HORMONE_RECEPTOR_SIGNALING	Signal transduction and interaction
REACTOME_HEME_SIGNALING	Signal transduction and interaction
REACTOME_IFNG_SIGNALING_ACTIVATES_MAPKS	Signal transduction and interaction
REACTOME_INACTIVATION_OF_CSF3_G_CSF_SIGNALING	Signal transduction and interaction
REACTOME_INSULIN_RECEPTOR_SIGNALLING_CASCADE	Signal transduction and interaction
REACTOME_INTEGRIN_SIGNALING	Signal transduction and interaction
REACTOME_INTERFERON_ALPHA_BETA_SIGNALING	Signal transduction and interaction
REACTOME_INTERFERON_GAMMA_SIGNALING	Signal transduction and interaction
REACTOME_INTERFERON_SIGNALING	Signal transduction and interaction
REACTOME_INTERLEUKIN_1_FAMILY_SIGNALING	Signal transduction and interaction
REACTOME_INTERLEUKIN_1_SIGNALING	Signal transduction and interaction
REACTOME_INTERLEUKIN_10_SIGNALING	Signal transduction and interaction
REACTOME_INTERLEUKIN_12_FAMILY_SIGNALING	Signal transduction and interaction
REACTOME_INTERLEUKIN_12_SIGNALING	Signal transduction and interaction
REACTOME_INTERLEUKIN_15_SIGNALING	Signal transduction and interaction
REACTOME_INTERLEUKIN_17_SIGNALING	Signal transduction and interaction
REACTOME_INTERLEUKIN_18_SIGNALING	Signal transduction and interaction
REACTOME_INTERLEUKIN_2_FAMILY_SIGNALING	Signal transduction and interaction
REACTOME_INTERLEUKIN_2_SIGNALING	Signal transduction and interaction
REACTOME_INTERLEUKIN_20_FAMILY_SIGNALING	Signal transduction and interaction
REACTOME_INTERLEUKIN_21_SIGNALING	Signal transduction and interaction
REACTOME_INTERLEUKIN_23_SIGNALING	Signal transduction and interaction
REACTOME_INTERLEUKIN_27_SIGNALING	Signal transduction and interaction
REACTOME_INTERLEUKIN_3_INTERLEUKIN_5_AND_GM_CSF_SIGNALING	Signal transduction and interaction
REACTOME_INTERLEUKIN_35_SIGNALLING	Signal transduction and interaction
REACTOME_INTERLEUKIN_37_SIGNALING	Signal transduction and interaction
REACTOME_INTERLEUKIN_4_AND_INTERLEUKIN_13_SIGNALING	Signal transduction and interaction
REACTOME_INTERLEUKIN_6_FAMILY_SIGNALING	Signal transduction and interaction
REACTOME_INTERLEUKIN_6_SIGNALING	Signal transduction and interaction
REACTOME_INTERLEUKIN_7_SIGNALING	Signal transduction and interaction
REACTOME_INTERLEUKIN_9_SIGNALING	Signal transduction and interaction
REACTOME_INTERLEUKIN_RECEPTOR_SHC_SIGNALING	Signal transduction and interaction
REACTOME_INTRACELLULAR_SIGNALING_BY_SECOND_MESSENGERS	Signal transduction and interaction
REACTOME_IRS_MEDIATED_SIGNALLING	Signal transduction and interaction
REACTOME_MAPK_FAMILY_SIGNALING_CASCADES	Signal transduction and interaction
REACTOME_MAPK6_MAPK4_SIGNALING	Signal transduction and interaction
REACTOME_MET_ACTIVATES_PI3K_AKT_SIGNALING	Signal transduction and interaction
REACTOME_MET_ACTIVATES_PTK2_SIGNALING	Signal transduction and interaction
REACTOME_MET_ACTIVATES_RAS_SIGNALING	Signal transduction and interaction
REACTOME_MTOR_SIGNALLING	Signal transduction and interaction
REACTOME_MTORC1_MEDIATED_SIGNALLING	Signal transduction and interaction
REACTOME_NADE_MODULATES_DEATH_SIGNALLING	Signal transduction and interaction
REACTOME_NCAM_SIGNALING_FOR_NEURITE_OUT_GROWTH	Signal transduction and interaction
REACTOME_NEF_AND_SIGNAL_TRANSDUCTION	Signal transduction and interaction
REACTOME_NEGATIVE_REGULATION_OF_FGFR1_SIGNALING	Signal transduction and interaction
REACTOME_NEGATIVE_REGULATION_OF_FGFR2_SIGNALING	Signal transduction and interaction
REACTOME_NEGATIVE_REGULATION_OF_FGFR3_SIGNALING	Signal transduction and interaction
REACTOME_NEGATIVE_REGULATION_OF_FGFR4_SIGNALING	Signal transduction and interaction
REACTOME_NEGATIVE_REGULATION_OF_NOTCH4_SIGNALING	Signal transduction and interaction
REACTOME_NEGATIVE_REGULATION_OF_TCF_DEPENDENT_SIGNALING_BY_DVL_INTERACTING_PROTEINS	Signal transduction and interaction
REACTOME_NEGATIVE_REGULATION_OF_TCF_DEPENDENT_SIGNALING_BY_WNT_LIGAND_ANTAGONISTS	Signal transduction and interaction
REACTOME_NEGATIVE_REGULATORS_OF_DDX58_IFIH1_SIGNALING	Signal transduction and interaction
REACTOME_NETRIN_1_SIGNALING	Signal transduction and interaction
REACTOME_NETRIN_MEDIATED_REPULSION_SIGNALS	Signal transduction and interaction
REACTOME_NEUROTRANSMITTER_RECEPTORS_AND_POSTSYNAPTIC_SIGNAL_TRANSMISSION	Signal transduction and interaction
REACTOME_NF_KB_IS_ACTIVATED_AND_SIGNALS_SURVIVAL	Signal transduction and interaction
REACTOME_NOD1_2_SIGNALING_PATHWAY	Signal transduction and interaction
REACTOME_NOTCH2_ACTIVATION_AND_TRANSMISSION_OF_SIGNAL_TO_THE_NUCLEUS	Signal transduction and interaction
REACTOME_NOTCH3_ACTIVATION_AND_TRANSMISSION_OF_SIGNAL_TO_THE_NUCLEUS	Signal transduction and interaction
REACTOME_NOTCH4_ACTIVATION_AND_TRANSMISSION_OF_SIGNAL_TO_THE_NUCLEUS	Signal transduction and interaction
REACTOME_NR1H2_AND_NR1H3_MEDIATED_SIGNALING	Signal transduction and interaction
REACTOME_NRAGE_SIGNALS_DEATH_THROUGH_JNK	Signal transduction and interaction
REACTOME_NRIF_SIGNALS_CELL_DEATH_FROM_THE_NUCLEUS	Signal transduction and interaction
REACTOME_NUCLEAR_EVENTS_STIMULATED_BY_ALK_SIGNALING_IN_CANCER	Signal transduction and interaction
REACTOME_NUCLEAR_SIGNALING_BY_ERBB4	Signal transduction and interaction
REACTOME_NUCLEOTIDE_BINDING_DOMAIN_LEUCINE_RICH_REPEAT_CONTAINING_RECEPTOR_NLR_SIGNALING_PATHWAYS	Signal transduction and interaction
REACTOME_OLFACTORY_SIGNALING_PATHWAY	Signal transduction and interaction
REACTOME_ONCOGENIC_MAPK_SIGNALING	Signal transduction and interaction
REACTOME_OPIOID_SIGNALLING	Signal transduction and interaction
REACTOME_OTHER_INTERLEUKIN_SIGNALING	Signal transduction and interaction
REACTOME_P130CAS_LINKAGE_TO_MAPK_SIGNALING_FOR_INTEGRINS	Signal transduction and interaction
REACTOME_P75_NTR_RECEPTOR_MEDIATED_SIGNALLING	Signal transduction and interaction
REACTOME_P75NTR_RECRUITS_SIGNALLING_COMPLEXES	Signal transduction and interaction
REACTOME_P75NTR_SIGNALS_VIA_NF_KB	Signal transduction and interaction
REACTOME_PD_1_SIGNALING	Signal transduction and interaction
REACTOME_PI3K_AKT_SIGNALING_IN_CANCER	Signal transduction and interaction
REACTOME_PI3K_EVENTS_IN_ERBB2_SIGNALING	Signal transduction and interaction
REACTOME_PI3K_EVENTS_IN_ERBB4_SIGNALING	Signal transduction and interaction
REACTOME_PKA_ACTIVATION_IN_GLUCAGON_SIGNALLING	Signal transduction and interaction
REACTOME_PKR_MEDIATED_SIGNALING	Signal transduction and interaction
REACTOME_PLATELET_ACTIVATION_SIGNALING_AND_AGGREGATION	Signal transduction and interaction
REACTOME_PROLACTIN_RECEPTOR_SIGNALING	Signal transduction and interaction
REACTOME_PROSTACYCLIN_SIGNALLING_THROUGH_PROSTACYCLIN_RECEPTOR	Signal transduction and interaction
REACTOME_RAP1_SIGNALLING	Signal transduction and interaction
REACTOME_RAS_SIGNALING_DOWNSTREAM_OF_NF1_LOSS_OF_FUNCTION_VARIANTS	Signal transduction and interaction
REACTOME_REELIN_SIGNALLING_PATHWAY	Signal transduction and interaction
REACTOME_REGULATION_OF_IFNA_IFNB_SIGNALING	Signal transduction and interaction
REACTOME_REGULATION_OF_IFNG_SIGNALING	Signal transduction and interaction
REACTOME_REGULATION_OF_KIT_SIGNALING	Signal transduction and interaction
REACTOME_REGULATION_OF_NF_KAPPA_B_SIGNALING	Signal transduction and interaction
REACTOME_REGULATION_OF_SIGNALING_BY_CBL	Signal transduction and interaction
REACTOME_REGULATION_OF_SIGNALING_BY_NODAL	Signal transduction and interaction
REACTOME_RET_SIGNALING	Signal transduction and interaction
REACTOME_ROLE_OF_ABL_IN_ROBO_SLIT_SIGNALING	Signal transduction and interaction
REACTOME_ROLE_OF_SECOND_MESSENGERS_IN_NETRIN_1_SIGNALING	Signal transduction and interaction
REACTOME_RUNX1_REGULATES_TRANSCRIPTION_OF_GENES_INVOLVED_IN_BCR_SIGNALING	Signal transduction and interaction
REACTOME_RUNX1_REGULATES_TRANSCRIPTION_OF_GENES_INVOLVED_IN_INTERLEUKIN_SIGNALING	Signal transduction and interaction
REACTOME_RUNX1_REGULATES_TRANSCRIPTION_OF_GENES_INVOLVED_IN_WNT_SIGNALING	Signal transduction and interaction
REACTOME_RUNX3_REGULATES_NOTCH_SIGNALING	Signal transduction and interaction
REACTOME_RUNX3_REGULATES_WNT_SIGNALING	Signal transduction and interaction
REACTOME_SEMA3A_PLEXIN_REPULSION_SIGNALING_BY_INHIBITING_INTEGRIN_ADHESION	Signal transduction and interaction
REACTOME_SEMA4D_IN_SEMAPHORIN_SIGNALING	Signal transduction and interaction
REACTOME_SHC1_EVENTS_IN_EGFR_SIGNALING	Signal transduction and interaction
REACTOME_SHC1_EVENTS_IN_ERBB2_SIGNALING	Signal transduction and interaction
REACTOME_SHC1_EVENTS_IN_ERBB4_SIGNALING	Signal transduction and interaction
REACTOME_SIGNAL_AMPLIFICATION	Signal transduction and interaction
REACTOME_SIGNAL_ATTENUATION	Signal transduction and interaction
REACTOME_SIGNAL_REGULATORY_PROTEIN_FAMILY_INTERACTIONS	Signal transduction and interaction
REACTOME_SIGNAL_TRANSDUCTION_BY_L1	Signal transduction and interaction
REACTOME_SIGNALING_BY_ACTIVATED_POINT_MUTANTS_OF_FGFR1	Signal transduction and interaction
REACTOME_SIGNALING_BY_ACTIVIN	Signal transduction and interaction
REACTOME_SIGNALING_BY_ALK	Signal transduction and interaction
REACTOME_SIGNALING_BY_ALK_IN_CANCER	Signal transduction and interaction
REACTOME_SIGNALING_BY_BMP	Signal transduction and interaction
REACTOME_SIGNALING_BY_BRAF_AND_RAF1_FUSIONS	Signal transduction and interaction
REACTOME_SIGNALING_BY_CSF1_M_CSF_IN_MYELOID_CELLS	Signal transduction and interaction
REACTOME_SIGNALING_BY_CSF3_G_CSF	Signal transduction and interaction
REACTOME_SIGNALING_BY_CTNNB1_PHOSPHO_SITE_MUTANTS	Signal transduction and interaction
REACTOME_SIGNALING_BY_CYTOSOLIC_FGFR1_FUSION_MUTANTS	Signal transduction and interaction
REACTOME_SIGNALING_BY_EGFR	Signal transduction and interaction
REACTOME_SIGNALING_BY_EGFR_IN_CANCER	Signal transduction and interaction
REACTOME_SIGNALING_BY_ERBB2	Signal transduction and interaction
REACTOME_SIGNALING_BY_ERBB2_ECD_MUTANTS	Signal transduction and interaction
REACTOME_SIGNALING_BY_ERBB2_IN_CANCER	Signal transduction and interaction
REACTOME_SIGNALING_BY_ERBB4	Signal transduction and interaction
REACTOME_SIGNALING_BY_ERYTHROPOIETIN	Signal transduction and interaction
REACTOME_SIGNALING_BY_FGFR	Signal transduction and interaction
REACTOME_SIGNALING_BY_FGFR1	Signal transduction and interaction
REACTOME_SIGNALING_BY_FGFR2	Signal transduction and interaction
REACTOME_SIGNALING_BY_FGFR2_IIIA_TM	Signal transduction and interaction
REACTOME_SIGNALING_BY_FGFR3	Signal transduction and interaction
REACTOME_SIGNALING_BY_FGFR4	Signal transduction and interaction
REACTOME_SIGNALING_BY_FLT3_FUSION_PROTEINS	Signal transduction and interaction
REACTOME_SIGNALING_BY_FLT3_ITD_AND_TKD_MUTANTS	Signal transduction and interaction
REACTOME_SIGNALING_BY_GPCR	Signal transduction and interaction
REACTOME_SIGNALING_BY_HEDGEHOG	Signal transduction and interaction
REACTOME_SIGNALING_BY_HIPPO	Signal transduction and interaction
REACTOME_SIGNALING_BY_INTERLEUKINS	Signal transduction and interaction
REACTOME_SIGNALING_BY_LEPTIN	Signal transduction and interaction
REACTOME_SIGNALING_BY_LRP5_MUTANTS	Signal transduction and interaction
REACTOME_SIGNALING_BY_MAPK_MUTANTS	Signal transduction and interaction
REACTOME_SIGNALING_BY_MEMBRANE_TETHERED_FUSIONS_OF_PDGFRA_OR_PDGFRB	Signal transduction and interaction
REACTOME_SIGNALING_BY_MET	Signal transduction and interaction
REACTOME_SIGNALING_BY_MODERATE_KINASE_ACTIVITY_BRAF_MUTANTS	Signal transduction and interaction
REACTOME_SIGNALING_BY_MRAS_COMPLEX_MUTANTS	Signal transduction and interaction
REACTOME_SIGNALING_BY_MST1	Signal transduction and interaction
REACTOME_SIGNALING_BY_NODAL	Signal transduction and interaction
REACTOME_SIGNALING_BY_NOTCH	Signal transduction and interaction
REACTOME_SIGNALING_BY_NOTCH1	Signal transduction and interaction
REACTOME_SIGNALING_BY_NOTCH1_HD_DOMAIN_MUTANTS_IN_CANCER	Signal transduction and interaction
REACTOME_SIGNALING_BY_NOTCH1_PEST_DOMAIN_MUTANTS_IN_CANCER	Signal transduction and interaction
REACTOME_SIGNALING_BY_NOTCH1_T_7_9_NOTCH1_M1580_K2555_TRANSLOCATION_MUTANT	Signal transduction and interaction
REACTOME_SIGNALING_BY_NOTCH2	Signal transduction and interaction
REACTOME_SIGNALING_BY_NOTCH3	Signal transduction and interaction
REACTOME_SIGNALING_BY_NOTCH4	Signal transduction and interaction
REACTOME_SIGNALING_BY_NTRK2_TRKB	Signal transduction and interaction
REACTOME_SIGNALING_BY_NTRK3_TRKC	Signal transduction and interaction
REACTOME_SIGNALING_BY_NTRKS	Signal transduction and interaction
REACTOME_SIGNALING_BY_NUCLEAR_RECEPTORS	Signal transduction and interaction
REACTOME_SIGNALING_BY_PDGF	Signal transduction and interaction
REACTOME_SIGNALING_BY_PDGFR_IN_DISEASE	Signal transduction and interaction
REACTOME_SIGNALING_BY_PDGFRA_TRANSMEMBRANE_JUXTAMEMBRANE_AND_KINASE_DOMAIN_MUTANTS	Signal transduction and interaction
REACTOME_SIGNALING_BY_PTK6	Signal transduction and interaction
REACTOME_SIGNALING_BY_RECEPTOR_TYROSINE_KINASES	Signal transduction and interaction
REACTOME_SIGNALING_BY_RETINOIC_ACID	Signal transduction and interaction
REACTOME_SIGNALING_BY_RHO_GTPASES_MIRO_GTPASES_AND_RHOBTB3	Signal transduction and interaction
REACTOME_SIGNALING_BY_RNF43_MUTANTS	Signal transduction and interaction
REACTOME_SIGNALING_BY_ROBO_RECEPTORS	Signal transduction and interaction
REACTOME_SIGNALING_BY_SCF_KIT	Signal transduction and interaction
REACTOME_SIGNALING_BY_TGF_BETA_RECEPTOR_COMPLEX	Signal transduction and interaction
REACTOME_SIGNALING_BY_TGF_BETA_RECEPTOR_COMPLEX_IN_CANCER	Signal transduction and interaction
REACTOME_SIGNALING_BY_TGFB_FAMILY_MEMBERS	Signal transduction and interaction
REACTOME_SIGNALING_BY_THE_B_CELL_RECEPTOR_BCR	Signal transduction and interaction
REACTOME_SIGNALING_BY_TYPE_1_INSULIN_LIKE_GROWTH_FACTOR_1_RECEPTOR_IGF1R	Signal transduction and interaction
REACTOME_SIGNALING_BY_VEGF	Signal transduction and interaction
REACTOME_SIGNALING_BY_WNT	Signal transduction and interaction
REACTOME_SIGNALING_BY_WNT_IN_CANCER	Signal transduction and interaction
REACTOME_SIGNALLING_TO_ERKS	Signal transduction and interaction
REACTOME_SIGNALLING_TO_P38_VIA_RIT_AND_RIN	Signal transduction and interaction
REACTOME_SIGNALLING_TO_RAS	Signal transduction and interaction
REACTOME_SOS_MEDIATED_SIGNALLING	Signal transduction and interaction
REACTOME_SPRY_REGULATION_OF_FGF_SIGNALING	Signal transduction and interaction
REACTOME_STAT3_NUCLEAR_EVENTS_DOWNSTREAM_OF_ALK_SIGNALING	Signal transduction and interaction
REACTOME_TCF_DEPENDENT_SIGNALING_IN_RESPONSE_TO_WNT	Signal transduction and interaction
REACTOME_TCR_SIGNALING	Signal transduction and interaction
REACTOME_TGF_BETA_RECEPTOR_SIGNALING_ACTIVATES_SMADS	Signal transduction and interaction
REACTOME_TGF_BETA_RECEPTOR_SIGNALING_IN_EMT_EPITHELIAL_TO_MESENCHYMAL_TRANSITION	Signal transduction and interaction
REACTOME_THROMBIN_SIGNALLING_THROUGH_PROTEINASE_ACTIVATED_RECEPTORS_PARS	Signal transduction and interaction
REACTOME_THROMBOXANE_SIGNALLING_THROUGH_TP_RECEPTOR	Signal transduction and interaction
REACTOME_TIE2_SIGNALING	Signal transduction and interaction
REACTOME_TNF_SIGNALING	Signal transduction and interaction
REACTOME_TNFR1_INDUCED_NF_KAPPA_B_SIGNALING_PATHWAY	Signal transduction and interaction
REACTOME_TNFR1_INDUCED_PROAPOPTOTIC_SIGNALING	Signal transduction and interaction
REACTOME_TRAF6_MEDIATED_IRF7_ACTIVATION_IN_TLR7_8_OR_9_SIGNALING	Signal transduction and interaction
REACTOME_TRAIL_SIGNALING	Signal transduction and interaction
SA_FAS_SIGNALING	Signal transduction and interaction
SANA_TNF_SIGNALING_UP	Signal transduction and interaction
SCHMAHL_PDGF_SIGNALING	Signal transduction and interaction
SCHOEN_NFKB_SIGNALING	Signal transduction and interaction
SEIDEN_MET_SIGNALING	Signal transduction and interaction
SIG_BCR_SIGNALING_PATHWAY	Signal transduction and interaction
SIG_PIP3_SIGNALING_IN_B_LYMPHOCYTES	Signal transduction and interaction
SIG_PIP3_SIGNALING_IN_CARDIAC_MYOCTES	Signal transduction and interaction
TIAN_TNF_SIGNALING_NOT_VIA_NFKB	Signal transduction and interaction
TIAN_TNF_SIGNALING_VIA_NFKB	Signal transduction and interaction
WILLERT_WNT_SIGNALING	Signal transduction and interaction
WNT_SIGNALING	Signal transduction and interaction
WP_A_NETWORK_MAP_OF_MACROPHAGE_STIMULATING_PROTEIN_MSP_SIGNALING	Signal transduction and interaction
WP_ALPHA_6_BETA_4_SIGNALING_PATHWAY	Signal transduction and interaction
WP_AMP_ACTIVATED_PROTEIN_KINASE_SIGNALING	Signal transduction and interaction
WP_ANDROGEN_RECEPTOR_SIGNALING_PATHWAY	Signal transduction and interaction
WP_APOPTOSIS_MODULATION_AND_SIGNALING	Signal transduction and interaction
WP_ATM_SIGNALING_IN_DEVELOPMENT_AND_DISEASE	Signal transduction and interaction
WP_ATM_SIGNALING_PATHWAY	Signal transduction and interaction
WP_ATR_SIGNALING	Signal transduction and interaction
WP_B_CELL_RECEPTOR_SIGNALING_PATHWAY	Signal transduction and interaction
WP_BDNF_TRKB_SIGNALING	Signal transduction and interaction
WP_BONE_MORPHOGENIC_PROTEIN_SIGNALING_AND_REGULATION	Signal transduction and interaction
WP_BRAIN_DERIVED_NEUROTROPHIC_FACTOR_BDNF_SIGNALING_PATHWAY	Signal transduction and interaction
WP_CANNABINOID_RECEPTOR_SIGNALING	Signal transduction and interaction
WP_CANONICAL_AND_NON_CANONICAL_NOTCH_SIGNALING	Signal transduction and interaction
WP_CANONICAL_AND_NON_CANONICAL_TGF_B_SIGNALING	Signal transduction and interaction
WP_CCL18_SIGNALING_PATHWAY	Signal transduction and interaction
WP_CELL_TYPE_DEPENDENT_SELECTIVITY_OF_CCK2R_SIGNALING	Signal transduction and interaction
WP_CHEMOKINE_SIGNALING_PATHWAY	Signal transduction and interaction
WP_CKAP4_SIGNALING_PATHWAY_MAP	Signal transduction and interaction
WP_DISRUPTION_OF_POSTSYNAPTIC_SIGNALING_BY_CNV	Signal transduction and interaction
WP_EGF_EGFR_SIGNALING_PATHWAY	Signal transduction and interaction
WP_EPO_RECEPTOR_SIGNALING	Signal transduction and interaction
WP_ERBB_SIGNALING_PATHWAY	Signal transduction and interaction
WP_EXTRACELLULAR_VESICLE_MEDIATED_SIGNALING_IN_RECIPIENT_CELLS	Signal transduction and interaction
WP_FACTORS_AND_PATHWAYS_AFFECTING_INSULIN_LIKE_GROWTH_FACTOR_IGF1_AKT_SIGNALING	Signal transduction and interaction
WP_FBXL10_ENHANCEMENT_OF_MAP_ERK_SIGNALING_IN_DIFFUSE_LARGE_B_CELL_LYMPHOMA	Signal transduction and interaction
WP_FGF23_SIGNALING_IN_HYPOPHOSPHATEMIC_RICKETS_AND_RELATED_DISORDERS	Signal transduction and interaction
WP_FGFR3_SIGNALING_IN_CHONDROCYTE_PROLIFERATION_AND_TERMINAL_DIFFERENTIATION	Signal transduction and interaction
WP_FIBRIN_COMPLEMENT_RECEPTOR_3_SIGNALING_PATHWAY	Signal transduction and interaction
WP_FOCAL_ADHESION_PI3K_AKT_MTOR_SIGNALING_PATHWAY	Signal transduction and interaction
WP_FOLLICLE_STIMULATING_HORMONE_FSH_SIGNALING_PATHWAY	Signal transduction and interaction
WP_G_PROTEIN_SIGNALING_PATHWAYS	Signal transduction and interaction
WP_G13_SIGNALING_PATHWAY	Signal transduction and interaction
WP_GABA_RECEPTOR_SIGNALING	Signal transduction and interaction
WP_GASTRIN_SIGNALING_PATHWAY	Signal transduction and interaction
WP_GDNF_RET_SIGNALING_AXIS	Signal transduction and interaction
WP_H19_ACTION_RB_E2F1_SIGNALING_AND_CDK_BETA_CATENIN_ACTIVITY	Signal transduction and interaction
WP_HIPPO_MERLIN_SIGNALING_DYSREGULATION	Signal transduction and interaction
WP_HIPPO_SIGNALING_REGULATION_PATHWAYS	Signal transduction and interaction
WP_HIPPO_YAP_SIGNALING	Signal transduction and interaction
WP_HOST_PATHOGEN_INTERACTION_OF_HUMAN_CORONAVIRUSES_MAPK_SIGNALING	Signal transduction and interaction
WP_ID_SIGNALING_PATHWAY	Signal transduction and interaction
WP_IL_1_SIGNALING_PATHWAY	Signal transduction and interaction
WP_IL_10_ANTI_INFLAMMATORY_SIGNALING_PATHWAY	Signal transduction and interaction
WP_IL_17_SIGNALING_PATHWAY	Signal transduction and interaction
WP_IL_18_SIGNALING_PATHWAY	Signal transduction and interaction
WP_IL_19_SIGNALING_PATHWAY_MAP	Signal transduction and interaction
WP_IL_2_SIGNALING_PATHWAY	Signal transduction and interaction
WP_IL_24_SIGNALING_PATHWAY	Signal transduction and interaction
WP_IL_26_SIGNALING_PATHWAYS	Signal transduction and interaction
WP_IL_3_SIGNALING_PATHWAY	Signal transduction and interaction
WP_IL_4_SIGNALING_PATHWAY	Signal transduction and interaction
WP_IL_5_SIGNALING_PATHWAY	Signal transduction and interaction
WP_IL_7_SIGNALING_PATHWAY	Signal transduction and interaction
WP_IL_9_SIGNALING_PATHWAY	Signal transduction and interaction
WP_IL6_SIGNALING_PATHWAY	Signal transduction and interaction
WP_INDUCTION_OF_AUTOPHAGY_AND_TOLL_LIKE_RECEPTOR_SIGNALING_PATHWAYS_BY_GRAPHENE_OXIDE	Signal transduction and interaction
WP_INFLUENCE_OF_LAMINOPATHIES_ON_WNT_SIGNALING	Signal transduction and interaction
WP_INTERFERON_TYPE_I_SIGNALING_PATHWAYS	Signal transduction and interaction
WP_INTERLEUKIN_11_SIGNALING_PATHWAY	Signal transduction and interaction
WP_JAK_STAT_SIGNALING_IN_THE_REGULATION_OF_BETA_CELLS	Signal transduction and interaction
WP_KIT_RECEPTOR_SIGNALING_PATHWAY	Signal transduction and interaction
WP_LTF_DANGER_SIGNAL_RESPONSE_PATHWAY	Signal transduction and interaction
WP_MAPK_AND_NFKB_SIGNALING_PATHWAYS_INHIBITED_BY_YERSINIA_YOPJ	Signal transduction and interaction
WP_MAPK_SIGNALING_PATHWAY	Signal transduction and interaction
WP_MODULATION_OF_PI3K_AKT_MTOR_SIGNALING_BY_BIOACTIVE_SPHINGOLIPIDS	Signal transduction and interaction
WP_MODULATORS_OF_TCR_SIGNALING_AND_T_CELL_ACTIVATION	Signal transduction and interaction
WP_NANOPARTICLE_MEDIATED_ACTIVATION_OF_RECEPTOR_SIGNALING	Signal transduction and interaction
WP_NETRIN_UNC5B_SIGNALING_PATHWAY	Signal transduction and interaction
WP_NOD_LIKE_RECEPTOR_NLR_SIGNALING_PATHWAY	Signal transduction and interaction
WP_NOTCH_SIGNALING	Signal transduction and interaction
WP_NOTCH_SIGNALING_PATHWAY	Signal transduction and interaction
WP_ONCOSTATIN_M_SIGNALING_PATHWAY	Signal transduction and interaction
WP_OVERVIEW_OF_INTERFERONS_MEDIATED_SIGNALING_PATHWAY	Signal transduction and interaction
WP_P38_MAPK_SIGNALING_PATHWAY	Signal transduction and interaction
WP_PI3K_AKT_MTOR_VITAMIN_D3_SIGNALING	Signal transduction and interaction
WP_PI3K_AKT_SIGNALING_PATHWAY	Signal transduction and interaction
WP_PKC_GAMMA_CALCIUM_SIGNALING_PATHWAY_IN_ATAXIA	Signal transduction and interaction
WP_PPAR_SIGNALING_PATHWAY	Signal transduction and interaction
WP_PURINERGIC_SIGNALING	Signal transduction and interaction
WP_RANKL_RANK_SIGNALING_PATHWAY	Signal transduction and interaction
WP_RAS_SIGNALING	Signal transduction and interaction
WP_REGULATION_OF_WNT_B_CATENIN_SIGNALING_BY_SMALL_MOLECULE_COMPOUNDS	Signal transduction and interaction
WP_REGULATORY_CIRCUITS_OF_THE_STAT3_SIGNALING_PATHWAY	Signal transduction and interaction
WP_RESOLVIN_E1_AND_RESOLVIN_D1_SIGNALING_PATHWAYS_PROMOTING_INFLAMMATION_RESOLUTION	Signal transduction and interaction
WP_ROBO4_AND_VEGF_SIGNALING_PATHWAYS_CROSSTALK	Signal transduction and interaction
WP_S1P_RECEPTOR_SIGNAL_TRANSDUCTION	Signal transduction and interaction
WP_SEROTONIN_RECEPTOR_2_AND_ELK_SRF_GATA4_SIGNALING	Signal transduction and interaction
WP_SEROTONIN_RECEPTOR_4_6_7_AND_NR3C_SIGNALING	Signal transduction and interaction
WP_SIGNAL_TRANSDUCTION_THROUGH_IL1R	Signal transduction and interaction
WP_STEROL_REGULATORY_ELEMENT_BINDING_PROTEINS_SREBP_SIGNALING	Signal transduction and interaction
WP_SYNAPTIC_SIGNALING_PATHWAYS_ASSOCIATED_WITH_AUTISM_SPECTRUM_DISORDER	Signal transduction and interaction
WP_T_CELL_RECEPTOR_AND_CO_STIMULATORY_SIGNALING	Signal transduction and interaction
WP_T_CELL_RECEPTOR_SIGNALING_PATHWAY	Signal transduction and interaction
WP_TARGET_OF_RAPAMYCIN_SIGNALING	Signal transduction and interaction
WP_TGF_BETA_RECEPTOR_SIGNALING	Signal transduction and interaction
WP_TGF_BETA_RECEPTOR_SIGNALING_IN_SKELETAL_DYSPLASIAS	Signal transduction and interaction
WP_TGF_BETA_SIGNALING_IN_THYROID_CELLS_FOR_EPITHELIAL_MESENCHYMAL_TRANSITION	Signal transduction and interaction
WP_TGF_BETA_SIGNALING_PATHWAY	Signal transduction and interaction
WP_TGF_SMAD_SIGNALING_PATHWAY	Signal transduction and interaction
WP_TGIF_DISRUPTION_OF_SHH_SIGNALING	Signal transduction and interaction
WP_TLR4_SIGNALING_AND_TOLERANCE	Signal transduction and interaction
WP_TNF_ALPHA_SIGNALING_PATHWAY	Signal transduction and interaction
WP_TNF_RELATED_WEAK_INDUCER_OF_APOPTOSIS_TWEAK_SIGNALING_PATHWAY	Signal transduction and interaction
WP_TOLL_LIKE_RECEPTOR_SIGNALING_PATHWAY	Signal transduction and interaction
WP_TOLL_LIKE_RECEPTOR_SIGNALING_RELATED_TO_MYD88	Signal transduction and interaction
WP_TROP2_REGULATORY_SIGNALING	Signal transduction and interaction
WP_TYPE_II_INTERFERON_SIGNALING	Signal transduction and interaction
WP_TYPE_III_INTERFERON_SIGNALING	Signal transduction and interaction
WP_UROTENSIN_II_MEDIATED_SIGNALING_PATHWAY	Signal transduction and interaction
WP_VEGFA_VEGFR2_SIGNALING	Signal transduction and interaction
WP_VITAMIN_D_SENSITIVE_CALCIUM_SIGNALING_IN_DEPRESSION	Signal transduction and interaction
WP_WNT_SIGNALING	Signal transduction and interaction
WP_WNT_SIGNALING_PATHWAY	Signal transduction and interaction
WP_WNT_SIGNALING_PATHWAY_AND_PLURIPOTENCY	Signal transduction and interaction
YAUCH_HEDGEHOG_SIGNALING_PARACRINE_UP	Signal transduction and interaction
ZHENG_IL22_SIGNALING_UP	Signal transduction and interaction
ZHOU_TNF_SIGNALING_30MIN	Signal transduction and interaction
ZHOU_TNF_SIGNALING_4HR	Signal transduction and interaction
MAPK signaling pathway	Signal transduction and interaction
ErbB signaling pathway	Signal transduction and interaction
Ras signaling pathway	Signal transduction and interaction
Rap1 signaling pathway	Signal transduction and interaction
Calcium signaling pathway	Signal transduction and interaction
cGMP-PKG signaling pathway	Signal transduction and interaction
cAMP signaling pathway	Signal transduction and interaction
Cytokine-cytokine receptor interaction	Signal transduction and interaction
Viral protein interaction with cytokine and cytokine receptor	Signal transduction and interaction
NF-kappa B signaling pathway	Signal transduction and interaction
HIF-1 signaling pathway	Signal transduction and interaction
FoxO signaling pathway	Signal transduction and interaction
Phosphatidylinositol signaling system	Signal transduction and interaction
Sphingolipid signaling pathway	Signal transduction and interaction
Phospholipase D signaling pathway	Signal transduction and interaction
Neuroactive ligand-receptor interaction	Signal transduction and interaction
mTOR signaling pathway	Signal transduction and interaction
PI3K-Akt signaling pathway	Signal transduction and interaction
AMPK signaling pathway	Signal transduction and interaction
Wnt signaling pathway	Signal transduction and interaction
Notch signaling pathway	Signal transduction and interaction
Hedgehog signaling pathway	Signal transduction and interaction
TGF-beta signaling pathway	Signal transduction and interaction
VEGF signaling pathway	Signal transduction and interaction
Apelin signaling pathway	Signal transduction and interaction
Hippo signaling pathway	Signal transduction and interaction
Hippo signaling pathway - multiple species	Signal transduction and interaction
ECM-receptor interaction	Signal transduction and interaction
Cell adhesion molecules	Signal transduction and interaction
JAK-STAT signaling pathway	Signal transduction and interaction
TNF signaling pathway	Signal transduction and interaction
DNA replication	replication and repair
Base excision repair	replication and repair
Nucleotide excision repair	replication and repair
Mismatch repair	replication and repair
Homologous recombination	replication and repair
Non-homologous end-joining	replication and repair
Fanconi anemia pathway	replication and repair
KAUFFMANN_DNA_REPLICATION_GENES	replication and repair
KEGG_DNA_REPLICATION	replication and repair
KEGG_MEDICUS_REFERENCE_DNA_REPLICATION_LICENSING	replication and repair
KEGG_MEDICUS_REFERENCE_DNA_REPLICATION_TERMINATION	replication and repair
REACTOME_DNA_REPLICATION	replication and repair
REACTOME_DNA_REPLICATION_INITIATION	replication and repair
REACTOME_DNA_REPLICATION_PRE_INITIATION	replication and repair
REACTOME_E2F_MEDIATED_REGULATION_OF_DNA_REPLICATION	replication and repair
REACTOME_G2_M_DNA_REPLICATION_CHECKPOINT	replication and repair
REACTOME_SUMOYLATION_OF_DNA_REPLICATION_PROTEINS	replication and repair
WP_DNA_REPLICATION	replication and repair
KEGG_BASE_EXCISION_REPAIR	replication and repair
REACTOME_BASE_EXCISION_REPAIR	replication and repair
REACTOME_BASE_EXCISION_REPAIR_AP_SITE_FORMATION	replication and repair
REACTOME_DISEASES_OF_BASE_EXCISION_REPAIR	replication and repair
REACTOME_PCNA_DEPENDENT_LONG_PATCH_BASE_EXCISION_REPAIR	replication and repair
REACTOME_POLB_DEPENDENT_LONG_PATCH_BASE_EXCISION_REPAIR	replication and repair
WP_BASE_EXCISION_REPAIR	replication and repair
KEGG_NUCLEOTIDE_EXCISION_REPAIR	replication and repair
REACTOME_GLOBAL_GENOME_NUCLEOTIDE_EXCISION_REPAIR_GG_NER	replication and repair
REACTOME_NUCLEOTIDE_EXCISION_REPAIR	replication and repair
REACTOME_TRANSCRIPTION_COUPLED_NUCLEOTIDE_EXCISION_REPAIR_TC_NER	replication and repair
WP_NUCLEOTIDE_EXCISION_REPAIR	replication and repair
WP_NUCLEOTIDE_EXCISION_REPAIR_IN_XERODERMA_PIGMENTOSUM	replication and repair
KEGG_MISMATCH_REPAIR	replication and repair
KEGG_MEDICUS_REFERENCE_MISMATCH_REPAIR	replication and repair
REACTOME_DISEASES_OF_MISMATCH_REPAIR_MMR	replication and repair
REACTOME_MISMATCH_REPAIR	replication and repair
WP_DNA_MISMATCH_REPAIR	replication and repair
KEGG_HOMOLOGOUS_RECOMBINATION	replication and repair
KEGG_MEDICUS_REFERENCE_HOMOLOGOUS_RECOMBINATION	replication and repair
KEGG_MEDICUS_REFERENCE_HOMOLOGOUS_RECOMBINATION_IN_ICLR	replication and repair
REACTOME_HDR_THROUGH_HOMOLOGOUS_RECOMBINATION_HRR	replication and repair
WP_HOMOLOGOUS_RECOMBINATION	replication and repair
MATHEW_FANCONI_ANEMIA_GENES	replication and repair
KEGG_MEDICUS_REFERENCE_FANCONI_ANEMIA_PATHWAY	replication and repair
REACTOME_FANCONI_ANEMIA_PATHWAY	replication and repair
KEGG_MEDICUS_REFERENCE_BREAK_INDUCED_REPLICATION	replication and repair
REACTOME_ACTIVATION_OF_ATR_IN_RESPONSE_TO_REPLICATION_STRESS	replication and repair
REACTOME_ASSEMBLY_OF_THE_ORC_COMPLEX_AT_THE_ORIGIN_OF_REPLICATION	replication and repair
REACTOME_E2F_ENABLED_INHIBITION_OF_PRE_REPLICATION_COMPLEX_FORMATION	replication and repair
REACTOME_INHIBITION_OF_REPLICATION_INITIATION_OF_DAMAGED_DNA_BY_RB1_E2F1	replication and repair
REACTOME_RECOGNITION_OF_DNA_DAMAGE_BY_PCNA_CONTAINING_REPLICATION_COMPLEX	replication and repair
REACTOME_SLBP_DEPENDENT_PROCESSING_OF_REPLICATION_DEPENDENT_HISTONE_PRE_MRNAS	replication and repair
REACTOME_TRANSLATION_OF_REPLICASE_AND_ASSEMBLY_OF_THE_REPLICATION_TRANSCRIPTION_COMPLEX	replication and repair
HALLMARK_DNA_REPAIR	replication and repair
KAUFFMANN_DNA_REPAIR_GENES	replication and repair
MATZUK_MEIOTIC_AND_DNA_REPAIR	replication and repair
REACTOME_DISEASES_OF_DNA_REPAIR	replication and repair
REACTOME_DNA_DOUBLE_STRAND_BREAK_REPAIR	replication and repair
REACTOME_DNA_REPAIR	replication and repair
REACTOME_GAP_FILLING_DNA_REPAIR_SYNTHESIS_AND_LIGATION_IN_GG_NER	replication and repair
REACTOME_HOMOLOGY_DIRECTED_REPAIR	replication and repair
REACTOME_PROTEIN_REPAIR	replication and repair
REACTOME_SUMOYLATION_OF_DNA_DAMAGE_RESPONSE_AND_REPAIR_PROTEINS	replication and repair
REACTOME_TP53_REGULATES_TRANSCRIPTION_OF_DNA_REPAIR_GENES	replication and repair
WP_DNA_REPAIR_PATHWAYS_FULL_NETWORK	replication and repair
BERTUCCI_MEDULLARY_VS_DUCTAL_BREAST_CANCER_UP	breast cancer
CHARAFE_BREAST_CANCER_BASAL_VS_MESENCHYMAL_UP	breast cancer
CHARAFE_BREAST_CANCER_LUMINAL_VS_BASAL_UP	breast cancer
CHARAFE_BREAST_CANCER_LUMINAL_VS_MESENCHYMAL_UP	breast cancer
CHIN_BREAST_CANCER_COPY_NUMBER_UP	breast cancer
CLIMENT_BREAST_CANCER_COPY_NUMBER_UP	breast cancer
DOANE_BREAST_CANCER_CLASSES_UP	breast cancer
DOANE_BREAST_CANCER_ESR1_UP	breast cancer
FARMER_BREAST_CANCER_APOCRINE_VS_BASAL	breast cancer
FARMER_BREAST_CANCER_APOCRINE_VS_LUMINAL	breast cancer
FARMER_BREAST_CANCER_BASAL_VS_LULMINAL	breast cancer
FARMER_BREAST_CANCER_CLUSTER_1	breast cancer
FARMER_BREAST_CANCER_CLUSTER_2	breast cancer
FARMER_BREAST_CANCER_CLUSTER_3	breast cancer
FARMER_BREAST_CANCER_CLUSTER_4	breast cancer
FARMER_BREAST_CANCER_CLUSTER_5	breast cancer
FARMER_BREAST_CANCER_CLUSTER_6	breast cancer
FARMER_BREAST_CANCER_CLUSTER_7	breast cancer
FARMER_BREAST_CANCER_CLUSTER_8	breast cancer
FINAK_BREAST_CANCER_SDPP_SIGNATURE	breast cancer
FINETTI_BREAST_CANCERS_KINOME_BLUE	breast cancer
FINETTI_BREAST_CANCERS_KINOME_GRAY	breast cancer
FINETTI_BREAST_CANCER_KINOME_GREEN	breast cancer
FINETTI_BREAST_CANCER_KINOME_RED	breast cancer
GINESTIER_BREAST_CANCER_20Q13_AMPLIFICATION_UP	breast cancer
GINESTIER_BREAST_CANCER_ZNF217_AMPLIFIED_UP	breast cancer
HEDENFALK_BREAST_CANCER_BRACX_UP	breast cancer
HOLLERN_ADENOMYOEPITHELIAL_BREAST_TUMOR	breast cancer
HOLLERN_EMT_BREAST_TUMOR_UP	breast cancer
HOLLERN_MICROACINAR_BREAST_TUMOR_UP	breast cancer
HOLLERN_PAPILLARY_BREAST_TUMOR	breast cancer
HOLLERN_SOLID_NODULAR_BREAST_TUMOR_UP	breast cancer
HOLLERN_SQUAMOUS_BREAST_TUMOR	breast cancer
HONRADO_BREAST_CANCER_BRCA1_VS_BRCA2	breast cancer
HUPER_BREAST_BASAL_VS_LUMINAL_UP	breast cancer
JAZAERI_BREAST_CANCER_BRCA1_VS_BRCA2_UP	breast cancer
LANDIS_BREAST_CANCER_PROGRESSION_UP	breast cancer
LANDIS_ERBB2_BREAST_PRENEOPLASTIC_UP	breast cancer
LANDIS_ERBB2_BREAST_TUMORS_324_UP	breast cancer
LANDIS_ERBB2_BREAST_TUMORS_65_UP	breast cancer
LIEN_BREAST_CARCINOMA_METAPLASTIC	breast cancer
LIEN_BREAST_CARCINOMA_METAPLASTIC_VS_DUCTAL_UP	breast cancer
LIU_BREAST_CANCER	breast cancer
MCBRYAN_PUBERTAL_BREAST_3_4WK_UP	breast cancer
MCBRYAN_PUBERTAL_BREAST_4_5WK_UP	breast cancer
MCBRYAN_PUBERTAL_BREAST_5_6WK_UP	breast cancer
MCBRYAN_PUBERTAL_BREAST_6_7WK_UP	breast cancer
NABA_MATRISOME_HIGHLY_METASTATIC_BREAST_CANCER	breast cancer
NABA_MATRISOME_HIGHLY_METASTATIC_BREAST_CANCER_TUMOR_CELL_DERIVED	breast cancer
NABA_MATRISOME_POORLY_METASTATIC_BREAST_CANCER	breast cancer
NABA_MATRISOME_POORLY_METASTATIC_BREAST_CANCER_TUMOR_CELL_DERIVED	breast cancer
NADERI_BREAST_CANCER_PROGNOSIS_UP	breast cancer
NIKOLSKY_BREAST_CANCER_10Q22_AMPLICON	breast cancer
NIKOLSKY_BREAST_CANCER_11Q12_Q14_AMPLICON	breast cancer
NIKOLSKY_BREAST_CANCER_12Q13_Q21_AMPLICON	breast cancer
NIKOLSKY_BREAST_CANCER_12Q24_AMPLICON	breast cancer
NIKOLSKY_BREAST_CANCER_14Q22_AMPLICON	breast cancer
NIKOLSKY_BREAST_CANCER_15Q26_AMPLICON	breast cancer
NIKOLSKY_BREAST_CANCER_16P13_AMPLICON	breast cancer
NIKOLSKY_BREAST_CANCER_16Q24_AMPLICON	breast cancer
NIKOLSKY_BREAST_CANCER_17P11_AMPLICON	breast cancer
NIKOLSKY_BREAST_CANCER_17Q11_Q21_AMPLICON	breast cancer
NIKOLSKY_BREAST_CANCER_17Q21_Q25_AMPLICON	breast cancer
NIKOLSKY_BREAST_CANCER_19P13_AMPLICON	breast cancer
NIKOLSKY_BREAST_CANCER_19Q13.1_AMPLICON	breast cancer
NIKOLSKY_BREAST_CANCER_19Q13.4_AMPLICON	breast cancer
NIKOLSKY_BREAST_CANCER_1Q21_AMPLICON	breast cancer
NIKOLSKY_BREAST_CANCER_1Q32_AMPLICON	breast cancer
NIKOLSKY_BREAST_CANCER_20P13_AMPLICON	breast cancer
NIKOLSKY_BREAST_CANCER_20Q11_AMPLICON	breast cancer
NIKOLSKY_BREAST_CANCER_20Q12_Q13_AMPLICON	breast cancer
NIKOLSKY_BREAST_CANCER_21Q22_AMPLICON	breast cancer
NIKOLSKY_BREAST_CANCER_22Q13_AMPLICON	breast cancer
NIKOLSKY_BREAST_CANCER_5P15_AMPLICON	breast cancer
NIKOLSKY_BREAST_CANCER_6P24_P22_AMPLICON	breast cancer
NIKOLSKY_BREAST_CANCER_7P15_AMPLICON	breast cancer
NIKOLSKY_BREAST_CANCER_7P22_AMPLICON	breast cancer
NIKOLSKY_BREAST_CANCER_7Q21_Q22_AMPLICON	breast cancer
NIKOLSKY_BREAST_CANCER_8P12_P11_AMPLICON	breast cancer
NIKOLSKY_BREAST_CANCER_8Q12_Q22_AMPLICON	breast cancer
NIKOLSKY_BREAST_CANCER_8Q23_Q24_AMPLICON	breast cancer
NIKOLSKY_MUTATED_AND_AMPLIFIED_IN_BREAST_CANCER	breast cancer
NIKOLSKY_OVERCONNECTED_IN_BREAST_CANCER	breast cancer
POOLA_INVASIVE_BREAST_CANCER_UP	breast cancer
PUJANA_BREAST_CANCER_LIT_INT_NETWORK	breast cancer
PUJANA_BREAST_CANCER_WITH_BRCA1_MUTATED_UP	breast cancer
ROYLANCE_BREAST_CANCER_16Q_COPY_NUMBER_UP	breast cancer
SCHUETZ_BREAST_CANCER_DUCTAL_INVASIVE_UP	breast cancer
SMID_BREAST_CANCER_BASAL_UP	breast cancer
SMID_BREAST_CANCER_ERBB2_UP	breast cancer
SMID_BREAST_CANCER_LUMINAL_A_UP	breast cancer
SMID_BREAST_CANCER_LUMINAL_B_UP	breast cancer
SMID_BREAST_CANCER_NORMAL_LIKE_UP	breast cancer
SMID_BREAST_CANCER_RELAPSE_IN_BONE_UP	breast cancer
SMID_BREAST_CANCER_RELAPSE_IN_BRAIN_UP	breast cancer
SMID_BREAST_CANCER_RELAPSE_IN_LIVER_UP	breast cancer
SMID_BREAST_CANCER_RELAPSE_IN_LUNG_UP	breast cancer
SMID_BREAST_CANCER_RELAPSE_IN_PLEURA_UP	breast cancer
SOTIRIOU_BREAST_CANCER_GRADE_1_VS_3_UP	breast cancer
TURASHVILI_BREAST_CARCINOMA_DUCTAL_VS_LOBULAR_UP	breast cancer
TURASHVILI_BREAST_DUCTAL_CARCINOMA_VS_DUCTAL_NORMAL_UP	breast cancer
TURASHVILI_BREAST_DUCTAL_CARCINOMA_VS_LOBULAR_NORMAL_UP	breast cancer
TURASHVILI_BREAST_LOBULAR_CARCINOMA_VS_DUCTAL_NORMAL_UP	breast cancer
TURASHVILI_BREAST_LOBULAR_CARCINOMA_VS_LOBULAR_NORMAL_UP	breast cancer
TURASHVILI_BREAST_NORMAL_DUCTAL_VS_LOBULAR_UP	breast cancer
VANTVEER_BREAST_CANCER_BRCA1_UP	breast cancer
VANTVEER_BREAST_CANCER_ESR1_UP	breast cancer
VANTVEER_BREAST_CANCER_METASTASIS_UP	breast cancer
VANTVEER_BREAST_CANCER_POOR_PROGNOSIS	breast cancer
WANG_METASTASIS_OF_BREAST_CANCER	breast cancer
WANG_METASTASIS_OF_BREAST_CANCER_ESR1_UP	breast cancer
WANG_METHYLATED_IN_BREAST_CANCER	breast cancer
YANG_BREAST_CANCER_ESR1_BULK_UP	breast cancer
YANG_BREAST_CANCER_ESR1_LASER_UP	breast cancer
YANG_BREAST_CANCER_ESR1_UP	breast cancer
ZHANG_BREAST_CANCER_PROGENITORS_UP	breast cancer
WP_AMINO_ACID_METABOLISM_IN_TRIPLE_NEGATIVE_BREAST_CANCER_CELLS	breast cancer
WP_BREAST_CANCER_PATHWAY	breast cancer
WP_GLUCOSE_METABOLISM_IN_TRIPLE_NEGATIVE_BREAST_CANCER_CELLS	breast cancer
Breast cancer	breast cancer
